# Supplementary material for: Envelope statistics of self-motion signals experienced by human subjects during everyday activities: Implications for vestibular processing
Source: PLoS One. 2017 Jun 2;12(6):e0178664. doi: 10.1371/journal.pone.0178664 (PMC5456318; doi:10.1371/journal.pone.0178664)
Supplement: S1 File — (ZIP) [file pone.0178664.s001.zip]

Archive with 15 entries (14 files):
- Figure1.xlsx
- __MACOSX/
- __MACOSX/._Figure1.xlsx
- Figure2.xlsx
- __MACOSX/._Figure2.xlsx
- Figure3.xlsx
- __MACOSX/._Figure3.xlsx
- Figure4.xlsx
- __MACOSX/._Figure4.xlsx
- Figure5.xlsx
- __MACOSX/._Figure5.xlsx
- Figure6.xlsx
- __MACOSX/._Figure6.xlsx
- Figure7.xlsx
- __MACOSX/._Figure7.xlsx
