# Supplementary material for: Envelope statistics of self-motion signals experienced by human subjects during everyday activities: Implications for vestibular processing
Source: PLoS One. 2017 Jun 2;12(6):e0178664. doi: 10.1371/journal.pone.0178664 (PMC5456318; doi:10.1371/journal.pone.0178664)
Supplement: S1 File — (ZIP) [file pone.0178664.s001.zip › Figure1.xlsx]

## Sheet: Panel D
Left Panel		Cemtral Panel					Right Panel
Y		X	Y	std	Fit			Kurt
585.877		0	0.00415512	0.00162997	0.0280018		Mean	23.7931
174.682		10	0.0122948	0.00483961	0.027987		SE	6.70947
214.131		20	0.0197072	0.00794226	0.0279429
55.093		30	0.0255635	0.00999132	0.0278695
40.7128		40	0.0294864	0.0106134	0.0277672
134.061		50	0.0322371	0.0108508	0.0276363
133.524		60	0.0336935	0.0104219	0.0274772
200.438		70	0.033939	0.00958969	0.0272905
169.381		80	0.0337878	0.0088248	0.0270769
162.324		90	0.0328938	0.00813735	0.0268372
133.1		100	0.0326022	0.00746384	0.0265722
77.487		110	0.0311263	0.00610719	0.0262827
33.7052		120	0.0299897	0.00595769	0.0259698
89.7299		130	0.0293693	0.00526519	0.0256345
87.6999		140	0.0285367	0.00480141	0.025278
115.76		150	0.0274656	0.00390307	0.0249014
123.141		160	0.0265787	0.00389811	0.0245058
199.639		170	0.0247121	0.00340122	0.0240927
228.047		180	0.0242503	0.00302723	0.0236632
261.436		190	0.0230188	0.00259928	0.0232187
236.908		200	0.0219129	0.00255831	0.0227605
244.625		210	0.0207896	0.00235018	0.0222899
238.85		220	0.0197643	0.00270873	0.0218082
226.288		230	0.0192342	0.00269893	0.0213168
186.172		240	0.0183371	0.00276654	0.0208171
161.079		250	0.0174346	0.00267689	0.0203103
96.9958		260	0.0166137	0.00285152	0.0197977
40.8058		270	0.0157302	0.00255935	0.0192805
83.2963		280	0.0152442	0.003065	0.0187601
164.428		290	0.01411	0.00290754	0.0182376
216.143		300	0.0135317	0.002941	0.0177141
252.007		310	0.0131362	0.0030905	0.0171907
217.054		320	0.0125276	0.00283677	0.0166686
193.419		330	0.0117967	0.00298249	0.0161486
159.973		340	0.011401	0.00290319	0.0156319
145.277		350	0.0107648	0.00300842	0.0151192
157.003		360	0.0104386	0.00290906	0.0146114
190.785		370	0.00968588	0.002807	0.0141093
125.079		380	0.00946703	0.00288433	0.0136137
103.652		390	0.00877164	0.00275508	0.0131252
67.152		400	0.00850491	0.00274268	0.0126444
90.4406		410	0.00808141	0.00254204	0.0121719
135.798		420	0.00752208	0.00270973	0.0117083
221.65		430	0.00727246	0.00247633	0.0112539
249.656		440	0.0066424	0.0024365	0.0108092
266.243		450	0.00638559	0.00235259	0.0103745
279.522		460	0.00603814	0.00218859	0.0099501
273.82		470	0.00592737	0.00214802	0.00953631
288.146		480	0.00560314	0.00203779	0.00913331
290.769		490	0.00523937	0.0018933	0.00874127
329.15		500	0	0	0.0083603

## Sheet: Panel E
Left Panel		Cemtral Panel					Right Panel
Y		X	Y	std	Fit			Kurt
303.409		0	0.00190109	0.000806152	0.0240598		Mean	12.8383
177.699		10	0.00586899	0.00280652	0.0240534		SE	1.46402
246.995		20	0.00952853	0.00402975	0.0240341
173.187		30	0.0131397	0.00570042	0.0240019
225.966		40	0.0160136	0.006657	0.023957
186.073		50	0.0183096	0.00724848	0.0238994
211.392		60	0.0200417	0.00730319	0.0238292
196.811		70	0.021469	0.00707192	0.0237464
260.591		80	0.0222691	0.00664943	0.0236513
306.172		90	0.0227152	0.00612193	0.023544
349.814		100	0.022979	0.00583862	0.0234247
366.804		110	0.0230521	0.00522363	0.0232935
325.394		120	0.023269	0.00419843	0.0231506
288.097		130	0.0227857	0.00381996	0.0229964
194.822		140	0.0227289	0.0033146	0.0228311
156.816		150	0.0226737	0.00285496	0.0226548
131.506		160	0.0220755	0.00232681	0.0224679
135.49		170	0.0222032	0.00241727	0.0222707
118.437		180	0.0221807	0.0022476	0.0220635
103.307		190	0.0217502	0.00235974	0.0218466
86.0252		200	0.0209858	0.00238597	0.0216203
83.155		210	0.0204758	0.00205772	0.021385
143.083		220	0.0195658	0.00203316	0.021141
190.015		230	0.0191614	0.00206916	0.0208888
248.608		240	0.0187049	0.00220628	0.0206286
285.168		250	0.0181891	0.00213343	0.0203609
308.834		260	0.0176808	0.00203654	0.0200861
322.658		270	0.0172634	0.00189557	0.0198045
301.205		280	0.0165959	0.00198133	0.0195165
239.281		290	0.0162147	0.00219469	0.0192226
136.772		300	0.0156263	0.0021879	0.0189232
88.2732		310	0.0153317	0.00211597	0.0186186
81.1807		320	0.0149335	0.00225076	0.0183094
164.843		330	0.0143538	0.00243028	0.0179958
172.305		340	0.0139326	0.00217813	0.0176783
216.363		350	0.0134058	0.00220746	0.0173573
206.052		360	0.0129028	0.00224589	0.0170333
249.429		370	0.0124246	0.00210144	0.0167066
225.627		380	0.0121575	0.00244646	0.0163777
240.631		390	0.0115794	0.0020881	0.0160468
284.416		400	0.011239	0.00220755	0.0157145
325.932		410	0.0108529	0.00201838	0.0153811
416.853		420	0.0104288	0.00209473	0.015047
438.601		430	0.010037	0.00190873	0.0147125
458.842		440	0.00997897	0.00199761	0.0143781
466.23		450	0.00932893	0.00190069	0.014044
437.464		460	0.00904239	0.00184926	0.0137106
385.596		470	0.00876292	0.00181519	0.0133783
302.686		480	0.00854049	0.00179339	0.0130473
209.362		490	0.00812712	0.00180796	0.0127181
216.841		500	0	0	0.0123908
251.634
346.855
385.194
437.747
479.45
493.93
533.469
575.672
581.046
566.691
525.088
462.129
360.59
217.399
132.592
245.239
401.532
457.666
445.517
416.499
325.216
267.846
189.903
153.675
171.059
219.151
233.027
249.122
251.34
272.432
289.043
270.506
216.122
132.795
79.1631
109.949
166.096
239.929
291.196
288.782
261.458
237.932
194.679
218.27
224.849
278.153
392.185
462.686
480.818
462.223
439.791
377.167
287.599
170.904
150.625
228.934
309.277
339.611
336.964
333.899
264.313
230.946
287.5
342.308
416.306
451.021
461.041
459.17
452.728
461.497
480.417
483.488
472.138
440.74
383.306
366.08
328.583
328.342
354.47
381.682
378.815
328.824
261.488
160.498
25.5584
138.564
216.941
288.176
360.812
370.156
345.696
350.546
339.363
311.928
334.934
322.444
291.231
238.588
157.775
57.1309
57.744
53.4288
105.171
173.588
208.31
233.403
242.514
221.76
222.537
241.516
233.958
219.596
203.187
187.171
170.638
177.56
207.861
209.383
204.97
237.456
263.66
261.598
221.078
179.064
208.607
244.318
250.607
263.206
268.167
266.294
265.216
261.227
252.499
225.817
176.968
110.86
72.5111
80.6313
116.972
165.083
212.262
287.699
341.549
413.194
475.992
508.069
481.967
451.059
428.679
454.224
537.821
567.029
576.688
563.691
562.576
589.396
612.885
589.729
538.309
545.886
602.299
571.149
521.35
414.906
282.181
168.509
46.4366
45.1722
82.0186
129.112
130.588
74.603
39.2034
56.9997
131.534
195.025
247.717
272.07
269.791
357.226
461.72
520.672
520.002
485.003
526.633
622.317
662.535
643.489
580.345
480.012
372.244
375.382
432.563
508.313
609.148
682.85
766.336
832.961
830.736
753.147
656.444
572.433
527.318
501.31
514.449
509.092
463.128
384.811
295.927
167.953
89.9249
106.23
195.134
271.704
285.41
230.99
326.887
338.555
366.876
405.845
402.628
359.875
317.42
281.585
202.828
124.493
26.0516
62.8251
107.521
145.316
152.028
167.542
155.565
159.47
146.125
100.23
89.1111
56.5936
63.1998
85.9976
111.512
182.401
241.075
292.563
329.858
301.981
313.071
333.252
354.341
363.41
357.392
339.404
350.576
321.234
274.244
245.888
264.245
285.256
280.288
307.222
379.857
386.796
386.595
362.062
375.71
364.026
286.284
257.057
314.632
334.818
285.127
195.598
139.133
82.6507
29.451
100.8
200.441
224.321
229.202
174.982
107.458
62.4602
11.642
51.3612
153.379
262.974
435.445
564.809
674.446
739.402
759.918
726.228
646.982
579.288
507.478
444.389
391.621
337.857
209.402
157.749
171.146
176.092
159.422
152.082
147.229
113.141
41.0908
67.0646
109.938
152.819
143.175
163.924
227.826
264.843
299.076
363.227
451.884
552.176
631.56
653.747
656.979
607.46
539.556
515.06
483.201
462.12
444.153
395.363
371.59
300.551
296.605
208.196
122.877
132.011
165.685
232.106
315.548
394.689
451.215
487.197
503.674
535.578
524.179
479.789
483.701
490.53
480.947
435.974
454.65
565.56
645.17
624.292
518.267
428.318
349.998
363.575
440.793
544.247
614.357
672.438
697.17
683.216
603.084
517.467
343.401
81.2324
145.193
318.673
413.308
428.114
451.184
496.805
518.613
521.483
495.973
450.028
413.434
402.91
401.432
382.846
383.138
346.926
277.015
256.394
246.453
226.632
232.847
238.727
216.154
198.437
139.317
68.6793
96.9172
134.899
179.577
241.189
318.952
370.275
420.036
458.572
405.925
355.202
256.877
146.183
137.837
173.212
172.546
127.439
110.812
95.0969
85.2381
40.6244
41.1656
137.121
223.173
271.231
323.185
312.731
269.408
206.084
106.179
30.8701
169.079
299.864
419.098
480.06
468.098
484.217
535.143
568.729
505.456
421.779
308.173
146.599
151.886
280.197
427.335
508.001
530.917
520.678
483.359
465.627
431.719
345.258
255.67
233.204
172.577
110.681
63.7589
29.4437
58.8443
104.5
127.876
147.853
182.637
190.156
194.572
182.856
137.185
85.0994
88.1123
102.848
87.4512
111.164
129.868
146.58
185.551
215.04
215.06
231.035
257.823
250.742
234.138
204.912
143.845
97.8927
47.3498
67.608
83.6733
155.84
239.588
289.666
312.969
329.57
320.207
318.628
323.55
274.908
257.27
205.154
180.532
193.167
202.405
280.861
354.869
439.859
535.476
596.046
646.875
668.134
646.733
492.748
537.073
537.108
451.596
419.979
300.345
252.092
138.745
128.005
96.9872
60.4639
111.259
160.002
232.048
311.571
371.104
411.1
373.734
339.889
280.941
212.726
151.858
123.062
144.918
191.461
244.366
246.004
251.7
279.14
345.201
392.751
404.899
336.536
228.469
195.354
242.01
319.114
342.7
379.101
391.349
414.054
406.41
387.558
326.031
273.461
162.573
84.6472
68.7719
76.3239
65.5247
93.7663
137.424
149.521
157.252
148.924
89.937
53.7949
91.1177
187.451
207.082
344.082
451.72
533.558
567.031
573.311
604.875
571.984
504.483
419.19
351.568
319.113
271.103
285.342
327.984
353.906
313.875
306.651
298.836
303.579
282.631
233.655
168.486
144.563
119.29
76.8013
69.798
106.318
145.575
137.967
142.333
176.695
182.116
172.029
119.124
141.358
209.744
285.523
355.402
392.496
417.919
447.295
459.903
482.6
466.043
460.245
446.95
438.649
430.27
422.523
394.524
323.461
262.417
198.83
114.039
59.98
89.6555
100.972
166.723
254.005
300.882
362.365
348.035
336.245
289.806
198.145
127.359
169.736
301.067
434.566
467.026
459.622
444.03
459.164
479.834
465.562
437.411
389.33
269.531
162.436
202.324
402.877
500.694
539.03
542.718
510.32
458.208
447.526
501.185
513.346
528.589
546.324
551.582
569.827
576.615
528.734
522.809
480.812
496.053
546.421
599.249
601.215
576.848
551.421
562.744
594.299
585.361
516.446
476.473
444.643
471.545
476.767
461.895
452.358
372.262
326.529
213.734
103.675
73.4557
248.405
366.251
443.036
388.166
257.381
298.68
495.106
639.779
747.008
803.575
810.217
737.803
608.781
466.761
306.988
191.288
111.752
192.671
292.651
343.427
310.958
245.715
178.92
149.455
166.836
191.096
253.811
298.303
344.165
410.951
479.48
481.551
427.958
362.077
286.34
182.967
75.7258
171.401
303.322
411.538
513.986
561.889
458.426
332.819
299.935
306.227
319.855
403.868
560
651.871
542.971
558.192
528.32
402.353
407.951
391.262
368.42
240.446
118.854
68.5799
204.421
323.403
452.108
579.656
635.63
599.905
569.493
516.168
477.564
496.474
505.549
535.221
542.574
452.2
370.917
217.789
65.2557
152.263
318.838
407.992
448.067
404.87
336.646
276.225
228.247
314.582
434.348
478.471
510.857
491.552
456.187
396.21
353.825
328.966
326.889
290.558
275.777
220.422
138.975
105.526
137.975
209.101
313.289
363.484
378.426
350.566
317.468
224.654
130.061
128.867
187.612
269.505
339.496
290.377
222.865
309.263
462.921
575.761
599.205
569.88
524.12
514.323
471.664
407.285
367.165
318.716
329.056
348.023
339.364
343.375
382.382
400.689
407.441
369.822
366.539
424.099
476.109
519.399
518.706
514.889
530.061
518.233
496.573
428.178
350.762
295.508
289.955
272.112
232.675
189.798
174.247
177.178
192.863
185.382
168.249
157.716
171.479
155.539
206.991
305.853
448.83
607.748
758.79
869.609
927.578
781.777
744.562
790.124
698.798
633.451
496.705
351.227
278.522
356.728
380.067
378.178
342.148
225.722
110.008
73.148
215.646
382.216
493.707
528.66
535.343
509.585
464.457
416.72
371.586
330.208
328.206
292.018
265.859
230.214
240.267
278.869
310.2
285.709
251.631
218.939
216.897
226.796
184.723
181.51
232.559
253.107
268.208
297.32
325.529
319.925
299.343
315.919
366.618
388.304
469.359
566.422
620.322
618.09
653.649
599.337
569.278
450.473
400.987
355.065
256.699
352.276
401.277
494.114
535.086
591.856
616.766
602.594
585.075
573.479
522.039
493.747
470.113
479.281
487.396
512.219
510.871
521.173
497.682
444.631
426.482
412.302
423.945
444.315
445.857
437.242
424.414
432.675
441.193
443.34
456.996
421.118
305.634
203.788
206.912
281.291
353.949
358.405
400.249
431.214
455.703
430.299
383.321
325.5
272.531
231.652
260.356
320.508
344.958
316.297
272.835
162.979
108.93
137.675
222.974
239.941
314.993
367.41
349.36
417.085
415.464
396.586
335.631
264.67
296.243
362.028
414.806
397.845
390.891
424.734
447.71
440.252
409.451
353.23
292.522
270.562
236.058
208.332
170.269
123.782
101.893
112.274
133.031
183.788
244.661
289.311
321.976
317.806
291.344
224.512
197.853
222.49
258.244
295.319
309.175
254.92
201.305
187.962
182.967
168.696
151.285
130.266
170.419
149.84
78.803
120.444
194.965
225.533
247.219
225.38
252.466
230.212
229.735
193.715
214.074
272.89
305.148
393.494
443.861
505.713
539.243
561.057
554.718
536.652
499.629
494.1
507.483
550.182
522.152
516.801
532.437
570.505
583.857
589.975
582.345
610.553
652.002
673.981
674.017
684.719
643.301
596.465
560.219
548.862
554.363
543.207
536.286
547.686
538.91
511.574
466.614
473.93
498.418
510.439
497.428
476.987
503.645
513.94
544.121
533.247
526.927
478.25
473.77
412.126
358.629
329.825
345.174
382.019
378.626
394.593
355.595
335.573
326.59
323.904
334.75
366.148
410.941
427.725
413.329
322.876
216.476
201.661
257.117
281.463
274.221
268.872
245.552
240.638
223.705
176.031
159.631
201.373
229.594
259.511
268.304
288.838
287.113
258.524
206.101
96.9232
30.9882
113.586
188.867
241.717
260.194
260.356
276.828
318.313
333.564
353.006
360.313
338.786
304.412
266.718
244.096
189.717
164.821
152.727
188.672
201.254
211.978
237.994
283.426
330.814
387.922
374.804
362.824
304.232
317.784
327.14
254.84
220.017
213.736
204.816
175.503
195.957
291.259
396.077
450.207
483.536
490.891
462.665
394.724
328.743
303.018
286.845
237.249
108.686
61.8073
219.219
372.422
502.928
615.434
689.19
686.248
610.719
503.899
410.682
325.903
234.057
130.268
74.626
143.378
189.967
205.585
203.652
172.044
142.65
86.8658
34.7453
128.744
238.769
359.863
455.354
485.095
527.049
567.045
604.054
668.116
680.807
659.145
603.207
481.589
336.442
311.943
342.727
360.752
500.706
568.347
543.555
455.989
339.691
236.728
151.694
183.818
319.923
508.651
668.035
728.696
689.805
601.565
519.681
469.391
454.72
443.521
362.73
241.363
133.299
73.5715
135.118
216.815
274.746
286.491
285.791
234.907
229.174
303.598
394.97
493.989
585.097
622.713
567.063
449.43
321.126
219.473
149.427
155.838
239.982
344.86
439.509
438.96
315.641
171.538
68.099
102.23
221.023
335.252
454.109
525.59
498.473
396.141
291.112
265.992
239.251
364.457
370.651
333.166
305.562
229.188
220.133
192.422
213.252
238.128
289.828
311.146
320.875
291.689
283.948
258.903
230.156
239.4
244.166
277.547
310.107
323.499
359.156
373.606
445.294
485.441
473.943
462.321
454.742
466.204
483.549
459.765
430.91
385.709
346.87
341.98
350.006
373.252
363.938
355.835
390.595
477.051
570.455
588.498
477.591
334.548
337.436
361.356
392.871
410.132
484.489
511.455
468.092
353.962
245.481
183.941
221.728
222.945
259.454
339.578
432.531
538.608
630.289
719.753
777.978
821.135
800.733
774.234
707.255
592.254
479.105
431.204
400.186
454.493
488.911
505.848
493.467
441.665
389.667
355.691
351.747
316.308
291.413
269.308
231.351
201.411
159.306
115.947
100.986
103.495
111.56
166.849
219.533
288.58
339.004
397.672
454.899
479.673
525.644
532.758
528.649
493.448
426.082
353.418
262.61
240.21
368.285
577.765
750.072
735.594
639.952
630.018
674.777
695.467
707.226
780.457
811.519
817.712
797.05
737.39
634.788
535.417
458.364
458.239
492.071
543.675
560.845
597.729
619.82
662.078
680.273
683.431
660.451
605.758
528.639
433.927
392.561
404.477
464.657
534.682
584.779
592.223
595.823
536.331
494.319
453.171
425.249
430.06
385.846
342.758
320.214
316.411
270.125
238.237
177.77
225.512
262.605
281.255
266.146
238.003
184.61
157.068
131.32
106.867
90.1725
109.445
94.6137
95.2773
99.7055
121.502
151.028
226.843
201.738
203.863
175.64
157.652
161.921
268.6
335.028
421.197
491.776
520.74
536.688
541.065
497.007
449.214
365.109
313.375
301.847
277.249
281.211
249.484
254.522
252.188
303.569
338.222
353.167
311.094
295.151
276.343
258.221
200.19
192.91
242.583
294.236
345.764
377.406
386.271
417.286
447.121
459.592
468.415
459.566
429.872
396.512
357.018
295.126
252.536
262.848
314.104
353.787
379.658
395.071
386.505
365.09
336.288
273.947
180.94
120.207
64.1344
125.313
217.167
285.607
266.277
214.49
170.613
162.57
212.886
282.501
363.314
458.581
563.131
613.515
665.442
704.332
727.099
785.479
760.276
606.873
400.87
235.262
123.296
12.3502
139.828
257.322
364.996
425.863
428.355
414.272
371.025
338.585
308.027
264.118
218.705
147.775
90.4562
66.1011
127.636
161.125
207.883
243.908
233.85
205.282
174.77
157.859
131.942
136.282
208.122
301.353
349.503
350.791
321.109
293.622
273.22
219.068
207.491
239.432
292.773
414.652
539.722
657.521
772.741
828.04
841.713
838.221
850.992
820.971
743.198
626.547
492.14
397.869
348.887
355.486
346.138
317.064
250.998
206.639
172.346
148.797
141.006
115.15
54.8965
45.3676
102.32
150.026
172.504
149.483
114.052
128.079
133.939
144.462
125.395
75.5136
81.4867
75.544
68.474
86.9048
99.7743
132.803
192.783
241.618
270.095
287.811
281.444
258.015
224.618
172.667
135.115
119.005
113.792
128.511
147.213
142.791
93.3984
40.2443
140.116
209.131
246.421
279.087
278.975
241.66
213.38
164.682
137.239
108.883
109.69
137.188
195.754
207.068
166.167
125.398
85.226
41.4369
24.9623
103.961
200.648
269.906
296.072
274.337
236.558
210.794
158.56
136.59
115.812
99.5254
92.2532
87.2342
126.103
190.728
258.208
323.236
346.106
338.331
323.661
281.297
244.302
231.238
223.399
227.972
231.263
209.42
156.198
111.305
113.338
140.611
166.541
192.768
171.042
158.161
213.185
251.242
322.833
372.813
380.105
395.928
397.138
391.297
375.321
349.158
321.854
294.294
304.107
313.085
316.113
318.062
328.029
307.742
283.828
313.526
340.837
370.37
393.591
392.996
384.329
387.101
375.584
334.9
262.653
194.014
138.121
74.9723
51.8195
45.1677
69.1545
115.478
154.713
200.526
209.7
247.155
271.936
246.195
235.048
242.973
289.369
294.939
288.031
268.153
240.416
187.475
122.068
81.9353
14.1687
68.969
204.562
298.804
283.897
392.934
459.546
443.541
496.703
495.504
509.419
511.857
496.249
455.711
357.197
289.826
256.017
222.049
203.513
161.269
133.322
110.109
85.2224
63.8439
57.8547
82.9226
128.336
153.17
156.295
122.215
97.0247
94.5915
134.149
152.407
171.174
210.889
212.23
230.893
242.846
213.383
141.96
67.6599
32.7438
155.027
269.205
367.053
443.63
498.676
514.504
521.68
519.071
505.821
480.821
377.763
293.301
167.403
162.661
171.673
185.803
171.109
182.23
197.54
195.564
173.577
172.628
137.054
66.3646
106.849
203.323
280.108
328.476
332.077
340.546
337.012
304.555
264.168
213.041
182.001
154.13
93.3981
33.1676
30.8766
93.3742
154.09
182.638
192.685
171.783
116.962
81.4044
94.3224
128.286
187.824
238.584
237.393
249.969
305.358
409.913
581.453
739.379
853.247
895.693
816.843
760.403
722.366
682.384
545.715
313.172
77.7201
139.602
265.158
391.073
517.258
664.128
714.743
786.62
832.824
880.548
841.566
749.426
835.995
709.453
520.55
369.793
284.939
326.921
384.042
416.002
431.667
441.231
413.262
386.145
364.089
313.453
245.409
148.711
109.777
225.009
343.284
428.229
473.877
489.301
509.171
480.484
413.014
335.3
238.315
159.908
183.579
261.656
312.324
305.827
263.591
217.341
153.199
119.549
144.466
194.323
183.299
130.272
91.1181
139.995
270.168
335.924
361.962
375.047
370.846
311.082
250.139
217.244
312.529
367.016
448.082
506.538
569.117
585.796
560.177
620.578
582.495
494.967
431.638
353.92
328.44
286.44
234.065
230.601
184.202
144.009
116.665
66.9195
74.6476
66.2074
85.4016
59.9436
32.6716
33.2787
62.5203
93.8367
133.294
192.072
233.861
243.379
303.523
380.557
399.588
370.921
310.669
239.167
166.616
102.168
122.468
159.109
193.3
167.99
120.805
57.1324
114.117
162.372
273.702
371.95
426.156
472.369
533.696
581.077
608.427
598.885
591.623
561.342
453.472
388.566
354.824
370.614
373.077
304.829
257.525
249.024
155.022
27.1603
159.969
301.647
405.367
493.014
576.367
651.005
711.958
678.046
629.003
590.324
544.678
500.097
477.146
[truncated: 172,551 more rows]

## Sheet: Panel F
Left Panel		Cemtral Panel					Right Panel
Y		X	Y	std	Fit			Kurt
429.154		0	0.0166547	0.0129961	0.0214628		Mean	4.97525
381.196		10	0.0340594	0.0185516	0.0214604		SE	0.289661
386.212		20	0.0349037	0.0161421	0.0214532
313.808		30	0.0329655	0.0134918	0.0214412
395.025		40	0.0286708	0.0100375	0.0214244
365.087		50	0.0246531	0.0072144	0.0214028
539.26		60	0.021574	0.00598291	0.0213764
501.88		70	0.0186019	0.00437286	0.0213453
611.252		80	0.0163013	0.00323844	0.0213095
507.737		90	0.0152058	0.00324155	0.0212689
548.132		100	0.0137712	0.00273414	0.0212237
489.858		110	0.012992	0.00278771	0.0211739
454.749		120	0.0124844	0.00287382	0.0211194
428.675		130	0.0121187	0.00311071	0.0210604
459.851		140	0.0116298	0.0031598	0.0209968
452.671		150	0.0113724	0.00325709	0.0209288
405.991		160	0.011073	0.00327316	0.0208563
414.132		170	0.01103	0.00362189	0.0207794
368.463		180	0.0106096	0.00362244	0.0206982
409.107		190	0.0109317	0.00399765	0.0206127
352.738		200	0.0109814	0.00402444	0.020523
302.126		210	0.011097	0.00421565	0.0204292
148.79		220	0.0105813	0.00405822	0.0203312
174.721		230	0.0108904	0.00390991	0.0202292
189.525		240	0.010731	0.0035735	0.0201233
268.661		250	0.0105693	0.00360321	0.0200135
293.569		260	0.0105468	0.00318613	0.0198998
328.132		270	0.0104467	0.00317874	0.0197824
247.653		280	0.010544	0.00294663	0.0196614
201.876		290	0.0106499	0.0028246	0.0195368
107.559		300	0.0106792	0.00286326	0.0194087
153.57		310	0.0106271	0.00285632	0.0192771
129.733		320	0.0106153	0.00249546	0.0191423
167.767		330	0.0104175	0.00265697	0.0190041
119.362		340	0.0104584	0.00249721	0.0188629
98.2407		350	0.0104737	0.00263961	0.0187185
57.8649		360	0.0104189	0.00286806	0.0185712
67.18		370	0.0103166	0.00277313	0.018421
112.805		380	0.010286	0.00281899	0.0182681
190.729		390	0.010126	0.00274732	0.0181124
234.767		400	0.00979444	0.00274605	0.0179541
261.926		410	0.00932448	0.00269253	0.0177934
268.8		420	0.00927239	0.00279417	0.0176302
233.635		430	0.0088432	0.00278421	0.0174647
219.54		440	0.00843912	0.0027088	0.017297
248.713		450	0.00810149	0.00259548	0.0171272
122.108		460	0.00785929	0.00247824	0.0169554
156.454		470	0.00744297	0.00240279	0.0167817
107.289		480	0.00709001	0.00205432	0.0166062
245.428		490	0.00680828	0.0017881	0.016429
268.671		500	0	0	0.0162501
368.979
369.729
427.69
451.344
483.518
561.856
586.801
600.05
549.161
523.934
420.985
363.684
267.857
277.576
332.642
438.957
502.092
551.918
574.341
560.761
554.186
459.915
411.956
278.505
212.777
178.779
188.057
240.055
276.431
293.969
342.906
377.257
453.512
544.604
568.398
635.173
576.541
578.271
474.423
409.549
275.888
335.545
485.203
620.999
719.252
719.937
736.341
699.941
655.372
452.421
292.249
216.403
101.962
93.5147
158.977
223.061
236.848
203.971
139.094
139.049
245.281
346.79
469.692
537.038
571.703
567.715
615.71
623.584
661.353
648.666
620.359
567.597
501.62
486.662
415.431
377.168
331.955
338.116
296.518
276.698
260.176
307.698
318.474
372.766
445.44
527.279
617.652
664.088
722.415
729.77
736.186
712.519
712.401
687.049
708.624
684.854
674.589
627.518
559.176
484.353
376.236
288.903
211.409
197.419
222.119
274.642
253.133
252.483
245.212
338.225
318.459
383.483
379.747
365.99
318.505
374.666
490.096
639.567
762.499
833.507
818.041
753.679
699.749
636.329
684.874
687.098
689.816
678.462
670.569
637.058
664.991
660.422
668.153
592.737
577.813
500.39
469.903
453.697
450.505
435.206
374.87
274.826
168.673
148.741
198.709
279.355
351.739
376.334
300.642
239.442
202.485
257.123
261.86
304.503
303.033
315.575
350.976
347.133
377.351
351.62
339.437
286.425
240.22
172.017
168.121
150.749
77.2371
72.9655
88.0654
120.029
118.607
167.886
180.736
204.622
209.498
285.339
363.515
486.401
526.31
497.993
473.716
390.069
422.159
476.303
534.704
568.73
596.592
520.494
458.383
364.504
290.98
208.179
141.474
124.501
194.902
275.546
352.471
365.436
384.06
385.381
346.726
329.572
274.412
268.594
274.255
309.116
354.505
406.294
417.195
451.757
461.107
408.946
362.024
336.711
396.645
434.078
517.169
505.143
537.156
507.129
527.924
469.468
371.162
384.675
371.137
373.195
402.891
406.098
388.181
306.05
264.216
265.603
279.76
368.606
400.193
424.426
415.579
427.846
398.962
387.876
334.031
256.525
168.019
122.352
97.1454
85.7441
81.1376
90.8671
89.3052
108.434
123.025
96.3067
73.8254
55.3433
106.76
103.105
100.336
95.4906
115.978
95.5808
109.4
81.0876
116.769
105.79
51.1964
28.1735
118.111
154.813
181.239
168.55
133.034
131.569
152.203
180.156
243.944
240.21
261.054
226.184
117.216
113.168
104.495
136.637
167.585
217.809
318.369
386.752
439.245
445.996
428.06
342.179
319.151
346.681
426.887
500.386
549.859
543.124
507.513
464.278
418.737
389.314
378.413
407.882
417.991
492.713
541.92
593.983
585.393
580.301
589.07
637.533
653.229
658.817
668.919
680.4
691.98
706.037
738.938
694.898
640.429
578.123
572.197
577.017
592.393
604.904
612.425
608.403
636.2
622.115
635.927
596.576
544.354
517.059
416.451
327.297
238.237
241.38
158.065
176.022
250.805
220.724
224.396
243.423
174.573
171.771
158.504
154.945
161.391
187.658
213.928
191.729
181.098
210.379
300.611
339.533
404.053
461.887
519.865
559.135
597.143
587.875
473.934
342.659
134.911
100.491
311.914
509.488
630.164
714.473
822.591
888.752
832.169
768.772
643.7
507.583
371.105
231.553
206.287
258.566
303.238
304.615
237.917
179.853
93.6252
17.0348
111.381
239.815
300.405
359.733
345.478
318.887
281.181
247.514
207.516
118.14
148.732
203.701
247.667
282.578
310.799
327.463
280.047
204.392
106.112
78.3044
53.6551
108.928
138.083
149.713
148.6
201.633
208.807
200.176
208.34
152.651
136.137
113.448
67.5
35.2676
58.3266
126.642
205.128
265.095
332.726
342.495
297.634
235.034
184.171
182.434
210.751
223.973
140.797
64.9773
96.5165
188.236
289.737
372.742
408.946
417.703
404.58
385.129
320.186
256.907
190.297
121.142
73.2742
56.4819
87.6659
109.654
111.239
122.916
86.8834
91.7433
137.722
161.908
247.864
323.858
340.437
362.487
355.648
350.502
300.648
254.944
188.025
159.962
150.21
179.585
220.929
264.808
287.658
265.067
267.246
248.568
271.78
234.427
235.215
209.962
154.367
180.8
241.122
267.232
308.858
330.646
360.697
367.442
357.331
331.006
288.596
245.633
193.944
173.166
110.423
54.833
48.503
102.793
200.524
280.882
331.232
400.293
442.847
462.156
420.524
386.97
372.039
365.381
350.832
325.422
280.85
256.962
225.012
243.122
213.932
184.238
227.765
225.36
272.438
328.436
353.079
391.603
353.254
346.049
352.11
378.724
405.884
380.612
372.404
332.412
296.946
265.102
299.596
294.003
288.392
263.222
175.23
116.066
114.881
131.955
163.698
190.678
221.634
279.13
321.141
336.153
338.545
313.96
262.957
246.707
196.74
176.254
117.609
73.466
14.1045
76.429
94.1346
147.51
182.039
213.514
233.098
232.852
225.323
196.434
197.064
218.642
226.721
238.669
258.38
244.908
236.445
249.04
260.071
275.404
312.75
351.771
375.36
411.044
389.433
355.948
308.126
262.516
210.024
185.241
181.679
184.143
224.797
248.968
231.563
231.462
218.723
248.965
226.734
188.91
171.336
167.031
169.583
183.833
237.216
251.942
267.329
245.164
249.46
252.773
251.152
241.958
241.187
261.64
258.177
301.248
329.827
387.002
384.792
394.202
412.264
436.708
432.729
382.971
372.96
333.743
284.861
242.496
176.09
139.219
191.109
256.83
260.394
338.451
420.298
453.178
519.02
494.425
439.215
376.493
322.575
295.489
327.429
381.707
341.415
282.81
144.96
49.4564
122.107
292.521
403.559
454.23
410.946
310.35
222.688
233.721
318.867
482.72
578.219
641.997
668.926
667.88
662.343
585.065
510.796
410.769
344.786
337.706
380.627
390.349
416.005
353.135
290.726
248.866
194.788
165.654
143.26
146.067
206.274
255.665
284.638
336.666
358.39
369.275
338.084
290.28
255.778
202.19
108.403
133.183
241.934
215.481
88.0416
63.3486
168.56
277.619
369.529
433.526
482.397
527.392
559.197
533.162
460.068
480.04
464.871
376.783
302.798
215.61
150.084
125.673
146.74
197.451
259.052
302.168
385.044
462.577
537.644
584.667
647.909
684.665
683.079
650.4
556.656
472.009
345.626
218.569
132.958
208.755
359.093
478.686
541.927
557.857
533.224
555.215
523.899
451.156
380.687
200.747
22.4826
65.8873
114.061
137.357
112.395
83.478
25.2154
44.4099
100.15
149.373
222.672
266.704
316.166
329.838
303.464
274.015
247.584
248.229
282.315
380.688
467.888
540.721
573.426
534.539
472.09
441.515
392.596
343.517
313.917
251.515
177.733
77.5989
40.7276
147.849
275.586
361.028
399.2
383.384
383.222
352.85
330.949
352.745
389.508
423.802
408.656
435.376
389.039
317.02
255.015
256.482
288.19
375.186
487.046
576.299
647.633
696.694
679.567
615.269
492.807
386.807
223.201
28.8326
213.064
253.422
244.013
309.41
288.867
219.526
253.221
243.257
226.642
197.626
175.238
151.632
132.668
101.73
101.917
83.3016
63.2068
79.1967
125.471
172.134
151.593
161.908
206.087
247.059
258.563
291.341
309.432
326.908
317.259
320.462
282.73
272.78
228.759
213.509
191.463
151.18
116.804
73.6687
44.0072
51.2672
76.3577
88.1701
57.0086
62.0753
72.9824
106.038
168.048
217.984
303.621
385.402
451.805
509.953
552.589
542.177
458.729
382.83
277.482
205.692
152.086
244.501
247.487
370.139
470.248
450.373
399.36
314.459
234.463
186.832
196.148
240.296
262.883
283.757
285.02
230.693
194.339
148.224
130.188
138.961
93.9563
109.288
76.9096
99.6703
170.009
242.893
276.142
298.439
303.239
279.779
293.27
285.507
251.903
263.209
212.661
192.917
175.444
175.195
216.091
221.007
189.836
203.486
176.372
133.892
88.8861
41.014
39.0175
120.408
146.22
165.042
178.28
170.349
173.139
181.403
163.193
159.015
178.985
191.787
223.949
216.361
255.652
298.789
290.215
291.325
275.994
266.305
234.702
239.401
257.462
277.56
265.39
261.322
229.412
195.627
125.022
134.611
122.685
129.353
107.546
110.82
61.514
52.5876
36.1985
87.2636
77.6782
91.8181
14.1799
98.2288
145.833
184.814
173.2
152.194
122.121
130.089
99.6811
59.3645
30.0097
76.4423
141.22
220.138
329.788
395.611
399.677
378.858
269.531
204.593
103.258
128.225
189.567
288.99
355.188
424.695
451.236
480.098
429.598
379.449
327.23
356.448
371.464
434.398
478.023
489.354
468.986
456.646
436.618
418.15
405.649
324.237
298.921
238.163
247.263
227.653
214.876
192.734
208.951
193.434
217.013
261.248
307.598
341.734
333.849
332.889
298.168
274.672
218.12
223.829
258.494
290.872
252.833
249.043
310.618
394.786
432.784
446.698
433.164
438.894
496.82
545.487
539.58
470.994
423.549
420.999
422.418
391.633
380.788
373.239
387.173
385.789
376.944
354.103
363.259
344.412
353.686
291.928
304.776
405.119
308.496
263.376
245.037
227.206
247.357
271.006
255.885
238.6
236.884
237.814
260.312
262.06
249.848
201.027
178.507
147.483
135.86
157.186
192.37
198.623
187.959
143.199
147.533
152.301
159.917
186.085
234.712
280.445
330.461
383.852
372.869
347.163
315.327
336.481
341.228
349.067
339.461
343.392
304.897
289.976
235.957
180.472
118.775
203.824
238.687
276.404
236.828
200.974
150.62
49.4702
103.283
239.087
315.363
377.1
356.168
255.589
299.558
239.399
143.319
122.798
188.499
203.609
208.725
209.2
180.87
135.747
146.56
144.709
125.846
137.777
152.732
169.441
176.807
191.232
214.984
224.988
264.267
311.804
350.978
381.049
389.011
374.952
316.659
278.163
236.804
202.831
165.017
144.344
145.774
141.267
162.237
152.241
135.427
98.4595
92.4661
122.657
166.049
237.046
281.508
326.02
384.967
440.835
444.774
419.058
402.128
378.894
344.072
287.198
257.298
264.592
247.766
202.168
198.1
199.452
204.866
250.861
429.227
488.527
567.761
633.596
646.805
632.588
562.565
501.767
364.736
300.827
224.627
330.343
557.321
717.7
749.659
804.871
804.131
715.094
660.611
560.201
499.666
441.704
352.033
236.977
193.701
120.778
60.1491
66.1647
154.24
187.471
279.346
395.794
448.668
527.159
523.458
512.703
500.323
458.243
415.552
390.821
386.155
361.276
360.155
282.819
288.185
339.76
450.024
492.059
589.36
555.46
434.33
392.92
318.347
245.296
193.876
207.094
307.253
445.491
614.12
713.026
749.701
788.993
802.564
808.802
709.052
604.249
510.457
332.172
173.179
91.6763
239.076
379.162
496.561
552.831
512.635
448.758
393.123
345.592
408.791
476.791
541.686
569.602
544.095
453.092
355.223
242.778
128.691
70.5853
222.724
348.002
494.476
620.021
608.971
596.76
550.597
453.107
344.107
228.865
122.83
36.8503
117.235
187.383
216.456
237.585
213.039
180.144
164.676
168.783
215.661
232.157
274.803
242.851
251.458
345.479
353.817
339.215
350.979
349.465
324.529
265.287
175.534
124.376
33.7176
59.4249
101.514
125.798
137.938
121.953
116.724
170.771
189.434
222.959
253.425
337.26
410.761
492.575
567.628
604.55
631.577
686.75
716.487
756.213
752.758
735.255
725.271
698.913
669.153
538.461
378.415
277.821
326.537
366.509
475.874
540.585
619.057
643.89
587.234
464.587
297.812
213.531
179.366
226.827
324.147
403.11
527.192
639.374
754.943
872.79
857.683
1071.41
1122.04
1145.41
1203.77
1085.1
983.017
842.129
742.878
700.872
742.432
839.227
892.807
871.891
838.464
800.759
773.283
730.158
662.383
624.935
562.721
505.529
453.908
365.032
310.813
266.111
211.686
126.866
128.178
187.905
257.187
322.503
356.349
400.159
478.748
562.729
628.342
743.477
764.649
775.703
778.137
723.123
668.973
524.903
361.409
390.784
468.177
541.079
553.962
507.076
473.884
428.704
348.832
293.309
339.513
353.044
431.656
393.172
424.432
569.837
599.896
602.7
597.783
619.315
612.665
608.44
632.799
591.946
572.486
570.848
528.9
533.886
509.914
481.749
517.926
586.897
656.308
666.952
650.797
609.591
509.228
430.775
386.956
374.492
347.523
288.633
257.754
234.096
207.267
200.485
184.947
149.738
126.99
83.2126
103.819
147.302
198.005
261.438
296.934
326.982
358.414
401.719
428.148
469.065
471.136
480.992
522.563
528.526
531.907
510.364
482.891
426.482
379.903
345.969
231.79
258.687
196.362
180.838
239.344
244.602
278.086
278.166
306.81
285.635
259.789
220.83
191.34
171.145
148.841
199.456
233.359
280.377
287.948
293.465
287.201
296.547
278.61
213.515
141.939
150.411
212.678
271.358
290.696
269.127
263.731
253.274
286.1
329.141
361.035
402.859
396.027
396.609
383.155
348.916
351.556
310.555
269.112
222.799
187.408
117.63
47.8343
20.5335
88.8441
158.672
216.502
219.643
159.545
83.2207
29.5598
116.706
180.73
175.886
289.969
376.102
410.433
450.53
468.786
506.678
514.219
564.341
553.297
533.264
517.874
439.431
346.978
232.655
183.951
148.023
100.693
84.7585
85.9752
113.077
107.484
64.8846
66.4937
86.9337
84.1388
85.7511
123.043
178.509
173.789
171.647
170.519
165.234
179.762
150.581
135.541
158.233
227.176
261.209
291.305
341.654
390.053
413.708
413.102
378.634
335.806
236.048
111.291
45.579
6.20353
47.129
120.325
212.048
334.646
401.378
480.835
526.418
546.945
622.121
615.834
603.243
576.007
555.947
524.293
428.871
371.466
345.088
345.299
344.221
295.766
263.907
196.529
107.64
94.6533
106.888
125.041
185.208
268.721
361.727
423.177
461.645
458.19
418.736
376.942
330.977
306.252
259.079
242.69
193.999
167.925
142.716
100.069
129.317
158.648
219.567
252.4
261.484
270.791
264.981
257.39
226.448
158.374
126.844
112.337
88.3965
80.5236
82.2427
82.7302
77.3555
62.8349
76.0256
118.51
138.954
104.449
116.839
158.934
155.786
141.229
126.105
79.6757
60.9582
33.0479
68.8107
93.2665
106.579
94.8784
82.5215
90.7014
97.0729
152.961
195.59
191.827
198.152
169.054
132.003
106.122
79.525
88.8744
130.97
151.209
179.7
228.407
298.173
409.737
542.519
577.014
573.947
554.077
438.335
329.084
273.47
250.845
219.423
153.43
134.339
173.511
282.651
371.221
415.24
468.107
461.267
463.249
378.403
275.66
248.691
217.386
214.034
261.32
336.593
336.377
369.375
419.96
459.816
435.959
406.904
328.074
306.642
345.561
414.325
456.707
510.072
500.836
497.662
519.371
518.228
518.059
462.182
442.102
406.244
380.174
370.162
345.496
296.367
240.159
220.16
185.657
207.505
235.561
248.184
268.958
287.95
318.507
317.873
332.966
317.767
285.808
249.793
214.891
231.907
214.644
184.187
170.064
147.484
128.771
95.0448
36.2161
48.895
91.6094
106.019
165.342
175.654
194.274
234.207
311.107
378.983
390.521
388.682
295.781
284.604
323.199
253.35
222.739
200.745
186.064
195.651
154.637
130.38
89.3404
40.8139
28.6478
92.3576
189.791
291.355
352.283
403.387
412.813
406.572
397.177
378.626
360.91
379.303
396.002
384.812
395.047
357.929
335.346
298.493
241.48
159.051
74.5324
80.1308
171.348
242.55
298.09
373.758
413.701
460.39
506.378
552.318
538.143
512.33
402.584
309.028
247.289
179.924
157.37
169.695
193.374
264.911
332.134
359.963
384.639
337.229
316.199
267.725
231.856
279.98
265.052
227.23
195.37
141.193
108.793
54.9677
13.1239
64.3639
102.989
119.661
107.696
84.5601
48.2188
38.3041
110.44
132.812
142.702
151.903
142.748
117.448
109.646
146.28
225.172
297.193
376.808
483.967
556.556
573.874
567.201
523.207
502.799
470.054
380.306
304.613
248.683
180.737
91.1343
70.4739
126.768
156.551
215.199
264.465
319.3
445.745
543.763
626.242
673.025
663.635
585.801
511.308
465.642
475.317
500.594
508.149
443.812
441.671
400.571
269.479
189.08
164.834
225.336
312.883
346.513
309.792
268.511
191.74
112.437
128.863
223.613
328.198
380.927
428.867
470.168
480.569
433.47
352.427
293.142
195.885
95.4297
78.7538
195.903
277.893
356.654
409.152
416.481
343.427
260.728
172.453
168.641
270.981
336.746
439.72
486.934
477.945
445.83
456.284
429.958
396.343
385.217
403.45
411.165
403.948
486.228
557.884
582.866
598.549
560.14
480.429
395.943
311.912
247.197
218.742
142.193
188.283
176.711
91.7705
150.322
113.039
128.914
112.285
123.154
148.345
153.279
236.325
259.519
280.174
307.668
357.619
365.197
342.644
393.919
417.452
456.247
497.964
498.416
532.791
549.025
516.227
485.504
372
271.474
222.64
256.934
328.395
417.401
457.05
487.2
527.953
527.228
529.609
572.365
608.499
625.423
626.571
560.22
501.637
391.818
265.18
208.129
207.097
270.98
313.787
273.953
250.239
169.44
126.661
142.248
231.629
299.237
464.312
561.972
544.967
616.86
714.442
710.457
622.486
566.556
478.79
414.258
368.964
335.575
[truncated: 172,551 more rows]

## Sheet: Panel G
Left Panel		Cemtral Panel					Right Panel
Y		X	Y	std	Fit			Kurt
25.1868		0	0.199263	0.0659869	0.169574		Mean	11.561
24.9141		10	0.217074	0.0354863	0.164645		SE	0.734831
25.9342		20	0.165474	0.0242847	0.1508
23.9424		30	0.12249	0.0169675	0.130534
21.077		40	0.0888238	0.0161619	0.107101
17.0729		50	0.062581	0.0146433	0.0836034
18.8137		60	0.0430311	0.0133424	0.0623499
21.3225		70	0.0289601	0.0120394	0.0446207
24.3028		80	0.0200882	0.010124	0.0307781
23.678		90	0.0139929	0.00758971	0.0205538
23.6601		100	0.0101637	0.00617113	0.013351
18.3135		110	0.00714533	0.0048077	0.00847818
15.7427		120	0.00515634	0.00359926	0.0052919
11.6949		130	0.00388921	0.00270113	0.00326436
12.7108		140	0.0030156	0.00217555	0.0019994
11.7892		150	0.00214754	0.00173573	0.00121973
13.4987		160	0.00158817	0.00124638	0.000741806
16.2969		170	0.00114819	0.000861287	0.000449171
17.8026		180	0.000825882	0.000616361	0.000269988
20.6152		190	0.000698778	0.000633781	0.000160494
21.9013		200	0.000554605	0.000555486	9.3996e-05
24.3771		210	0.000391616	0.000388742	5.40587e-05
24.994		220	0.000344974	0.000322242	3.04506e-05
26.8824		230	0.000262708	0.000244305	1.67675e-05
25.4518		240	0.000212624	0.000249257	9.01384e-06
21.5843		250	0.000163179	0.00022478	4.72647e-06
17.2838		260	0.000115193	0.00014039	2.41607e-06
10.9913		270	8.10798e-05	6.08145e-05	1.20358e-06
6.2472		280	7.04352e-05	4.8868e-05	5.84181e-07
6.36907		290	5.79723e-05	6.21844e-05	2.76231e-07
9.46677		300	3.57668e-05	5.08645e-05	1.27239e-07
13.2428		310	4.03635e-05	3.99778e-05	5.70921e-08
13.8169		320	3.5505e-05	3.87223e-05	2.49534e-08
13.5242		330	2.499e-05	3.0622e-05	1.06238e-08
11.2016		340	1.80343e-05	2.625e-05	4.40574e-09
9.72817		350	9.40307e-06	1.13108e-05	1.77971e-09
7.94824		360	1.23587e-05	1.28174e-05	7.00276e-10
6.57171		370	5.841e-06	7.87378e-06	2.68398e-10
7.96251		380	1.71075e-06	4.52622e-06	1.00202e-10
9.92247		390	0	0	3.64391e-11
16.1158		400	8.18436e-07	2.16538e-06	1.29076e-11
22.2931		410	8.18436e-07	2.16538e-06	4.45361e-12
27.0652		420	0	0	1.49682e-12
31.6787		430	0	0	4.90021e-13
31.9509		440	0	0	1.56261e-13
32.7628		450	9.92477e-07	2.62585e-06	4.85372e-14
29.8884		460	0	0	1.46855e-14
28.6025		470	9.92477e-07	2.62585e-06	4.32804e-15
26.714		480	0	0	1.24246e-15
26.2275		490	6.94098e-07	1.83641e-06	3.47429e-16
25.3711		500	0	0	9.46318e-17
29.4876
32.1442
35.5582
37.799
41.8778
46.7251
54.018
58.0721
61.1706
63.2434
59.0631
53.2105
45.2491
41.088
40.7556
45.5447
46.1431
43.5195
37.9681
30.5391
20.5957
10.0633
2.72397
12.6348
22.9925
32.1309
38.3809
42.1966
43.8862
43.5648
39.0604
34.7942
28.8726
25.9947
24.363
26.5733
30.5921
34.7449
36.3513
38.4436
39.4312
41.3802
46.5831
56.8616
66.7887
72.1228
72.3297
68.4411
60.7479
48.9987
33.7329
22.5326
25.0838
36.0611
45.4627
50.2188
51.6704
49.8488
47.6589
44.0038
43.4515
43.5587
42.4578
42.1296
38.9423
35.2334
31.1763
26.4798
22.9679
20.0501
18.1351
16.8967
15.554
14.5235
11.7018
5.15405
6.43059
15.3281
24.9787
32.368
35.3466
33.8854
28.1687
22.1053
17.7726
18.4332
23.6904
30.1474
33.1226
33.977
33.7522
33.9473
33.9299
33.1895
34.2635
35.1546
33.9439
33.3422
30.4763
24.8496
20.2278
18.3511
20.2263
26.1168
33.2408
41.562
47.784
52.3216
55.8287
57.534
58.7909
56.1404
53.2056
51.6967
52.5648
55.244
57.1252
57.0671
55.9007
53.034
47.9611
43.9988
44.1246
43.44
42.0973
41.1549
38.6162
33.2363
28.254
24.933
21.8681
18.9256
17.5624
18.5894
23.0636
28.2859
34.0684
38.3915
43.4971
49.3241
56.008
63.032
67.9654
71.345
73.0993
71.2144
67.156
63.7182
60.9348
62.6533
64.2863
64.092
63.6494
63.7375
61.9926
61.2994
58.1087
58.2002
58.083
55.873
54.5741
50.4505
45.2742
39.5006
34.1849
30.6952
28.7449
27.6567
27.9186
26.9335
25.5177
24.7455
25.7757
26.6183
27.4581
27.8284
28.0131
35.36
44.8049
53.0335
56.4893
57.4357
56.1658
54.6166
51.6999
46.5278
40.5679
30.0621
20.3925
11.8301
14.3475
18.3247
23.6818
27.859
34.1404
38.6169
42.544
47.1204
48.2719
49.5376
49.8788
47.5775
45.2562
41.9124
36.3906
29.6296
23.4474
15.4883
8.00936
5.21478
19.0298
33.77
47.6224
56.6532
64.0282
66.1746
68.5148
68.5398
65.1442
61.3678
55.5963
50.4848
45.2631
37.577
31.2986
31.7753
33.4439
37.6258
38.5142
38.1218
36.2056
31.8564
26.2456
19.8166
15.1555
12.2537
11.1489
10.2383
12.5193
15.4036
18.1153
21.9197
25.6685
29.4996
30.7275
31.3266
36.3362
39.3485
41.8257
45.6771
47.1315
49.4195
49.6069
47.8747
43.3318
35.7534
30.2066
25.6873
22.2567
21.6672
26.0171
30.2002
34.1674
39.3392
44.2622
45.1365
42.5976
38.3179
36.1787
35.6085
38.6663
40.4791
40.3028
38.2045
32.0951
26.0279
20.2437
16.5785
16.1882
19.82
25.4952
30.8341
37.1863
42.9779
48.8589
54.6077
56.0047
53.9037
49.8782
47.6549
45.7056
41.2148
39.3419
35.5515
31.3843
29.4191
24.4105
21.4141
18.4549
20.4741
25.0345
30.08
34.8051
38.3756
43.2263
46.7955
50.2694
52.3099
53.3685
51.8152
46.134
39.733
33.1229
28.896
27.144
26.989
27.9614
27.8164
26.6599
26.8917
26.7083
25.5387
25.0057
24.6081
21.925
19.3173
17.4385
15.8488
15.0282
12.9426
11.554
9.82453
7.87327
4.92123
2.43607
2.96578
5.07234
6.63669
7.56106
7.84642
10.2213
10.794
9.8093
9.77011
10.3506
13.2423
19.6503
27.099
35.2965
43.3096
47.094
46.8919
45.9724
42.4725
35.5336
27.8026
20.1028
13.608
13.0703
19.478
28.7773
37.724
44.6423
49.3719
48.225
41.4393
32.0374
22.6838
13.1888
10.795
17.01
32.2635
48.2664
63.4909
74.8472
81.6683
84.1881
82.1771
77.6337
71.6543
66.0679
58.229
50.1965
42.2935
37.2674
32.7915
30.7178
28.3038
23.9042
18.5337
15.4369
16.3743
16.9349
16.9027
18.109
21.5244
25.1362
28.9819
32.9434
35.7066
34.4522
31.3321
27.3628
23.0088
19.1179
16.1783
12.4579
8.7085
5.13306
2.02028
1.87897
2.45382
2.7818
4.53136
7.28392
8.0673
10.1706
10.837
10.3318
8.09853
4.19867
5.52328
14.5509
23.2229
28.869
33.3241
37.6864
41.5777
45.6632
49.4226
50.2594
47.9439
43.9762
37.4838
33.8025
33.417
34.9343
37.7494
40.5449
48.7132
56.5791
64.2672
66.318
62.1372
54.5303
43.2011
30.8074
16.9239
10.0094
21.8862
35.1407
43.6562
46.2
45.5391
40.954
33.5422
26.4666
23.824
23.7887
27.2377
31.6827
35.8752
39.3289
40.7277
41.9667
42.474
41.1209
41.1913
40.2746
38.1303
35.8763
37.5391
41.8432
46.826
51.6954
54.6025
56.3203
56.7594
55.9411
54.505
50.0649
44.2402
37.6005
29.6015
22.2925
14.8343
11.993
15.0566
20.8065
29.4767
38.8767
50.6954
63.0011
73.7295
82.7698
89.8417
93.249
92.4425
89.9379
82.7735
72.8459
59.0939
44.9701
31.5547
18.9871
13.5729
16.787
19.9822
20.9067
22.4184
28.7887
35.2443
40.78
45.4552
47.8283
47.4557
45.1029
40.5365
33.467
26.677
17.9304
10.4129
5.84751
4.43246
10.7668
17.1551
23.7254
27.6213
33.1221
38.1977
42.3032
43.6662
40.107
35.4134
29.5259
26.7413
23.8019
20.6903
19.4263
17.8866
19.6278
22.6286
23.765
25.096
22.8503
18.0392
13.643
8.44643
6.08967
4.06047
3.8502
3.03247
2.41566
1.86685
0.55579
1.00038
5.7894
10.8239
18.2717
28.4589
37.3023
44.1191
49.5707
55.2727
59.7504
62.3537
63.5886
62.1718
58.9301
55.9747
51.696
44.6784
37.2376
28.0089
18.6087
11.034
5.81761
5.72637
9.5227
11.4492
13.6412
15.6026
17.4127
17.2969
14.7924
10.7624
5.49742
8.48017
12.9457
14.969
17.6449
19.7484
19.5633
16.9586
10.8124
3.90926
6.8693
15.8424
23.0775
29.5911
32.4221
35.1487
37.0488
38.4919
41.5168
44.3668
47.8204
51.3314
54.9475
57.4666
57.6526
56.6048
56.1471
54.2894
49.3375
44.8485
39.6841
32.2936
23.4072
15.2046
10.6566
20.561
33.9056
47.0072
56.1693
61.4851
63.4248
62.701
59.6199
53.7744
48.7585
43.9746
39.0521
31.4612
21.034
11.469
3.43521
10.2656
16.4824
20.2278
22.4304
21.0487
18.2175
15.3845
13.3912
12.0476
10.7641
12.2289
13.5956
17.4319
22.6444
28.6402
33.638
36.4186
38.4963
36.9169
33.9523
29.8477
26.9508
24.9129
21.8563
21.6669
22.3445
26.614
30.1851
33.3065
33.6393
33.239
33.9623
32.9408
32.2066
30.3003
28.3144
26.1561
24.588
22.1743
18.5246
14.7652
13.9091
17.9444
22.1605
24.2763
24.6035
24.8935
31.8185
38.2386
42.1153
45.5089
48.479
48.931
48.5474
47.0953
43.7097
37.6054
27.8338
16.6437
10.2735
14.0262
19.209
24.2952
29.0499
31.8574
32.3696
31.686
29.373
24.907
18.3656
12.9019
12.059
17.0351
24.5143
31.8794
35.3582
37.9533
38.9662
37.7837
35.1517
31.9937
28.6885
25.7716
25.4134
28.0613
30.2349
31.9503
33.8702
35.6363
36.5054
33.991
27.2022
17.0304
8.88709
5.07827
1.33211
3.60171
7.63047
12.4181
18.3754
23.1755
28.9307
34.7129
39.9748
42.6178
42.8109
40.8038
37.0577
34.9343
30.7222
27.6479
29.7864
36.2173
45.9068
56.6989
66.6846
73.2127
77.0703
75.2662
67.5667
59.0632
49.9588
41.3274
35.5524
33.1777
34.755
37.873
39.2127
35.4031
30.9278
27.0466
22.8807
20.0231
15.8073
13.6018
9.46613
3.2404
4.1067
12.963
22.5617
30.9281
37.0291
42.0274
44.9588
45.0324
41.0324
34.1911
25.7535
16.2818
11.8832
18.2096
26.3663
32.9674
36.4155
35.1985
37.254
43.047
49.1064
51.9452
49.6224
47.8897
44.6755
39.2115
32.6613
28.25
26.4301
28.2325
32.0904
34.2383
36.6128
37.078
39.1039
40.5046
39.4049
38.3297
37.2114
38.3164
40.7026
41.0204
43.0712
43.2355
43.9944
44.9825
43.0368
40.0779
37.0004
32.7664
28.683
23.6149
17.5246
12.3555
6.11521
1.53822
7.27826
11.3446
13.8794
14.094
13.1442
12.3543
15.5703
22.0188
27.5831
36.6063
45.0261
50.935
57.8232
62.209
65.5801
65.9185
65.0519
62.7276
55.0102
45.7898
38.3778
34.9415
35.6461
38.3359
39.0643
39.4878
37.3152
34.1887
32.3686
31.1759
31.1884
32.7516
35.4375
35.8639
34.0985
31.2823
25.9442
21.0064
17.044
13.9252
13.4207
16.4087
21.8683
28.8816
32.4504
35.4058
34.0522
29.9769
25.7952
21.7306
20.5986
19.3267
17.9198
14.0177
9.4162
5.62192
3.64663
3.32404
4.04431
8.05927
13.8656
19.5094
25.3963
30.9179
35.8419
39.2277
41.1906
41.8783
38.2738
33.0505
27.3537
21.2803
18.6278
17.191
19.2191
21.9677
24.1658
24.5416
23.9517
24.7314
25.7017
26.1149
26.5918
24.3984
20.3176
19.5399
19.335
22.5402
24.6676
24.8521
24.0899
19.4226
15.3903
12.3565
13.1704
17.4915
21.4656
24.1428
25.4322
28.0222
30.609
31.8729
34.9017
36.7204
36.5906
33.0585
27.728
23.8834
20.7988
20.616
19.1833
18.9155
21.9048
26.166
29.5022
31.7024
30.4506
28.2603
23.71
15.8677
7.1417
3.00166
11.8573
17.6381
22.4914
26.6266
28.365
29.1565
28.1738
25.8305
23.1858
17.8077
13.038
8.88781
7.33444
12.2248
17.135
22.1405
24.9219
25.7851
27.0239
29.1342
30.2874
30.2142
29.2065
27.0595
26.7369
26.5183
27.3933
27.3264
26.1778
24.9549
20.9654
19.8323
18.0759
16.8348
16.8228
15.7724
17.1083
20.9313
24.6484
31.472
35.4945
35.6432
35.1428
32.4687
30.0341
29.7641
31.3805
32.5346
34.5894
37.5871
39.4352
39.4062
36.7878
33.1904
30.1482
30.5807
32.1183
30.2104
27.7163
25.4261
21.6303
18.5467
17.2123
19.0717
23.9302
27.2672
31.1932
33.7405
35.9778
35.81
35.5642
33.7502
29.8451
25.8762
19.5437
16.1879
12.3778
9.59506
7.67103
7.42349
11.5116
14.6779
17.544
20.5656
23.759
28.6441
30.7369
31.551
31.8024
31.0201
28.5734
25.0122
25.4456
26.4975
30.7596
33.5695
35.505
38.3663
38.5769
39.1446
36.5002
31.2047
27.5235
24.0127
22.4044
20.2461
15.7128
12.6393
10.2642
8.41627
8.37367
8.59347
7.73246
5.27796
0.955207
3.89878
8.12109
11.9811
14.6545
16.1972
19.8182
22.5306
25.2326
28.1204
31.3326
35.371
38.2419
38.3009
34.0892
27.4465
22.417
22.0497
23.9084
27.5592
30.8063
34.3125
35.9033
35.5652
33.5733
31.1787
28.1694
27.2808
25.9233
26.5276
27.5299
30.9147
35.1585
38.7695
40.3235
38.7375
34.6616
29.0513
21.6044
12.9379
8.49465
5.09153
5.70971
9.06578
11.8857
13.8693
15.4927
18.1334
20.5275
23.1167
27.2813
30.8177
34.0641
37.5606
38.537
39.0044
37.1118
35.8228
37.5719
43.8052
51.1583
57.4333
61.6844
63.9225
65.5734
66.9386
66.7609
65.7546
64.7358
61.6583
58.396
53.3522
53.5017
58.5275
66.482
71.4649
71.775
67.5331
58.7355
49.5787
41.4179
32.1217
26.7859
26.4917
30.5235
30.6589
29.5408
30.312
28.3742
29.8573
32.7357
34.0722
36.5133
37.4945
39.1364
39.8608
38.5986
36.8786
30.975
25.5013
21.1975
16.0878
11.5723
7.83278
5.51211
6.62099
11.9342
18.398
24.8448
29.701
36.392
44.628
51.786
58.4428
63.5833
66.7944
67.2766
64.311
57.3289
48.367
41.3916
38.6222
40.8558
45.5861
48.5334
46.4573
44.1721
38.4447
29.6537
21.5572
18.4379
27.8388
41.2698
48.3404
51.2726
53.262
50.4797
47.7519
45.5342
40.9541
32.8661
22.6841
13.4535
7.53273
6.82163
7.06826
11.405
16.7174
21.9735
25.5901
26.7194
28.9651
30.3633
33.7682
37.9337
40.907
41.5882
38.4839
34.7293
30.7074
27.4297
22.2401
15.5681
13.4112
19.3977
26.023
27.9586
26.8772
23.3911
17.0344
10.6947
5.43951
11.0814
22.3685
33.3351
37.3774
37.844
37.7493
36.5512
36.2163
36.3819
34.2223
31.0736
26.2154
20.3165
17.985
16.7244
21.185
25.0491
28.0772
28.838
27.5521
22.6757
17.5652
9.93624
7.70163
17.0043
28.8237
39.6709
48.3143
55.8383
60.9226
65.0147
68.2073
69.2055
66.9445
63.4116
60.0518
57.2178
54.7056
52.758
49.4513
46.7758
45.8484
43.1626
40.933
35.7761
28.5185
22.8182
17.2049
12.8516
11.2522
12.0652
11.8391
9.68553
8.93213
11.2399
11.2081
11.1293
14.1338
17.6318
21.6134
21.7924
17.4385
13.235
10.0551
11.3398
18.5488
27.5593
36.9494
44.8298
54.8229
62.4381
69.5287
74.6844
79.095
80.3254
78.1965
76.335
70.9479
65.2589
58.6937
55.6498
53.6235
51.4896
48.5397
45.6137
45.4958
47.3907
49.0575
48.8335
46.4563
43.6211
41.3528
36.6819
32.9635
29.1331
27.7153
26.6198
26.3139
27.5836
27.6361
28.0901
27.0823
26.3386
23.4841
21.5242
21.5804
22.7903
25.6145
29.7843
33.9878
33.8663
35.0405
39.2096
43.335
49.2983
53.8234
52.2857
49.7104
49.0657
50.0412
50.5092
51.4977
53.4316
53.4523
52.368
48.3323
43.4717
35.6427
28.3986
22.5341
20.6973
22.6974
27.5346
33.6162
37.9936
42.4446
45.8235
48.0245
45.7091
40.6103
32.8108
24.5272
17.5773
19.2526
25.0617
33.0143
39.6396
47.0585
50.2514
51.3479
49.3341
43.9422
40.23
38.2136
38.0931
38.8772
40.4093
40.751
42.5218
42.1091
40.0971
38.6619
39.339
41.3879
43.9862
46.205
47.1166
44.2596
39.955
34.3619
30.0596
29.0294
30.4033
30.7542
29.8543
27.1519
22.8295
18.3882
15.5937
13.0765
12.7242
12.2626
8.72176
3.45807
3.4048
10.9283
19.8674
27.2047
36.2643
41.1936
45.3687
47.5618
44.3656
40.2485
35.4062
33.7017
32.8657
35.875
38.0541
37.1852
37.7182
39.8099
42.9104
47.3521
50.7453
53.649
54.3674
52.4396
49.5509
42.5524
34.87
28.8094
24.9774
24.7327
25.5292
28.9999
33.8463
39.8751
47.0234
53.9253
56.9315
58.5446
56.9403
52.8078
45.8899
39.5626
33.6813
32.8163
35.3559
38.7894
41.1541
43.0088
41.9454
40.2888
36.4216
29.8523
25.1492
22.9352
29.4579
38.1895
44.263
46.4458
43.6199
35.9506
26.7133
16.3882
9.33266
16.222
29.3944
43.6864
57.2468
69.5511
82.3253
93.8013
99.2467
95.4667
87.8128
81.0728
70.9636
57.1315
43.1304
32.3753
32.6251
42.584
51.4671
54.6906
56.5476
53.9566
52.1867
50.0422
46.495
39.4593
32.9915
29.9621
26.9555
24.3917
25.7239
27.5312
31.2701
31.1936
27.8491
24.3229
16.9432
10.8231
5.89409
9.82542
14.8551
18.3913
19.8733
18.9814
13.1359
6.25118
3.76232
12.3103
24.0634
36.5024
47.6882
59.619
69.3469
76.3709
82.1677
87.0186
88.5624
86.1845
79.1696
69.6268
57.0161
44.4254
34.2833
25.9128
20.2369
14.6425
11.5075
11.3938
14.6362
18.9327
23.0097
27.2932
29.4155
31.5644
35.6113
36.9028
37.5484
36.336
37.0725
36.4525
35.4984
36.9475
38.5482
40.5896
41.7991
41.6123
41.2479
36.8629
31.7406
28.1039
21.7475
15.9633
13.4302
16.9575
24.8332
31.3481
35.3621
38.2889
38.1636
36.0468
32.4636
28.518
23.4498
21.5202
23.0144
23.5847
21.2247
15.5048
8.73183
1.65513
7.30424
14.4289
19.6459
22.7595
25.2634
25.8905
24.5625
21.2686
18.1483
17.2943
18.3558
18.114
16.9291
17.5495
17.5777
16.715
14.8243
8.75365
2.33714
3.00515
9.12869
14.7859
18.9319
22.1947
24.5692
25.8418
26.3662
26.8761
26.1765
23.4421
19.3703
14.4076
8.78564
5.14564
3.52055
4.0786
4.48864
7.40039
9.72485
10.6576
10.7218
8.15995
5.34393
7.01131
11.2179
14.133
18.2516
20.5668
20.3349
19.7786
14.4871
9.31417
12.1949
21.0116
28.8947
37.5095
44.7869
48.4206
50.2473
49.9866
50.0652
51.277
57.5433
62.9066
65.3424
68.0602
65.9328
64.1702
63.6146
63.2631
61.5152
58.6335
57.2412
53.1348
50.0007
45.7631
41.4133
38.913
35.3602
34.0036
34.2451
35.3357
38.9474
42.3008
46.0142
46.9866
47.5973
47.933
47.4948
48.7564
45.4829
40.6915
35.5653
31.7585
26.9282
19.7135
12.5082
7.79812
12.9986
20.135
29.5906
37.1249
42.0944
47.0947
50.724
50.5134
47.5442
42.9909
39.1627
37.7781
38.0616
39.0323
37.6451
32.9502
28.6165
23.5259
20.5496
20.2262
19.2206
16.7443
14.4845
14.0901
14.9822
16.6991
19.5799
20.9774
23.6388
25.912
24.4434
23.1517
20.721
21.8025
22.3149
23.6347
22.0873
19.7812
17.8379
14.2049
12.7814
8.45014
6.22559
3.62864
0.48387
1.80658
2.8395
3.03374
2.61143
4.23256
8.32143
12.4802
16.4898
22.1565
27.297
31.7036
33.9955
32.8291
29.3081
23.2091
15.437
7.2623
1.2447
4.87793
10.7939
14.9833
21.2643
25.4874
26.518
26.4841
24.782
21.9833
18.0331
14.9408
13.8232
13.9262
15.7275
17.937
19.6642
21.7803
22.5586
22.8094
23.5395
23.7847
22.7055
21.2597
19.5398
17.333
16.8486
18.0758
22.7281
27.8537
32.4149
34.335
33.6419
29.8942
22.4723
10.7718
8.98614
25.2417
45.2239
60.7429
71.2589
76.9897
74.733
72.6007
68.9498
62.2854
51.8006
35.4918
14.6952
9.92044
26.4553
40.0912
50.6751
60.8287
70.2192
74.9389
79.9373
80.0578
79.5935
80.1979
75.2747
66.9779
54.0529
39.0876
26.8511
19.404
18.5372
19.5117
22.1164
23.7212
24.757
21.3747
18.4312
16.8368
15.99
15.1898
13.7076
12.5278
11.2706
13.4693
16.469
22.5696
29.0089
34.7446
38.1232
37.1911
33.4537
28.1821
23.1463
18.3346
12.7687
5.60905
10.996
19.1483
25.8015
30.2679
30.7059
26.6831
20.3889
15.5458
13.0704
13.2234
12.7002
13.1009
13.6285
12.9735
12.1209
11.5385
10.0482
5.73088
1.0613
5.1732
11.7913
20.0218
29.7626
38.4812
46.3667
51.9539
54.723
56.7136
55.8459
54.9211
54.9446
54.6906
53.3258
50.6064
47.7149
43.1216
37.7247
30.706
21.866
13.2275
4.45192
4.93994
12.8811
20.8949
24.7394
27.6343
28.4757
27.8907
29.2786
35.0939
43.4356
53.3563
60.3502
59.755
53.6643
41.3597
26.3661
12.2616
1.09714
10.3447
17.8319
23.3743
28.056
35.1892
44.203
53.0237
61.8515
69.1835
74.2158
76.6904
76.3449
77.8245
78.2304
76.9832
75.3072
71.986
66.2298
58.1303
49.2496
40.4168
33.3264
27.2332
20.2385
12.9751
11.9882
18.5057
26.5646
35.2271
43.0889
51.2557
59.3248
65.0617
70.1914
71.806
72.3721
72.0997
70.4459
68.9742
65.3364
58.904
52.0615
[truncated: 172,551 more rows]

## Sheet: Panel H
Left Panel		Cemtral Panel					Right Panel
Y		X	Y	std	Fit			Kurt
8.98607		0	0.234936	0.0690877	0.194625		Mean	10.6642
5.90302		10	0.231252	0.03044	0.187357		SE	1.35385
9.61601		20	0.172185	0.0200445	0.167216
14.6003		30	0.121526	0.0159159	0.138548
17.8368		40	0.0829837	0.0148329	0.10681
20.4778		50	0.0555774	0.012874	0.0768561
23.4848		60	0.0361222	0.0104777	0.0518267
26.0431		70	0.0230226	0.00868157	0.032911
28.3103		80	0.0146491	0.00644506	0.0197889
26.22		90	0.00955429	0.00489756	0.0113324
24.0537		100	0.0059712	0.00317732	0.00621624
21.2646		110	0.00391508	0.00210612	0.00328281
17.5665		120	0.00252376	0.0014289	0.00167567
14.4916		130	0.00172336	0.000980873	0.000828736
12.2282		140	0.0011905	0.000640265	0.000397471
12.6092		150	0.000841364	0.000379284	0.000184774
14.1026		160	0.000524781	0.000295698	8.31383e-05
16.2358		170	0.000391299	0.00028626	3.61373e-05
17.397		180	0.000258327	0.000136674	1.51439e-05
16.9753		190	0.000201992	0.000107275	6.10743e-06
17.7042		200	0.000164913	9.11957e-05	2.36677e-06
19.1858		210	0.000106959	7.31968e-05	8.80256e-07
22.8442		220	8.72074e-05	7.5545e-05	3.13914e-07
22.9445		230	6.96423e-05	6.26456e-05	1.07264e-07
21.1085		240	6.89453e-05	7.61272e-05	3.5099e-08
19.29		250	4.67278e-05	2.75432e-05	1.09936e-08
13.0921		260	3.60121e-05	2.99245e-05	3.29471e-09
6.18678		270	1.50746e-05	1.99277e-05	9.44462e-10
3.97205		280	1.1841e-05	1.55616e-05	2.58885e-10
10.3164		290	6.12473e-06	1.33937e-05	6.78361e-11
15.0673		300	7.83548e-06	1.7856e-05	1.69878e-11
18.0893		310	3.52166e-06	4.79026e-06	4.06476e-12
18.1979		320	2.70323e-06	4.83943e-06	9.291e-13
17.0481		330	3.4215e-06	9.05245e-06	2.02835e-13
15.4689		340	4.55108e-06	7.86067e-06	4.22872e-14
15.244		350	8.55376e-07	2.26311e-06	8.41785e-15
16.3344		360	2.56613e-06	6.78933e-06	1.59983e-15
15.8588		370	0	0	2.90259e-16
14.8448		380	8.55376e-07	2.26311e-06	5.02695e-17
13.7026		390	8.55376e-07	2.26311e-06	8.31013e-18
12.8173		400	1.71075e-06	4.52622e-06	1.31121e-18
12.1725		410	0	0	1.97463e-19
11.8795		420	2.56613e-06	6.78933e-06	2.83814e-20
12.9298		430	0	0	3.8932e-21
14.6101		440	1.71075e-06	4.52622e-06	5.09683e-22
16.0763		450	0	0	6.36808e-23
17.1577		460	8.55376e-07	2.26311e-06	7.59323e-24
17.3007		470	8.55376e-07	2.26311e-06	8.64079e-25
16.2247		480	8.55376e-07	2.26311e-06	9.38396e-26
13.3198		490	0	0	9.72576e-27
9.48895		500	0	0	9.61978e-28
6.24615
5.32872
7.63104
12.8084
19.4886
26.778
34.1989
39.5699
43.0472
44.5004
43.5831
40.9677
35.4064
26.7579
17.7382
9.55409
4.72268
7.549
12.1916
14.658
13.7025
11.5587
9.83862
9.04166
12.8432
15.1175
16.1755
15.8963
13.7116
12.6556
12.7425
16.7481
21.7065
24.6323
25.0832
25.3969
23.5912
19.5955
16.5738
13.4067
12.5523
14.7465
18.0477
21.2306
21.9647
20.8992
19.6565
16.7097
9.65189
1.6445
12.5149
23.0307
30.601
36.0666
39.1952
42.2591
41.8586
37.3505
35.2307
32.3125
32.5012
32.7518
32.4822
32.9428
31.6572
31.1931
31.0637
32.1501
34.4074
38.7492
43.5295
45.8364
49.0977
51.2033
53.9406
55.3639
53.7527
47.8761
41.305
35.9903
32.2659
33.7813
31.2367
27.1246
21.3643
12.5701
4.48562
7.42355
15.2276
20.5939
23.229
25.9598
25.5791
25.4543
24.0829
22.1022
20.257
16.7934
15.2146
15.7069
16.394
16.4134
16.6393
19.7723
22.3048
26.7565
30.3158
33.1968
36.1218
36.158
35.6286
32.466
29.0328
24.0379
19.261
21.1421
29.1155
36.9742
43.1211
45.8567
46.2222
43.995
43.2006
46.7241
48.24
48.3702
46.9976
45.0442
44.0046
42.6958
41.9358
40.3512
36.4578
30.6259
24.5345
21.0384
19.9343
21.1486
21.0844
22.8124
27.0436
33.4961
40.1861
46.7846
50.3867
51.0549
48.134
43.6636
43.3767
48.2358
52.9926
53.9953
49.9083
45.5094
42.5801
43.7472
43.6097
44.5217
47.0537
47.9399
47.4614
44.7806
38.4414
30.1607
23.6933
18.091
16.97
15.4419
15.6934
14.7667
14.574
16.8459
17.459
16.7619
13.1135
9.93741
7.61908
5.0527
2.51006
5.91661
7.26441
4.3276
4.20112
14.7756
24.7219
31.4416
35.1984
35.3337
33.8518
29.5217
22.537
16.9347
15.9113
21.2989
30.1772
39.0716
46.3035
50.8173
51.964
49.4297
44.8994
39.1434
34.2614
30.5106
31.7176
32.6006
33.9174
32.3141
28.304
23.9008
19.6979
18.6723
16.8888
18.5483
17.5272
15.7494
14.6976
12.3877
10.9687
10.0799
9.10992
8.2961
5.65125
2.45125
1.64395
5.21438
7.11308
8.21789
8.21617
7.45857
6.59818
5.9754
5.78183
8.24098
11.8837
14.5548
16.6315
18.1797
20.1841
21.3429
21.2903
20.5332
19.1588
18.9453
21.4266
23.5608
24.8396
23.9996
26.9564
30.3618
34.5377
38.0124
38.5904
39.6727
38.7134
36.7294
32.3755
29.0087
27.0641
25.7992
23.0495
21.943
23.9997
26.2238
26.4753
27.5322
28.7398
24.9659
18.2902
11.3194
13.3967
22.4937
30.4719
35.9761
37.4213
34.7674
27.99
19.2595
12.2922
13.6736
18.0072
22.0505
25.0221
31.0275
37.2362
44.998
49.7469
48.4096
43.6882
37.8633
34.9583
39.2922
45.9085
46.6948
46.9726
44.5553
40.3716
36.9277
34.6711
32.2193
28.4172
24.8055
24.6945
26.0208
23.0906
22.4707
27.6829
33.2789
35.0646
31.9708
23.9249
15.0568
11.1787
15.5186
23.9649
34.2937
43.3749
51.855
56.2715
56.0621
52.2273
46.693
42.3364
40.9381
42.1025
43.284
45.7278
46.0977
47.0207
46.1379
45.0642
43.6467
43.0759
40.086
39.3076
37.8678
38.7512
40.6767
41.4542
42.1127
43.9166
43.7939
44.9488
48.0224
50.4479
47.8855
40.5638
32.4669
28.9179
31.8374
35.7653
41.4898
45.266
46.6495
48.6898
49.242
51.9076
53.7303
55.3144
54.4823
49.3039
45.5764
38.8404
30.358
16.8456
20.3299
32.4195
41.3646
49.0894
53.4367
56.1178
59.9009
58.1906
54.8285
45.439
34.8722
28.4425
22.5098
21.5981
21.53
19.6296
17.4455
16.8594
16.1555
18.3557
21.1612
23.4194
26.2277
31.8952
33.844
31.381
28.5757
24.9121
22.6127
21.2734
18.5007
16.3353
12.6212
8.97529
7.73178
6.33666
4.25866
4.69309
7.77642
12.5043
17.1579
19.2401
19.5412
21.3773
22.4784
24.1842
25.3954
23.7258
21.2565
16.9908
11.9235
8.10709
6.04012
7.93642
11.1978
14.1047
17.3819
18.3736
15.5545
12.5201
11.0216
10.7188
9.35015
7.02163
7.52203
11.9931
17.6608
23.2827
28.2787
32.2201
32.7974
30.7289
27.003
21.3468
16.3961
12.9736
11.9558
14.7177
17.7606
17.1052
14.5897
11.5312
8.14949
7.02728
9.4695
13.0183
16.7296
19.8059
20.5315
21.4861
21.0489
18.6139
14.7823
12.0208
13.839
16.23
17.7899
19.38
21.6974
22.9679
26.4118
31.3217
33.0615
34.7308
35.134
35.0748
34.5094
31.8488
29.2295
27.4993
25.7038
22.6932
21.0113
17.7153
14.9017
14.9466
15.0689
14.2228
13.403
15.8094
19.4094
22.4121
24.6011
25.2866
25.581
24.3705
22.0052
18.437
12.7593
4.04928
5.43639
15.7512
26.0451
34.3888
40.2957
41.0382
39.1628
37.6155
36.865
36.9326
38.3033
37.8663
39.1885
38.4803
38.04
37.371
32.0523
26.8837
20.2204
11.8945
2.61788
4.55623
12.3456
17.789
19.9361
22.0104
21.9151
23.5491
23.5689
23.9319
22.4455
18.0604
15.1658
14.9924
14.3029
12.483
9.3011
7.87976
9.00171
14.5012
18.7834
20.4008
21.7155
21.4787
22.119
21.8564
21.7564
21.7579
20.1914
18.8447
15.2373
13.1777
13.0021
11.7409
13.1267
12.6085
10.771
8.79926
8.12392
14.3174
20.9694
28.1187
33.7762
36.7394
38.6906
39.0819
37.8522
35.4729
33.4564
29.5499
24.4337
22.1992
21.1351
26.7565
32.2306
36.7138
42.3736
45.5824
44.982
40.7661
34.7924
27.3512
22.4555
17.9555
12.0334
5.18767
3.83998
10.9978
16.5634
21.3647
25.6719
28.6434
29.3623
28.9145
28.4853
30.8452
33.8831
35.6299
35.7134
33.362
30.3029
25.5523
21.3149
19.2548
20.8335
24.393
28.5963
32.6088
36.4795
39.0903
39.176
39.963
40.9562
41.8315
40.9197
39.0605
36.3862
31.8455
26.7445
20.4502
11.8534
4.96972
6.0293
12.6854
17.9923
22.2316
24.126
22.0379
18.1868
13.7814
14.5991
22.7534
34.7661
46.6403
53.3258
54.1027
52.6477
50.5851
48.7028
46.1346
41.3435
33.8855
25.3083
17.1667
20.7751
35.1107
48.1247
53.4505
53.1165
50.2162
44.8255
44.3564
47.1146
51.8309
52.4332
52.2929
51.4354
51.3302
49.5839
47.316
49.6359
54.4088
62.8292
70.9391
76.8516
77.1091
75.552
73.912
70.1851
66.3645
60.7035
55.1669
51.1798
50.3553
52.2161
53.2099
52.3678
46.9256
39.6551
29.6327
19.1478
14.7242
19.5666
27.7919
31.9735
29.5875
19.8713
14.5952
26.2192
39.9684
49.2878
54.3336
57.0715
54.7864
48.121
35.7392
23.0784
15.5047
11.3279
11.9164
14.0493
12.338
7.93968
1.28753
10.8577
19.8693
29.5843
38.4572
45.3063
51.2854
55.909
58.3502
58.9089
56.3901
49.6233
41.1486
32.8786
25.1411
18.4776
14.8063
21.8561
33.2828
44.022
54.1136
58.8958
57.4464
53.1958
49.8493
50.0315
49.3456
47.3237
49.6987
52.0348
52.1662
46.1828
37.6681
34.511
35.8401
38.5115
38.9088
35.3045
27.2079
17.953
10.3889
5.94059
7.21801
10.9618
13.5624
16.0676
18.8454
22.4754
26.4369
29.1538
31.0373
29.3209
22.6869
14.7448
6.49142
11.3133
22.1853
34.7724
46.1334
53.3922
55.5922
51.9933
43.0659
32.2936
24.3969
26.3811
33.8728
42.3269
48.5693
49.9538
51.2012
52.335
52.7879
52.7991
52.5992
50.2324
47.9659
45.8626
42.7847
39.8196
37.1026
34.1101
29.6094
23.8725
19.4138
17.3109
18.951
22.06
24.1236
24.1436
22.1545
19.8542
15.508
14.471
16.3311
19.6355
21.0173
18.3391
13.3946
9.38362
6.77878
5.53626
6.69914
6.95132
6.96918
6.10144
6.61506
6.80942
5.60953
5.04825
3.72783
4.57809
4.62143
4.22673
3.72843
1.83132
0.743451
2.79122
4.73731
5.58229
6.96348
9.02326
10.4573
11.0827
10.4277
8.39628
7.10952
8.15211
11.3927
13.9337
15.4951
18.1952
20.2901
23.3422
26.582
26.6972
25.1928
25.7807
27.197
31.0924
35.4492
40.9295
43.678
43.5618
41.2483
33.4019
23.9026
14.1307
6.77302
4.49313
9.86358
14.0448
16.0438
13.4795
8.12438
3.55325
6.53423
11.6297
16.9513
20.0018
23.0512
22.7018
17.0364
9.3322
5.9752
9.04326
13.0344
15.9321
17.7585
18.1452
15.5209
13.5417
13.4981
16.6876
20.7957
24.2947
27.5712
30.0357
32.2272
31.8175
29.3061
25.4884
24.6991
27.1125
30.6614
32.0169
33.4777
37.1198
39.7905
42.3347
42.1684
39.8659
40.0874
39.5881
40.2589
42.8211
44.7544
46.7648
47.5577
49.1539
49.0643
47.9361
42.9972
35.3587
28.193
22.0314
19.2863
21.0074
23.6544
26.8247
30.1141
31.9506
31.3175
28.6104
25.3971
23.0683
22.823
21.3551
19.4034
18.5039
18.279
19.7742
20.1901
19.4729
19.2078
16.8024
13.3769
11.3396
8.19359
6.41045
7.0464
10.9644
14.6387
16.7621
19.4581
19.423
15.9635
9.6748
4.68821
5.6841
9.69406
13.7735
17.8177
20.6689
24.1323
25.828
25.6584
26.276
26.7618
26.5695
26.3563
28.2152
26.9314
25.326
21.9245
15.7676
10.151
3.9119
5.37093
12.1819
17.5494
21.1092
22.4259
22.0427
21.1881
19.1922
14.6572
10.1697
7.01317
7.94028
7.46479
7.38667
7.26054
11.9407
17.3569
21.4267
24.6654
26.3531
28.2576
29.5111
30.7131
30.0716
28.1492
25.1939
21.0477
18.6285
16.7935
12.22
8.98721
4.4058
2.50571
6.61319
11.3967
14.2916
14.6985
14.4585
16.037
19.7252
24.011
27.4786
29.1364
29.0022
27.2752
22.259
18.484
17.1702
14.9013
12.6509
13.0861
17.6996
19.2189
18.9573
17.5764
17.0078
17.8647
18.9447
18.9564
20.4441
23.728
26.9404
30.4562
34.6927
37.6314
40.1197
42.5679
44.5996
44.4346
43.7017
42.2875
42.3729
44.268
45.1107
43.6833
41.6874
41.8232
42.4192
43.7429
43.2837
44.6674
47.7965
51.5182
54.3377
56.5215
57.2289
56.3395
54.4397
51.3274
48.4728
44.7662
39.9527
34.8936
30.717
25.1761
20.2699
19.4444
23.8279
30.807
34.0564
37.3213
40.9317
45.8642
51.9008
54.8143
55.684
52.8129
47.8759
43.4897
37.5328
32.6995
29.2326
29.8956
30.9692
34.8162
39.5523
41.6481
42.3416
40.7666
40.7514
40.8219
43.485
45.5149
46.6272
44.3723
39.9551
33.7022
27.7596
27.3575
27.227
27.9484
26.0376
24.4397
23.6656
21.8304
20.3663
16.9467
12.1424
7.91916
7.01461
7.81068
10.624
13.4079
16.0531
18.3026
17.6353
16.2742
12.8954
10.1738
8.59138
5.88349
6.00234
6.94481
8.88364
12.5058
16.5744
19.6982
22.6373
24.646
24.6706
24.0099
23.4807
24.409
22.901
20.301
16.9231
12.8535
11.8715
10.8079
8.13509
4.49305
3.30679
4.98208
6.839
8.87339
13.2864
17.7028
23.069
26.5104
30.2649
33.339
36.6707
38.3113
36.8904
34.0443
26.3934
18.5633
10.8834
7.67869
10.504
12.3905
13.4272
13.4095
9.84812
5.68879
11.5197
21.1642
29.8217
37.5325
41.2731
39.9198
34.1426
27.3594
22.1709
19.7825
20.754
24.5504
29.1659
31.9279
30.6599
29.4124
27.7876
23.734
18.83
13.3936
6.80966
3.22053
13.4272
25.6631
37.0797
46.7628
54.7214
59.7121
62.4112
63.592
64.1547
62.8535
60.3801
55.6277
49.122
46.7645
48.1534
51.6784
57.9689
59.048
55.7937
48.4653
33.9217
19.2828
12.8362
21.5728
33.588
51.9612
64.4223
68.9777
69.7388
64.0566
53.2423
41.8178
33.8444
26.098
18.0325
12.3718
10.072
10.1461
10.9691
10.9393
10.2653
9.37979
7.70082
7.38515
11.2177
19.2669
27.4671
37.4889
47.0028
52.44
54.5351
51.4509
44.3543
35.7664
25.7692
15.1498
5.72212
6.0201
18.3033
27.7224
33.5428
34.8244
31.8481
27.194
21.1198
15.1458
12.1321
13.6592
17.6146
20.0632
19.7025
17.1445
13.5493
8.9558
5.27025
4.98327
3.76314
2.85401
3.20666
4.52627
7.35625
10.6894
14.1806
17.4731
21.0659
24.6149
26.4437
28.9375
29.6991
28.4305
27.055
25.3229
23.4455
21.3566
20.3205
21.9016
23.0979
22.5198
22.0122
19.7468
20.1411
20.8634
20.9488
22.6898
23.1217
24.4502
27.1529
31.5961
37.2257
42.628
47.7951
51.9934
56.6821
59.8955
62.0923
58.7325
50.7927
43.6418
40.4078
41.2628
39.6619
39.165
38.2953
34.2287
26.8731
17.5568
10.6391
13.6254
18.1865
22.9238
26.9208
30.8278
36.1625
40.5041
43.0602
44.7378
43.3451
40.4354
35.6554
30.1431
24.8479
16.5289
13.7495
16.4337
21.7308
28.1024
31.1941
32.5894
34.1945
34.6317
34.4154
35.522
37.4935
37.7761
37.4879
36.5589
33.3035
30.1475
24.5736
18.7966
15.2225
10.4358
5.87464
1.29954
5.25993
11.6592
17.8643
23.9253
28.7153
33.9542
38.2419
38.5912
36.197
30.8481
25.2718
18.1256
11.2464
4.6276
2.82141
10.8056
18.9267
20.0243
15.6483
11.8747
16.7857
23.055
26.6983
29.9235
30.0209
27.8521
23.913
19.644
14.8296
11.7027
14.5073
18.7355
23.5618
27.658
30.0088
30.7575
30.3693
31.915
32.1052
30.8612
29.7934
28.256
27.3655
24.9002
24.7974
24.6813
25.3339
27.1151
29.0783
28.2847
26.9719
24.1461
22.2239
23.1855
24.7966
24.7428
21.3441
18.8005
14.088
11.5533
9.11949
6.7843
3.48842
6.42418
9.10892
11.073
10.2407
7.90051
5.87704
4.22674
4.25599
2.83101
0.971241
3.29159
7.59481
11.8882
15.0097
19.4002
22.17
24.0296
24.2612
22.694
19.1825
15.1054
10.3119
6.53313
6.89213
8.93884
10.127
12.1246
12.2092
12.0665
10.9248
8.00476
4.66023
3.30857
2.2869
1.75547
2.58411
4.46691
7.79231
11.1329
12.4744
10.6201
7.83147
5.95128
5.78809
9.10735
10.9496
12.8108
15.5542
20.6454
23.0586
25.0886
26.4585
25.9924
25.1712
23.2369
21.4685
20.1715
18.2943
15.2883
15.5272
16.6325
18.91
21.5874
24.4475
27.2316
29.6429
29.8087
29.5869
28.5907
28.4507
27.1297
24.415
20.9211
13.9742
6.24996
4.09873
10.5538
15.5452
17.9229
17.2789
15.0566
10.7963
7.50208
8.69566
12.2359
17.6807
23.2032
26.0051
29.3839
31.8623
33.7789
33.3331
26.9319
17.4694
11.6918
15.6053
20.9052
25.8671
29.9082
32.3195
34.0001
33.8581
32.4016
31.5595
28.5594
27.403
26.0851
23.085
19.199
14.4822
12.7111
16.2182
18.5851
19.2039
19.8085
17.1931
12.8637
8.19289
4.16814
4.68018
11.3169
18.2272
25.376
30.9172
33.0842
31.4467
25.9525
19.3094
15.2201
13.609
15.0284
20.3518
28.1759
37.0164
43.9759
48.7255
52.9743
52.4894
48.3156
45.5684
42.6895
38.3089
32.0278
24.929
20.6591
21.0196
25.1654
28.8997
30.8524
31.2493
29.0364
27.3304
26.8853
26.1274
25.2584
24.5598
23.2623
20.6682
17.1156
12.1164
7.765
5.4464
4.71609
5.88795
7.76382
9.80462
12.0262
12.097
11.3033
10.8874
11.7035
13.0253
11.7636
12.9708
14.9641
16.2949
16.0224
14.3702
12.5872
8.15555
3.41352
1.92707
7.78509
12.1703
15.9835
17.8318
17.775
15.9897
12.6002
9.58117
9.0091
10.1802
11.2625
11.3466
8.75556
5.83395
3.96535
6.0804
9.20954
12.072
15.3478
18.3388
20.1916
19.9044
16.3136
12.397
8.74254
6.83648
9.98154
16.1881
22.1691
27.5787
29.7709
28.2834
25.9755
20.7493
15.2707
11.0478
9.4597
8.053
7.47891
7.50711
11.7624
20.0121
28.87
37.8559
41.5036
39.5187
36.7113
30.4772
20.9072
13.5567
10.3537
14.0873
22.5962
31.2599
38.0469
42.4697
42.2035
37.2488
26.8653
10.6782
7.42382
20.163
28.953
36.6277
39.2609
38.608
35.5396
31.1468
29.7806
27.5427
24.0694
18.755
11.2285
4.19618
4.74394
12.0502
18.6095
25.2342
30.4577
33.6166
36.5276
38.6287
41.8345
43.2565
42.0734
40.565
36.0425
31.2632
22.8724
11.759
4.00657
7.69194
15.34
20.7022
23.2845
24.4592
23.6176
24.1253
23.6528
24.175
24.559
25.3816
25.4743
23.3699
24.4943
28.2409
33.9339
35.2302
35.5429
35.3549
36.989
36.1666
32.4134
27.1894
18.0753
6.18426
7.94335
19.9729
30.2314
38.2611
44.0425
51.2484
56.7961
60.3718
61.9423
59.719
54.9061
50.5073
44.9835
39.3606
35.9481
33.0365
29.4288
25.2305
22.9702
21.5918
21.7616
21.4511
20.3804
19.0169
19.5033
21.1046
21.701
19.8141
16.6369
16.0741
18.1796
22.8779
27.5732
30.7684
32.2115
30.2613
25.1721
18.9619
10.5659
2.60292
11.0512
21.5981
30.814
37.1306
41.1391
41.7031
38.6597
33.2422
27.94
23.7246
18.8533
14.4574
9.59609
7.22503
8.11167
9.90901
13.3069
15.4842
17.6114
18.6298
20.2303
24.4967
28.9497
33.7987
38.6693
40.6738
39.5529
36.7752
30.5759
24.4538
19.2192
13.4078
10.5628
11.4158
14.4767
17.664
21.3262
24.8337
26.2352
27.4066
26.868
23.5387
17.484
10.7447
7.10638
13.8765
21.2737
26.789
31.565
33.4146
28.7158
20.085
9.17163
6.83283
24.6377
45.427
61.8346
71.4803
73.6474
69.4912
60.7516
50.0979
46.4044
38.8518
25.4976
16.8115
20.4768
26.1454
30.3636
33.5621
35.9019
40.1513
45.3562
51.0708
58.8083
61.925
61.001
55.6797
46.6799
38.3657
34.1649
36.7059
42.2614
44.9288
45.9073
46.4653
46.7588
48.4207
50.2337
51.6893
49.803
44.1162
35.8192
26.9063
17.5691
13.5493
18.5072
26.3172
32.1917
35.8717
38.5565
39.6061
37.9002
35.555
31.386
24.8883
17.6755
9.82063
6.92579
10.9545
15.1785
18.4324
19.6896
18.6559
15.0403
9.11275
5.50608
9.59903
14.19
16.4305
15.9875
11.8352
6.89108
3.6855
8.91748
16.0181
25.3494
33.434
37.631
38.8985
39.3063
38.1323
37.3694
34.6519
28.869
24.3336
16.1993
10.4487
11.1855
14.6391
17.8814
22.4561
25.7964
27.2374
27.0631
26.9101
27.5627
28.0913
28.5839
27.5398
24.3841
19.4559
12.9843
7.3489
6.3307
10.2329
14.6449
19.3882
25.4798
30.7946
30.6118
26.7612
26.1116
25.4131
25.9773
27.8097
29.8835
33.8567
36.3916
38.1511
37.6247
34.8242
30.899
25.882
21.0352
15.5609
12.7246
9.3559
6.78781
7.48646
11.0521
14.2503
16.2089
18.0276
18.0262
15.4684
11.4421
8.66137
9.11676
14.4225
16.506
15.081
13.5214
11.1593
9.19547
10.5272
14.8376
20.9108
28.0371
33.9851
37.8519
38.9986
37.2759
34.2484
29.3341
25.3212
24.2382
23.7591
26.21
[truncated: 172,551 more rows]

## Sheet: Panel I
Left Panel		Cemtral Panel					Right Panel
Y		X	Y	std	Fit			Kurt
56.3487		0	0.212414	0.0688141	0.135732		Mean	19.4607
26.5508		10	0.211486	0.0399828	0.133325		SE	1.90911
29.2029		20	0.159604	0.0193809	0.126377
20.6805		30	0.113734	0.0119655	0.115657
22.0822		40	0.0788356	0.0126076	0.102278
19.1228		50	0.0542515	0.0126919	0.0875005
19.6922		60	0.0375611	0.0113759	0.0725282
21.1153		70	0.0270519	0.00913222	0.0583518
21.9924		80	0.0199643	0.00763942	0.0456615
24.0015		90	0.0154844	0.00604695	0.0348316
23.1077		100	0.0121862	0.00450893	0.025962
23.8972		110	0.00973639	0.00334134	0.018951
20.3888		120	0.00764551	0.00293275	0.0135756
18.4876		130	0.00645549	0.00246132	0.00955999
15.1659		140	0.00522193	0.00216824	0.00662634
13.5313		150	0.00417405	0.00168752	0.00452399
11.4615		160	0.00349261	0.0015502	0.00304299
9.38516		170	0.00302467	0.00130446	0.00201612
6.14644		180	0.0025546	0.00112516	0.00131504
5.37406		190	0.0021551	0.0009204	0.000843831
5.32248		200	0.00183855	0.000831479	0.000532246
5.96874		210	0.0016066	0.000733258	0.000329733
9.19681		220	0.00127114	0.000700824	0.000200485
13.8556		230	0.00109593	0.000510173	0.000119563
17.068		240	0.00092295	0.000429056	6.98992e-05
20.1211		250	0.000760919	0.000351874	4.00428e-05
20.266		260	0.000670463	0.000318714	2.24703e-05
18.3877		270	0.000581073	0.000217452	1.23486e-05
14.0398		280	0.000530344	0.000223816	6.64463e-06
11.219		290	0.000502934	0.000231223	3.50037e-06
10.62		300	0.000407534	0.000221842	1.80512e-06
14.2798		310	0.000406461	0.000238766	9.11222e-07
18.1969		320	0.000354397	0.000192858	4.50246e-07
20.8256		330	0.000312622	0.000148043	2.17758e-07
21.7087		340	0.000316956	0.000174514	1.03084e-07
22.8617		350	0.000306686	0.000175244	4.77636e-08
23.2569		360	0.000217792	9.68554e-05	2.16616e-08
24.0774		370	0.000167148	8.23857e-05	9.6154e-09
23.4189		380	0.000138779	8.05001e-05	4.1776e-09
22.575		390	0.000120226	9.05445e-05	1.7765e-09
20.6986		400	0.000106402	9.02497e-05	7.39401e-10
17.0503		410	8.37227e-05	6.01943e-05	3.01207e-10
12.7889		420	7.39399e-05	6.54608e-05	1.20092e-10
9.59461		430	5.0501e-05	7.71886e-05	4.6862e-11
5.32538		440	4.00118e-05	4.82638e-05	1.7897e-11
4.93595		450	4.08116e-05	4.17834e-05	6.68929e-12
7.41035		460	1.87844e-05	2.80655e-05	2.4469e-12
11.361		470	8.69086e-06	2.00978e-05	8.7595e-13
14.339		480	5.27088e-06	5.72412e-06	3.06874e-13
17.3038		490	4.76359e-06	1.03624e-05	1.05208e-13
18.4012		500	0	0	3.52974e-14
18.2352
17.1277
16.2996
13.9863
11.693
8.17903
5.34953
7.12675
11.2186
15.8565
20.9322
24.3626
26.1478
23.9476
21.2492
17.5606
14.7408
16.0832
17.7176
19.6615
21.6144
20.6801
19.3867
17.3182
14.5257
12.3246
9.76334
7.82933
5.59741
2.92343
2.81361
3.97983
6.24011
8.786
9.40922
10.0459
10.2433
9.15672
8.44033
8.10847
6.33186
4.82155
3.02846
1.25604
1.12557
1.05323
0.474432
1.35178
3.7151
7.03251
10.4316
14.1014
17.4753
19.8745
20.1121
20.6148
19.0301
16.7793
14.4045
10.9157
10.6766
9.52447
8.68179
7.92302
6.16218
5.24344
5.45065
6.33682
9.63892
13.0228
15.3382
18.03
20.2352
24.3934
27.8826
31.6943
32.7627
32.2262
31.414
29.3865
26.4468
21.5768
17.9084
14.9242
14.2743
15.2207
18.2438
20.9135
25.1346
26.529
28.1706
28.9424
26.6259
24.6346
21.8725
18.891
14.8216
13.4042
14.9788
20.2553
24.8228
29.0015
32.4351
34.7251
36.6001
37.2448
37.1354
37.1449
37.491
37.7851
38.3694
37.4259
36.3627
33.1938
28.9967
25.5335
26.3425
29.2062
33.4463
35.6664
36.9828
35.7914
35.3077
36.3619
38.2629
38.8766
39.8885
39.1243
37.4022
34.8695
32.1682
28.6231
24.7182
22.2703
21.3943
24.2353
28.5942
32.1836
35.829
38.4698
41.6725
45.4329
50.3566
54.1192
57.4511
58.2858
58.1747
57.2103
56.8898
58.4862
60.4017
61.102
59.8623
58.2806
56.8794
57.3095
56.8358
56.2772
54.8649
52.8664
49.6577
45.1065
38.7978
32.3553
26.0394
21.2862
17.526
14.7202
12.5091
12.9869
15.7033
18.1991
20.9455
22.7149
23.6218
26.1412
26.6593
26.2393
24.0133
21.521
20.6219
18.5955
13.8465
7.28391
4.17474
9.02261
13.2621
15.3459
16.8634
16.2086
14.5685
12.8749
13.366
13.4685
15.4719
17.474
18.2875
20.2069
21.3042
21.4013
19.5165
17.7923
15.9613
15.255
16.6626
18.2114
19.3434
19.8876
22.2557
24.7057
27.0947
29.847
30.5777
31.3747
30.936
28.8626
27.2364
23.4225
19.1352
14.1807
10.3703
9.40284
11.1583
13.7701
16.012
17.3754
17.2808
16.1153
15.7395
15.4745
16.9446
19.1078
21.6568
23.0304
23.6005
23.4635
24.1071
25.0366
25.0224
25.1049
26.61
28.0561
29.1737
30.7833
30.4711
29.3544
28.8006
29.1148
28.6585
27.9965
25.8067
25.8511
24.5541
25.0537
25.5389
26.9665
28.4802
30.5947
30.2965
31.6331
32.4176
31.7484
29.7085
26.7352
25.7335
24.0192
23.7876
24.9313
25.6301
24.5883
21.791
16.771
11.3265
6.95624
8.13576
11.8077
14.9878
15.1604
14.0327
12.2708
9.77197
6.37213
3.71701
2.18768
4.20813
8.68356
13.7383
18.0148
20.3153
21.0762
20.703
19.3327
18.8752
17.7038
15.8949
15.3259
14.0629
11.6344
9.58562
8.15468
6.52406
5.07893
4.25561
4.02679
5.14738
7.30845
9.76728
11.0968
10.3275
8.52304
6.59933
7.65697
8.76841
12.1082
14.8211
19.6804
22.3449
25.1826
27.1069
26.5389
24.05
21.0379
19.9326
19.1699
20.2227
19.7719
19.174
19.2676
19.1723
19.4633
20.4584
22.188
25.3932
28.7493
31.0437
33.0944
37.7716
40.476
43.197
47.4358
49.982
52.4364
54.7059
55.153
55.2192
53.233
52.8372
54.7153
59.9971
68.1322
75.2433
81.3441
87.7479
93.4529
98.2894
102.46
106.239
108.776
110.303
110.551
110.072
106.937
102.814
96.1746
88.747
84.9844
87.0091
91.5366
94.6462
97.4883
99.774
100.773
97.8535
92.5742
83.6286
74.0226
62.8323
52.2079
44.0946
37.5126
32.1604
28.6011
27.1176
24.3955
24.0788
25.5271
26.1776
28.1256
30.9066
31.7809
30.3888
27.2502
24.4138
21.0132
17.2165
13.2331
8.68055
6.84379
10.3815
14.3268
17.4092
19.2533
18.9684
17.6034
19.0649
20.4873
22.263
24.2199
26.1657
27.8166
29.2247
30.4333
28.3646
25.3735
21.3229
16.676
13.8862
14.3656
17.629
21.6326
25.2745
27.5089
28.2777
27.5406
25.6594
23.7338
21.6711
18.7425
15.1615
17.4445
21.9798
28.4013
34.0703
37.4762
37.4716
33.7113
27.1438
18.5426
12.9531
10.8134
14.7563
18.6629
22.966
25.8539
27.2111
26.7126
26.1789
26.4394
28.678
31.8021
34.0639
35.5379
36.6131
37.3137
37.0863
37.5782
36.7672
34.9158
32.9665
32.8268
31.9006
30.4102
29.2239
28.134
28.7198
29.4558
30.6366
31.2182
31.7091
31.8214
31.8539
30.8143
29.7611
27.5902
25.1301
23.1418
20.3903
19.7802
18.719
18.661
18.6594
19.1352
19.3136
19.229
19.6669
19.9533
20.3369
19.0984
17.7098
16.3008
14.1528
12.8616
13.1705
16.1678
20.7801
28.6573
37.8952
44.0445
49.0428
53.99
56.1435
55.4253
54.7443
54.0402
52.941
51.7927
50.1215
47.4173
45.7341
43.5669
39.3652
34.8847
30.9199
27.9574
28.5575
30.4699
33.8273
35.9927
36.4365
35.5269
32.4184
30.0799
28.6101
27.52
25.7498
23.2332
19.464
18.8295
17.9305
15.1921
12.6628
11.2983
11.0493
12.4868
12.8244
10.5922
8.58793
6.78021
6.41498
8.59024
11.8803
15.2456
17.5757
18.4235
18.3605
16.8276
14.624
11.7879
9.53373
9.10237
9.29154
9.35085
8.04753
10.7842
13.0186
16.6421
20.4114
21.8202
23.5276
24.4676
23.6554
21.7007
20.2308
17.9965
15.2887
14.768
13.3434
12.4027
13.8249
16.5736
20.0226
24.2841
27.7782
29.0547
30.3806
30.4004
28.7592
27.1886
24.7553
21.7073
18.0859
13.9078
10.4234
9.5955
10.7323
12.9716
15.2497
16.3329
16.5791
15.3831
14.3216
15.3072
17.501
19.0422
19.6105
20.1088
20.2163
20.5537
20.8255
21.9072
23.6258
27.0533
29.1126
32.0044
33.0387
32.7296
32.9945
32.9074
32.779
31.5607
30.8493
29.1097
29.5754
27.3503
25.592
24.3166
23.6704
22.627
21.1005
20.9496
23.0197
24.7225
26.2599
26.8647
25.4744
25.2851
29.3697
35.6571
42.7693
49.7685
54.4896
57.939
59.8618
60.8135
60.8375
59.6522
59.1224
57.1052
54.0619
53.7382
56.2573
60.4301
64.3514
67.1607
67.8931
68.4577
68.1935
67.9974
67.5049
65.9068
64.7332
63.6038
63.0957
61.6939
61.7806
61.8315
61.2483
61.0118
61.3197
60.7912
59.3229
57.3453
55.5699
53.7661
50.8711
49.0965
44.8231
42.0167
40.3865
39.8139
38.0002
36.0282
33.3576
29.8208
26.6519
26.1186
26.9414
29.2767
31.143
32.0208
30.0118
30.2465
35.7892
43.9301
51.9939
57.9114
58.9645
56.1081
49.4108
42.2132
38.0396
37.5346
39.7483
44.5594
49.4466
53.095
52.8078
50.0694
44.9785
38.1921
34.5804
34.0015
36.6565
39.8787
42.6221
44.3307
44.8
43.0646
41.6345
37.1358
32.2342
27.1883
22.947
19.3956
19.4256
22.381
27.4968
31.8357
35.7354
37.6468
37.4829
37.9506
38.167
38.6377
39.867
39.4688
39.834
38.2291
37.6848
36.0747
33.4098
32.8136
32.9182
31.0628
27.9698
23.8844
20.227
20.1173
21.3053
23.0651
26.1652
27.3894
28.0306
26.9572
25.6067
25.0051
24.2312
23.7408
22.7634
21.9244
23.999
26.7116
30.3654
35.6015
40.6812
46.5778
50.9449
54.333
54.4138
53.6712
53.043
52.3802
53.1611
57.2212
63.4481
69.6517
74.8919
79.3221
82.1346
84.7979
84.4189
82.9913
82.0976
79.8679
76.637
71.1619
66.742
61.7936
56.3266
51.5321
45.4861
40.8476
39.4801
38.4999
38.8024
38.7872
36.8346
34.5243
30.8107
26.5838
21.3869
17.3796
15.8046
10.6627
5.09481
2.74034
8.49495
12.9221
16.7215
18.7597
20.3722
20.8123
22.0392
21.9749
22.7837
23.9706
24.1149
23.6243
25.4515
26.2432
27.1912
27.5824
26.4916
25.1217
23.2541
23.1241
23.5179
24.1966
24.9526
25.9658
26.2235
26.5256
25.5788
24.0861
22.8203
22.4235
22.7704
23.3238
24.9293
27.7179
29.4695
32.0586
33.832
33.7949
34.1096
34.0044
34.4743
34.5859
33.7942
32.451
27.8352
21.8202
14.8082
12.1158
14.6903
18.8391
22.756
27.4191
30.5999
31.5299
29.1687
26.3703
24.4282
24.3484
26.0746
30.0781
33.1693
35.9953
37.9873
37.0752
34.8804
32.4081
31.1259
29.3749
28.0755
26.1394
23.942
22.0979
19.1319
14.8138
11.6444
10.6288
13.3818
17.1799
21.9085
23.7341
25.5048
25.2071
24.2915
24.5938
26.112
27.4123
29.2636
30.5598
30.8668
31.6826
32.7285
33.1407
31.9766
31.753
31.4339
29.6016
28.0734
26.3798
25.4702
25.0444
25.5433
26.839
26.6129
25.5684
23.3324
20.9303
18.4568
15.8424
15.5204
16.3653
17.0489
19.4258
21.616
22.9436
23.3739
22.9426
23.26
22.5845
22.4528
20.6057
18.2934
18.1493
17.5808
18.4295
18.275
17.3109
16.8655
15.1929
13.4972
12.0908
10.5712
11.074
11.331
12.7
13.3993
13.8696
14.4104
14.3495
12.7165
11.0193
11.3644
12.0486
13.6516
14.5438
15.8082
17.3442
18.3928
18.9539
18.8919
19.6909
19.3905
18.3381
16.3394
14.3669
12.0959
10.2622
9.89796
10.7486
12.2978
13.9454
16.4939
17.6472
18.4296
19.4311
19.4501
20.8647
21.976
22.4579
21.8506
22.6115
23.1728
25.6631
27.3014
28.8316
31.4698
33.7247
35.495
35.3706
34.9055
32.7569
31.0315
28.9997
26.1627
23.0274
19.1318
15.7269
11.1704
8.08242
5.42709
1.88467
0.920398
3.57842
5.30608
5.41005
5.71316
4.66431
3.2986
2.13293
3.03145
2.34032
2.34389
1.90307
4.50898
7.97056
10.9326
12.1557
12.6797
12.6446
11.4731
10.6685
8.10128
5.70444
4.69273
5.40301
6.49607
8.67745
10.1268
11.582
12.8587
13.2147
13.4424
13.7923
12.2026
10.5241
8.31103
7.34474
8.08865
10.3938
12.7477
15.1283
18.4811
22.801
25.7253
28.3174
29.7898
31.0777
34.0049
36.2295
38.1564
39.7676
41.0529
43.7781
46.0138
47.2937
48.5029
49.1817
49.0104
47.8539
45.2556
43.4545
41.3476
39.5669
38.2796
37.3259
35.8219
34.9042
34.3012
34.2416
35.954
38.4165
41.0991
42.8622
46.3609
48.9123
50.836
52.2236
51.4833
50.4713
48.3819
44.9656
40.9235
36.0752
31.4613
29.3311
29.2412
31.368
32.3206
33.4644
33.9137
33.2977
33.0165
32.7846
33.1078
32.5408
32.2124
30.0699
26.2232
25.3688
26.4189
28.2909
30.2049
31.1293
33.9875
36.8904
40.0742
41.5717
43.3389
46.1315
47.7021
49.9541
52.4385
53.9376
54.1433
53.3847
52.3903
49.0919
46.1798
43.9772
39.7588
37.0785
34.4517
31.6179
29.6222
27.1139
25.0227
22.5924
22.2629
24.0086
26.6513
30.5634
33.7089
36.4744
40.7553
43.4774
45.2967
45.2955
44.7469
45.3382
44.4862
44.0038
42.2193
40.3692
37.7307
36.5473
36.2687
37.9798
40.493
42.486
45.4121
46.7589
47.2452
46.9748
45.6895
41.3201
36.3696
29.2122
23.571
22.849
25.7029
28.0505
28.7389
30.1409
28.1342
23.4226
19.5468
21.7293
27.7875
34.1036
40.0246
43.4817
42.4808
39.3409
34.7123
30.6031
29.4639
29.817
31.244
32.3817
34.1316
34.1216
31.7339
28.4007
24.4534
22.0396
20.2504
21.3761
22.496
25.0844
28.5078
32.3054
36.0096
39.409
41.5736
43.0719
43.0412
40.8187
35.7814
29.1963
21.1109
14.3295
13.7713
17.4312
22.2786
25.8512
26.7508
26.067
27.7682
32.8205
39.1846
45.2673
49.5669
50.8972
52.907
51.7941
44.6871
34.6072
27.7301
23.9735
21.6202
19.9029
20.4062
23.2388
26.095
25.9623
23.3048
19.9471
15.3918
11.9235
9.3651
7.41985
4.81578
2.88003
7.95669
14.8286
21.86
27.7919
31.8748
30.7965
29.4031
27.323
25.9663
27.6098
30.6691
33.1376
36.251
40.8764
44.359
42.911
38.43
36.742
35.8661
38.7115
41.8645
44.758
49.1158
54.7626
56.2006
53.9469
50.5513
46.2297
43.524
42.2646
39.122
35.8247
32.7436
30.5674
29.1656
29.0034
30.7948
33.1832
35.8987
38.5842
40.6939
40.6772
40.3405
37.5913
34.2346
30.6325
27.4534
24.4771
21.8934
20.0207
17.3732
13.9929
10.4288
7.21521
4.08831
4.59226
8.35427
11.8489
15.8066
18.864
20.7567
23.4843
26.1716
28.7469
31.1412
31.9142
31.1706
30.7937
29.3398
26.0179
21.2409
16.3192
12.2186
9.89168
9.53642
8.84859
9.05463
10.4761
12.2374
13.8648
14.7835
15.2143
13.682
11.9956
10.7838
8.82579
8.41341
6.75662
4.72153
3.84198
3.55942
4.11391
5.05594
5.58282
5.79929
4.99824
3.30037
3.73153
7.00041
11.1279
15.2645
18.3356
21.2675
23.3279
23.3152
22.7988
21.8101
19.7521
16.5733
12.3631
7.47072
3.30678
3.65357
7.14794
9.8566
11.5418
13.0423
15.4521
17.4702
19.2418
20.9987
20.9544
20.3924
18.9363
17.4163
14.5723
10.9647
8.64609
6.91947
5.44524
4.56532
4.39428
3.61576
5.31583
7.01053
7.58104
7.30666
5.37478
3.71303
6.78094
8.86929
12.0466
14.1842
16.4956
18.64
18.9948
18.8719
17.7945
16.9472
16.6898
18.3652
19.8334
21.8288
22.6425
23.9065
24.0987
23.3979
24.4608
24.6227
24.4628
23.6054
22.5788
20.5097
17.7574
14.4685
11.311
10.3599
12.5455
16.338
18.7477
19.8968
19.9805
20.9556
22.2059
24.7413
26.2172
27.8981
28.9404
29.6545
30.7994
30.4613
29.8442
28.0192
27.0223
26.1645
26.811
27.3726
28.2607
27.894
28.2385
28.9781
29.9119
30.4452
30.7143
30.7602
31.2846
30.6558
30.8178
29.463
26.5952
26.1133
24.9394
25.9408
27.3285
28.0038
27.9065
27.1355
24.6025
22.3544
18.6398
14.6464
10.3753
5.62175
1.53104
3.20086
7.00926
10.4395
12.282
15.6487
17.9246
17.9609
18.1451
17.8638
17.8889
18.5383
19.7371
21.2207
21.3704
22.0761
24.5291
26.1483
27.1726
28.2381
28.0564
25.9911
24.5953
23.5015
22.2428
21.9347
20.7969
21.2281
20.3656
21.1958
21.5839
23.3889
24.5924
25.4923
26.5743
24.3983
21.5746
19.015
14.9036
11.3163
11.7903
14.6378
19.8071
24.4888
28.4663
28.9914
27.8527
25.66
22.0918
23.5129
26.2981
29.8938
32.3285
34.8637
38.0357
40.9848
43.307
42.8672
41.9303
39.3844
35.4837
29.6025
22.2494
18.5471
18.9943
21.4635
24.4286
25.6862
26.1197
25.2699
23.9102
21.8036
20.5576
18.3747
17.61
16.7971
16.4819
16.1938
16.6506
18.8076
20.3723
19.6024
17.6157
15.0024
11.6591
9.30178
8.27358
9.3796
12.0094
14.8528
17.1796
19.5881
18.0744
13.8352
7.02113
2.30771
8.76853
16.0948
22.3426
29.0656
34.6925
40.5523
44.8378
47.2159
47.8766
44.9921
41.186
37.0315
31.5281
25.1427
18.3427
14.7975
15.388
17.8579
19.8416
19.4145
18.4529
15.7988
14.0278
13.4116
12.4921
10.6143
8.10839
5.57574
6.13187
7.20618
10.5061
11.8273
12.4162
12.0799
11.0446
9.77592
7.79886
6.56373
4.14584
3.43146
4.61419
5.92035
5.74462
6.61323
8.8729
10.7816
11.9865
14.1901
15.5028
16.1705
14.9296
12.8961
9.80286
8.72318
9.42712
14.6823
18.6802
22.0486
24.1286
24.5848
23.0999
21.6802
22.4201
25.3369
27.6616
28.1484
28.1442
26.6421
24.4377
21.8205
20.0524
18.5179
17.8617
17.4408
17.6631
17.7085
16.3309
13.057
9.12137
8.56648
10.2753
14.1821
17.8199
21.4256
23.291
22.5486
20.811
18.0254
15.5955
14.3436
14.0093
14.4882
15.0055
15.5317
16.8224
18.8832
21.648
25.3186
27.2022
26.2289
23.6315
19.1812
13.1429
6.56661
2.38069
6.41177
11.6151
16.5363
21.4073
23.408
23.3025
20.8241
16.9813
11.7412
5.13631
0.38459
5.22987
9.48335
12.1045
13.3456
13.9329
13.9721
13.0012
11.4431
10.3537
8.19447
5.60682
3.15666
0.192656
2.70801
6.23721
8.68815
10.7774
14.4483
15.4386
15.2002
16.4741
18.5143
19.2676
19.8437
20.3058
19.1364
17.6928
15.8649
12.7927
9.40777
6.42483
4.91704
5.49995
7.66564
9.88171
10.6582
10.5764
9.92292
9.23856
8.40544
6.44231
3.36064
1.0514
3.41616
6.60882
11.2818
14.4548
17.0857
19.5628
20.776
21.9766
20.5533
17.5533
14.3773
8.78462
4.3509
8.62044
15.5125
22.0303
26.3727
30.3968
33.9487
35.3755
37.9556
38.9894
39.623
39.3458
37.4398
36.4957
35.5814
35.8975
35.5252
36.3291
37.2319
38.3771
38.9701
39.947
40.0413
40.6504
40.7288
41.4976
42.3595
41.5951
41.9669
42.259
44.7301
46.6855
48.2069
49.495
48.3537
44.7016
39.7499
33.9639
28.9147
26.8689
27.7858
31.6715
34.1679
34.6459
33.2659
28.9019
23.2478
17.7395
13.5984
11.4111
10.5448
13.3752
15.4446
15.801
15.1789
13.1813
10.5644
11.2649
14.0049
16.5996
18.6581
20.3428
21.8958
23.8538
25.8438
26.2031
26.0005
23.3352
21.3899
18.4869
16.2463
13.0501
10.3957
9.29426
8.94958
10.8439
13.3055
15.8983
17.2106
18.2717
18.1046
17.1005
13.7231
10.79
6.62294
2.76779
3.13006
7.55627
11.2582
13.518
12.5078
11.6623
8.06132
2.33277
8.07404
17.6215
27.9173
37.3125
41.2222
40.6822
39.5964
37.5896
34.1101
29.2985
22.001
14.4048
13.2282
17.2745
21.1485
23.9223
25.6612
27.1007
30.2257
33.1896
35.4428
37.9602
38.8067
37.6593
33.5672
25.622
20.8354
20.7234
25.7751
30.3005
34.5909
36.9469
38.6921
38.3176
37.4885
35.2125
31.0322
26.142
18.368
9.65269
1.26318
11.1945
19.4172
25.9277
30.5248
34.0679
34.5159
32.5713
29.7866
24.8598
18.4707
12.1797
12.6222
17.0968
22.0054
24.94
25.6968
24.0681
19.46
15.5654
14.4058
17.5738
19.4496
19.7475
17.8121
13.9129
9.40156
6.77071
7.0635
8.36914
8.63115
6.57401
2.2975
3.62666
9.60161
13.956
17.2588
20.3777
22.0537
24.6155
25.0474
25.5094
25.4232
23.3195
20.6874
17.8822
14.5006
11.2539
8.74796
5.78215
6.18437
6.79989
7.86468
8.42029
8.51113
9.45724
9.86729
10.158
10.8586
10.4445
10.9615
11.8548
12.4194
13.142
12.8471
13.7084
13.8008
10.739
7.19265
5.48073
4.47093
3.36165
3.84308
6.3032
8.93434
11.0705
13.1113
15.6637
17.2294
17.3279
18.3497
17.8245
15.9062
14.2807
12.3061
11.2236
10.4108
9.83942
10.4407
11.1285
11.1824
11.0326
10.305
9.75409
10.796
13.2522
16.1543
16.2517
15.4493
14.5227
11.846
9.67269
9.54181
11.5435
14.7649
18.6525
23.0067
25.9998
27.404
27.4648
27.5237
27.0615
26.8804
26.897
28.2297
[truncated: 172,551 more rows]
