# Supplementary material for: Envelope statistics of self-motion signals experienced by human subjects during everyday activities: Implications for vestibular processing
Source: PLoS One. 2017 Jun 2;12(6):e0178664. doi: 10.1371/journal.pone.0178664 (PMC5456318; doi:10.1371/journal.pone.0178664)
Supplement: S1 File — (ZIP) [file pone.0178664.s001.zip › Figure2.xlsx]

## Sheet: Panel A
Top Panel				2nd Panel				3rd Panel				4st Panel				5th Panel				Lower Panel
F	PS	STD		F	PS	STD		F	PS	STD		F	PS	STD		F	PS	STD		F	PS	STD
-0.70927	6.3267	0.153265		-0.70927	6.53806	0.0972424		-0.70927	7.09894	0.076345		-0.70927	4.60736	0.18328		-0.70927	4.40279	0.137508		-0.70927	5.00763	0.139101
-0.70893	6.32558	0.153149		-0.70893	6.5368	0.0975197		-0.70893	7.09623	0.0762384		-0.70893	4.60638	0.183332		-0.70893	4.40178	0.137624		-0.70893	5.00696	0.139152
-0.708591	6.32446	0.153033		-0.708591	6.53554	0.0977984		-0.708591	7.09351	0.0761352		-0.708591	4.60541	0.183384		-0.708591	4.40078	0.137741		-0.708591	5.00628	0.139203
-0.708251	6.32334	0.152917		-0.708251	6.53429	0.0980786		-0.708251	7.0908	0.0760353		-0.708251	4.60444	0.183437		-0.708251	4.39978	0.137858		-0.708251	5.00561	0.139254
-0.707912	6.32223	0.152802		-0.707912	6.53304	0.0983601		-0.707912	7.0881	0.0759388		-0.707912	4.60348	0.18349		-0.707912	4.39878	0.137975		-0.707912	5.00494	0.139306
-0.707572	6.32111	0.152688		-0.707572	6.53179	0.0986429		-0.707572	7.0854	0.0758455		-0.707572	4.60251	0.183544		-0.707572	4.39778	0.138092		-0.707572	5.00427	0.139358
-0.707233	6.32	0.152575		-0.707233	6.53054	0.098927		-0.707233	7.08271	0.0757556		-0.707233	4.60154	0.183599		-0.707233	4.39678	0.138209		-0.707233	5.0036	0.13941
-0.706893	6.31888	0.152462		-0.706893	6.5293	0.0992124		-0.706893	7.08002	0.0756689		-0.706893	4.60058	0.183655		-0.706893	4.39578	0.138326		-0.706893	5.00293	0.139463
-0.706554	6.31777	0.15235		-0.706554	6.52805	0.099499		-0.706554	7.07734	0.0755854		-0.706554	4.59962	0.183711		-0.706554	4.39479	0.138444		-0.706554	5.00227	0.139516
-0.706214	6.31666	0.152238		-0.706214	6.52681	0.0997868		-0.706214	7.07466	0.0755052		-0.706214	4.59866	0.183767		-0.706214	4.39379	0.138561		-0.706214	5.0016	0.139569
-0.705875	6.31555	0.152127		-0.705875	6.52557	0.100076		-0.705875	7.07198	0.0754281		-0.705875	4.5977	0.183824		-0.705875	4.3928	0.138679		-0.705875	5.00093	0.139622
-0.705535	6.31444	0.152017		-0.705535	6.52433	0.100366		-0.705535	7.06931	0.0753542		-0.705535	4.59674	0.183882		-0.705535	4.39181	0.138797		-0.705535	5.00027	0.139676
-0.705196	6.31334	0.151907		-0.705196	6.52309	0.100657		-0.705196	7.06665	0.0752835		-0.705196	4.59578	0.183941		-0.705196	4.39082	0.138915		-0.705196	4.99961	0.13973
-0.704856	6.31223	0.151798		-0.704856	6.52186	0.100949		-0.704856	7.06399	0.0752159		-0.704856	4.59483	0.184		-0.704856	4.38983	0.139033		-0.704856	4.99894	0.139784
-0.704517	6.31113	0.15169		-0.704517	6.52062	0.101242		-0.704517	7.06133	0.0751514		-0.704517	4.59387	0.184059		-0.704517	4.38885	0.139151		-0.704517	4.99828	0.139839
-0.704177	6.31002	0.151582		-0.704177	6.51939	0.101536		-0.704177	7.05868	0.0750899		-0.704177	4.59292	0.18412		-0.704177	4.38786	0.139269		-0.704177	4.99762	0.139893
-0.703838	6.30892	0.151474		-0.703838	6.51816	0.101831		-0.703838	7.05604	0.0750315		-0.703838	4.59197	0.184181		-0.703838	4.38688	0.139388		-0.703838	4.99696	0.139948
-0.703498	6.30782	0.151368		-0.703498	6.51693	0.102127		-0.703498	7.05339	0.0749761		-0.703498	4.59102	0.184242		-0.703498	4.3859	0.139506		-0.703498	4.99631	0.140004
-0.703159	6.30672	0.151262		-0.703159	6.51571	0.102424		-0.703159	7.05076	0.0749237		-0.703159	4.59007	0.184304		-0.703159	4.38491	0.139625		-0.703159	4.99565	0.140059
-0.702819	6.30562	0.151156		-0.702819	6.51448	0.102721		-0.702819	7.04813	0.0748743		-0.702819	4.58912	0.184366		-0.702819	4.38394	0.139744		-0.702819	4.99499	0.140115
-0.702479	6.30452	0.151051		-0.702479	6.51326	0.10302		-0.702479	7.0455	0.0748278		-0.702479	4.58818	0.184429		-0.702479	4.38296	0.139862		-0.702479	4.99434	0.140171
-0.70214	6.30343	0.150947		-0.70214	6.51204	0.103319		-0.70214	7.04288	0.0747843		-0.70214	4.58723	0.184493		-0.70214	4.38198	0.139981		-0.70214	4.99368	0.140227
-0.7018	6.30233	0.150843		-0.7018	6.51082	0.103619		-0.7018	7.04026	0.0747436		-0.7018	4.58629	0.184557		-0.7018	4.38101	0.1401		-0.7018	4.99303	0.140283
-0.701461	6.30124	0.15074		-0.701461	6.50961	0.10392		-0.701461	7.03765	0.0747057		-0.701461	4.58535	0.184622		-0.701461	4.38003	0.140219		-0.701461	4.99238	0.14034
-0.701121	6.30015	0.150638		-0.701121	6.50839	0.104221		-0.701121	7.03504	0.0746707		-0.701121	4.58441	0.184687		-0.701121	4.37906	0.140339		-0.701121	4.99172	0.140397
-0.700782	6.29906	0.150536		-0.700782	6.50718	0.104523		-0.700782	7.03244	0.0746385		-0.700782	4.58347	0.184753		-0.700782	4.37809	0.140458		-0.700782	4.99107	0.140454
-0.700442	6.29797	0.150435		-0.700442	6.50596	0.104826		-0.700442	7.02984	0.0746091		-0.700442	4.58254	0.184819		-0.700442	4.37712	0.140577		-0.700442	4.99042	0.140511
-0.700103	6.29688	0.150334		-0.700103	6.50475	0.105129		-0.700103	7.02724	0.0745825		-0.700103	4.5816	0.184886		-0.700103	4.37615	0.140697		-0.700103	4.98978	0.140569
-0.699763	6.2958	0.150234		-0.699763	6.50355	0.105433		-0.699763	7.02465	0.0745585		-0.699763	4.58067	0.184953		-0.699763	4.37519	0.140816		-0.699763	4.98913	0.140626
-0.699424	6.29471	0.150134		-0.699424	6.50234	0.105738		-0.699424	7.02207	0.0745373		-0.699424	4.57973	0.185021		-0.699424	4.37422	0.140936		-0.699424	4.98848	0.140684
-0.699084	6.29363	0.150036		-0.699084	6.50114	0.106043		-0.699084	7.01949	0.0745187		-0.699084	4.5788	0.185089		-0.699084	4.37326	0.141055		-0.699084	4.98784	0.140742
-0.698745	6.29254	0.149937		-0.698745	6.49993	0.106348		-0.698745	7.01691	0.0745027		-0.698745	4.57787	0.185158		-0.698745	4.3723	0.141175		-0.698745	4.98719	0.1408
-0.698405	6.29146	0.14984		-0.698405	6.49873	0.106654		-0.698405	7.01434	0.0744893		-0.698405	4.57694	0.185227		-0.698405	4.37134	0.141294		-0.698405	4.98655	0.140859
-0.698066	6.29038	0.149742		-0.698066	6.49753	0.106961		-0.698066	7.01178	0.0744786		-0.698066	4.57602	0.185297		-0.698066	4.37038	0.141414		-0.698066	4.9859	0.140917
-0.697726	6.2893	0.149646		-0.697726	6.49634	0.107267		-0.697726	7.00922	0.0744703		-0.697726	4.57509	0.185367		-0.697726	4.36942	0.141534		-0.697726	4.98526	0.140976
-0.697387	6.28822	0.14955		-0.697387	6.49514	0.107575		-0.697387	7.00666	0.0744646		-0.697387	4.57417	0.185437		-0.697387	4.36846	0.141654		-0.697387	4.98462	0.141035
-0.697047	6.28715	0.149455		-0.697047	6.49395	0.107882		-0.697047	7.00411	0.0744614		-0.697047	4.57324	0.185508		-0.697047	4.36751	0.141774		-0.697047	4.98398	0.141094
-0.696708	6.28607	0.14936		-0.696708	6.49275	0.10819		-0.696708	7.00156	0.0744607		-0.696708	4.57232	0.18558		-0.696708	4.36656	0.141894		-0.696708	4.98334	0.141153
-0.696368	6.285	0.149266		-0.696368	6.49156	0.108498		-0.696368	6.99902	0.0744623		-0.696368	4.5714	0.185652		-0.696368	4.3656	0.142014		-0.696368	4.9827	0.141212
-0.696029	6.28392	0.149172		-0.696029	6.49038	0.108807		-0.696029	6.99648	0.0744664		-0.696029	4.57048	0.185724		-0.696029	4.36465	0.142134		-0.696029	4.98207	0.141271
-0.695689	6.28285	0.149079		-0.695689	6.48919	0.109116		-0.695689	6.99395	0.0744728		-0.695689	4.56957	0.185797		-0.695689	4.36371	0.142254		-0.695689	4.98143	0.141331
-0.695349	6.28178	0.148986		-0.695349	6.488	0.109425		-0.695349	6.99142	0.0744816		-0.695349	4.56865	0.18587		-0.695349	4.36276	0.142374		-0.695349	4.9808	0.14139
-0.69501	6.28071	0.148895		-0.69501	6.48682	0.109734		-0.69501	6.9889	0.0744927		-0.69501	4.56774	0.185944		-0.69501	4.36181	0.142494		-0.69501	4.98016	0.14145
-0.69467	6.27965	0.148803		-0.69467	6.48564	0.110044		-0.69467	6.98638	0.0745061		-0.69467	4.56682	0.186018		-0.69467	4.36087	0.142614		-0.69467	4.97953	0.14151
-0.694331	6.27858	0.148712		-0.694331	6.48446	0.110354		-0.694331	6.98386	0.0745217		-0.694331	4.56591	0.186092		-0.694331	4.35992	0.142735		-0.694331	4.9789	0.14157
-0.693991	6.27751	0.148622		-0.693991	6.48328	0.110664		-0.693991	6.98135	0.0745396		-0.693991	4.565	0.186167		-0.693991	4.35898	0.142855		-0.693991	4.97826	0.14163
-0.693652	6.27645	0.148533		-0.693652	6.48211	0.110974		-0.693652	6.97885	0.0745596		-0.693652	4.56409	0.186242		-0.693652	4.35804	0.142975		-0.693652	4.97763	0.141691
-0.693312	6.27539	0.148444		-0.693312	6.48093	0.111284		-0.693312	6.97635	0.0745819		-0.693312	4.56318	0.186318		-0.693312	4.3571	0.143095		-0.693312	4.977	0.141751
-0.692973	6.27432	0.148355		-0.692973	6.47976	0.111595		-0.692973	6.97385	0.0746062		-0.692973	4.56228	0.186394		-0.692973	4.35616	0.143216		-0.692973	4.97638	0.141811
-0.692633	6.27326	0.148267		-0.692633	6.47859	0.111905		-0.692633	6.97136	0.0746327		-0.692633	4.56137	0.18647		-0.692633	4.35523	0.143336		-0.692633	4.97575	0.141872
-0.692294	6.2722	0.14818		-0.692294	6.47742	0.112216		-0.692294	6.96887	0.0746612		-0.692294	4.56047	0.186547		-0.692294	4.35429	0.143456		-0.692294	4.97512	0.141933
-0.691954	6.27115	0.148093		-0.691954	6.47625	0.112526		-0.691954	6.96639	0.0746918		-0.691954	4.55957	0.186624		-0.691954	4.35336	0.143577		-0.691954	4.9745	0.141993
-0.691615	6.27009	0.148007		-0.691615	6.47509	0.112837		-0.691615	6.96391	0.0747244		-0.691615	4.55867	0.186702		-0.691615	4.35243	0.143697		-0.691615	4.97387	0.142054
-0.691275	6.26903	0.147921		-0.691275	6.47392	0.113148		-0.691275	6.96144	0.0747589		-0.691275	4.55777	0.18678		-0.691275	4.3515	0.143817		-0.691275	4.97325	0.142115
-0.690936	6.26798	0.147836		-0.690936	6.47276	0.113458		-0.690936	6.95897	0.0747955		-0.690936	4.55687	0.186858		-0.690936	4.35057	0.143938		-0.690936	4.97262	0.142176
-0.690596	6.26693	0.147751		-0.690596	6.4716	0.113769		-0.690596	6.9565	0.0748339		-0.690596	4.55597	0.186936		-0.690596	4.34964	0.144058		-0.690596	4.972	0.142237
-0.690257	6.26588	0.147667		-0.690257	6.47044	0.11408		-0.690257	6.95405	0.0748743		-0.690257	4.55508	0.187015		-0.690257	4.34871	0.144178		-0.690257	4.97138	0.142298
-0.689917	6.26483	0.147584		-0.689917	6.46929	0.11439		-0.689917	6.95159	0.0749165		-0.689917	4.55418	0.187094		-0.689917	4.34779	0.144299		-0.689917	4.97076	0.142359
-0.689578	6.26378	0.147501		-0.689578	6.46813	0.114701		-0.689578	6.94914	0.0749606		-0.689578	4.55329	0.187174		-0.689578	4.34686	0.144419		-0.689578	4.97014	0.142421
-0.689238	6.26273	0.147418		-0.689238	6.46698	0.115011		-0.689238	6.94669	0.0750064		-0.689238	4.5524	0.187254		-0.689238	4.34594	0.144539		-0.689238	4.96952	0.142482
-0.688899	6.26168	0.147337		-0.688899	6.46583	0.115322		-0.688899	6.94425	0.0750541		-0.688899	4.55151	0.187334		-0.688899	4.34502	0.14466		-0.688899	4.96891	0.142543
-0.688559	6.26064	0.147255		-0.688559	6.46468	0.115632		-0.688559	6.94182	0.0751035		-0.688559	4.55062	0.187415		-0.688559	4.3441	0.14478		-0.688559	4.96829	0.142605
-0.68822	6.25959	0.147175		-0.68822	6.46353	0.115942		-0.68822	6.93938	0.0751546		-0.68822	4.54973	0.187495		-0.68822	4.34318	0.1449		-0.68822	4.96767	0.142666
-0.68788	6.25855	0.147094		-0.68788	6.46238	0.116252		-0.68788	6.93696	0.0752075		-0.68788	4.54885	0.187577		-0.68788	4.34227	0.14502		-0.68788	4.96706	0.142727
-0.68754	6.25751	0.147015		-0.68754	6.46124	0.116562		-0.68754	6.93453	0.075262		-0.68754	4.54796	0.187658		-0.68754	4.34135	0.145141		-0.68754	4.96645	0.142789
-0.687201	6.25647	0.146936		-0.687201	6.46009	0.116871		-0.687201	6.93211	0.0753181		-0.687201	4.54708	0.18774		-0.687201	4.34044	0.145261		-0.687201	4.96583	0.142851
-0.686861	6.25543	0.146857		-0.686861	6.45895	0.117181		-0.686861	6.9297	0.0753758		-0.686861	4.5462	0.187822		-0.686861	4.33953	0.145381		-0.686861	4.96522	0.142912
-0.686522	6.25439	0.146779		-0.686522	6.45781	0.11749		-0.686522	6.92729	0.0754352		-0.686522	4.54532	0.187904		-0.686522	4.33861	0.145501		-0.686522	4.96461	0.142974
-0.686182	6.25335	0.146702		-0.686182	6.45668	0.117799		-0.686182	6.92488	0.075496		-0.686182	4.54444	0.187987		-0.686182	4.33771	0.145621		-0.686182	4.964	0.143035
-0.685843	6.25232	0.146625		-0.685843	6.45554	0.118108		-0.685843	6.92248	0.0755584		-0.685843	4.54356	0.18807		-0.685843	4.3368	0.145742		-0.685843	4.96339	0.143097
-0.685503	6.25128	0.146548		-0.685503	6.45441	0.118416		-0.685503	6.92009	0.0756223		-0.685503	4.54269	0.188153		-0.685503	4.33589	0.145862		-0.685503	4.96278	0.143159
-0.685164	6.25025	0.146472		-0.685164	6.45327	0.118725		-0.685164	6.9177	0.0756877		-0.685164	4.54181	0.188236		-0.685164	4.33498	0.145982		-0.685164	4.96218	0.14322
-0.684824	6.24922	0.146397		-0.684824	6.45214	0.119033		-0.684824	6.91531	0.0757545		-0.684824	4.54094	0.18832		-0.684824	4.33408	0.146102		-0.684824	4.96157	0.143282
-0.684485	6.24819	0.146322		-0.684485	6.45101	0.11934		-0.684485	6.91293	0.0758227		-0.684485	4.54007	0.188404		-0.684485	4.33318	0.146222		-0.684485	4.96096	0.143344
-0.684145	6.24716	0.146248		-0.684145	6.44989	0.119648		-0.684145	6.91055	0.0758923		-0.684145	4.53919	0.188488		-0.684145	4.33228	0.146341		-0.684145	4.96036	0.143405
-0.683806	6.24613	0.146174		-0.683806	6.44876	0.119955		-0.683806	6.90817	0.0759633		-0.683806	4.53832	0.188572		-0.683806	4.33138	0.146461		-0.683806	4.95976	0.143467
-0.683466	6.2451	0.146101		-0.683466	6.44764	0.120262		-0.683466	6.90581	0.0760356		-0.683466	4.53746	0.188657		-0.683466	4.33048	0.146581		-0.683466	4.95915	0.143529
-0.683127	6.24407	0.146028		-0.683127	6.44651	0.120568		-0.683127	6.90344	0.0761092		-0.683127	4.53659	0.188742		-0.683127	4.32958	0.146701		-0.683127	4.95855	0.14359
-0.682787	6.24305	0.145956		-0.682787	6.44539	0.120874		-0.682787	6.90108	0.0761841		-0.682787	4.53572	0.188827		-0.682787	4.32868	0.146821		-0.682787	4.95795	0.143652
-0.682448	6.24203	0.145884		-0.682448	6.44428	0.12118		-0.682448	6.89872	0.0762603		-0.682448	4.53486	0.188912		-0.682448	4.32779	0.14694		-0.682448	4.95735	0.143714
-0.682108	6.241	0.145813		-0.682108	6.44316	0.121485		-0.682108	6.89637	0.0763376		-0.682108	4.534	0.188998		-0.682108	4.3269	0.14706		-0.682108	4.95675	0.143775
-0.681769	6.23998	0.145742		-0.681769	6.44204	0.12179		-0.681769	6.89403	0.0764162		-0.681769	4.53314	0.189084		-0.681769	4.326	0.14718		-0.681769	4.95615	0.143837
-0.681429	6.23896	0.145672		-0.681429	6.44093	0.122095		-0.681429	6.89168	0.076496		-0.681429	4.53228	0.18917		-0.681429	4.32511	0.147299		-0.681429	4.95556	0.143899
-0.68109	6.23794	0.145602		-0.68109	6.43982	0.122399		-0.68109	6.88935	0.0765769		-0.68109	4.53142	0.189256		-0.68109	4.32422	0.147418		-0.68109	4.95496	0.14396
-0.68075	6.23693	0.145533		-0.68075	6.43871	0.122703		-0.68075	6.88701	0.0766589		-0.68075	4.53056	0.189343		-0.68075	4.32334	0.147538		-0.68075	4.95436	0.144022
-0.68041	6.23591	0.145464		-0.68041	6.4376	0.123006		-0.68041	6.88468	0.076742		-0.68041	4.5297	0.189429		-0.68041	4.32245	0.147657		-0.68041	4.95377	0.144083
-0.680071	6.2349	0.145396		-0.680071	6.43649	0.123309		-0.680071	6.88236	0.0768262		-0.680071	4.52885	0.189516		-0.680071	4.32157	0.147776		-0.680071	4.95318	0.144145
-0.679731	6.23388	0.145329		-0.679731	6.43539	0.123612		-0.679731	6.88004	0.0769115		-0.679731	4.52799	0.189603		-0.679731	4.32068	0.147896		-0.679731	4.95258	0.144206
-0.679392	6.23287	0.145262		-0.679392	6.43428	0.123914		-0.679392	6.87772	0.0769978		-0.679392	4.52714	0.18969		-0.679392	4.3198	0.148015		-0.679392	4.95199	0.144267
-0.679052	6.23186	0.145195		-0.679052	6.43318	0.124215		-0.679052	6.87541	0.0770851		-0.679052	4.52629	0.189778		-0.679052	4.31892	0.148134		-0.679052	4.9514	0.144329
-0.678713	6.23085	0.145129		-0.678713	6.43208	0.124516		-0.678713	6.8731	0.0771733		-0.678713	4.52544	0.189865		-0.678713	4.31804	0.148253		-0.678713	4.95081	0.14439
-0.678373	6.22984	0.145063		-0.678373	6.43098	0.124817		-0.678373	6.8708	0.0772626		-0.678373	4.52459	0.189953		-0.678373	4.31716	0.148372		-0.678373	4.95022	0.144451
-0.678034	6.22883	0.144998		-0.678034	6.42989	0.125117		-0.678034	6.8685	0.0773527		-0.678034	4.52375	0.190041		-0.678034	4.31628	0.148491		-0.678034	4.94963	0.144512
-0.677694	6.22782	0.144934		-0.677694	6.42879	0.125417		-0.677694	6.86621	0.0774438		-0.677694	4.5229	0.190129		-0.677694	4.31541	0.148609		-0.677694	4.94905	0.144573
-0.677355	6.22682	0.14487		-0.677355	6.4277	0.125716		-0.677355	6.86392	0.0775357		-0.677355	4.52206	0.190217		-0.677355	4.31453	0.148728		-0.677355	4.94846	0.144635
-0.677015	6.22582	0.144806		-0.677015	6.42661	0.126014		-0.677015	6.86163	0.0776285		-0.677015	4.52121	0.190306		-0.677015	4.31366	0.148847		-0.677015	4.94787	0.144696
-0.676676	6.22481	0.144743		-0.676676	6.42552	0.126312		-0.676676	6.85935	0.0777221		-0.676676	4.52037	0.190394		-0.676676	4.31279	0.148965		-0.676676	4.94729	0.144756
-0.676336	6.22381	0.14468		-0.676336	6.42443	0.12661		-0.676336	6.85708	0.0778166		-0.676336	4.51953	0.190483		-0.676336	4.31192	0.149084		-0.676336	4.94671	0.144817
-0.675997	6.22281	0.144618		-0.675997	6.42334	0.126907		-0.675997	6.85481	0.0779118		-0.675997	4.51869	0.190572		-0.675997	4.31105	0.149202		-0.675997	4.94612	0.144878
-0.675657	6.22181	0.144556		-0.675657	6.42226	0.127203		-0.675657	6.85254	0.0780079		-0.675657	4.51786	0.190661		-0.675657	4.31018	0.14932		-0.675657	4.94554	0.144939
-0.675318	6.22081	0.144495		-0.675318	6.42117	0.127499		-0.675318	6.85027	0.0781046		-0.675318	4.51702	0.19075		-0.675318	4.30932	0.149438		-0.675318	4.94496	0.144999
-0.674978	6.21982	0.144435		-0.674978	6.42009	0.127794		-0.674978	6.84802	0.0782021		-0.674978	4.51618	0.19084		-0.674978	4.30845	0.149556		-0.674978	4.94438	0.14506
-0.674639	6.21882	0.144375		-0.674639	6.41901	0.128089		-0.674639	6.84576	0.0783003		-0.674639	4.51535	0.190929		-0.674639	4.30759	0.149674		-0.674639	4.9438	0.14512
-0.674299	6.21783	0.144315		-0.674299	6.41793	0.128383		-0.674299	6.84351	0.0783992		-0.674299	4.51452	0.191019		-0.674299	4.30673	0.149792		-0.674299	4.94322	0.145181
-0.67396	6.21683	0.144256		-0.67396	6.41686	0.128676		-0.67396	6.84126	0.0784988		-0.67396	4.51369	0.191108		-0.67396	4.30587	0.14991		-0.67396	4.94264	0.145241
-0.67362	6.21584	0.144197		-0.67362	6.41578	0.128969		-0.67362	6.83902	0.0785989		-0.67362	4.51286	0.191198		-0.67362	4.30501	0.150028		-0.67362	4.94207	0.145301
-0.67328	6.21485	0.144139		-0.67328	6.41471	0.129262		-0.67328	6.83679	0.0786997		-0.67328	4.51203	0.191288		-0.67328	4.30415	0.150145		-0.67328	4.94149	0.145361
-0.672941	6.21386	0.144081		-0.672941	6.41364	0.129553		-0.672941	6.83455	0.0788012		-0.672941	4.5112	0.191378		-0.672941	4.30329	0.150263		-0.672941	4.94092	0.145421
-0.672601	6.21287	0.144024		-0.672601	6.41257	0.129844		-0.672601	6.83232	0.0789031		-0.672601	4.51037	0.191469		-0.672601	4.30244	0.15038		-0.672601	4.94034	0.145481
-0.672262	6.21188	0.143967		-0.672262	6.4115	0.130135		-0.672262	6.8301	0.0790057		-0.672262	4.50955	0.191559		-0.672262	4.30158	0.150497		-0.672262	4.93977	0.145541
-0.671922	6.2109	0.14391		-0.671922	6.41043	0.130424		-0.671922	6.82788	0.0791088		-0.671922	4.50873	0.191649		-0.671922	4.30073	0.150615		-0.671922	4.9392	0.145601
-0.671583	6.20991	0.143855		-0.671583	6.40937	0.130713		-0.671583	6.82566	0.0792124		-0.671583	4.5079	0.19174		-0.671583	4.29988	0.150732		-0.671583	4.93862	0.145661
-0.671243	6.20893	0.143799		-0.671243	6.4083	0.131002		-0.671243	6.82345	0.0793165		-0.671243	4.50708	0.19183		-0.671243	4.29903	0.150849		-0.671243	4.93805	0.14572
-0.670904	6.20795	0.143744		-0.670904	6.40724	0.13129		-0.670904	6.82125	0.0794211		-0.670904	4.50626	0.191921		-0.670904	4.29818	0.150966		-0.670904	4.93748	0.145779
-0.670564	6.20696	0.14369		-0.670564	6.40618	0.131577		-0.670564	6.81904	0.0795262		-0.670564	4.50545	0.192012		-0.670564	4.29733	0.151082		-0.670564	4.93692	0.145839
-0.670225	6.20598	0.143636		-0.670225	6.40512	0.131863		-0.670225	6.81685	0.0796317		-0.670225	4.50463	0.192103		-0.670225	4.29649	0.151199		-0.670225	4.93635	0.145898
-0.669885	6.20501	0.143582		-0.669885	6.40407	0.132149		-0.669885	6.81465	0.0797376		-0.669885	4.50381	0.192194		-0.669885	4.29564	0.151316		-0.669885	4.93578	0.145957
-0.669546	6.20403	0.143529		-0.669546	6.40301	0.132434		-0.669546	6.81246	0.0798439		-0.669546	4.503	0.192285		-0.669546	4.2948	0.151432		-0.669546	4.93521	0.146016
-0.669206	6.20305	0.143477		-0.669206	6.40196	0.132719		-0.669206	6.81028	0.0799507		-0.669206	4.50219	0.192376		-0.669206	4.29396	0.151548		-0.669206	4.93465	0.146075
-0.668867	6.20208	0.143425		-0.668867	6.40091	0.133002		-0.668867	6.80809	0.0800578		-0.668867	4.50137	0.192467		-0.668867	4.29312	0.151664		-0.668867	4.93408	0.146133
-0.668527	6.2011	0.143373		-0.668527	6.39986	0.133286		-0.668527	6.80592	0.0801652		-0.668527	4.50056	0.192558		-0.668527	4.29228	0.15178		-0.668527	4.93352	0.146192
-0.668188	6.20013	0.143322		-0.668188	6.39881	0.133568		-0.668188	6.80374	0.080273		-0.668188	4.49975	0.192649		-0.668188	4.29144	0.151896		-0.668188	4.93296	0.14625
-0.667848	6.19916	0.143271		-0.667848	6.39776	0.133849		-0.667848	6.80158	0.0803811		-0.667848	4.49895	0.192741		-0.667848	4.2906	0.152012		-0.667848	4.9324	0.146309
-0.667509	6.19819	0.143221		-0.667509	6.39671	0.13413		-0.667509	6.79941	0.0804896		-0.667509	4.49814	0.192832		-0.667509	4.28976	0.152128		-0.667509	4.93183	0.146367
-0.667169	6.19722	0.143171		-0.667169	6.39567	0.134411		-0.667169	6.79725	0.0805983		-0.667169	4.49733	0.192924		-0.667169	4.28893	0.152243		-0.667169	4.93127	0.146425
-0.66683	6.19625	0.143121		-0.66683	6.39463	0.13469		-0.66683	6.7951	0.0807072		-0.66683	4.49653	0.193015		-0.66683	4.2881	0.152359		-0.66683	4.93072	0.146483
-0.66649	6.19528	0.143073		-0.66649	6.39359	0.134969		-0.66649	6.79294	0.0808164		-0.66649	4.49573	0.193107		-0.66649	4.28727	0.152474		-0.66649	4.93016	0.14654
-0.66615	6.19431	0.143024		-0.66615	6.39255	0.135247		-0.66615	6.7908	0.0809259		-0.66615	4.49493	0.193198		-0.66615	4.28644	0.152589		-0.66615	4.9296	0.146598
-0.665811	6.19335	0.142976		-0.665811	6.39151	0.135524		-0.665811	6.78865	0.0810356		-0.665811	4.49413	0.19329		-0.665811	4.28561	0.152704		-0.665811	4.92904	0.146655
-0.665471	6.19239	0.142928		-0.665471	6.39048	0.135801		-0.665471	6.78651	0.0811455		-0.665471	4.49333	0.193382		-0.665471	4.28478	0.152819		-0.665471	4.92849	0.146713
-0.665132	6.19142	0.142881		-0.665132	6.38944	0.136076		-0.665132	6.78438	0.0812555		-0.665132	4.49253	0.193474		-0.665132	4.28395	0.152934		-0.665132	4.92793	0.14677
-0.664792	6.19046	0.142835		-0.664792	6.38841	0.136351		-0.664792	6.78225	0.0813658		-0.664792	4.49173	0.193565		-0.664792	4.28313	0.153049		-0.664792	4.92738	0.146827
-0.664453	6.1895	0.142788		-0.664453	6.38738	0.136626		-0.664453	6.78012	0.0814762		-0.664453	4.49094	0.193657		-0.664453	4.2823	0.153163		-0.664453	4.92682	0.146884
-0.664113	6.18854	0.142742		-0.664113	6.38635	0.136899		-0.664113	6.778	0.0815867		-0.664113	4.49014	0.193749		-0.664113	4.28148	0.153278		-0.664113	4.92627	0.14694
-0.663774	6.18759	0.142697		-0.663774	6.38532	0.137172		-0.663774	6.77588	0.0816974		-0.663774	4.48935	0.193841		-0.663774	4.28066	0.153392		-0.663774	4.92572	0.146997
-0.663434	6.18663	0.142652		-0.663434	6.3843	0.137444		-0.663434	6.77377	0.0818082		-0.663434	4.48856	0.193933		-0.663434	4.27984	0.153506		-0.663434	4.92517	0.147053
-0.663095	6.18567	0.142608		-0.663095	6.38327	0.137715		-0.663095	6.77166	0.0819191		-0.663095	4.48777	0.194025		-0.663095	4.27902	0.15362		-0.663095	4.92462	0.14711
-0.662755	6.18472	0.142564		-0.662755	6.38225	0.137985		-0.662755	6.76956	0.08203		-0.662755	4.48698	0.194117		-0.662755	4.2782	0.153734		-0.662755	4.92407	0.147166
-0.662416	6.18377	0.14252		-0.662416	6.38123	0.138255		-0.662416	6.76745	0.0821411		-0.662416	4.48619	0.194208		-0.662416	4.27739	0.153848		-0.662416	4.92352	0.147222
-0.662076	6.18281	0.142477		-0.662076	6.38021	0.138524		-0.662076	6.76536	0.0822522		-0.662076	4.48541	0.1943		-0.662076	4.27657	0.153961		-0.662076	4.92297	0.147277
-0.661737	6.18186	0.142434		-0.661737	6.37919	0.138792		-0.661737	6.76326	0.0823633		-0.661737	4.48462	0.194392		-0.661737	4.27576	0.154075		-0.661737	4.92243	0.147333
-0.661397	6.18091	0.142392		-0.661397	6.37818	0.139059		-0.661397	6.76118	0.0824745		-0.661397	4.48384	0.194484		-0.661397	4.27495	0.154188		-0.661397	4.92188	0.147388
-0.661058	6.17997	0.14235		-0.661058	6.37716	0.139326		-0.661058	6.75909	0.0825857		-0.661058	4.48305	0.194576		-0.661058	4.27414	0.154301		-0.661058	4.92134	0.147444
-0.660718	6.17902	0.142308		-0.660718	6.37615	0.139591		-0.660718	6.75701	0.0826969		-0.660718	4.48227	0.194668		-0.660718	4.27333	0.154414		-0.660718	4.92079	0.147499
-0.660379	6.17807	0.142267		-0.660379	6.37514	0.139856		-0.660379	6.75494	0.082808		-0.660379	4.48149	0.19476		-0.660379	4.27252	0.154527		-0.660379	4.92025	0.147554
-0.660039	6.17713	0.142227		-0.660039	6.37413	0.14012		-0.660039	6.75286	0.0829192		-0.660039	4.48071	0.194852		-0.660039	4.27171	0.154639		-0.660039	4.91971	0.147608
-0.6597	6.17618	0.142186		-0.6597	6.37312	0.140383		-0.6597	6.7508	0.0830303		-0.6597	4.47994	0.194944		-0.6597	4.2709	0.154752		-0.6597	4.91916	0.147663
-0.65936	6.17524	0.142147		-0.65936	6.37211	0.140646		-0.65936	6.74873	0.0831414		-0.65936	4.47916	0.195036		-0.65936	4.2701	0.154864		-0.65936	4.91862	0.147717
-0.65902	6.1743	0.142107		-0.65902	6.37111	0.140907		-0.65902	6.74667	0.0832524		-0.65902	4.47838	0.195128		-0.65902	4.2693	0.154977		-0.65902	4.91808	0.147771
-0.658681	6.17336	0.142068		-0.658681	6.37011	0.141168		-0.658681	6.74462	0.0833633		-0.658681	4.47761	0.19522		-0.658681	4.2685	0.155089		-0.658681	4.91754	0.147825
-0.658341	6.17242	0.14203		-0.658341	6.3691	0.141428		-0.658341	6.74257	0.0834742		-0.658341	4.47684	0.195312		-0.658341	4.26769	0.1552		-0.658341	4.91701	0.147879
-0.658002	6.17148	0.141992		-0.658002	6.3681	0.141687		-0.658002	6.74052	0.0835849		-0.658002	4.47607	0.195404		-0.658002	4.26689	0.155312		-0.658002	4.91647	0.147933
-0.657662	6.17055	0.141954		-0.657662	6.36711	0.141945		-0.657662	6.73848	0.0836956		-0.657662	4.4753	0.195495		-0.657662	4.2661	0.155424		-0.657662	4.91593	0.147986
-0.657323	6.16961	0.141917		-0.657323	6.36611	0.142203		-0.657323	6.73644	0.0838061		-0.657323	4.47453	0.195587		-0.657323	4.2653	0.155535		-0.657323	4.9154	0.148039
-0.656983	6.16868	0.14188		-0.656983	6.36511	0.14246		-0.656983	6.7344	0.0839165		-0.656983	4.47376	0.195679		-0.656983	4.2645	0.155647		-0.656983	4.91486	0.148093
-0.656644	6.16774	0.141843		-0.656644	6.36412	0.142715		-0.656644	6.73237	0.0840267		-0.656644	4.47299	0.195771		-0.656644	4.26371	0.155758		-0.656644	4.91433	0.148145
-0.656304	6.16681	0.141807		-0.656304	6.36313	0.14297		-0.656304	6.73034	0.0841368		-0.656304	4.47223	0.195863		-0.656304	4.26292	0.155869		-0.656304	4.91379	0.148198
-0.655965	6.16588	0.141772		-0.655965	6.36214	0.143224		-0.655965	6.72832	0.0842468		-0.655965	4.47146	0.195954		-0.655965	4.26213	0.155979		-0.655965	4.91326	0.148251
-0.655625	6.16495	0.141737		-0.655625	6.36115	0.143478		-0.655625	6.7263	0.0843565		-0.655625	4.4707	0.196046		-0.655625	4.26133	0.15609		-0.655625	4.91273	0.148303
-0.655286	6.16402	0.141702		-0.655286	6.36016	0.14373		-0.655286	6.72429	0.0844661		-0.655286	4.46994	0.196137		-0.655286	4.26055	0.1562		-0.655286	4.9122	0.148355
-0.654946	6.16309	0.141667		-0.654946	6.35917	0.143982		-0.654946	6.72228	0.0845755		-0.654946	4.46918	0.196229		-0.654946	4.25976	0.156311		-0.654946	4.91167	0.148407
-0.654607	6.16217	0.141633		-0.654607	6.35819	0.144232		-0.654607	6.72027	0.0846846		-0.654607	4.46842	0.19632		-0.654607	4.25897	0.156421		-0.654607	4.91114	0.148458
-0.654267	6.16124	0.1416		-0.654267	6.35721	0.144482		-0.654267	6.71827	0.0847936		-0.654267	4.46766	0.196412		-0.654267	4.25818	0.156531		-0.654267	4.91061	0.14851
-0.653928	6.16032	0.141566		-0.653928	6.35623	0.144731		-0.653928	6.71627	0.0849023		-0.653928	4.4669	0.196503		-0.653928	4.2574	0.156641		-0.653928	4.91008	0.148561
-0.653588	6.15939	0.141534		-0.653588	6.35525	0.144979		-0.653588	6.71428	0.0850108		-0.653588	4.46615	0.196595		-0.653588	4.25662	0.15675		-0.653588	4.90956	0.148612
-0.653249	6.15847	0.141501		-0.653249	6.35427	0.145226		-0.653249	6.71229	0.085119		-0.653249	4.46539	0.196686		-0.653249	4.25584	0.15686		-0.653249	4.90903	0.148663
-0.652909	6.15755	0.141469		-0.652909	6.35329	0.145473		-0.652909	6.7103	0.085227		-0.652909	4.46464	0.196777		-0.652909	4.25506	0.156969		-0.652909	4.9085	0.148714
-0.65257	6.15663	0.141438		-0.65257	6.35232	0.145718		-0.65257	6.70832	0.0853347		-0.65257	4.46389	0.196868		-0.65257	4.25428	0.157078		-0.65257	4.90798	0.148764
-0.65223	6.15571	0.141406		-0.65223	6.35134	0.145963		-0.65223	6.70634	0.0854421		-0.65223	4.46314	0.19696		-0.65223	4.2535	0.157187		-0.65223	4.90746	0.148814
-0.65189	6.1548	0.141375		-0.65189	6.35037	0.146207		-0.65189	6.70437	0.0855493		-0.65189	4.46239	0.197051		-0.65189	4.25272	0.157296		-0.65189	4.90693	0.148864
-0.651551	6.15388	0.141345		-0.651551	6.3494	0.14645		-0.651551	6.7024	0.0856562		-0.651551	4.46164	0.197142		-0.651551	4.25195	0.157404		-0.651551	4.90641	0.148914
-0.651211	6.15296	0.141315		-0.651211	6.34843	0.146692		-0.651211	6.70043	0.0857627		-0.651211	4.46089	0.197232		-0.651211	4.25117	0.157513		-0.651211	4.90589	0.148964
-0.650872	6.15205	0.141285		-0.650872	6.34746	0.146933		-0.650872	6.69847	0.085869		-0.650872	4.46015	0.197323		-0.650872	4.2504	0.157621		-0.650872	4.90537	0.149013
-0.650532	6.15114	0.141256		-0.650532	6.3465	0.147173		-0.650532	6.69651	0.0859749		-0.650532	4.4594	0.197414		-0.650532	4.24963	0.157729		-0.650532	4.90485	0.149062
-0.650193	6.15023	0.141227		-0.650193	6.34553	0.147413		-0.650193	6.69456	0.0860805		-0.650193	4.45866	0.197505		-0.650193	4.24886	0.157837		-0.650193	4.90433	0.149111
-0.649853	6.14932	0.141199		-0.649853	6.34457	0.147651		-0.649853	6.69261	0.0861858		-0.649853	4.45792	0.197595		-0.649853	4.24809	0.157945		-0.649853	4.90381	0.14916
-0.649514	6.14841	0.141171		-0.649514	6.34361	0.147889		-0.649514	6.69067	0.0862907		-0.649514	4.45718	0.197686		-0.649514	4.24732	0.158052		-0.649514	4.9033	0.149208
-0.649174	6.1475	0.141143		-0.649174	6.34265	0.148126		-0.649174	6.68872	0.0863952		-0.649174	4.45644	0.197776		-0.649174	4.24655	0.15816		-0.649174	4.90278	0.149257
-0.648835	6.14659	0.141115		-0.648835	6.34169	0.148362		-0.648835	6.68679	0.0864995		-0.648835	4.4557	0.197867		-0.648835	4.24579	0.158267		-0.648835	4.90227	0.149305
-0.648495	6.14568	0.141088		-0.648495	6.34074	0.148597		-0.648495	6.68485	0.0866033		-0.648495	4.45496	0.197957		-0.648495	4.24502	0.158374		-0.648495	4.90175	0.149352
-0.648156	6.14478	0.141062		-0.648156	6.33978	0.148831		-0.648156	6.68292	0.0867068		-0.648156	4.45423	0.198047		-0.648156	4.24426	0.158481		-0.648156	4.90124	0.1494
-0.647816	6.14388	0.141036		-0.647816	6.33883	0.149064		-0.647816	6.681	0.0868098		-0.647816	4.45349	0.198137		-0.647816	4.2435	0.158587		-0.647816	4.90072	0.149447
-0.647477	6.14297	0.14101		-0.647477	6.33788	0.149296		-0.647477	6.67908	0.0869125		-0.647477	4.45276	0.198227		-0.647477	4.24274	0.158694		-0.647477	4.90021	0.149495
-0.647137	6.14207	0.140984		-0.647137	6.33693	0.149528		-0.647137	6.67716	0.0870148		-0.647137	4.45202	0.198317		-0.647137	4.24198	0.1588		-0.647137	4.8997	0.149541
-0.646798	6.14117	0.140959		-0.646798	6.33598	0.149758		-0.646798	6.67524	0.0871167		-0.646798	4.45129	0.198407		-0.646798	4.24122	0.158906		-0.646798	4.89919	0.149588
-0.646458	6.14027	0.140934		-0.646458	6.33503	0.149988		-0.646458	6.67333	0.0872182		-0.646458	4.45056	0.198497		-0.646458	4.24046	0.159012		-0.646458	4.89868	0.149635
-0.646119	6.13937	0.14091		-0.646119	6.33409	0.150217		-0.646119	6.67143	0.0873192		-0.646119	4.44983	0.198587		-0.646119	4.23971	0.159118		-0.646119	4.89817	0.149681
-0.645779	6.13848	0.140886		-0.645779	6.33314	0.150444		-0.645779	6.66953	0.0874198		-0.645779	4.44911	0.198676		-0.645779	4.23895	0.159223		-0.645779	4.89766	0.149727
-0.64544	6.13758	0.140862		-0.64544	6.3322	0.150671		-0.64544	6.66763	0.08752		-0.64544	4.44838	0.198766		-0.64544	4.2382	0.159329		-0.64544	4.89715	0.149773
-0.6451	6.13669	0.140839		-0.6451	6.33126	0.150897		-0.6451	6.66573	0.0876198		-0.6451	4.44765	0.198855		-0.6451	4.23745	0.159434		-0.6451	4.89665	0.149818
-0.644761	6.13579	0.140816		-0.644761	6.33032	0.151123		-0.644761	6.66384	0.0877191		-0.644761	4.44693	0.198944		-0.644761	4.2367	0.159539		-0.644761	4.89614	0.149863
-0.644421	6.1349	0.140794		-0.644421	6.32938	0.151347		-0.644421	6.66196	0.0878179		-0.644421	4.44621	0.199033		-0.644421	4.23595	0.159643		-0.644421	4.89564	0.149908
-0.644081	6.13401	0.140772		-0.644081	6.32844	0.15157		-0.644081	6.66008	0.0879163		-0.644081	4.44548	0.199122		-0.644081	4.2352	0.159748		-0.644081	4.89513	0.149953
-0.643742	6.13312	0.14075		-0.643742	6.32751	0.151793		-0.643742	6.6582	0.0880142		-0.643742	4.44476	0.199211		-0.643742	4.23445	0.159852		-0.643742	4.89463	0.149998
-0.643402	6.13223	0.140728		-0.643402	6.32657	0.152014		-0.643402	6.65632	0.0881117		-0.643402	4.44404	0.1993		-0.643402	4.2337	0.159957		-0.643402	4.89412	0.150042
-0.643063	6.13134	0.140707		-0.643063	6.32564	0.152235		-0.643063	6.65445	0.0882086		-0.643063	4.44333	0.199389		-0.643063	4.23296	0.160061		-0.643063	4.89362	0.150086
-0.642723	6.13046	0.140686		-0.642723	6.32471	0.152455		-0.642723	6.65259	0.0883051		-0.642723	4.44261	0.199477		-0.642723	4.23222	0.160164		-0.642723	4.89312	0.15013
-0.642384	6.12957	0.140666		-0.642384	6.32378	0.152673		-0.642384	6.65072	0.0884011		-0.642384	4.44189	0.199566		-0.642384	4.23147	0.160268		-0.642384	4.89262	0.150174
-0.642044	6.12869	0.140646		-0.642044	6.32286	0.152891		-0.642044	6.64887	0.0884966		-0.642044	4.44118	0.199654		-0.642044	4.23073	0.160371		-0.642044	4.89212	0.150217
-0.641705	6.1278	0.140626		-0.641705	6.32193	0.153108		-0.641705	6.64701	0.0885916		-0.641705	4.44046	0.199742		-0.641705	4.22999	0.160475		-0.641705	4.89162	0.15026
-0.641365	6.12692	0.140607		-0.641365	6.32101	0.153324		-0.641365	6.64516	0.0886861		-0.641365	4.43975	0.19983		-0.641365	4.22925	0.160578		-0.641365	4.89112	0.150303
-0.641026	6.12604	0.140588		-0.641026	6.32008	0.15354		-0.641026	6.64331	0.08878		-0.641026	4.43904	0.199918		-0.641026	4.22852	0.160681		-0.641026	4.89062	0.150345
-0.640686	6.12516	0.14057		-0.640686	6.31916	0.153754		-0.640686	6.64147	0.0888735		-0.640686	4.43833	0.200006		-0.640686	4.22778	0.160783		-0.640686	4.89013	0.150388
-0.640347	6.12428	0.140551		-0.640347	6.31824	0.153967		-0.640347	6.63963	0.0889664		-0.640347	4.43762	0.200094		-0.640347	4.22705	0.160886		-0.640347	4.88963	0.15043
-0.640007	6.1234	0.140533		-0.640007	6.31732	0.15418		-0.640007	6.63779	0.0890588		-0.640007	4.43691	0.200181		-0.640007	4.22631	0.160988		-0.640007	4.88914	0.150472
-0.639668	6.12252	0.140516		-0.639668	6.31641	0.154391		-0.639668	6.63596	0.0891507		-0.639668	4.43621	0.200269		-0.639668	4.22558	0.16109		-0.639668	4.88864	0.150513
-0.639328	6.12165	0.140499		-0.639328	6.31549	0.154602		-0.639328	6.63413	0.089242		-0.639328	4.4355	0.200356		-0.639328	4.22485	0.161192		-0.639328	4.88815	0.150555
-0.638989	6.12077	0.140482		-0.638989	6.31458	0.154812		-0.638989	6.63231	0.0893328		-0.638989	4.4348	0.200443		-0.638989	4.22412	0.161293		-0.638989	4.88766	0.150596
-0.638649	6.1199	0.140465		-0.638649	6.31366	0.155021		-0.638649	6.63049	0.089423		-0.638649	4.43409	0.20053		-0.638649	4.22339	0.161395		-0.638649	4.88716	0.150637
-0.63831	6.11903	0.140449		-0.63831	6.31275	0.155228		-0.63831	6.62867	0.0895127		-0.63831	4.43339	0.200617		-0.63831	4.22266	0.161496		-0.63831	4.88667	0.150677
-0.63797	6.11816	0.140433		-0.63797	6.31184	0.155435		-0.63797	6.62686	0.0896018		-0.63797	4.43269	0.200704		-0.63797	4.22193	0.161597		-0.63797	4.88618	0.150718
-0.637631	6.11729	0.140418		-0.637631	6.31094	0.155642		-0.637631	6.62505	0.0896904		-0.637631	4.43199	0.200791		-0.637631	4.22121	0.161698		-0.637631	4.88569	0.150758
-0.637291	6.11642	0.140402		-0.637291	6.31003	0.155847		-0.637291	6.62325	0.0897783		-0.637291	4.43129	0.200877		-0.637291	4.22048	0.161799		-0.637291	4.8852	0.150798
-0.636951	6.11555	0.140388		-0.636951	6.30912	0.156051		-0.636951	6.62145	0.0898657		-0.636951	4.43059	0.200964		-0.636951	4.21976	0.161899		-0.636951	4.88471	0.150837
-0.636612	6.11468	0.140373		-0.636612	6.30822	0.156254		-0.636612	6.61965	0.0899526		-0.636612	4.4299	0.20105		-0.636612	4.21904	0.161999		-0.636612	4.88423	0.150877
-0.636272	6.11382	0.140359		-0.636272	6.30732	0.156457		-0.636272	6.61786	0.0900388		-0.636272	4.4292	0.201136		-0.636272	4.21832	0.162099		-0.636272	4.88374	0.150916
-0.635933	6.11295	0.140345		-0.635933	6.30642	0.156658		-0.635933	6.61607	0.0901245		-0.635933	4.42851	0.201222		-0.635933	4.2176	0.162199		-0.635933	4.88325	0.150955
-0.635593	6.11209	0.140332		-0.635593	6.30552	0.156859		-0.635593	6.61428	0.0902096		-0.635593	4.42782	0.201308		-0.635593	4.21688	0.162299		-0.635593	4.88277	0.150993
-0.635254	6.11123	0.140318		-0.635254	6.30462	0.157059		-0.635254	6.6125	0.090294		-0.635254	4.42712	0.201393		-0.635254	4.21616	0.162398		-0.635254	4.88228	0.151031
-0.634914	6.11037	0.140306		-0.634914	6.30373	0.157257		-0.634914	6.61072	0.0903779		-0.634914	4.42643	0.201479		-0.634914	4.21545	0.162497		-0.634914	4.8818	0.151069
-0.634575	6.10951	0.140293		-0.634575	6.30283	0.157455		-0.634575	6.60895	0.0904612		-0.634575	4.42575	0.201564		-0.634575	4.21473	0.162596		-0.634575	4.88132	0.151107
-0.634235	6.10865	0.140281		-0.634235	6.30194	0.157652		-0.634235	6.60718	0.0905439		-0.634235	4.42506	0.201649		-0.634235	4.21402	0.162695		-0.634235	4.88083	0.151145
-0.633896	6.10779	0.140269		-0.633896	6.30105	0.157848		-0.633896	6.60541	0.0906259		-0.633896	4.42437	0.201734		-0.633896	4.21331	0.162794		-0.633896	4.88035	0.151182
-0.633556	6.10693	0.140257		-0.633556	6.30016	0.158043		-0.633556	6.60365	0.0907074		-0.633556	4.42368	0.201819		-0.633556	4.21259	0.162892		-0.633556	4.87987	0.151219
-0.633217	6.10608	0.140246		-0.633217	6.29927	0.158238		-0.633217	6.60189	0.0907882		-0.633217	4.423	0.201904		-0.633217	4.21188	0.16299		-0.633217	4.87939	0.151256
-0.632877	6.10522	0.140235		-0.632877	6.29838	0.158431		-0.632877	6.60014	0.0908684		-0.632877	4.42232	0.201989		-0.632877	4.21118	0.163088		-0.632877	4.87891	0.151292
-0.632538	6.10437	0.140225		-0.632538	6.29749	0.158623		-0.632538	6.59838	0.090948		-0.632538	4.42163	0.202073		-0.632538	4.21047	0.163186		-0.632538	4.87843	0.151329
-0.632198	6.10351	0.140214		-0.632198	6.29661	0.158815		-0.632198	6.59664	0.091027		-0.632198	4.42095	0.202157		-0.632198	4.20976	0.163284		-0.632198	4.87796	0.151364
-0.631859	6.10266	0.140205		-0.631859	6.29573	0.159005		-0.631859	6.59489	0.0911053		-0.631859	4.42027	0.202241		-0.631859	4.20906	0.163381		-0.631859	4.87748	0.1514
-0.631519	6.10181	0.140195		-0.631519	6.29485	0.159195		-0.631519	6.59315	0.091183		-0.631519	4.41959	0.202325		-0.631519	4.20835	0.163478		-0.631519	4.877	0.151436
-0.63118	6.10096	0.140186		-0.63118	6.29397	0.159384		-0.63118	6.59142	0.0912601		-0.63118	4.41891	0.202409		-0.63118	4.20765	0.163575		-0.63118	4.87653	0.151471
-0.63084	6.10011	0.140177		-0.63084	6.29309	0.159571		-0.63084	6.58968	0.0913365		-0.63084	4.41824	0.202493		-0.63084	4.20695	0.163672		-0.63084	4.87605	0.151506
-0.630501	6.09927	0.140168		-0.630501	6.29221	0.159758		-0.630501	6.58795	0.0914122		-0.630501	4.41756	0.202576		-0.630501	4.20625	0.163768		-0.630501	4.87558	0.15154
-0.630161	6.09842	0.14016		-0.630161	6.29133	0.159944		-0.630161	6.58623	0.0914874		-0.630161	4.41689	0.20266		-0.630161	4.20555	0.163864		-0.630161	4.87511	0.151575
-0.629821	6.09758	0.140152		-0.629821	6.29046	0.160129		-0.629821	6.58451	0.0915618		-0.629821	4.41621	0.202743		-0.629821	4.20485	0.16396		-0.629821	4.87463	0.151609
-0.629482	6.09673	0.140144		-0.629482	6.28959	0.160313		-0.629482	6.58279	0.0916357		-0.629482	4.41554	0.202826		-0.629482	4.20415	0.164056		-0.629482	4.87416	0.151643
-0.629142	6.09589	0.140136		-0.629142	6.28872	0.160497		-0.629142	6.58108	0.0917088		-0.629142	4.41487	0.202908		-0.629142	4.20345	0.164152		-0.629142	4.87369	0.151676
-0.628803	6.09505	0.140129		-0.628803	6.28785	0.160679		-0.628803	6.57937	0.0917813		-0.628803	4.4142	0.202991		-0.628803	4.20276	0.164247		-0.628803	4.87322	0.151709
-0.628463	6.09421	0.140123		-0.628463	6.28698	0.16086		-0.628463	6.57766	0.0918532		-0.628463	4.41353	0.203073		-0.628463	4.20207	0.164343		-0.628463	4.87275	0.151742
-0.628124	6.09337	0.140116		-0.628124	6.28611	0.161041		-0.628124	6.57596	0.0919244		-0.628124	4.41286	0.203156		-0.628124	4.20137	0.164438		-0.628124	4.87228	0.151775
-0.627784	6.09253	0.14011		-0.627784	6.28525	0.161221		-0.627784	6.57426	0.0919949		-0.627784	4.4122	0.203238		-0.627784	4.20068	0.164532		-0.627784	4.87181	0.151808
-0.627445	6.09169	0.140104		-0.627445	6.28438	0.161399		-0.627445	6.57256	0.0920647		-0.627445	4.41153	0.20332		-0.627445	4.19999	0.164627		-0.627445	4.87134	0.15184
-0.627105	6.09086	0.140098		-0.627105	6.28352	0.161577		-0.627105	6.57087	0.0921339		-0.627105	4.41087	0.203402		-0.627105	4.1993	0.164721		-0.627105	4.87088	0.151872
-0.626766	6.09002	0.140093		-0.626766	6.28266	0.161754		-0.626766	6.56918	0.0922024		-0.626766	4.4102	0.203483		-0.626766	4.19861	0.164816		-0.626766	4.87041	0.151904
-0.626426	6.08919	0.140088		-0.626426	6.2818	0.16193		-0.626426	6.5675	0.0922702		-0.626426	4.40954	0.203565		-0.626426	4.19793	0.164909		-0.626426	4.86995	0.151935
-0.626087	6.08835	0.140083		-0.626087	6.28094	0.162105		-0.626087	6.56582	0.0923373		-0.626087	4.40888	0.203646		-0.626087	4.19724	0.165003		-0.626087	4.86948	0.151966
-0.625747	6.08752	0.140079		-0.625747	6.28008	0.162279		-0.625747	6.56414	0.0924038		-0.625747	4.40822	0.203727		-0.625747	4.19656	0.165097		-0.625747	4.86902	0.151997
-0.625408	6.08669	0.140075		-0.625408	6.27923	0.162452		-0.625408	6.56247	0.0924696		-0.625408	4.40756	0.203808		-0.625408	4.19587	0.16519		-0.625408	4.86855	0.152028
-0.625068	6.08586	0.140071		-0.625068	6.27837	0.162625		-0.625068	6.5608	0.0925347		-0.625068	4.4069	0.203888		-0.625068	4.19519	0.165283		-0.625068	4.86809	0.152058
-0.624729	6.08503	0.140068		-0.624729	6.27752	0.162796		-0.624729	6.55913	0.0925991		-0.624729	4.40624	0.203969		-0.624729	4.19451	0.165376		-0.624729	4.86763	0.152088
-0.624389	6.0842	0.140065		-0.624389	6.27667	0.162967		-0.624389	6.55747	0.0926628		-0.624389	4.40559	0.204049		-0.624389	4.19383	0.165468		-0.624389	4.86717	0.152118
-0.62405	6.08338	0.140062		-0.62405	6.27582	0.163136		-0.62405	6.55581	0.0927258		-0.62405	4.40493	0.204129		-0.62405	4.19315	0.165561		-0.62405	4.86671	0.152147
-0.62371	6.08255	0.140059		-0.62371	6.27497	0.163305		-0.62371	6.55415	0.0927881		-0.62371	4.40428	0.204209		-0.62371	4.19247	0.165653		-0.62371	4.86625	0.152176
-0.623371	6.08173	0.140057		-0.623371	6.27412	0.163473		-0.623371	6.5525	0.0928497		-0.623371	4.40363	0.204289		-0.623371	4.1918	0.165745		-0.623371	4.86579	0.152205
-0.623031	6.0809	0.140055		-0.623031	6.27328	0.16364		-0.623031	6.55086	0.0929107		-0.623031	4.40298	0.204369		-0.623031	4.19112	0.165837		-0.623031	4.86533	0.152234
-0.622691	6.08008	0.140053		-0.622691	6.27243	0.163806		-0.622691	6.54921	0.0929709		-0.622691	4.40233	0.204448		-0.622691	4.19045	0.165928		-0.622691	4.86487	0.152263
-0.622352	6.07926	0.140051		-0.622352	6.27159	0.163971		-0.622352	6.54757	0.0930304		-0.622352	4.40168	0.204528		-0.622352	4.18977	0.16602		-0.622352	4.86442	0.152291
-0.622012	6.07844	0.14005		-0.622012	6.27075	0.164135		-0.622012	6.54593	0.0930892		-0.622012	4.40103	0.204607		-0.622012	4.1891	0.166111		-0.622012	4.86396	0.152319
-0.621673	6.07762	0.140049		-0.621673	6.26991	0.164298		-0.621673	6.5443	0.0931474		-0.621673	4.40038	0.204685		-0.621673	4.18843	0.166202		-0.621673	4.86351	0.152346
-0.621333	6.0768	0.140049		-0.621333	6.26907	0.164461		-0.621333	6.54267	0.0932048		-0.621333	4.39974	0.204764		-0.621333	4.18776	0.166292		-0.621333	4.86305	0.152373
-0.620994	6.07599	0.140049		-0.620994	6.26823	0.164622		-0.620994	6.54104	0.0932615		-0.620994	4.39909	0.204843		-0.620994	4.18709	0.166383		-0.620994	4.8626	0.152401
-0.620654	6.07517	0.140048		-0.620654	6.2674	0.164783		-0.620654	6.53942	0.0933175		-0.620654	4.39845	0.204921		-0.620654	4.18642	0.166473		-0.620654	4.86214	0.152427
-0.620315	6.07435	0.140049		-0.620315	6.26656	0.164942		-0.620315	6.5378	0.0933727		-0.620315	4.39781	0.204999		-0.620315	4.18576	0.166563		-0.620315	4.86169	0.152454
-0.619975	6.07354	0.140049		-0.619975	6.26573	0.165101		-0.619975	6.53619	0.0934273		-0.619975	4.39716	0.205077		-0.619975	4.18509	0.166653		-0.619975	4.86124	0.15248
-0.619636	6.07273	0.14005		-0.619636	6.2649	0.165259		-0.619636	6.53458	0.0934811		-0.619636	4.39652	0.205155		-0.619636	4.18443	0.166742		-0.619636	4.86079	0.152506
-0.619296	6.07192	0.140051		-0.619296	6.26407	0.165416		-0.619296	6.53297	0.0935343		-0.619296	4.39589	0.205232		-0.619296	4.18376	0.166832		-0.619296	4.86034	0.152532
-0.618957	6.07111	0.140053		-0.618957	6.26324	0.165572		-0.618957	6.53136	0.0935867		-0.618957	4.39525	0.20531		-0.618957	4.1831	0.166921		-0.618957	4.85989	0.152557
-0.618617	6.0703	0.140054		-0.618617	6.26241	0.165727		-0.618617	6.52976	0.0936384		-0.618617	4.39461	0.205387		-0.618617	4.18244	0.167009		-0.618617	4.85944	0.152582
-0.618278	6.06949	0.140056		-0.618278	6.26159	0.165882		-0.618278	6.52817	0.0936894		-0.618278	4.39397	0.205464		-0.618278	4.18178	0.167098		-0.618278	4.85899	0.152607
-0.617938	6.06868	0.140058		-0.617938	6.26076	0.166035		-0.617938	6.52657	0.0937396		-0.617938	4.39334	0.205541		-0.617938	4.18112	0.167187		-0.617938	4.85854	0.152632
-0.617599	6.06787	0.140061		-0.617599	6.25994	0.166188		-0.617599	6.52498	0.0937891		-0.617599	4.3927	0.205617		-0.617599	4.18047	0.167275		-0.617599	4.8581	0.152656
-0.617259	6.06707	0.140064		-0.617259	6.25912	0.166339		-0.617259	6.52339	0.093838		-0.617259	4.39207	0.205694		-0.617259	4.17981	0.167363		-0.617259	4.85765	0.15268
-0.61692	6.06626	0.140067		-0.61692	6.2583	0.16649		-0.61692	6.52181	0.093886		-0.61692	4.39144	0.20577		-0.61692	4.17915	0.167451		-0.61692	4.85721	0.152704
-0.61658	6.06546	0.14007		-0.61658	6.25748	0.16664		-0.61658	6.52023	0.0939334		-0.61658	4.39081	0.205846		-0.61658	4.1785	0.167538		-0.61658	4.85676	0.152727
-0.616241	6.06466	0.140073		-0.616241	6.25666	0.166789		-0.616241	6.51866	0.09398		-0.616241	4.39018	0.205922		-0.616241	4.17785	0.167625		-0.616241	4.85632	0.15275
-0.615901	6.06386	0.140077		-0.615901	6.25584	0.166937		-0.615901	6.51708	0.0940259		-0.615901	4.38955	0.205997		-0.615901	4.17719	0.167713		-0.615901	4.85587	0.152773
-0.615561	6.06306	0.140081		-0.615561	6.25503	0.167084		-0.615561	6.51551	0.0940711		-0.615561	4.38892	0.206073		-0.615561	4.17654	0.167799		-0.615561	4.85543	0.152796
-0.615222	6.06226	0.140086		-0.615222	6.25422	0.167231		-0.615222	6.51395	0.0941155		-0.615222	4.3883	0.206148		-0.615222	4.17589	0.167886		-0.615222	4.85499	0.152818
-0.614882	6.06146	0.14009		-0.614882	6.2534	0.167376		-0.614882	6.51239	0.0941592		-0.614882	4.38767	0.206223		-0.614882	4.17524	0.167972		-0.614882	4.85455	0.15284
-0.614543	6.06066	0.140095		-0.614543	6.25259	0.167521		-0.614543	6.51083	0.0942022		-0.614543	4.38705	0.206298		-0.614543	4.1746	0.168059		-0.614543	4.85411	0.152862
-0.614203	6.05987	0.1401		-0.614203	6.25178	0.167664		-0.614203	6.50927	0.0942445		-0.614203	4.38642	0.206372		-0.614203	4.17395	0.168145		-0.614203	4.85367	0.152884
-0.613864	6.05907	0.140106		-0.613864	6.25098	0.167807		-0.613864	6.50772	0.094286		-0.613864	4.3858	0.206447		-0.613864	4.17331	0.16823		-0.613864	4.85323	0.152905
-0.613524	6.05828	0.140111		-0.613524	6.25017	0.167949		-0.613524	6.50617	0.0943267		-0.613524	4.38518	0.206521		-0.613524	4.17266	0.168316		-0.613524	4.85279	0.152926
-0.613185	6.05748	0.140117		-0.613185	6.24936	0.16809		-0.613185	6.50463	0.0943668		-0.613185	4.38456	0.206595		-0.613185	4.17202	0.168401		-0.613185	4.85235	0.152947
-0.612845	6.05669	0.140124		-0.612845	6.24856	0.16823		-0.612845	6.50309	0.0944061		-0.612845	4.38394	0.206669		-0.612845	4.17138	0.168486		-0.612845	4.85191	0.152967
-0.612506	6.0559	0.14013		-0.612506	6.24776	0.16837		-0.612506	6.50155	0.0944447		-0.612506	4.38332	0.206742		-0.612506	4.17073	0.168571		-0.612506	4.85148	0.152987
-0.612166	6.05511	0.140137		-0.612166	6.24696	0.168508		-0.612166	6.50002	0.0944825		-0.612166	4.38271	0.206816		-0.612166	4.17009	0.168656		-0.612166	4.85104	0.153007
-0.611827	6.05432	0.140144		-0.611827	6.24616	0.168646		-0.611827	6.49849	0.0945196		-0.611827	4.38209	0.206889		-0.611827	4.16946	0.16874		-0.611827	4.8506	0.153027
-0.611487	6.05354	0.140151		-0.611487	6.24536	0.168782		-0.611487	6.49696	0.0945559		-0.611487	4.38148	0.206962		-0.611487	4.16882	0.168824		-0.611487	4.85017	0.153046
-0.611148	6.05275	0.140158		-0.611148	6.24456	0.168918		-0.611148	6.49544	0.0945916		-0.611148	4.38086	0.207035		-0.611148	4.16818	0.168908		-0.611148	4.84974	0.153065
-0.610808	6.05196	0.140166		-0.610808	6.24377	0.169053		-0.610808	6.49392	0.0946264		-0.610808	4.38025	0.207107		-0.610808	4.16755	0.168992		-0.610808	4.8493	0.153084
-0.610469	6.05118	0.140174		-0.610469	6.24297	0.169187		-0.610469	6.4924	0.0946606		-0.610469	4.37964	0.20718		-0.610469	4.16691	0.169076		-0.610469	4.84887	0.153102
-0.610129	6.0504	0.140182		-0.610129	6.24218	0.16932		-0.610129	6.49089	0.094694		-0.610129	4.37903	0.207252		-0.610129	4.16628	0.169159		-0.610129	4.84844	0.153121
-0.60979	6.04961	0.140191		-0.60979	6.24139	0.169453		-0.60979	6.48938	0.0947266		-0.60979	4.37842	0.207324		-0.60979	4.16565	0.169242		-0.60979	4.84801	0.153139
-0.60945	6.04883	0.1402		-0.60945	6.2406	0.169584		-0.60945	6.48787	0.0947585		-0.60945	4.37781	0.207396		-0.60945	4.16501	0.169325		-0.60945	4.84758	0.153156
-0.609111	6.04805	0.140209		-0.609111	6.23981	0.169715		-0.609111	6.48637	0.0947897		-0.609111	4.3772	0.207467		-0.609111	4.16438	0.169407		-0.609111	4.84715	0.153174
-0.608771	6.04727	0.140218		-0.608771	6.23902	0.169844		-0.608771	6.48487	0.0948201		-0.608771	4.3766	0.207539		-0.608771	4.16375	0.16949		-0.608771	4.84672	0.153191
-0.608431	6.04649	0.140227		-0.608431	6.23823	0.169973		-0.608431	6.48337	0.0948498		-0.608431	4.37599	0.20761		-0.608431	4.16313	0.169572		-0.608431	4.84629	0.153208
-0.608092	6.04572	0.140237		-0.608092	6.23745	0.170101		-0.608092	6.48188	0.0948788		-0.608092	4.37539	0.207681		-0.608092	4.1625	0.169654		-0.608092	4.84586	0.153224
-0.607752	6.04494	0.140247		-0.607752	6.23666	0.170228		-0.607752	6.48039	0.094907		-0.607752	4.37478	0.207751		-0.607752	4.16187	0.169735		-0.607752	4.84543	0.15324
-0.607413	6.04416	0.140257		-0.607413	6.23588	0.170355		-0.607413	6.47891	0.0949344		-0.607413	4.37418	0.207822		-0.607413	4.16125	0.169817		-0.607413	4.84501	0.153257
-0.607073	6.04339	0.140268		-0.607073	6.2351	0.17048		-0.607073	6.47742	0.0949611		-0.607073	4.37358	0.207892		-0.607073	4.16063	0.169898		-0.607073	4.84458	0.153272
-0.606734	6.04262	0.140279		-0.606734	6.23432	0.170605		-0.606734	6.47595	0.0949871		-0.606734	4.37298	0.207963		-0.606734	4.16	0.169979		-0.606734	4.84416	0.153288
-0.606394	6.04185	0.140289		-0.606394	6.23354	0.170728		-0.606394	6.47447	0.0950123		-0.606394	4.37238	0.208032		-0.606394	4.15938	0.17006		-0.606394	4.84373	0.153303
-0.606055	6.04107	0.140301		-0.606055	6.23277	0.170851		-0.606055	6.473	0.0950368		-0.606055	4.37178	0.208102		-0.606055	4.15876	0.17014		-0.606055	4.84331	0.153318
-0.605715	6.0403	0.140312		-0.605715	6.23199	0.170973		-0.605715	6.47153	0.0950606		-0.605715	4.37118	0.208172		-0.605715	4.15814	0.170221		-0.605715	4.84288	0.153333
-0.605376	6.03953	0.140324		-0.605376	6.23122	0.171094		-0.605376	6.47007	0.0950836		-0.605376	4.37059	0.208241		-0.605376	4.15752	0.170301		-0.605376	4.84246	0.153347
-0.605036	6.03877	0.140336		-0.605036	6.23044	0.171215		-0.605036	6.4686	0.0951058		-0.605036	4.36999	0.20831		-0.605036	4.15691	0.170381		-0.605036	4.84204	0.153361
-0.604697	6.038	0.140348		-0.604697	6.22967	0.171334		-0.604697	6.46715	0.0951273		-0.604697	4.3694	0.208379		-0.604697	4.15629	0.17046		-0.604697	4.84162	0.153375
-0.604357	6.03723	0.14036		-0.604357	6.2289	0.171453		-0.604357	6.46569	0.0951481		-0.604357	4.36881	0.208448		-0.604357	4.15567	0.17054		-0.604357	4.8412	0.153389
-0.604018	6.03647	0.140373		-0.604018	6.22813	0.17157		-0.604018	6.46424	0.0951681		-0.604018	4.36821	0.208516		-0.604018	4.15506	0.170619		-0.604018	4.84078	0.153402
-0.603678	6.0357	0.140386		-0.603678	6.22737	0.171687		-0.603678	6.46279	0.0951874		-0.603678	4.36762	0.208584		-0.603678	4.15445	0.170698		-0.603678	4.84036	0.153415
-0.603339	6.03494	0.140399		-0.603339	6.2266	0.171803		-0.603339	6.46135	0.0952059		-0.603339	4.36703	0.208652		-0.603339	4.15383	0.170777		-0.603339	4.83994	0.153428
-0.602999	6.03418	0.140412		-0.602999	6.22583	0.171919		-0.602999	6.4599	0.0952237		-0.602999	4.36644	0.20872		-0.602999	4.15322	0.170855		-0.602999	4.83952	0.15344
-0.60266	6.03342	0.140426		-0.60266	6.22507	0.172033		-0.60266	6.45847	0.0952408		-0.60266	4.36585	0.208788		-0.60266	4.15261	0.170933		-0.60266	4.8391	0.153452
-0.60232	6.03266	0.140439		-0.60232	6.22431	0.172147		-0.60232	6.45703	0.0952571		-0.60232	4.36527	0.208855		-0.60232	4.152	0.171011		-0.60232	4.83869	0.153464
-0.601981	6.0319	0.140453		-0.601981	6.22355	0.172259		-0.601981	6.4556	0.0952727		-0.601981	4.36468	0.208923		-0.601981	4.1514	0.171089		-0.601981	4.83827	0.153476
-0.601641	6.03114	0.140468		-0.601641	6.22279	0.172371		-0.601641	6.45417	0.0952875		-0.601641	4.3641	0.20899		-0.601641	4.15079	0.171167		-0.601641	4.83785	0.153487
-0.601301	6.03039	0.140482		-0.601301	6.22203	0.172482		-0.601301	6.45275	0.0953016		-0.601301	4.36351	0.209056		-0.601301	4.15018	0.171244		-0.601301	4.83744	0.153498
-0.600962	6.02963	0.140497		-0.600962	6.22127	0.172592		-0.600962	6.45133	0.0953149		-0.600962	4.36293	0.209123		-0.600962	4.14958	0.171321		-0.600962	4.83703	0.153509
-0.600622	6.02887	0.140512		-0.600622	6.22052	0.172702		-0.600622	6.44991	0.0953275		-0.600622	4.36235	0.209189		-0.600622	4.14898	0.171398		-0.600622	4.83661	0.15352
-0.600283	6.02812	0.140527		-0.600283	6.21976	0.17281		-0.600283	6.44849	0.0953394		-0.600283	4.36177	0.209255		-0.600283	4.14837	0.171475		-0.600283	4.8362	0.15353
-0.599943	6.02737	0.140542		-0.599943	6.21901	0.172918		-0.599943	6.44708	0.0953505		-0.599943	4.36119	0.209321		-0.599943	4.14777	0.171551		-0.599943	4.83579	0.15354
-0.599604	6.02662	0.140558		-0.599604	6.21826	0.173025		-0.599604	6.44567	0.0953608		-0.599604	4.36061	0.209387		-0.599604	4.14717	0.171627		-0.599604	4.83537	0.15355
-0.599264	6.02587	0.140574		-0.599264	6.21751	0.173131		-0.599264	6.44427	0.0953705		-0.599264	4.36003	0.209453		-0.599264	4.14657	0.171703		-0.599264	4.83496	0.15356
-0.598925	6.02512	0.14059		-0.598925	6.21676	0.173236		-0.598925	6.44287	0.0953794		-0.598925	4.35945	0.209518		-0.598925	4.14597	0.171779		-0.598925	4.83455	0.153569
-0.598585	6.02437	0.140606		-0.598585	6.21601	0.173341		-0.598585	6.44147	0.0953875		-0.598585	4.35888	0.209583		-0.598585	4.14538	0.171855		-0.598585	4.83414	0.153578
-0.598246	6.02362	0.140623		-0.598246	6.21526	0.173444		-0.598246	6.44007	0.0953949		-0.598246	4.3583	0.209648		-0.598246	4.14478	0.17193		-0.598246	4.83373	0.153587
-0.597906	6.02287	0.140639		-0.597906	6.21452	0.173547		-0.597906	6.43868	0.0954016		-0.597906	4.35773	0.209713		-0.597906	4.14418	0.172005		-0.597906	4.83333	0.153595
-0.597567	6.02213	0.140656		-0.597567	6.21377	0.173649		-0.597567	6.43729	0.0954075		-0.597567	4.35716	0.209777		-0.597567	4.14359	0.17208		-0.597567	4.83292	0.153603
-0.597227	6.02138	0.140673		-0.597227	6.21303	0.17375		-0.597227	6.43591	0.0954127		-0.597227	4.35658	0.209842		-0.597227	4.143	0.172155		-0.597227	4.83251	0.153611
-0.596888	6.02064	0.140691		-0.596888	6.21229	0.17385		-0.596888	6.43453	0.0954172		-0.596888	4.35601	0.209906		-0.596888	4.1424	0.172229		-0.596888	4.8321	0.153619
-0.596548	6.01989	0.140708		-0.596548	6.21155	0.17395		-0.596548	6.43315	0.0954209		-0.596548	4.35544	0.209969		-0.596548	4.14181	0.172303		-0.596548	4.8317	0.153626
-0.596209	6.01915	0.140726		-0.596209	6.21081	0.174049		-0.596209	6.43177	0.0954239		-0.596209	4.35487	0.210033		-0.596209	4.14122	0.172377		-0.596209	4.83129	0.153633
-0.595869	6.01841	0.140744		-0.595869	6.21007	0.174146		-0.595869	6.4304	0.0954262		-0.595869	4.35431	0.210097		-0.595869	4.14063	0.172451		-0.595869	4.83089	0.15364
-0.59553	6.01767	0.140762		-0.59553	6.20933	0.174243		-0.59553	6.42903	0.0954277		-0.59553	4.35374	0.21016		-0.59553	4.14005	0.172524		-0.59553	4.83048	0.153647
-0.59519	6.01693	0.140781		-0.59519	6.2086	0.17434		-0.59519	6.42767	0.0954285		-0.59519	4.35317	0.210223		-0.59519	4.13946	0.172598		-0.59519	4.83008	0.153653
-0.594851	6.0162	0.1408		-0.594851	6.20786	0.174435		-0.594851	6.4263	0.0954285		-0.594851	4.35261	0.210286		-0.594851	4.13887	0.172671		-0.594851	4.82968	0.153659
-0.594511	6.01546	0.140818		-0.594511	6.20713	0.17453		-0.594511	6.42495	0.0954278		-0.594511	4.35204	0.210348		-0.594511	4.13829	0.172743		-0.594511	4.82928	0.153665
-0.594172	6.01472	0.140837		-0.594172	6.2064	0.174624		-0.594172	6.42359	0.0954264		-0.594172	4.35148	0.210411		-0.594172	4.1377	0.172816		-0.594172	4.82887	0.15367
-0.593832	6.01399	0.140857		-0.593832	6.20567	0.174717		-0.593832	6.42224	0.0954242		-0.593832	4.35092	0.210473		-0.593832	4.13712	0.172888		-0.593832	4.82847	0.153676
-0.593492	6.01325	0.140876		-0.593492	6.20494	0.174809		-0.593492	6.42089	0.0954214		-0.593492	4.35036	0.210535		-0.593492	4.13654	0.17296		-0.593492	4.82807	0.153681
-0.593153	6.01252	0.140896		-0.593153	6.20421	0.1749		-0.593153	6.41954	0.0954178		-0.593153	4.3498	0.210596		-0.593153	4.13596	0.173032		-0.593153	4.82767	0.153685
-0.592813	6.01179	0.140916		-0.592813	6.20349	0.174991		-0.592813	6.4182	0.0954134		-0.592813	4.34924	0.210658		-0.592813	4.13538	0.173104		-0.592813	4.82727	0.15369
-0.592474	6.01106	0.140936		-0.592474	6.20276	0.175081		-0.592474	6.41686	0.0954083		-0.592474	4.34868	0.210719		-0.592474	4.1348	0.173175		-0.592474	4.82687	0.153694
-0.592134	6.01033	0.140956		-0.592134	6.20204	0.17517		-0.592134	6.41552	0.0954025		-0.592134	4.34812	0.21078		-0.592134	4.13422	0.173247		-0.592134	4.82648	0.153698
-0.591795	6.0096	0.140977		-0.591795	6.20132	0.175258		-0.591795	6.41419	0.095396		-0.591795	4.34757	0.210841		-0.591795	4.13364	0.173318		-0.591795	4.82608	0.153702
-0.591455	6.00887	0.140998		-0.591455	6.20059	0.175346		-0.591455	6.41286	0.0953888		-0.591455	4.34701	0.210902		-0.591455	4.13307	0.173388		-0.591455	4.82568	0.153705
-0.591116	6.00815	0.141019		-0.591116	6.19987	0.175432		-0.591116	6.41153	0.0953808		-0.591116	4.34646	0.210963		-0.591116	4.13249	0.173459		-0.591116	4.82529	0.153709
-0.590776	6.00742	0.14104		-0.590776	6.19916	0.175518		-0.590776	6.41021	0.0953721		-0.590776	4.3459	0.211023		-0.590776	4.13192	0.173529		-0.590776	4.82489	0.153711
-0.590437	6.00669	0.141061		-0.590437	6.19844	0.175603		-0.590437	6.40889	0.0953627		-0.590437	4.34535	0.211083		-0.590437	4.13135	0.173599		-0.590437	4.8245	0.153714
-0.590097	6.00597	0.141083		-0.590097	6.19772	0.175687		-0.590097	6.40757	0.0953525		-0.590097	4.3448	0.211143		-0.590097	4.13077	0.173669		-0.590097	4.8241	0.153717
-0.589758	6.00525	0.141104		-0.589758	6.19701	0.175771		-0.589758	6.40626	0.0953416		-0.589758	4.34425	0.211202		-0.589758	4.1302	0.173739		-0.589758	4.82371	0.153719
-0.589418	6.00453	0.141126		-0.589418	6.19629	0.175854		-0.589418	6.40495	0.0953301		-0.589418	4.3437	0.211262		-0.589418	4.12963	0.173808		-0.589418	4.82331	0.153721
-0.589079	6.00381	0.141149		-0.589079	6.19558	0.175936		-0.589079	6.40364	0.0953177		-0.589079	4.34315	0.211321		-0.589079	4.12906	0.173877		-0.589079	4.82292	0.153722
-0.588739	6.00309	0.141171		-0.588739	6.19487	0.176017		-0.588739	6.40233	0.0953047		-0.588739	4.3426	0.21138		-0.588739	4.1285	0.173946		-0.588739	4.82253	0.153724
-0.5884	6.00237	0.141193		-0.5884	6.19416	0.176097		-0.5884	6.40103	0.095291		-0.5884	4.34206	0.211439		-0.5884	4.12793	0.174015		-0.5884	4.82214	0.153725
-0.58806	6.00165	0.141216		-0.58806	6.19345	0.176177		-0.58806	6.39973	0.0952765		-0.58806	4.34151	0.211498		-0.58806	4.12736	0.174083		-0.58806	4.82175	0.153726
-0.587721	6.00093	0.141239		-0.587721	6.19274	0.176256		-0.587721	6.39844	0.0952613		-0.587721	4.34097	0.211556		-0.587721	4.1268	0.174152		-0.587721	4.82136	0.153726
-0.587381	6.00021	0.141262		-0.587381	6.19204	0.176334		-0.587381	6.39715	0.0952454		-0.587381	4.34042	0.211614		-0.587381	4.12623	0.17422		-0.587381	4.82097	0.153727
-0.587042	5.9995	0.141286		-0.587042	6.19133	0.176411		-0.587042	6.39586	0.0952288		-0.587042	4.33988	0.211672		-0.587042	4.12567	0.174287		-0.587042	4.82058	0.153727
-0.586702	5.99879	0.141309		-0.586702	6.19063	0.176488		-0.586702	6.39457	0.0952115		-0.586702	4.33934	0.21173		-0.586702	4.12511	0.174355		-0.586702	4.82019	0.153727
-0.586362	5.99807	0.141333		-0.586362	6.18993	0.176563		-0.586362	6.39329	0.0951934		-0.586362	4.3388	0.211788		-0.586362	4.12455	0.174422		-0.586362	4.8198	0.153726
-0.586023	5.99736	0.141357		-0.586023	6.18922	0.176638		-0.586023	6.39201	0.0951747		-0.586023	4.33826	0.211845		-0.586023	4.12399	0.174489		-0.586023	4.81942	0.153726
-0.585683	5.99665	0.141381		-0.585683	6.18852	0.176713		-0.585683	6.39073	0.0951552		-0.585683	4.33772	0.211902		-0.585683	4.12343	0.174556		-0.585683	4.81903	0.153725
-0.585344	5.99594	0.141405		-0.585344	6.18783	0.176786		-0.585344	6.38946	0.095135		-0.585344	4.33718	0.211959		-0.585344	4.12287	0.174623		-0.585344	4.81864	0.153724
-0.585004	5.99523	0.14143		-0.585004	6.18713	0.176859		-0.585004	6.38819	0.0951141		-0.585004	4.33664	0.212016		-0.585004	4.12231	0.174689		-0.585004	4.81826	0.153722
-0.584665	5.99452	0.141454		-0.584665	6.18643	0.176931		-0.584665	6.38692	0.0950926		-0.584665	4.33611	0.212072		-0.584665	4.12176	0.174756		-0.584665	4.81787	0.153721
-0.584325	5.99381	0.141479		-0.584325	6.18574	0.177002		-0.584325	6.38566	0.0950703		-0.584325	4.33557	0.212129		-0.584325	4.1212	0.174822		-0.584325	4.81749	0.153719
-0.583986	5.99311	0.141504		-0.583986	6.18504	0.177072		-0.583986	6.3844	0.0950473		-0.583986	4.33504	0.212185		-0.583986	4.12065	0.174887		-0.583986	4.81711	0.153717
-0.583646	5.9924	0.14153		-0.583646	6.18435	0.177142		-0.583646	6.38314	0.0950236		-0.583646	4.3345	0.212241		-0.583646	4.1201	0.174953		-0.583646	4.81672	0.153714
-0.583307	5.9917	0.141555		-0.583307	6.18366	0.177211		-0.583307	6.38189	0.0949991		-0.583307	4.33397	0.212296		-0.583307	4.11954	0.175018		-0.583307	4.81634	0.153712
-0.582967	5.99099	0.141581		-0.582967	6.18297	0.177279		-0.582967	6.38064	0.094974		-0.582967	4.33344	0.212352		-0.582967	4.11899	0.175083		-0.582967	4.81596	0.153709
-0.582628	5.99029	0.141607		-0.582628	6.18228	0.177347		-0.582628	6.37939	0.0949482		-0.582628	4.33291	0.212407		-0.582628	4.11844	0.175148		-0.582628	4.81558	0.153706
-0.582288	5.98959	0.141633		-0.582288	6.18159	0.177413		-0.582288	6.37814	0.0949217		-0.582288	4.33238	0.212462		-0.582288	4.11789	0.175213		-0.582288	4.8152	0.153702
-0.581949	5.98889	0.141659		-0.581949	6.1809	0.177479		-0.581949	6.3769	0.0948945		-0.581949	4.33185	0.212517		-0.581949	4.11734	0.175277		-0.581949	4.81482	0.153699
-0.581609	5.98819	0.141685		-0.581609	6.18022	0.177544		-0.581609	6.37566	0.0948666		-0.581609	4.33132	0.212572		-0.581609	4.1168	0.175342		-0.581609	4.81444	0.153695
-0.58127	5.98749	0.141712		-0.58127	6.17953	0.177609		-0.58127	6.37442	0.094838		-0.58127	4.3308	0.212627		-0.58127	4.11625	0.175406		-0.58127	4.81406	0.153691
-0.58093	5.98679	0.141738		-0.58093	6.17885	0.177673		-0.58093	6.37319	0.0948087		-0.58093	4.33027	0.212681		-0.58093	4.11571	0.175469		-0.58093	4.81368	0.153686
-0.580591	5.9861	0.141765		-0.580591	6.17817	0.177735		-0.580591	6.37196	0.0947788		-0.580591	4.32975	0.212735		-0.580591	4.11516	0.175533		-0.580591	4.8133	0.153682
-0.580251	5.9854	0.141792		-0.580251	6.17749	0.177798		-0.580251	6.37073	0.0947481		-0.580251	4.32922	0.212789		-0.580251	4.11462	0.175596		-0.580251	4.81292	0.153677
-0.579912	5.98471	0.14182		-0.579912	6.17681	0.177859		-0.579912	6.36951	0.0947167		-0.579912	4.3287	0.212842		-0.579912	4.11408	0.175659		-0.579912	4.81255	0.153672
-0.579572	5.98401	0.141847		-0.579572	6.17613	0.17792		-0.579572	6.36829	0.0946847		-0.579572	4.32818	0.212896		-0.579572	4.11353	0.175722		-0.579572	4.81217	0.153667
-0.579232	5.98332	0.141875		-0.579232	6.17545	0.17798		-0.579232	6.36707	0.0946519		-0.579232	4.32765	0.212949		-0.579232	4.11299	0.175785		-0.579232	4.8118	0.153661
-0.578893	5.98263	0.141903		-0.578893	6.17478	0.178039		-0.578893	6.36586	0.0946185		-0.578893	4.32713	0.213002		-0.578893	4.11245	0.175847		-0.578893	4.81142	0.153655
-0.578553	5.98194	0.141931		-0.578553	6.1741	0.178098		-0.578553	6.36464	0.0945844		-0.578553	4.32661	0.213055		-0.578553	4.11191	0.175909		-0.578553	4.81105	0.153649
-0.578214	5.98125	0.141959		-0.578214	6.17343	0.178156		-0.578214	6.36344	0.0945496		-0.578214	4.3261	0.213108		-0.578214	4.11138	0.175971		-0.578214	4.81067	0.153643
-0.577874	5.98056	0.141987		-0.577874	6.17276	0.178213		-0.577874	6.36223	0.0945141		-0.577874	4.32558	0.21316		-0.577874	4.11084	0.176033		-0.577874	4.8103	0.153637
-0.577535	5.97987	0.142016		-0.577535	6.17209	0.178269		-0.577535	6.36103	0.094478		-0.577535	4.32506	0.213213		-0.577535	4.1103	0.176094		-0.577535	4.80993	0.15363
-0.577195	5.97918	0.142044		-0.577195	6.17142	0.178325		-0.577195	6.35983	0.0944411		-0.577195	4.32455	0.213265		-0.577195	4.10977	0.176156		-0.577195	4.80955	0.153623
-0.576856	5.9785	0.142073		-0.576856	6.17075	0.17838		-0.576856	6.35863	0.0944036		-0.576856	4.32403	0.213317		-0.576856	4.10924	0.176217		-0.576856	4.80918	0.153616
-0.576516	5.97781	0.142102		-0.576516	6.17008	0.178434		-0.576516	6.35744	0.0943654		-0.576516	4.32352	0.213368		-0.576516	4.1087	0.176278		-0.576516	4.80881	0.153608
-0.576177	5.97713	0.142131		-0.576177	6.16942	0.178488		-0.576177	6.35625	0.0943266		-0.576177	4.323	0.21342		-0.576177	4.10817	0.176338		-0.576177	4.80844	0.153601
-0.575837	5.97644	0.142161		-0.575837	6.16875	0.178541		-0.575837	6.35506	0.094287		-0.575837	4.32249	0.213471		-0.575837	4.10764	0.176399		-0.575837	4.80807	0.153593
-0.575498	5.97576	0.14219		-0.575498	6.16809	0.178593		-0.575498	6.35387	0.0942468		-0.575498	4.32198	0.213522		-0.575498	4.10711	0.176459		-0.575498	4.8077	0.153585
-0.575158	5.97508	0.14222		-0.575158	6.16742	0.178644		-0.575158	6.35269	0.0942059		-0.575158	4.32147	0.213573		-0.575158	4.10658	0.176519		-0.575158	4.80733	0.153576
-0.574819	5.9744	0.14225		-0.574819	6.16676	0.178695		-0.574819	6.35151	0.0941644		-0.574819	4.32096	0.213624		-0.574819	4.10605	0.176578		-0.574819	4.80696	0.153568
-0.574479	5.97372	0.14228		-0.574479	6.1661	0.178745		-0.574479	6.35034	0.0941221		-0.574479	4.32045	0.213674		-0.574479	4.10553	0.176638		-0.574479	4.8066	0.153559
-0.57414	5.97304	0.14231		-0.57414	6.16544	0.178794		-0.57414	6.34916	0.0940793		-0.57414	4.31994	0.213725		-0.57414	4.105	0.176697		-0.57414	4.80623	0.15355
-0.5738	5.97236	0.142341		-0.5738	6.16478	0.178843		-0.5738	6.34799	0.0940357		-0.5738	4.31944	0.213775		-0.5738	4.10447	0.176756		-0.5738	4.80586	0.15354
-0.573461	5.97169	0.142371		-0.573461	6.16413	0.17889		-0.573461	6.34683	0.0939915		-0.573461	4.31893	0.213825		-0.573461	4.10395	0.176815		-0.573461	4.8055	0.153531
-0.573121	5.97101	0.142402		-0.573121	6.16347	0.178938		-0.573121	6.34566	0.0939466		-0.573121	4.31843	0.213874		-0.573121	4.10343	0.176874		-0.573121	4.80513	0.153521
-0.572782	5.97034	0.142433		-0.572782	6.16282	0.178984		-0.572782	6.3445	0.0939011		-0.572782	4.31792	0.213924		-0.572782	4.1029	0.176932		-0.572782	4.80477	0.153511
-0.572442	5.96966	0.142464		-0.572442	6.16216	0.17903		-0.572442	6.34334	0.0938549		-0.572442	4.31742	0.213973		-0.572442	4.10238	0.17699		-0.572442	4.8044	0.153501
-0.572102	5.96899	0.142495		-0.572102	6.16151	0.179075		-0.572102	6.34219	0.093808		-0.572102	4.31692	0.214022		-0.572102	4.10186	0.177048		-0.572102	4.80404	0.153491
-0.571763	5.96832	0.142527		-0.571763	6.16086	0.179119		-0.571763	6.34104	0.0937605		-0.571763	4.31642	0.214071		-0.571763	4.10134	0.177106		-0.571763	4.80368	0.15348
-0.571423	5.96765	0.142558		-0.571423	6.16021	0.179163		-0.571423	6.33989	0.0937124		-0.571423	4.31591	0.21412		-0.571423	4.10082	0.177164		-0.571423	4.80331	0.153469
-0.571084	5.96698	0.14259		-0.571084	6.15956	0.179206		-0.571084	6.33874	0.0936636		-0.571084	4.31542	0.214168		-0.571084	4.1003	0.177221		-0.571084	4.80295	0.153458
-0.570744	5.96631	0.142622		-0.570744	6.15891	0.179248		-0.570744	6.3376	0.0936141		-0.570744	4.31492	0.214217		-0.570744	4.09979	0.177278		-0.570744	4.80259	0.153447
-0.570405	5.96564	0.142654		-0.570405	6.15827	0.17929		-0.570405	6.33646	0.093564		-0.570405	4.31442	0.214265		-0.570405	4.09927	0.177335		-0.570405	4.80223	0.153435
-0.570065	5.96497	0.142686		-0.570065	6.15762	0.179331		-0.570065	6.33532	0.0935132		-0.570065	4.31392	0.214313		-0.570065	4.09876	0.177392		-0.570065	4.80187	0.153423
-0.569726	5.9643	0.142719		-0.569726	6.15698	0.179371		-0.569726	6.33418	0.0934618		-0.569726	4.31343	0.214361		-0.569726	4.09824	0.177448		-0.569726	4.80151	0.153411
-0.569386	5.96364	0.142751		-0.569386	6.15634	0.179411		-0.569386	6.33305	0.0934098		-0.569386	4.31293	0.214408		-0.569386	4.09773	0.177504		-0.569386	4.80115	0.153399
-0.569047	5.96297	0.142784		-0.569047	6.15569	0.17945		-0.569047	6.33192	0.0933571		-0.569047	4.31244	0.214456		-0.569047	4.09722	0.17756		-0.569047	4.80079	0.153387
-0.568707	5.96231	0.142817		-0.568707	6.15505	0.179488		-0.568707	6.3308	0.0933037		-0.568707	4.31194	0.214503		-0.568707	4.0967	0.177616		-0.568707	4.80043	0.153374
-0.568368	5.96165	0.14285		-0.568368	6.15441	0.179526		-0.568368	6.32967	0.0932498		-0.568368	4.31145	0.21455		-0.568368	4.09619	0.177672		-0.568368	4.80007	0.153361
-0.568028	5.96099	0.142883		-0.568028	6.15378	0.179563		-0.568028	6.32855	0.0931952		-0.568028	4.31096	0.214597		-0.568028	4.09568	0.177727		-0.568028	4.79971	0.153348
-0.567689	5.96033	0.142916		-0.567689	6.15314	0.179599		-0.567689	6.32743	0.0931399		-0.567689	4.31047	0.214643		-0.567689	4.09518	0.177782		-0.567689	4.79936	0.153335
-0.567349	5.95967	0.14295		-0.567349	6.1525	0.179634		-0.567349	6.32632	0.093084		-0.567349	4.30998	0.21469		-0.567349	4.09467	0.177837		-0.567349	4.799	0.153321
-0.56701	5.95901	0.142984		-0.56701	6.15187	0.179669		-0.56701	6.32521	0.0930275		-0.56701	4.30949	0.214736		-0.56701	4.09416	0.177892		-0.56701	4.79865	0.153308
-0.56667	5.95835	0.143017		-0.56667	6.15123	0.179704		-0.56667	6.3241	0.0929704		-0.56667	4.309	0.214782		-0.56667	4.09365	0.177946		-0.56667	4.79829	0.153294
-0.566331	5.95769	0.143051		-0.566331	6.1506	0.179737		-0.566331	6.32299	0.0929126		-0.566331	4.30851	0.214828		-0.566331	4.09315	0.178		-0.566331	4.79794	0.15328
-0.565991	5.95704	0.143086		-0.565991	6.14997	0.17977		-0.565991	6.32189	0.0928542		-0.565991	4.30803	0.214874		-0.565991	4.09265	0.178054		-0.565991	4.79758	0.153265
-0.565652	5.95638	0.14312		-0.565652	6.14934	0.179802		-0.565652	6.32079	0.0927952		-0.565652	4.30754	0.214919		-0.565652	4.09214	0.178108		-0.565652	4.79723	0.153251
-0.565312	5.95573	0.143154		-0.565312	6.14871	0.179834		-0.565312	6.31969	0.0927355		-0.565312	4.30706	0.214965		-0.565312	4.09164	0.178162		-0.565312	4.79687	0.153236
-0.564972	5.95507	0.143189		-0.564972	6.14808	0.179865		-0.564972	6.3186	0.0926752		-0.564972	4.30657	0.21501		-0.564972	4.09114	0.178215		-0.564972	4.79652	0.153221
-0.564633	5.95442	0.143224		-0.564633	6.14745	0.179895		-0.564633	6.3175	0.0926144		-0.564633	4.30609	0.215055		-0.564633	4.09064	0.178268		-0.564633	4.79617	0.153206
-0.564293	5.95377	0.143259		-0.564293	6.14683	0.179925		-0.564293	6.31642	0.0925528		-0.564293	4.30561	0.2151		-0.564293	4.09014	0.178321		-0.564293	4.79582	0.15319
-0.563954	5.95312	0.143294		-0.563954	6.1462	0.179954		-0.563954	6.31533	0.0924907		-0.563954	4.30512	0.215144		-0.563954	4.08964	0.178374		-0.563954	4.79547	0.153175
-0.563614	5.95247	0.143329		-0.563614	6.14558	0.179982		-0.563614	6.31425	0.092428		-0.563614	4.30464	0.215189		-0.563614	4.08914	0.178427		-0.563614	4.79512	0.153159
-0.563275	5.95182	0.143364		-0.563275	6.14496	0.18001		-0.563275	6.31316	0.0923646		-0.563275	4.30416	0.215233		-0.563275	4.08864	0.178479		-0.563275	4.79477	0.153143
-0.562935	5.95117	0.1434		-0.562935	6.14434	0.180037		-0.562935	6.31209	0.0923007		-0.562935	4.30369	0.215277		-0.562935	4.08815	0.178531		-0.562935	4.79442	0.153127
-0.562596	5.95052	0.143435		-0.562596	6.14372	0.180063		-0.562596	6.31101	0.0922361		-0.562596	4.30321	0.215321		-0.562596	4.08765	0.178583		-0.562596	4.79407	0.15311
-0.562256	5.94988	0.143471		-0.562256	6.1431	0.180089		-0.562256	6.30994	0.0921709		-0.562256	4.30273	0.215365		-0.562256	4.08716	0.178635		-0.562256	4.79372	0.153093
-0.561917	5.94923	0.143507		-0.561917	6.14248	0.180114		-0.561917	6.30887	0.0921051		-0.561917	4.30225	0.215408		-0.561917	4.08667	0.178686		-0.561917	4.79337	0.153077
-0.561577	5.94859	0.143543		-0.561577	6.14186	0.180139		-0.561577	6.3078	0.0920387		-0.561577	4.30178	0.215451		-0.561577	4.08617	0.178737		-0.561577	4.79302	0.15306
-0.561238	5.94794	0.143579		-0.561238	6.14125	0.180163		-0.561238	6.30674	0.0919717		-0.561238	4.3013	0.215495		-0.561238	4.08568	0.178788		-0.561238	4.79268	0.153042
-0.560898	5.9473	0.143616		-0.560898	6.14063	0.180186		-0.560898	6.30568	0.0919041		-0.560898	4.30083	0.215538		-0.560898	4.08519	0.178839		-0.560898	4.79233	0.153025
-0.560559	5.94666	0.143652		-0.560559	6.14002	0.180208		-0.560559	6.30462	0.0918359		-0.560559	4.30036	0.21558		-0.560559	4.0847	0.17889		-0.560559	4.79198	0.153007
-0.560219	5.94602	0.143689		-0.560219	6.13941	0.18023		-0.560219	6.30356	0.0917671		-0.560219	4.29989	0.215623		-0.560219	4.08421	0.17894		-0.560219	4.79164	0.152989
-0.55988	5.94538	0.143726		-0.55988	6.13879	0.180252		-0.55988	6.30251	0.0916977		-0.55988	4.29942	0.215666		-0.55988	4.08372	0.17899		-0.55988	4.79129	0.152971
-0.55954	5.94474	0.143763		-0.55954	6.13818	0.180273		-0.55954	6.30146	0.0916278		-0.55954	4.29894	0.215708		-0.55954	4.08324	0.17904		-0.55954	4.79095	0.152953
-0.559201	5.9441	0.1438		-0.559201	6.13757	0.180293		-0.559201	6.30041	0.0915572		-0.559201	4.29848	0.21575		-0.559201	4.08275	0.17909		-0.559201	4.79061	0.152935
-0.558861	5.94347	0.143837		-0.558861	6.13697	0.180312		-0.558861	6.29937	0.091486		-0.558861	4.29801	0.215792		-0.558861	4.08226	0.17914		-0.558861	4.79026	0.152916
-0.558522	5.94283	0.143875		-0.558522	6.13636	0.180331		-0.558522	6.29833	0.0914143		-0.558522	4.29754	0.215834		-0.558522	4.08178	0.179189		-0.558522	4.78992	0.152897
-0.558182	5.9422	0.143912		-0.558182	6.13575	0.180349		-0.558182	6.29729	0.091342		-0.558182	4.29707	0.215875		-0.558182	4.0813	0.179238		-0.558182	4.78958	0.152878
-0.557842	5.94156	0.14395		-0.557842	6.13515	0.180367		-0.557842	6.29625	0.0912691		-0.557842	4.29661	0.215917		-0.557842	4.08081	0.179287		-0.557842	4.78923	0.152859
-0.557503	5.94093	0.143988		-0.557503	6.13454	0.180384		-0.557503	6.29522	0.0911956		-0.557503	4.29614	0.215958		-0.557503	4.08033	0.179336		-0.557503	4.78889	0.15284
-0.557163	5.9403	0.144026		-0.557163	6.13394	0.1804		-0.557163	6.29419	0.0911215		-0.557163	4.29568	0.215999		-0.557163	4.07985	0.179384		-0.557163	4.78855	0.15282
-0.556824	5.93966	0.144064		-0.556824	6.13334	0.180416		-0.556824	6.29316	0.0910468		-0.556824	4.29521	0.21604		-0.556824	4.07937	0.179433		-0.556824	4.78821	0.1528
-0.556484	5.93903	0.144102		-0.556484	6.13274	0.180431		-0.556484	6.29213	0.0909716		-0.556484	4.29475	0.21608		-0.556484	4.07889	0.179481		-0.556484	4.78787	0.15278
-0.556145	5.9384	0.14414		-0.556145	6.13214	0.180446		-0.556145	6.29111	0.0908958		-0.556145	4.29429	0.216121		-0.556145	4.07841	0.179528		-0.556145	4.78753	0.15276
-0.555805	5.93777	0.144179		-0.555805	6.13154	0.18046		-0.555805	6.29009	0.0908195		-0.555805	4.29383	0.216161		-0.555805	4.07793	0.179576		-0.555805	4.78719	0.15274
-0.555466	5.93715	0.144217		-0.555466	6.13095	0.180474		-0.555466	6.28907	0.0907425		-0.555466	4.29337	0.216202		-0.555466	4.07746	0.179624		-0.555466	4.78685	0.152719
-0.555126	5.93652	0.144256		-0.555126	6.13035	0.180486		-0.555126	6.28806	0.090665		-0.555126	4.29291	0.216242		-0.555126	4.07698	0.179671		-0.555126	4.78652	0.152698
-0.554787	5.93589	0.144295		-0.554787	6.12975	0.180499		-0.554787	6.28705	0.0905869		-0.554787	4.29245	0.216281		-0.554787	4.07651	0.179718		-0.554787	4.78618	0.152678
-0.554447	5.93527	0.144334		-0.554447	6.12916	0.18051		-0.554447	6.28604	0.0905083		-0.554447	4.29199	0.216321		-0.554447	4.07603	0.179765		-0.554447	4.78584	0.152656
-0.554108	5.93464	0.144373		-0.554108	6.12857	0.180521		-0.554108	6.28503	0.0904291		-0.554108	4.29153	0.216361		-0.554108	4.07556	0.179811		-0.554108	4.78551	0.152635
-0.553768	5.93402	0.144413		-0.553768	6.12798	0.180532		-0.553768	6.28403	0.0903494		-0.553768	4.29108	0.2164		-0.553768	4.07509	0.179858		-0.553768	4.78517	0.152614
-0.553429	5.9334	0.144452		-0.553429	6.12738	0.180541		-0.553429	6.28303	0.0902691		-0.553429	4.29062	0.216439		-0.553429	4.07462	0.179904		-0.553429	4.78483	0.152592
-0.553089	5.93277	0.144492		-0.553089	6.1268	0.180551		-0.553089	6.28203	0.0901882		-0.553089	4.29017	0.216478		-0.553089	4.07415	0.17995		-0.553089	4.7845	0.15257
-0.55275	5.93215	0.144532		-0.55275	6.12621	0.180559		-0.55275	6.28103	0.0901068		-0.55275	4.28971	0.216517		-0.55275	4.07368	0.179996		-0.55275	4.78416	0.152548
-0.55241	5.93153	0.144572		-0.55241	6.12562	0.180567		-0.55241	6.28004	0.0900248		-0.55241	4.28926	0.216556		-0.55241	4.07321	0.180041		-0.55241	4.78383	0.152526
-0.552071	5.93092	0.144612		-0.552071	6.12503	0.180575		-0.552071	6.27905	0.0899423		-0.552071	4.28881	0.216594		-0.552071	4.07274	0.180087		-0.552071	4.7835	0.152504
-0.551731	5.9303	0.144652		-0.551731	6.12445	0.180582		-0.551731	6.27806	0.0898592		-0.551731	4.28836	0.216633		-0.551731	4.07227	0.180132		-0.551731	4.78316	0.152481
-0.551392	5.92968	0.144692		-0.551392	6.12386	0.180588		-0.551392	6.27708	0.0897756		-0.551392	4.28791	0.216671		-0.551392	4.0718	0.180177		-0.551392	4.78283	0.152459
-0.551052	5.92906	0.144732		-0.551052	6.12328	0.180594		-0.551052	6.27609	0.0896915		-0.551052	4.28746	0.216709		-0.551052	4.07134	0.180222		-0.551052	4.7825	0.152436
-0.550713	5.92845	0.144773		-0.550713	6.1227	0.180599		-0.550713	6.27511	0.0896068		-0.550713	4.28701	0.216747		-0.550713	4.07087	0.180266		-0.550713	4.78217	0.152413
-0.550373	5.92783	0.144814		-0.550373	6.12212	0.180604		-0.550373	6.27414	0.0895216		-0.550373	4.28656	0.216785		-0.550373	4.07041	0.18031		-0.550373	4.78184	0.152389
-0.550033	5.92722	0.144854		-0.550033	6.12154	0.180608		-0.550033	6.27316	0.0894358		-0.550033	4.28611	0.216822		-0.550033	4.06995	0.180355		-0.550033	4.78151	0.152366
-0.549694	5.92661	0.144895		-0.549694	6.12096	0.180611		-0.549694	6.27219	0.0893495		-0.549694	4.28566	0.21686		-0.549694	4.06948	0.180398		-0.549694	4.78117	0.152342
-0.549354	5.92599	0.144936		-0.549354	6.12038	0.180614		-0.549354	6.27122	0.0892627		-0.549354	4.28522	0.216897		-0.549354	4.06902	0.180442		-0.549354	4.78085	0.152319
-0.549015	5.92538	0.144978		-0.549015	6.1198	0.180617		-0.549015	6.27025	0.0891753		-0.549015	4.28477	0.216934		-0.549015	4.06856	0.180486		-0.549015	4.78052	0.152295
-0.548675	5.92477	0.145019		-0.548675	6.11923	0.180619		-0.548675	6.26929	0.0890874		-0.548675	4.28433	0.216971		-0.548675	4.0681	0.180529		-0.548675	4.78019	0.152271
-0.548336	5.92416	0.14506		-0.548336	6.11865	0.18062		-0.548336	6.26833	0.088999		-0.548336	4.28389	0.217008		-0.548336	4.06764	0.180572		-0.548336	4.77986	0.152246
-0.547996	5.92355	0.145102		-0.547996	6.11808	0.180621		-0.547996	6.26737	0.0889101		-0.547996	4.28344	0.217044		-0.547996	4.06719	0.180615		-0.547996	4.77953	0.152222
-0.547657	5.92295	0.145144		-0.547657	6.1175	0.180621		-0.547657	6.26641	0.0888206		-0.547657	4.283	0.217081		-0.547657	4.06673	0.180658		-0.547657	4.7792	0.152197
-0.547317	5.92234	0.145185		-0.547317	6.11693	0.18062		-0.547317	6.26546	0.0887306		-0.547317	4.28256	0.217117		-0.547317	4.06627	0.1807		-0.547317	4.77888	0.152173
-0.546978	5.92173	0.145227		-0.546978	6.11636	0.180619		-0.546978	6.26451	0.0886402		-0.546978	4.28212	0.217153		-0.546978	4.06582	0.180743		-0.546978	4.77855	0.152148
-0.546638	5.92113	0.14527		-0.546638	6.11579	0.180618		-0.546638	6.26356	0.0885492		-0.546638	4.28168	0.217189		-0.546638	4.06536	0.180785		-0.546638	4.77822	0.152123
-0.546299	5.92053	0.145312		-0.546299	6.11522	0.180616		-0.546299	6.26261	0.0884576		-0.546299	4.28124	0.217225		-0.546299	4.06491	0.180827		-0.546299	4.7779	0.152097
-0.545959	5.91992	0.145354		-0.545959	6.11466	0.180613		-0.545959	6.26167	0.0883656		-0.545959	4.2808	0.217261		-0.545959	4.06446	0.180868		-0.545959	4.77757	0.152072
-0.54562	5.91932	0.145396		-0.54562	6.11409	0.18061		-0.54562	6.26073	0.0882731		-0.54562	4.28037	0.217297		-0.54562	4.064	0.18091		-0.54562	4.77725	0.152046
-0.54528	5.91872	0.145439		-0.54528	6.11352	0.180606		-0.54528	6.25979	0.08818		-0.54528	4.27993	0.217332		-0.54528	4.06355	0.180951		-0.54528	4.77692	0.152021
-0.544941	5.91812	0.145482		-0.544941	6.11296	0.180602		-0.544941	6.25886	0.0880865		-0.544941	4.2795	0.217367		-0.544941	4.0631	0.180992		-0.544941	4.7766	0.151995
-0.544601	5.91752	0.145525		-0.544601	6.1124	0.180597		-0.544601	6.25792	0.0879925		-0.544601	4.27906	0.217402		-0.544601	4.06265	0.181033		-0.544601	4.77628	0.151969
-0.544262	5.91692	0.145568		-0.544262	6.11183	0.180592		-0.544262	6.25699	0.0878979		-0.544262	4.27863	0.217437		-0.544262	4.0622	0.181074		-0.544262	4.77595	0.151943
-0.543922	5.91632	0.145611		-0.543922	6.11127	0.180586		-0.543922	6.25606	0.0878029		-0.543922	4.27819	0.217472		-0.543922	4.06175	0.181114		-0.543922	4.77563	0.151916
-0.543583	5.91572	0.145654		-0.543583	6.11071	0.18058		-0.543583	6.25514	0.0877073		-0.543583	4.27776	0.217507		-0.543583	4.06131	0.181155		-0.543583	4.77531	0.15189
-0.543243	5.91513	0.145697		-0.543243	6.11015	0.180573		-0.543243	6.25421	0.0876113		-0.543243	4.27733	0.217541		-0.543243	4.06086	0.181195		-0.543243	4.77499	0.151863
-0.542903	5.91453	0.145741		-0.542903	6.10959	0.180566		-0.542903	6.25329	0.0875148		-0.542903	4.2769	0.217576		-0.542903	4.06041	0.181235		-0.542903	4.77467	0.151836
-0.542564	5.91394	0.145784		-0.542564	6.10904	0.180558		-0.542564	6.25238	0.0874178		-0.542564	4.27647	0.21761		-0.542564	4.05997	0.181274		-0.542564	4.77435	0.151809
-0.542224	5.91334	0.145828		-0.542224	6.10848	0.180549		-0.542224	6.25146	0.0873203		-0.542224	4.27604	0.217644		-0.542224	4.05953	0.181314		-0.542224	4.77403	0.151782
-0.541885	5.91275	0.145872		-0.541885	6.10793	0.18054		-0.541885	6.25055	0.0872224		-0.541885	4.27561	0.217678		-0.541885	4.05908	0.181353		-0.541885	4.77371	0.151755
-0.541545	5.91216	0.145915		-0.541545	6.10737	0.180531		-0.541545	6.24964	0.0871239		-0.541545	4.27518	0.217712		-0.541545	4.05864	0.181392		-0.541545	4.77339	0.151728
-0.541206	5.91157	0.145959		-0.541206	6.10682	0.180521		-0.541206	6.24873	0.087025		-0.541206	4.27476	0.217745		-0.541206	4.0582	0.181431		-0.541206	4.77307	0.1517
-0.540866	5.91098	0.146004		-0.540866	6.10627	0.18051		-0.540866	6.24782	0.0869256		-0.540866	4.27433	0.217779		-0.540866	4.05776	0.18147		-0.540866	4.77275	0.151672
-0.540527	5.91039	0.146048		-0.540527	6.10571	0.180499		-0.540527	6.24692	0.0868257		-0.540527	4.2739	0.217812		-0.540527	4.05732	0.181509		-0.540527	4.77243	0.151644
-0.540187	5.9098	0.146092		-0.540187	6.10516	0.180488		-0.540187	6.24602	0.0867254		-0.540187	4.27348	0.217845		-0.540187	4.05688	0.181547		-0.540187	4.77211	0.151616
-0.539848	5.90921	0.146137		-0.539848	6.10462	0.180476		-0.539848	6.24512	0.0866245		-0.539848	4.27306	0.217878		-0.539848	4.05644	0.181585		-0.539848	4.7718	0.151588
-0.539508	5.90863	0.146181		-0.539508	6.10407	0.180463		-0.539508	6.24423	0.0865233		-0.539508	4.27263	0.217911		-0.539508	4.056	0.181623		-0.539508	4.77148	0.15156
-0.539169	5.90804	0.146226		-0.539169	6.10352	0.18045		-0.539169	6.24333	0.0864215		-0.539169	4.27221	0.217944		-0.539169	4.05557	0.181661		-0.539169	4.77116	0.151532
-0.538829	5.90745	0.146271		-0.538829	6.10297	0.180436		-0.538829	6.24244	0.0863193		-0.538829	4.27179	0.217977		-0.538829	4.05513	0.181698		-0.538829	4.77085	0.151503
-0.53849	5.90687	0.146316		-0.53849	6.10243	0.180422		-0.53849	6.24156	0.0862167		-0.53849	4.27137	0.218009		-0.53849	4.05469	0.181736		-0.53849	4.77053	0.151474
-0.53815	5.90629	0.146361		-0.53815	6.10188	0.180408		-0.53815	6.24067	0.0861135		-0.53815	4.27095	0.218042		-0.53815	4.05426	0.181773		-0.53815	4.77022	0.151445
-0.537811	5.9057	0.146406		-0.537811	6.10134	0.180393		-0.537811	6.23979	0.08601		-0.537811	4.27053	0.218074		-0.537811	4.05383	0.18181		-0.537811	4.7699	0.151416
-0.537471	5.90512	0.146451		-0.537471	6.1008	0.180377		-0.537471	6.23891	0.0859059		-0.537471	4.27011	0.218106		-0.537471	4.05339	0.181846		-0.537471	4.76959	0.151387
-0.537132	5.90454	0.146497		-0.537132	6.10026	0.180361		-0.537132	6.23803	0.0858015		-0.537132	4.26969	0.218138		-0.537132	4.05296	0.181883		-0.537132	4.76928	0.151358
-0.536792	5.90396	0.146542		-0.536792	6.09972	0.180345		-0.536792	6.23715	0.0856965		-0.536792	4.26927	0.21817		-0.536792	4.05253	0.181919		-0.536792	4.76896	0.151329
-0.536453	5.90338	0.146588		-0.536453	6.09918	0.180328		-0.536453	6.23628	0.0855912		-0.536453	4.26886	0.218202		-0.536453	4.0521	0.181956		-0.536453	4.76865	0.151299
-0.536113	5.9028	0.146634		-0.536113	6.09864	0.18031		-0.536113	6.23541	0.0854854		-0.536113	4.26844	0.218233		-0.536113	4.05167	0.181992		-0.536113	4.76834	0.15127
-0.535773	5.90223	0.14668		-0.535773	6.0981	0.180292		-0.535773	6.23454	0.0853791		-0.535773	4.26803	0.218265		-0.535773	4.05124	0.182027		-0.535773	4.76803	0.15124
-0.535434	5.90165	0.146726		-0.535434	6.09757	0.180274		-0.535434	6.23367	0.0852724		-0.535434	4.26761	0.218296		-0.535434	4.05081	0.182063		-0.535434	4.76771	0.15121
-0.535094	5.90107	0.146772		-0.535094	6.09703	0.180255		-0.535094	6.23281	0.0851653		-0.535094	4.2672	0.218327		-0.535094	4.05039	0.182098		-0.535094	4.7674	0.15118
-0.534755	5.9005	0.146818		-0.534755	6.0965	0.180235		-0.534755	6.23195	0.0850578		-0.534755	4.26679	0.218358		-0.534755	4.04996	0.182134		-0.534755	4.76709	0.15115
-0.534415	5.89992	0.146864		-0.534415	6.09596	0.180215		-0.534415	6.23109	0.0849498		-0.534415	4.26638	0.218389		-0.534415	4.04953	0.182169		-0.534415	4.76678	0.151119
-0.534076	5.89935	0.146911		-0.534076	6.09543	0.180195		-0.534076	6.23023	0.0848414		-0.534076	4.26596	0.21842		-0.534076	4.04911	0.182204		-0.534076	4.76647	0.151089
-0.533736	5.89878	0.146957		-0.533736	6.0949	0.180174		-0.533736	6.22938	0.0847326		-0.533736	4.26555	0.21845		-0.533736	4.04868	0.182238		-0.533736	4.76616	0.151058
-0.533397	5.89821	0.147004		-0.533397	6.09437	0.180153		-0.533397	6.22853	0.0846233		-0.533397	4.26514	0.218481		-0.533397	4.04826	0.182273		-0.533397	4.76585	0.151028
-0.533057	5.89764	0.14705		-0.533057	6.09384	0.180131		-0.533057	6.22768	0.0845136		-0.533057	4.26473	0.218511		-0.533057	4.04784	0.182307		-0.533057	4.76555	0.150997
-0.532718	5.89707	0.147097		-0.532718	6.09331	0.180109		-0.532718	6.22683	0.0844035		-0.532718	4.26433	0.218542		-0.532718	4.04742	0.182341		-0.532718	4.76524	0.150966
-0.532378	5.8965	0.147144		-0.532378	6.09278	0.180086		-0.532378	6.22599	0.084293		-0.532378	4.26392	0.218572		-0.532378	4.047	0.182375		-0.532378	4.76493	0.150935
-0.532039	5.89593	0.147191		-0.532039	6.09226	0.180063		-0.532039	6.22515	0.0841821		-0.532039	4.26351	0.218602		-0.532039	4.04657	0.182409		-0.532039	4.76462	0.150904
-0.531699	5.89536	0.147238		-0.531699	6.09173	0.180039		-0.531699	6.22431	0.0840708		-0.531699	4.26311	0.218632		-0.531699	4.04616	0.182442		-0.531699	4.76432	0.150872
-0.53136	5.8948	0.147286		-0.53136	6.09121	0.180015		-0.53136	6.22347	0.0839591		-0.53136	4.2627	0.218662		-0.53136	4.04574	0.182476		-0.53136	4.76401	0.150841
-0.53102	5.89423	0.147333		-0.53102	6.09068	0.17999		-0.53102	6.22263	0.0838469		-0.53102	4.2623	0.218691		-0.53102	4.04532	0.182509		-0.53102	4.7637	0.150809
-0.530681	5.89367	0.147381		-0.530681	6.09016	0.179965		-0.530681	6.2218	0.0837344		-0.530681	4.26189	0.218721		-0.530681	4.0449	0.182542		-0.530681	4.7634	0.150778
-0.530341	5.8931	0.147428		-0.530341	6.08964	0.17994		-0.530341	6.22097	0.0836214		-0.530341	4.26149	0.21875		-0.530341	4.04448	0.182574		-0.530341	4.76309	0.150746
-0.530002	5.89254	0.147476		-0.530002	6.08912	0.179914		-0.530002	6.22014	0.0835081		-0.530002	4.26109	0.218779		-0.530002	4.04407	0.182607		-0.530002	4.76279	0.150714
-0.529662	5.89198	0.147524		-0.529662	6.0886	0.179888		-0.529662	6.21932	0.0833944		-0.529662	4.26068	0.218809		-0.529662	4.04365	0.182639		-0.529662	4.76248	0.150682
-0.529323	5.89141	0.147572		-0.529323	6.08808	0.179861		-0.529323	6.21849	0.0832803		-0.529323	4.26028	0.218838		-0.529323	4.04324	0.182672		-0.529323	4.76218	0.15065
-0.528983	5.89085	0.14762		-0.528983	6.08756	0.179833		-0.528983	6.21767	0.0831657		-0.528983	4.25988	0.218867		-0.528983	4.04283	0.182704		-0.528983	4.76188	0.150618
-0.528643	5.89029	0.147668		-0.528643	6.08704	0.179806		-0.528643	6.21686	0.0830509		-0.528643	4.25948	0.218895		-0.528643	4.04241	0.182736		-0.528643	4.76157	0.150585
-0.528304	5.88973	0.147716		-0.528304	6.08653	0.179778		-0.528304	6.21604	0.0829356		-0.528304	4.25908	0.218924		-0.528304	4.042	0.182767		-0.528304	4.76127	0.150553
-0.527964	5.88918	0.147764		-0.527964	6.08601	0.179749		-0.527964	6.21523	0.0828199		-0.527964	4.25869	0.218953		-0.527964	4.04159	0.182799		-0.527964	4.76097	0.15052
-0.527625	5.88862	0.147813		-0.527625	6.0855	0.17972		-0.527625	6.21441	0.0827039		-0.527625	4.25829	0.218981		-0.527625	4.04118	0.18283		-0.527625	4.76067	0.150488
-0.527285	5.88806	0.147861		-0.527285	6.08499	0.179691		-0.527285	6.2136	0.0825875		-0.527285	4.25789	0.219009		-0.527285	4.04077	0.182861		-0.527285	4.76036	0.150455
-0.526946	5.88751	0.14791		-0.526946	6.08447	0.179661		-0.526946	6.2128	0.0824707		-0.526946	4.2575	0.219038		-0.526946	4.04036	0.182892		-0.526946	4.76006	0.150422
-0.526606	5.88695	0.147958		-0.526606	6.08396	0.17963		-0.526606	6.21199	0.0823535		-0.526606	4.2571	0.219066		-0.526606	4.03995	0.182923		-0.526606	4.75976	0.150389
-0.526267	5.8864	0.148007		-0.526267	6.08345	0.1796		-0.526267	6.21119	0.082236		-0.526267	4.25671	0.219094		-0.526267	4.03955	0.182953		-0.526267	4.75946	0.150356
-0.525927	5.88584	0.148056		-0.525927	6.08294	0.179569		-0.525927	6.21039	0.0821181		-0.525927	4.25631	0.219122		-0.525927	4.03914	0.182984		-0.525927	4.75916	0.150323
-0.525588	5.88529	0.148105		-0.525588	6.08243	0.179537		-0.525588	6.20959	0.0819999		-0.525588	4.25592	0.219149		-0.525588	4.03873	0.183014		-0.525588	4.75886	0.150289
-0.525248	5.88474	0.148154		-0.525248	6.08193	0.179505		-0.525248	6.2088	0.0818812		-0.525248	4.25553	0.219177		-0.525248	4.03833	0.183044		-0.525248	4.75856	0.150256
-0.524909	5.88419	0.148203		-0.524909	6.08142	0.179473		-0.524909	6.208	0.0817623		-0.524909	4.25513	0.219205		-0.524909	4.03792	0.183074		-0.524909	4.75826	0.150223
-0.524569	5.88364	0.148253		-0.524569	6.08091	0.17944		-0.524569	6.20721	0.081643		-0.524569	4.25474	0.219232		-0.524569	4.03752	0.183103		-0.524569	4.75797	0.150189
-0.52423	5.88309	0.148302		-0.52423	6.08041	0.179407		-0.52423	6.20643	0.0815233		-0.52423	4.25435	0.219259		-0.52423	4.03712	0.183133		-0.52423	4.75767	0.150155
-0.52389	5.88254	0.148352		-0.52389	6.07991	0.179373		-0.52389	6.20564	0.0814033		-0.52389	4.25396	0.219287		-0.52389	4.03672	0.183162		-0.52389	4.75737	0.150121
-0.523551	5.88199	0.148401		-0.523551	6.0794	0.179339		-0.523551	6.20485	0.0812829		-0.523551	4.25357	0.219314		-0.523551	4.03631	0.183191		-0.523551	4.75707	0.150088
-0.523211	5.88145	0.148451		-0.523211	6.0789	0.179304		-0.523211	6.20407	0.0811622		-0.523211	4.25319	0.219341		-0.523211	4.03591	0.18322		-0.523211	4.75678	0.150054
-0.522872	5.8809	0.148501		-0.522872	6.0784	0.179269		-0.522872	6.20329	0.0810411		-0.522872	4.2528	0.219368		-0.522872	4.03551	0.183249		-0.522872	4.75648	0.15002
-0.522532	5.88036	0.148551		-0.522532	6.0779	0.179234		-0.522532	6.20252	0.0809198		-0.522532	4.25241	0.219395		-0.522532	4.03511	0.183278		-0.522532	4.75618	0.149985
-0.522193	5.87981	0.148601		-0.522193	6.0774	0.179198		-0.522193	6.20174	0.080798		-0.522193	4.25202	0.219421		-0.522193	4.03472	0.183306		-0.522193	4.75589	0.149951
-0.521853	5.87927	0.148651		-0.521853	6.0769	0.179162		-0.521853	6.20097	0.080676		-0.521853	4.25164	0.219448		-0.521853	4.03432	0.183334		-0.521853	4.75559	0.149917
-0.521513	5.87873	0.148701		-0.521513	6.0764	0.179126		-0.521513	6.2002	0.0805536		-0.521513	4.25125	0.219474		-0.521513	4.03392	0.183362		-0.521513	4.7553	0.149882
-0.521174	5.87818	0.148751		-0.521174	6.07591	0.179089		-0.521174	6.19943	0.0804309		-0.521174	4.25087	0.219501		-0.521174	4.03352	0.18339		-0.521174	4.755	0.149848
-0.520834	5.87764	0.148801		-0.520834	6.07541	0.179052		-0.520834	6.19866	0.0803078		-0.520834	4.25049	0.219527		-0.520834	4.03313	0.183418		-0.520834	4.75471	0.149813
-0.520495	5.8771	0.148852		-0.520495	6.07492	0.179014		-0.520495	6.1979	0.0801845		-0.520495	4.2501	0.219553		-0.520495	4.03273	0.183445		-0.520495	4.75441	0.149779
-0.520155	5.87656	0.148902		-0.520155	6.07442	0.178976		-0.520155	6.19714	0.0800608		-0.520155	4.24972	0.219579		-0.520155	4.03234	0.183473		-0.520155	4.75412	0.149744
-0.519816	5.87602	0.148953		-0.519816	6.07393	0.178937		-0.519816	6.19638	0.0799368		-0.519816	4.24934	0.219605		-0.519816	4.03195	0.1835		-0.519816	4.75383	0.149709
-0.519476	5.87549	0.149004		-0.519476	6.07344	0.178899		-0.519476	6.19562	0.0798125		-0.519476	4.24896	0.219631		-0.519476	4.03155	0.183527		-0.519476	4.75354	0.149674
-0.519137	5.87495	0.149055		-0.519137	6.07295	0.178859		-0.519137	6.19487	0.0796879		-0.519137	4.24858	0.219657		-0.519137	4.03116	0.183554		-0.519137	4.75324	0.149639
-0.518797	5.87441	0.149106		-0.518797	6.07246	0.17882		-0.518797	6.19411	0.079563		-0.518797	4.2482	0.219683		-0.518797	4.03077	0.18358		-0.518797	4.75295	0.149604
-0.518458	5.87388	0.149157		-0.518458	6.07197	0.17878		-0.518458	6.19336	0.0794378		-0.518458	4.24782	0.219708		-0.518458	4.03038	0.183607		-0.518458	4.75266	0.149569
-0.518118	5.87334	0.149208		-0.518118	6.07148	0.178739		-0.518118	6.19261	0.0793123		-0.518118	4.24744	0.219734		-0.518118	4.02999	0.183633		-0.518118	4.75237	0.149533
-0.517779	5.87281	0.149259		-0.517779	6.07099	0.178699		-0.517779	6.19187	0.0791865		-0.517779	4.24706	0.219759		-0.517779	4.0296	0.183659		-0.517779	4.75208	0.149498
-0.517439	5.87228	0.14931		-0.517439	6.07051	0.178658		-0.517439	6.19112	0.0790604		-0.517439	4.24669	0.219784		-0.517439	4.02921	0.183685		-0.517439	4.75179	0.149463
-0.5171	5.87174	0.149361		-0.5171	6.07002	0.178616		-0.5171	6.19038	0.0789339		-0.5171	4.24631	0.21981		-0.5171	4.02882	0.183711		-0.5171	4.7515	0.149427
-0.51676	5.87121	0.149413		-0.51676	6.06954	0.178574		-0.51676	6.18964	0.0788073		-0.51676	4.24594	0.219835		-0.51676	4.02844	0.183736		-0.51676	4.75121	0.149392
-0.516421	5.87068	0.149464		-0.516421	6.06905	0.178532		-0.516421	6.1889	0.0786803		-0.516421	4.24556	0.21986		-0.516421	4.02805	0.183762		-0.516421	4.75092	0.149356
-0.516081	5.87015	0.149516		-0.516081	6.06857	0.178489		-0.516081	6.18817	0.078553		-0.516081	4.24519	0.219885		-0.516081	4.02767	0.183787		-0.516081	4.75063	0.14932
-0.515742	5.86962	0.149568		-0.515742	6.06809	0.178446		-0.515742	6.18744	0.0784255		-0.515742	4.24481	0.219909		-0.515742	4.02728	0.183812		-0.515742	4.75034	0.149284
-0.515402	5.8691	0.14962		-0.515402	6.0676	0.178403		-0.515402	6.18671	0.0782977		-0.515402	4.24444	0.219934		-0.515402	4.0269	0.183837		-0.515402	4.75005	0.149249
-0.515063	5.86857	0.149672		-0.515063	6.06712	0.178359		-0.515063	6.18598	0.0781696		-0.515063	4.24407	0.219959		-0.515063	4.02651	0.183862		-0.515063	4.74976	0.149213
-0.514723	5.86804	0.149724		-0.514723	6.06665	0.178315		-0.514723	6.18525	0.0780412		-0.514723	4.2437	0.219983		-0.514723	4.02613	0.183886		-0.514723	4.74948	0.149177
-0.514383	5.86752	0.149776		-0.514383	6.06617	0.178271		-0.514383	6.18452	0.0779126		-0.514383	4.24333	0.220008		-0.514383	4.02575	0.18391		-0.514383	4.74919	0.149141
-0.514044	5.86699	0.149828		-0.514044	6.06569	0.178226		-0.514044	6.1838	0.0777837		-0.514044	4.24296	0.220032		-0.514044	4.02537	0.183935		-0.514044	4.7489	0.149104
-0.513704	5.86647	0.14988		-0.513704	6.06521	0.178181		-0.513704	6.18308	0.0776545		-0.513704	4.24259	0.220057		-0.513704	4.02499	0.183959		-0.513704	4.74862	0.149068
-0.513365	5.86594	0.149932		-0.513365	6.06474	0.178136		-0.513365	6.18236	0.0775251		-0.513365	4.24222	0.220081		-0.513365	4.02461	0.183983		-0.513365	4.74833	0.149032
-0.513025	5.86542	0.149985		-0.513025	6.06426	0.17809		-0.513025	6.18165	0.0773954		-0.513025	4.24185	0.220105		-0.513025	4.02423	0.184006		-0.513025	4.74804	0.148996
-0.512686	5.8649	0.150037		-0.512686	6.06379	0.178044		-0.512686	6.18093	0.0772655		-0.512686	4.24148	0.220129		-0.512686	4.02385	0.18403		-0.512686	4.74776	0.148959
-0.512346	5.86438	0.15009		-0.512346	6.06331	0.177997		-0.512346	6.18022	0.0771353		-0.512346	4.24112	0.220153		-0.512346	4.02347	0.184053		-0.512346	4.74747	0.148923
-0.512007	5.86386	0.150143		-0.512007	6.06284	0.177951		-0.512007	6.17951	0.0770049		-0.512007	4.24075	0.220177		-0.512007	4.02309	0.184076		-0.512007	4.74719	0.148886
-0.511667	5.86334	0.150195		-0.511667	6.06237	0.177903		-0.511667	6.1788	0.0768742		-0.511667	4.24038	0.220201		-0.511667	4.02272	0.184099		-0.511667	4.7469	0.14885
-0.511328	5.86282	0.150248		-0.511328	6.0619	0.177856		-0.511328	6.1781	0.0767433		-0.511328	4.24002	0.220224		-0.511328	4.02234	0.184122		-0.511328	4.74662	0.148813
-0.510988	5.8623	0.150301		-0.510988	6.06143	0.177808		-0.510988	6.17739	0.0766121		-0.510988	4.23965	0.220248		-0.510988	4.02197	0.184145		-0.510988	4.74634	0.148777
-0.510649	5.86178	0.150354		-0.510649	6.06096	0.17776		-0.510649	6.17669	0.0764807		-0.510649	4.23929	0.220272		-0.510649	4.02159	0.184167		-0.510649	4.74605	0.14874
-0.510309	5.86127	0.150407		-0.510309	6.06049	0.177711		-0.510309	6.17599	0.0763491		-0.510309	4.23893	0.220295		-0.510309	4.02122	0.18419		-0.510309	4.74577	0.148703
-0.50997	5.86075	0.15046		-0.50997	6.06002	0.177663		-0.50997	6.1753	0.0762173		-0.50997	4.23856	0.220318		-0.50997	4.02084	0.184212		-0.50997	4.74549	0.148666
-0.50963	5.86024	0.150514		-0.50963	6.05956	0.177613		-0.50963	6.1746	0.0760852		-0.50963	4.2382	0.220342		-0.50963	4.02047	0.184234		-0.50963	4.7452	0.148629
-0.509291	5.85972	0.150567		-0.509291	6.05909	0.177564		-0.509291	6.17391	0.0759529		-0.509291	4.23784	0.220365		-0.509291	4.0201	0.184256		-0.509291	4.74492	0.148592
-0.508951	5.85921	0.15062		-0.508951	6.05863	0.177514		-0.508951	6.17322	0.0758204		-0.508951	4.23748	0.220388		-0.508951	4.01973	0.184278		-0.508951	4.74464	0.148555
-0.508612	5.8587	0.150674		-0.508612	6.05816	0.177464		-0.508612	6.17253	0.0756877		-0.508612	4.23712	0.220411		-0.508612	4.01936	0.184299		-0.508612	4.74436	0.148518
-0.508272	5.85818	0.150727		-0.508272	6.0577	0.177413		-0.508272	6.17184	0.0755547		-0.508272	4.23676	0.220434		-0.508272	4.01899	0.184321		-0.508272	4.74408	0.148481
-0.507933	5.85767	0.150781		-0.507933	6.05724	0.177363		-0.507933	6.17115	0.0754216		-0.507933	4.2364	0.220457		-0.507933	4.01862	0.184342		-0.507933	4.7438	0.148444
-0.507593	5.85716	0.150835		-0.507593	6.05678	0.177312		-0.507593	6.17047	0.0752882		-0.507593	4.23605	0.22048		-0.507593	4.01825	0.184363		-0.507593	4.74352	0.148407
-0.507253	5.85665	0.150889		-0.507253	6.05632	0.17726		-0.507253	6.16979	0.0751547		-0.507253	4.23569	0.220503		-0.507253	4.01788	0.184384		-0.507253	4.74324	0.14837
-0.506914	5.85615	0.150942		-0.506914	6.05586	0.177209		-0.506914	6.16911	0.0750209		-0.506914	4.23533	0.220525		-0.506914	4.01752	0.184404		-0.506914	4.74296	0.148332
-0.506574	5.85564	0.150996		-0.506574	6.0554	0.177156		-0.506574	6.16844	0.0748869		-0.506574	4.23498	0.220548		-0.506574	4.01715	0.184425		-0.506574	4.74268	0.148295
-0.506235	5.85513	0.15105		-0.506235	6.05494	0.177104		-0.506235	6.16776	0.0747528		-0.506235	4.23462	0.220571		-0.506235	4.01679	0.184445		-0.506235	4.7424	0.148258
-0.505895	5.85462	0.151105		-0.505895	6.05448	0.177052		-0.505895	6.16709	0.0746185		-0.505895	4.23426	0.220593		-0.505895	4.01642	0.184466		-0.505895	4.74212	0.14822
-0.505556	5.85412	0.151159		-0.505556	6.05403	0.176999		-0.505556	6.16642	0.0744839		-0.505556	4.23391	0.220615		-0.505556	4.01606	0.184486		-0.505556	4.74184	0.148183
-0.505216	5.85361	0.151213		-0.505216	6.05357	0.176945		-0.505216	6.16575	0.0743492		-0.505216	4.23356	0.220638		-0.505216	4.01569	0.184506		-0.505216	4.74156	0.148146
-0.504877	5.85311	0.151267		-0.504877	6.05312	0.176892		-0.504877	6.16508	0.0742143		-0.504877	4.2332	0.22066		-0.504877	4.01533	0.184525		-0.504877	4.74129	0.148108
-0.504537	5.85261	0.151322		-0.504537	6.05266	0.176838		-0.504537	6.16442	0.0740792		-0.504537	4.23285	0.220682		-0.504537	4.01497	0.184545		-0.504537	4.74101	0.148071
-0.504198	5.8521	0.151376		-0.504198	6.05221	0.176784		-0.504198	6.16375	0.073944		-0.504198	4.2325	0.220704		-0.504198	4.01461	0.184564		-0.504198	4.74073	0.148033
-0.503858	5.8516	0.151431		-0.503858	6.05176	0.176729		-0.503858	6.16309	0.0738086		-0.503858	4.23215	0.220726		-0.503858	4.01424	0.184584		-0.503858	4.74045	0.147995
-0.503519	5.8511	0.151486		-0.503519	6.05131	0.176675		-0.503519	6.16243	0.073673		-0.503519	4.2318	0.220748		-0.503519	4.01388	0.184603		-0.503519	4.74018	0.147958
-0.503179	5.8506	0.15154		-0.503179	6.05086	0.17662		-0.503179	6.16178	0.0735373		-0.503179	4.23145	0.22077		-0.503179	4.01352	0.184622		-0.503179	4.7399	0.14792
-0.50284	5.8501	0.151595		-0.50284	6.05041	0.176564		-0.50284	6.16112	0.0734013		-0.50284	4.2311	0.220792		-0.50284	4.01317	0.18464		-0.50284	4.73963	0.147882
-0.5025	5.8496	0.15165		-0.5025	6.04996	0.176509		-0.5025	6.16047	0.0732653		-0.5025	4.23075	0.220814		-0.5025	4.01281	0.184659		-0.5025	4.73935	0.147845
-0.502161	5.84911	0.151705		-0.502161	6.04951	0.176453		-0.502161	6.15982	0.0731291		-0.502161	4.2304	0.220836		-0.502161	4.01245	0.184678		-0.502161	4.73908	0.147807
-0.501821	5.84861	0.15176		-0.501821	6.04906	0.176397		-0.501821	6.15917	0.0729927		-0.501821	4.23005	0.220857		-0.501821	4.01209	0.184696		-0.501821	4.7388	0.147769
-0.501482	5.84811	0.151815		-0.501482	6.04862	0.17634		-0.501482	6.15852	0.0728562		-0.501482	4.22971	0.220879		-0.501482	4.01174	0.184714		-0.501482	4.73853	0.147731
-0.501142	5.84762	0.15187		-0.501142	6.04817	0.176284		-0.501142	6.15788	0.0727195		-0.501142	4.22936	0.220901		-0.501142	4.01138	0.184732		-0.501142	4.73825	0.147693
-0.500803	5.84712	0.151926		-0.500803	6.04772	0.176227		-0.500803	6.15723	0.0725827		-0.500803	4.22902	0.220922		-0.500803	4.01103	0.18475		-0.500803	4.73798	0.147656
-0.500463	5.84663	0.151981		-0.500463	6.04728	0.17617		-0.500463	6.15659	0.0724458		-0.500463	4.22867	0.220944		-0.500463	4.01067	0.184768		-0.500463	4.7377	0.147618
-0.500124	5.84613	0.152036		-0.500124	6.04684	0.176112		-0.500124	6.15595	0.0723087		-0.500124	4.22833	0.220965		-0.500124	4.01032	0.184785		-0.500124	4.73743	0.14758
-0.499784	5.84564	0.152092		-0.499784	6.0464	0.176054		-0.499784	6.15532	0.0721715		-0.499784	4.22798	0.220986		-0.499784	4.00996	0.184802		-0.499784	4.73716	0.147542
-0.499444	5.84515	0.152147		-0.499444	6.04595	0.175996		-0.499444	6.15468	0.0720342		-0.499444	4.22764	0.221007		-0.499444	4.00961	0.18482		-0.499444	4.73689	0.147504
-0.499105	5.84466	0.152203		-0.499105	6.04551	0.175938		-0.499105	6.15405	0.0718967		-0.499105	4.2273	0.221029		-0.499105	4.00926	0.184837		-0.499105	4.73661	0.147466
-0.498765	5.84417	0.152259		-0.498765	6.04507	0.175879		-0.498765	6.15342	0.0717591		-0.498765	4.22695	0.22105		-0.498765	4.00891	0.184854		-0.498765	4.73634	0.147428
-0.498426	5.84368	0.152314		-0.498426	6.04463	0.17582		-0.498426	6.15279	0.0716214		-0.498426	4.22661	0.221071		-0.498426	4.00856	0.18487		-0.498426	4.73607	0.14739
-0.498086	5.84319	0.15237		-0.498086	6.0442	0.175761		-0.498086	6.15216	0.0714836		-0.498086	4.22627	0.221092		-0.498086	4.00821	0.184887		-0.498086	4.7358	0.147352
-0.497747	5.8427	0.152426		-0.497747	6.04376	0.175702		-0.497747	6.15153	0.0713457		-0.497747	4.22593	0.221113		-0.497747	4.00786	0.184904		-0.497747	4.73553	0.147314
-0.497407	5.84221	0.152482		-0.497407	6.04332	0.175642		-0.497407	6.15091	0.0712077		-0.497407	4.22559	0.221134		-0.497407	4.00751	0.18492		-0.497407	4.73526	0.147276
-0.497068	5.84173	0.152538		-0.497068	6.04289	0.175582		-0.497068	6.15029	0.0710696		-0.497068	4.22525	0.221155		-0.497068	4.00716	0.184936		-0.497068	4.73499	0.147238
-0.496728	5.84124	0.152594		-0.496728	6.04245	0.175522		-0.496728	6.14967	0.0709314		-0.496728	4.22491	0.221175		-0.496728	4.00681	0.184952		-0.496728	4.73472	0.1472
-0.496389	5.84076	0.15265		-0.496389	6.04202	0.175462		-0.496389	6.14905	0.0707931		-0.496389	4.22458	0.221196		-0.496389	4.00647	0.184968		-0.496389	4.73445	0.147162
-0.496049	5.84027	0.152707		-0.496049	6.04158	0.175401		-0.496049	6.14843	0.0706547		-0.496049	4.22424	0.221217		-0.496049	4.00612	0.184984		-0.496049	4.73418	0.147124
-0.49571	5.83979	0.152763		-0.49571	6.04115	0.175341		-0.49571	6.14782	0.0705162		-0.49571	4.2239	0.221237		-0.49571	4.00578	0.184999		-0.49571	4.73391	0.147086
-0.49537	5.83931	0.152819		-0.49537	6.04072	0.175279		-0.49537	6.14721	0.0703776		-0.49537	4.22357	0.221258		-0.49537	4.00543	0.185015		-0.49537	4.73364	0.147047
-0.495031	5.83882	0.152876		-0.495031	6.04029	0.175218		-0.495031	6.1466	0.0702389		-0.495031	4.22323	0.221279		-0.495031	4.00509	0.18503		-0.495031	4.73337	0.147009
-0.494691	5.83834	0.152932		-0.494691	6.03986	0.175156		-0.494691	6.14599	0.0701002		-0.494691	4.2229	0.221299		-0.494691	4.00474	0.185045		-0.494691	4.7331	0.146971
-0.494352	5.83786	0.152989		-0.494352	6.03943	0.175095		-0.494352	6.14538	0.0699614		-0.494352	4.22256	0.22132		-0.494352	4.0044	0.18506		-0.494352	4.73283	0.146933
-0.494012	5.83738	0.153045		-0.494012	6.039	0.175033		-0.494012	6.14478	0.0698225		-0.494012	4.22223	0.22134		-0.494012	4.00406	0.185075		-0.494012	4.73256	0.146895
-0.493673	5.8369	0.153102		-0.493673	6.03857	0.17497		-0.493673	6.14417	0.0696836		-0.493673	4.22189	0.22136		-0.493673	4.00372	0.185089		-0.493673	4.7323	0.146857
-0.493333	5.83643	0.153159		-0.493333	6.03814	0.174908		-0.493333	6.14357	0.0695446		-0.493333	4.22156	0.221381		-0.493333	4.00337	0.185104		-0.493333	4.73203	0.146819
-0.492994	5.83595	0.153216		-0.492994	6.03772	0.174845		-0.492994	6.14297	0.0694055		-0.492994	4.22123	0.221401		-0.492994	4.00303	0.185118		-0.492994	4.73176	0.146781
-0.492654	5.83547	0.153273		-0.492654	6.03729	0.174782		-0.492654	6.14237	0.0692664		-0.492654	4.2209	0.221421		-0.492654	4.00269	0.185132		-0.492654	4.7315	0.146743
-0.492314	5.83499	0.15333		-0.492314	6.03686	0.174719		-0.492314	6.14178	0.0691272		-0.492314	4.22057	0.221441		-0.492314	4.00235	0.185147		-0.492314	4.73123	0.146704
-0.491975	5.83452	0.153387		-0.491975	6.03644	0.174655		-0.491975	6.14118	0.068988		-0.491975	4.22024	0.221461		-0.491975	4.00202	0.18516		-0.491975	4.73096	0.146666
-0.491635	5.83404	0.153444		-0.491635	6.03602	0.174592		-0.491635	6.14059	0.0688487		-0.491635	4.21991	0.221481		-0.491635	4.00168	0.185174		-0.491635	4.7307	0.146628
-0.491296	5.83357	0.153501		-0.491296	6.03559	0.174528		-0.491296	6.14	0.0687094		-0.491296	4.21958	0.221501		-0.491296	4.00134	0.185188		-0.491296	4.73043	0.14659
-0.490956	5.8331	0.153558		-0.490956	6.03517	0.174464		-0.490956	6.13941	0.0685701		-0.490956	4.21925	0.221521		-0.490956	4.001	0.185201		-0.490956	4.73017	0.146552
-0.490617	5.83262	0.153615		-0.490617	6.03475	0.174399		-0.490617	6.13883	0.0684307		-0.490617	4.21892	0.221541		-0.490617	4.00067	0.185215		-0.490617	4.7299	0.146514
-0.490277	5.83215	0.153673		-0.490277	6.03433	0.174335		-0.490277	6.13824	0.0682913		-0.490277	4.21859	0.221561		-0.490277	4.00033	0.185228		-0.490277	4.72964	0.146476
-0.489938	5.83168	0.15373		-0.489938	6.03391	0.17427		-0.489938	6.13766	0.0681519		-0.489938	4.21826	0.221581		-0.489938	4	0.185241		-0.489938	4.72937	0.146438
-0.489598	5.83121	0.153788		-0.489598	6.03349	0.174205		-0.489598	6.13708	0.0680124		-0.489598	4.21794	0.221601		-0.489598	3.99966	0.185254		-0.489598	4.72911	0.1464
-0.489259	5.83074	0.153845		-0.489259	6.03307	0.17414		-0.489259	6.1365	0.0678729		-0.489259	4.21761	0.221621		-0.489259	3.99933	0.185267		-0.489259	4.72884	0.146362
-0.488919	5.83027	0.153903		-0.488919	6.03266	0.174074		-0.488919	6.13592	0.0677335		-0.488919	4.21729	0.221641		-0.488919	3.99899	0.185279		-0.488919	4.72858	0.146324
-0.48858	5.8298	0.15396		-0.48858	6.03224	0.174009		-0.48858	6.13534	0.067594		-0.48858	4.21696	0.22166		-0.48858	3.99866	0.185292		-0.48858	4.72832	0.146286
-0.48824	5.82934	0.154018		-0.48824	6.03182	0.173943		-0.48824	6.13477	0.0674545		-0.48824	4.21664	0.22168		-0.48824	3.99833	0.185304		-0.48824	4.72805	0.146248
-0.487901	5.82887	0.154076		-0.487901	6.03141	0.173877		-0.487901	6.1342	0.067315		-0.487901	4.21631	0.2217		-0.487901	3.998	0.185316		-0.487901	4.72779	0.14621
-0.487561	5.8284	0.154134		-0.487561	6.03099	0.173811		-0.487561	6.13362	0.0671755		-0.487561	4.21599	0.221719		-0.487561	3.99767	0.185328		-0.487561	4.72753	0.146172
-0.487222	5.82794	0.154192		-0.487222	6.03058	0.173745		-0.487222	6.13306	0.067036		-0.487222	4.21567	0.221739		-0.487222	3.99734	0.18534		-0.487222	4.72727	0.146134
-0.486882	5.82748	0.15425		-0.486882	6.03017	0.173678		-0.486882	6.13249	0.0668965		-0.486882	4.21535	0.221758		-0.486882	3.99701	0.185352		-0.486882	4.727	0.146096
-0.486543	5.82701	0.154308		-0.486543	6.02976	0.173611		-0.486543	6.13192	0.066757		-0.486543	4.21502	0.221778		-0.486543	3.99668	0.185364		-0.486543	4.72674	0.146058
-0.486203	5.82655	0.154366		-0.486203	6.02934	0.173544		-0.486203	6.13136	0.0666176		-0.486203	4.2147	0.221797		-0.486203	3.99635	0.185375		-0.486203	4.72648	0.14602
-0.485864	5.82609	0.154424		-0.485864	6.02893	0.173477		-0.485864	6.1308	0.0664782		-0.485864	4.21438	0.221817		-0.485864	3.99602	0.185387		-0.485864	4.72622	0.145982
-0.485524	5.82562	0.154482		-0.485524	6.02852	0.17341		-0.485524	6.13024	0.0663388		-0.485524	4.21406	0.221836		-0.485524	3.99569	0.185398		-0.485524	4.72596	0.145944
-0.485184	5.82516	0.15454		-0.485184	6.02811	0.173342		-0.485184	6.12968	0.0661994		-0.485184	4.21374	0.221855		-0.485184	3.99537	0.185409		-0.485184	4.7257	0.145907
-0.484845	5.8247	0.154598		-0.484845	6.02771	0.173274		-0.484845	6.12912	0.0660601		-0.484845	4.21342	0.221875		-0.484845	3.99504	0.18542		-0.484845	4.72544	0.145869
-0.484505	5.82424	0.154657		-0.484505	6.0273	0.173207		-0.484505	6.12857	0.0659208		-0.484505	4.21311	0.221894		-0.484505	3.99471	0.185431		-0.484505	4.72518	0.145831
-0.484166	5.82379	0.154715		-0.484166	6.02689	0.173138		-0.484166	6.12801	0.0657815		-0.484166	4.21279	0.221913		-0.484166	3.99439	0.185441		-0.484166	4.72492	0.145793
-0.483826	5.82333	0.154774		-0.483826	6.02649	0.17307		-0.483826	6.12746	0.0656423		-0.483826	4.21247	0.221933		-0.483826	3.99407	0.185452		-0.483826	4.72466	0.145756
-0.483487	5.82287	0.154832		-0.483487	6.02608	0.173002		-0.483487	6.12691	0.0655031		-0.483487	4.21215	0.221952		-0.483487	3.99374	0.185462		-0.483487	4.7244	0.145718
-0.483147	5.82241	0.154891		-0.483147	6.02567	0.172933		-0.483147	6.12636	0.065364		-0.483147	4.21184	0.221971		-0.483147	3.99342	0.185472		-0.483147	4.72414	0.14568
-0.482808	5.82196	0.154949		-0.482808	6.02527	0.172864		-0.482808	6.12582	0.0652249		-0.482808	4.21152	0.22199		-0.482808	3.9931	0.185483		-0.482808	4.72388	0.145643
-0.482468	5.8215	0.155008		-0.482468	6.02487	0.172795		-0.482468	6.12527	0.065086		-0.482468	4.21121	0.222009		-0.482468	3.99277	0.185493		-0.482468	4.72362	0.145605
-0.482129	5.82105	0.155067		-0.482129	6.02446	0.172726		-0.482129	6.12473	0.064947		-0.482129	4.21089	0.222028		-0.482129	3.99245	0.185502		-0.482129	4.72336	0.145568
-0.481789	5.82059	0.155126		-0.481789	6.02406	0.172657		-0.481789	6.12419	0.0648082		-0.481789	4.21058	0.222047		-0.481789	3.99213	0.185512		-0.481789	4.7231	0.14553
-0.48145	5.82014	0.155184		-0.48145	6.02366	0.172587		-0.48145	6.12365	0.0646694		-0.48145	4.21026	0.222066		-0.48145	3.99181	0.185522		-0.48145	4.72285	0.145493
-0.48111	5.81969	0.155243		-0.48111	6.02326	0.172518		-0.48111	6.12311	0.0645307		-0.48111	4.20995	0.222085		-0.48111	3.99149	0.185531		-0.48111	4.72259	0.145455
-0.480771	5.81924	0.155302		-0.480771	6.02286	0.172448		-0.480771	6.12257	0.0643921		-0.480771	4.20964	0.222104		-0.480771	3.99117	0.185541		-0.480771	4.72233	0.145418
-0.480431	5.81879	0.155361		-0.480431	6.02246	0.172378		-0.480431	6.12204	0.0642535		-0.480431	4.20933	0.222123		-0.480431	3.99085	0.18555		-0.480431	4.72207	0.145381
-0.480092	5.81834	0.15542		-0.480092	6.02206	0.172308		-0.480092	6.12151	0.0641151		-0.480092	4.20901	0.222142		-0.480092	3.99053	0.185559		-0.480092	4.72182	0.145343
-0.479752	5.81789	0.155479		-0.479752	6.02167	0.172238		-0.479752	6.12097	0.0639767		-0.479752	4.2087	0.222161		-0.479752	3.99022	0.185568		-0.479752	4.72156	0.145306
-0.479413	5.81744	0.155539		-0.479413	6.02127	0.172167		-0.479413	6.12044	0.0638385		-0.479413	4.20839	0.22218		-0.479413	3.9899	0.185576		-0.479413	4.7213	0.145269
-0.479073	5.81699	0.155598		-0.479073	6.02087	0.172097		-0.479073	6.11992	0.0637003		-0.479073	4.20808	0.222199		-0.479073	3.98958	0.185585		-0.479073	4.72105	0.145232
-0.478734	5.81654	0.155657		-0.478734	6.02048	0.172026		-0.478734	6.11939	0.0635623		-0.478734	4.20777	0.222218		-0.478734	3.98927	0.185594		-0.478734	4.72079	0.145195
-0.478394	5.8161	0.155716		-0.478394	6.02008	0.171955		-0.478394	6.11887	0.0634244		-0.478394	4.20746	0.222237		-0.478394	3.98895	0.185602		-0.478394	4.72053	0.145157
-0.478054	5.81565	0.155776		-0.478054	6.01969	0.171884		-0.478054	6.11834	0.0632866		-0.478054	4.20716	0.222256		-0.478054	3.98864	0.18561		-0.478054	4.72028	0.14512
-0.477715	5.8152	0.155835		-0.477715	6.0193	0.171813		-0.477715	6.11782	0.0631489		-0.477715	4.20685	0.222274		-0.477715	3.98832	0.185618		-0.477715	4.72002	0.145083
-0.477375	5.81476	0.155895		-0.477375	6.0189	0.171742		-0.477375	6.1173	0.0630113		-0.477375	4.20654	0.222293		-0.477375	3.98801	0.185626		-0.477375	4.71977	0.145046
-0.477036	5.81432	0.155954		-0.477036	6.01851	0.17167		-0.477036	6.11678	0.0628739		-0.477036	4.20623	0.222312		-0.477036	3.9877	0.185634		-0.477036	4.71951	0.14501
-0.476696	5.81387	0.156014		-0.476696	6.01812	0.171599		-0.476696	6.11627	0.0627366		-0.476696	4.20593	0.222331		-0.476696	3.98738	0.185642		-0.476696	4.71926	0.144973
-0.476357	5.81343	0.156073		-0.476357	6.01773	0.171527		-0.476357	6.11575	0.0625994		-0.476357	4.20562	0.222349		-0.476357	3.98707	0.18565		-0.476357	4.719	0.144936
-0.476017	5.81299	0.156133		-0.476017	6.01734	0.171455		-0.476017	6.11524	0.0624624		-0.476017	4.20532	0.222368		-0.476017	3.98676	0.185657		-0.476017	4.71875	0.144899
-0.475678	5.81255	0.156193		-0.475678	6.01695	0.171383		-0.475678	6.11473	0.0623255		-0.475678	4.20501	0.222387		-0.475678	3.98645	0.185665		-0.475678	4.7185	0.144863
-0.475338	5.81211	0.156252		-0.475338	6.01656	0.171311		-0.475338	6.11421	0.0621888		-0.475338	4.20471	0.222406		-0.475338	3.98614	0.185672		-0.475338	4.71824	0.144826
-0.474999	5.81167	0.156312		-0.474999	6.01617	0.171239		-0.474999	6.11371	0.0620522		-0.474999	4.2044	0.222424		-0.474999	3.98583	0.185679		-0.474999	4.71799	0.144789
-0.474659	5.81123	0.156372		-0.474659	6.01579	0.171166		-0.474659	6.1132	0.0619158		-0.474659	4.2041	0.222443		-0.474659	3.98552	0.185686		-0.474659	4.71774	0.144753
-0.47432	5.81079	0.156432		-0.47432	6.0154	0.171094		-0.47432	6.11269	0.0617796		-0.47432	4.2038	0.222462		-0.47432	3.98521	0.185693		-0.47432	4.71748	0.144716
-0.47398	5.81035	0.156492		-0.47398	6.01501	0.171021		-0.47398	6.11219	0.0616435		-0.47398	4.20349	0.22248		-0.47398	3.9849	0.185699		-0.47398	4.71723	0.14468
-0.473641	5.80991	0.156552		-0.473641	6.01463	0.170948		-0.473641	6.11169	0.0615076		-0.473641	4.20319	0.222499		-0.473641	3.98459	0.185706		-0.473641	4.71698	0.144644
-0.473301	5.80948	0.156612		-0.473301	6.01424	0.170875		-0.473301	6.11119	0.0613719		-0.473301	4.20289	0.222517		-0.473301	3.98429	0.185712		-0.473301	4.71673	0.144607
-0.472962	5.80904	0.156672		-0.472962	6.01386	0.170802		-0.472962	6.11069	0.0612364		-0.472962	4.20259	0.222536		-0.472962	3.98398	0.185719		-0.472962	4.71647	0.144571
-0.472622	5.80861	0.156732		-0.472622	6.01348	0.170729		-0.472622	6.11019	0.061101		-0.472622	4.20229	0.222555		-0.472622	3.98367	0.185725		-0.472622	4.71622	0.144535
-0.472283	5.80817	0.156792		-0.472283	6.01309	0.170656		-0.472283	6.10969	0.0609658		-0.472283	4.20199	0.222573		-0.472283	3.98337	0.185731		-0.472283	4.71597	0.144499
-0.471943	5.80774	0.156853		-0.471943	6.01271	0.170583		-0.471943	6.1092	0.0608309		-0.471943	4.20169	0.222592		-0.471943	3.98306	0.185737		-0.471943	4.71572	0.144463
-0.471604	5.80731	0.156913		-0.471604	6.01233	0.170509		-0.471604	6.10871	0.0606961		-0.471604	4.20139	0.22261		-0.471604	3.98276	0.185743		-0.471604	4.71547	0.144427
-0.471264	5.80687	0.156973		-0.471264	6.01195	0.170435		-0.471264	6.10821	0.0605616		-0.471264	4.20109	0.222629		-0.471264	3.98246	0.185749		-0.471264	4.71522	0.144391
-0.470924	5.80644	0.157033		-0.470924	6.01157	0.170362		-0.470924	6.10772	0.0604272		-0.470924	4.20079	0.222647		-0.470924	3.98215	0.185754		-0.470924	4.71497	0.144355
-0.470585	5.80601	0.157094		-0.470585	6.01119	0.170288		-0.470585	6.10724	0.0602931		-0.470585	4.2005	0.222666		-0.470585	3.98185	0.18576		-0.470585	4.71471	0.14432
-0.470245	5.80558	0.157154		-0.470245	6.01081	0.170214		-0.470245	6.10675	0.0601591		-0.470245	4.2002	0.222684		-0.470245	3.98155	0.185765		-0.470245	4.71446	0.144284
-0.469906	5.80515	0.157215		-0.469906	6.01044	0.17014		-0.469906	6.10626	0.0600254		-0.469906	4.1999	0.222703		-0.469906	3.98124	0.18577		-0.469906	4.71421	0.144248
-0.469566	5.80472	0.157275		-0.469566	6.01006	0.170066		-0.469566	6.10578	0.059892		-0.469566	4.19961	0.222721		-0.469566	3.98094	0.185776		-0.469566	4.71396	0.144213
-0.469227	5.8043	0.157336		-0.469227	6.00968	0.169992		-0.469227	6.1053	0.0597587		-0.469227	4.19931	0.22274		-0.469227	3.98064	0.185781		-0.469227	4.71371	0.144177
-0.468887	5.80387	0.157396		-0.468887	6.00931	0.169917		-0.468887	6.10482	0.0596257		-0.468887	4.19902	0.222758		-0.468887	3.98034	0.185785		-0.468887	4.71346	0.144142
-0.468548	5.80344	0.157457		-0.468548	6.00893	0.169843		-0.468548	6.10434	0.059493		-0.468548	4.19872	0.222777		-0.468548	3.98004	0.18579		-0.468548	4.71322	0.144107
-0.468208	5.80302	0.157518		-0.468208	6.00856	0.169768		-0.468208	6.10386	0.0593605		-0.468208	4.19843	0.222795		-0.468208	3.97974	0.185795		-0.468208	4.71297	0.144071
-0.467869	5.80259	0.157578		-0.467869	6.00818	0.169694		-0.467869	6.10338	0.0592282		-0.467869	4.19813	0.222814		-0.467869	3.97944	0.185799		-0.467869	4.71272	0.144036
-0.467529	5.80217	0.157639		-0.467529	6.00781	0.169619		-0.467529	6.10291	0.0590962		-0.467529	4.19784	0.222832		-0.467529	3.97915	0.185804		-0.467529	4.71247	0.144001
-0.46719	5.80174	0.1577		-0.46719	6.00744	0.169544		-0.46719	6.10243	0.0589645		-0.46719	4.19755	0.222851		-0.46719	3.97885	0.185808		-0.46719	4.71222	0.143966
-0.46685	5.80132	0.157761		-0.46685	6.00706	0.169469		-0.46685	6.10196	0.058833		-0.46685	4.19725	0.222869		-0.46685	3.97855	0.185812		-0.46685	4.71197	0.143931
-0.466511	5.8009	0.157822		-0.466511	6.00669	0.169394		-0.466511	6.10149	0.0587018		-0.466511	4.19696	0.222888		-0.466511	3.97825	0.185816		-0.466511	4.71172	0.143896
-0.466171	5.80047	0.157883		-0.466171	6.00632	0.169319		-0.466171	6.10102	0.0585708		-0.466171	4.19667	0.222906		-0.466171	3.97796	0.18582		-0.466171	4.71148	0.143862
-0.465832	5.80005	0.157944		-0.465832	6.00595	0.169244		-0.465832	6.10056	0.0584402		-0.465832	4.19638	0.222925		-0.465832	3.97766	0.185824		-0.465832	4.71123	0.143827
-0.465492	5.79963	0.158005		-0.465492	6.00558	0.169169		-0.465492	6.10009	0.0583098		-0.465492	4.19609	0.222943		-0.465492	3.97737	0.185828		-0.465492	4.71098	0.143792
-0.465153	5.79921	0.158066		-0.465153	6.00521	0.169094		-0.465153	6.09963	0.0581797		-0.465153	4.1958	0.222962		-0.465153	3.97707	0.185831		-0.465153	4.71073	0.143758
-0.464813	5.79879	0.158127		-0.464813	6.00485	0.169018		-0.464813	6.09916	0.0580499		-0.464813	4.19551	0.22298		-0.464813	3.97678	0.185835		-0.464813	4.71049	0.143723
-0.464474	5.79837	0.158188		-0.464474	6.00448	0.168943		-0.464474	6.0987	0.0579205		-0.464474	4.19522	0.222999		-0.464474	3.97649	0.185838		-0.464474	4.71024	0.143689
-0.464134	5.79796	0.158249		-0.464134	6.00411	0.168867		-0.464134	6.09824	0.0577913		-0.464134	4.19493	0.223017		-0.464134	3.97619	0.185841		-0.464134	4.70999	0.143655
-0.463794	5.79754	0.15831		-0.463794	6.00375	0.168791		-0.463794	6.09778	0.0576624		-0.463794	4.19464	0.223035		-0.463794	3.9759	0.185845		-0.463794	4.70975	0.143621
-0.463455	5.79712	0.158371		-0.463455	6.00338	0.168716		-0.463455	6.09732	0.0575338		-0.463455	4.19436	0.223054		-0.463455	3.97561	0.185848		-0.463455	4.7095	0.143586
-0.463115	5.79671	0.158432		-0.463115	6.00301	0.16864		-0.463115	6.09687	0.0574056		-0.463115	4.19407	0.223072		-0.463115	3.97532	0.185851		-0.463115	4.70925	0.143553
-0.462776	5.79629	0.158494		-0.462776	6.00265	0.168564		-0.462776	6.09641	0.0572776		-0.462776	4.19378	0.223091		-0.462776	3.97502	0.185853		-0.462776	4.70901	0.143519
-0.462436	5.79588	0.158555		-0.462436	6.00229	0.168488		-0.462436	6.09596	0.05715		-0.462436	4.1935	0.223109		-0.462436	3.97473	0.185856		-0.462436	4.70876	0.143485
-0.462097	5.79546	0.158616		-0.462097	6.00192	0.168412		-0.462097	6.09551	0.0570228		-0.462097	4.19321	0.223128		-0.462097	3.97444	0.185859		-0.462097	4.70852	0.143451
-0.461757	5.79505	0.158678		-0.461757	6.00156	0.168336		-0.461757	6.09506	0.0568958		-0.461757	4.19292	0.223146		-0.461757	3.97415	0.185861		-0.461757	4.70827	0.143418
-0.461418	5.79463	0.158739		-0.461418	6.0012	0.16826		-0.461418	6.09461	0.0567693		-0.461418	4.19264	0.223165		-0.461418	3.97386	0.185863		-0.461418	4.70802	0.143384
-0.461078	5.79422	0.158801		-0.461078	6.00084	0.168184		-0.461078	6.09416	0.056643		-0.461078	4.19235	0.223183		-0.461078	3.97358	0.185866		-0.461078	4.70778	0.143351
-0.460739	5.79381	0.158862		-0.460739	6.00048	0.168108		-0.460739	6.09372	0.0565171		-0.460739	4.19207	0.223202		-0.460739	3.97329	0.185868		-0.460739	4.70753	0.143317
-0.460399	5.7934	0.158924		-0.460399	6.00012	0.168031		-0.460399	6.09327	0.0563916		-0.460399	4.19179	0.22322		-0.460399	3.973	0.18587		-0.460399	4.70729	0.143284
-0.46006	5.79299	0.158985		-0.46006	5.99976	0.167955		-0.46006	6.09283	0.0562664		-0.46006	4.1915	0.223239		-0.46006	3.97271	0.185872		-0.46006	4.70705	0.143251
-0.45972	5.79258	0.159047		-0.45972	5.9994	0.167879		-0.45972	6.09239	0.0561416		-0.45972	4.19122	0.223257		-0.45972	3.97243	0.185873		-0.45972	4.7068	0.143218
-0.459381	5.79217	0.159108		-0.459381	5.99904	0.167802		-0.459381	6.09195	0.0560172		-0.459381	4.19094	0.223276		-0.459381	3.97214	0.185875		-0.459381	4.70656	0.143185
-0.459041	5.79176	0.15917		-0.459041	5.99868	0.167726		-0.459041	6.09151	0.0558931		-0.459041	4.19066	0.223294		-0.459041	3.97185	0.185877		-0.459041	4.70631	0.143152
-0.458702	5.79136	0.159232		-0.458702	5.99833	0.167649		-0.458702	6.09107	0.0557694		-0.458702	4.19037	0.223313		-0.458702	3.97157	0.185878		-0.458702	4.70607	0.143119
-0.458362	5.79095	0.159293		-0.458362	5.99797	0.167573		-0.458362	6.09063	0.0556461		-0.458362	4.19009	0.223332		-0.458362	3.97128	0.185879		-0.458362	4.70583	0.143087
-0.458023	5.79054	0.159355		-0.458023	5.99761	0.167496		-0.458023	6.0902	0.0555232		-0.458023	4.18981	0.22335		-0.458023	3.971	0.185881		-0.458023	4.70558	0.143054
-0.457683	5.79014	0.159417		-0.457683	5.99726	0.167419		-0.457683	6.08976	0.0554007		-0.457683	4.18953	0.223369		-0.457683	3.97072	0.185882		-0.457683	4.70534	0.143022
-0.457344	5.78973	0.159479		-0.457344	5.9969	0.167343		-0.457344	6.08933	0.0552786		-0.457344	4.18925	0.223387		-0.457344	3.97043	0.185883		-0.457344	4.7051	0.14299
-0.457004	5.78933	0.159541		-0.457004	5.99655	0.167266		-0.457004	6.0889	0.0551569		-0.457004	4.18897	0.223406		-0.457004	3.97015	0.185884		-0.457004	4.70485	0.142957
-0.456665	5.78893	0.159602		-0.456665	5.9962	0.167189		-0.456665	6.08847	0.0550356		-0.456665	4.18869	0.223425		-0.456665	3.96987	0.185885		-0.456665	4.70461	0.142925
-0.456325	5.78852	0.159664		-0.456325	5.99584	0.167112		-0.456325	6.08804	0.0549148		-0.456325	4.18841	0.223443		-0.456325	3.96958	0.185885		-0.456325	4.70437	0.142893
-0.455985	5.78812	0.159726		-0.455985	5.99549	0.167035		-0.455985	6.08762	0.0547943		-0.455985	4.18814	0.223462		-0.455985	3.9693	0.185886		-0.455985	4.70412	0.142861
-0.455646	5.78772	0.159788		-0.455646	5.99514	0.166958		-0.455646	6.08719	0.0546743		-0.455646	4.18786	0.22348		-0.455646	3.96902	0.185887		-0.455646	4.70388	0.14283
-0.455306	5.78732	0.15985		-0.455306	5.99479	0.166881		-0.455306	6.08677	0.0545547		-0.455306	4.18758	0.223499		-0.455306	3.96874	0.185887		-0.455306	4.70364	0.142798
-0.454967	5.78692	0.159912		-0.454967	5.99444	0.166804		-0.454967	6.08634	0.0544355		-0.454967	4.1873	0.223518		-0.454967	3.96846	0.185887		-0.454967	4.7034	0.142767
-0.454627	5.78652	0.159974		-0.454627	5.99409	0.166727		-0.454627	6.08592	0.0543168		-0.454627	4.18703	0.223536		-0.454627	3.96818	0.185887		-0.454627	4.70316	0.142735
-0.454288	5.78612	0.160036		-0.454288	5.99374	0.16665		-0.454288	6.0855	0.0541985		-0.454288	4.18675	0.223555		-0.454288	3.9679	0.185888		-0.454288	4.70291	0.142704
-0.453948	5.78572	0.160098		-0.453948	5.99339	0.166573		-0.453948	6.08508	0.0540807		-0.453948	4.18648	0.223574		-0.453948	3.96762	0.185887		-0.453948	4.70267	0.142673
-0.453609	5.78532	0.16016		-0.453609	5.99304	0.166496		-0.453609	6.08466	0.0539633		-0.453609	4.1862	0.223593		-0.453609	3.96735	0.185887		-0.453609	4.70243	0.142642
-0.453269	5.78492	0.160223		-0.453269	5.9927	0.166419		-0.453269	6.08425	0.0538464		-0.453269	4.18593	0.223611		-0.453269	3.96707	0.185887		-0.453269	4.70219	0.142611
-0.45293	5.78453	0.160285		-0.45293	5.99235	0.166342		-0.45293	6.08383	0.05373		-0.45293	4.18565	0.22363		-0.45293	3.96679	0.185887		-0.45293	4.70195	0.14258
-0.45259	5.78413	0.160347		-0.45259	5.992	0.166265		-0.45259	6.08342	0.053614		-0.45259	4.18538	0.223649		-0.45259	3.96651	0.185886		-0.45259	4.70171	0.142549
-0.452251	5.78374	0.160409		-0.452251	5.99166	0.166187		-0.452251	6.08301	0.0534985		-0.452251	4.1851	0.223668		-0.452251	3.96624	0.185886		-0.452251	4.70147	0.142518
-0.451911	5.78334	0.160471		-0.451911	5.99131	0.16611		-0.451911	6.08259	0.0533835		-0.451911	4.18483	0.223686		-0.451911	3.96596	0.185885		-0.451911	4.70123	0.142488
-0.451572	5.78295	0.160533		-0.451572	5.99097	0.166033		-0.451572	6.08218	0.053269		-0.451572	4.18456	0.223705		-0.451572	3.96569	0.185885		-0.451572	4.70099	0.142458
-0.451232	5.78255	0.160596		-0.451232	5.99062	0.165956		-0.451232	6.08177	0.0531549		-0.451232	4.18429	0.223724		-0.451232	3.96541	0.185884		-0.451232	4.70075	0.142427
-0.450893	5.78216	0.160658		-0.450893	5.99028	0.165878		-0.450893	6.08137	0.0530414		-0.450893	4.18401	0.223743		-0.450893	3.96514	0.185883		-0.450893	4.70051	0.142397
-0.450553	5.78177	0.16072		-0.450553	5.98994	0.165801		-0.450553	6.08096	0.0529283		-0.450553	4.18374	0.223762		-0.450553	3.96486	0.185882		-0.450553	4.70027	0.142367
-0.450214	5.78138	0.160783		-0.450214	5.98959	0.165724		-0.450214	6.08056	0.0528158		-0.450214	4.18347	0.223781		-0.450214	3.96459	0.185881		-0.450214	4.70003	0.142337
-0.449874	5.78099	0.160845		-0.449874	5.98925	0.165646		-0.449874	6.08015	0.0527037		-0.449874	4.1832	0.2238		-0.449874	3.96431	0.185879		-0.449874	4.69979	0.142308
-0.449535	5.7806	0.160907		-0.449535	5.98891	0.165569		-0.449535	6.07975	0.0525922		-0.449535	4.18293	0.223819		-0.449535	3.96404	0.185878		-0.449535	4.69955	0.142278
-0.449195	5.78021	0.16097		-0.449195	5.98857	0.165492		-0.449195	6.07935	0.0524812		-0.449195	4.18266	0.223837		-0.449195	3.96377	0.185877		-0.449195	4.69931	0.142249
-0.448855	5.77982	0.161032		-0.448855	5.98823	0.165414		-0.448855	6.07895	0.0523708		-0.448855	4.18239	0.223856		-0.448855	3.9635	0.185875		-0.448855	4.69907	0.142219
-0.448516	5.77943	0.161095		-0.448516	5.98789	0.165337		-0.448516	6.07855	0.0522608		-0.448516	4.18212	0.223875		-0.448516	3.96323	0.185874		-0.448516	4.69883	0.14219
-0.448176	5.77904	0.161157		-0.448176	5.98755	0.16526		-0.448176	6.07815	0.0521514		-0.448176	4.18185	0.223894		-0.448176	3.96295	0.185872		-0.448176	4.69859	0.142161
-0.447837	5.77866	0.16122		-0.447837	5.98721	0.165182		-0.447837	6.07775	0.0520425		-0.447837	4.18158	0.223913		-0.447837	3.96268	0.18587		-0.447837	4.69835	0.142132
-0.447497	5.77827	0.161282		-0.447497	5.98687	0.165105		-0.447497	6.07736	0.0519342		-0.447497	4.18131	0.223933		-0.447497	3.96241	0.185868		-0.447497	4.69811	0.142103
-0.447158	5.77788	0.161345		-0.447158	5.98654	0.165028		-0.447158	6.07697	0.0518264		-0.447158	4.18105	0.223952		-0.447158	3.96214	0.185866		-0.447158	4.69787	0.142074
-0.446818	5.7775	0.161407		-0.446818	5.9862	0.16495		-0.446818	6.07657	0.0517192		-0.446818	4.18078	0.223971		-0.446818	3.96187	0.185864		-0.446818	4.69763	0.142046
-0.446479	5.77711	0.16147		-0.446479	5.98586	0.164873		-0.446479	6.07618	0.0516126		-0.446479	4.18051	0.22399		-0.446479	3.96161	0.185862		-0.446479	4.6974	0.142017
-0.446139	5.77673	0.161532		-0.446139	5.98553	0.164796		-0.446139	6.07579	0.0515065		-0.446139	4.18025	0.224009		-0.446139	3.96134	0.18586		-0.446139	4.69716	0.141989
-0.4458	5.77635	0.161595		-0.4458	5.98519	0.164718		-0.4458	6.0754	0.0514009		-0.4458	4.17998	0.224028		-0.4458	3.96107	0.185857		-0.4458	4.69692	0.141961
-0.44546	5.77596	0.161658		-0.44546	5.98486	0.164641		-0.44546	6.07501	0.051296		-0.44546	4.17971	0.224047		-0.44546	3.9608	0.185855		-0.44546	4.69668	0.141933
-0.445121	5.77558	0.16172		-0.445121	5.98452	0.164564		-0.445121	6.07463	0.0511916		-0.445121	4.17945	0.224067		-0.445121	3.96053	0.185852		-0.445121	4.69644	0.141905
-0.444781	5.7752	0.161783		-0.444781	5.98419	0.164486		-0.444781	6.07424	0.0510878		-0.444781	4.17918	0.224086		-0.444781	3.96027	0.18585		-0.444781	4.69621	0.141877
-0.444442	5.77482	0.161846		-0.444442	5.98386	0.164409		-0.444442	6.07386	0.0509846		-0.444442	4.17892	0.224105		-0.444442	3.96	0.185847		-0.444442	4.69597	0.14185
-0.444102	5.77444	0.161908		-0.444102	5.98353	0.164332		-0.444102	6.07347	0.050882		-0.444102	4.17865	0.224124		-0.444102	3.95973	0.185844		-0.444102	4.69573	0.141822
-0.443763	5.77406	0.161971		-0.443763	5.98319	0.164254		-0.443763	6.07309	0.05078		-0.443763	4.17839	0.224144		-0.443763	3.95947	0.185841		-0.443763	4.69549	0.141795
-0.443423	5.77368	0.162034		-0.443423	5.98286	0.164177		-0.443423	6.07271	0.0506786		-0.443423	4.17813	0.224163		-0.443423	3.9592	0.185838		-0.443423	4.69526	0.141768
-0.443084	5.7733	0.162096		-0.443084	5.98253	0.1641		-0.443084	6.07233	0.0505778		-0.443084	4.17786	0.224182		-0.443084	3.95894	0.185835		-0.443084	4.69502	0.141741
-0.442744	5.77292	0.162159		-0.442744	5.9822	0.164023		-0.442744	6.07195	0.0504776		-0.442744	4.1776	0.224202		-0.442744	3.95867	0.185832		-0.442744	4.69478	0.141714
-0.442405	5.77255	0.162222		-0.442405	5.98187	0.163945		-0.442405	6.07157	0.050378		-0.442405	4.17734	0.224221		-0.442405	3.95841	0.185829		-0.442405	4.69455	0.141687
-0.442065	5.77217	0.162285		-0.442065	5.98154	0.163868		-0.442065	6.0712	0.050279		-0.442065	4.17708	0.22424		-0.442065	3.95815	0.185825		-0.442065	4.69431	0.14166
-0.441725	5.77179	0.162347		-0.441725	5.98121	0.163791		-0.441725	6.07082	0.0501807		-0.441725	4.17681	0.22426		-0.441725	3.95788	0.185822		-0.441725	4.69407	0.141634
-0.441386	5.77142	0.16241		-0.441386	5.98088	0.163714		-0.441386	6.07045	0.050083		-0.441386	4.17655	0.224279		-0.441386	3.95762	0.185818		-0.441386	4.69384	0.141608
-0.441046	5.77104	0.162473		-0.441046	5.98056	0.163637		-0.441046	6.07007	0.049986		-0.441046	4.17629	0.224299		-0.441046	3.95736	0.185815		-0.441046	4.6936	0.141581
-0.440707	5.77067	0.162536		-0.440707	5.98023	0.16356		-0.440707	6.0697	0.0498895		-0.440707	4.17603	0.224318		-0.440707	3.9571	0.185811		-0.440707	4.69336	0.141555
-0.440367	5.7703	0.162599		-0.440367	5.9799	0.163483		-0.440367	6.06933	0.0497938		-0.440367	4.17577	0.224338		-0.440367	3.95684	0.185807		-0.440367	4.69313	0.141529
-0.440028	5.76992	0.162662		-0.440028	5.97958	0.163406		-0.440028	6.06896	0.0496986		-0.440028	4.17551	0.224358		-0.440028	3.95658	0.185803		-0.440028	4.69289	0.141504
-0.439688	5.76955	0.162724		-0.439688	5.97925	0.163329		-0.439688	6.06859	0.0496041		-0.439688	4.17525	0.224377		-0.439688	3.95631	0.185799		-0.439688	4.69266	0.141478
-0.439349	5.76918	0.162787		-0.439349	5.97892	0.163252		-0.439349	6.06822	0.0495103		-0.439349	4.17499	0.224397		-0.439349	3.95605	0.185795		-0.439349	4.69242	0.141453
-0.439009	5.76881	0.16285		-0.439009	5.9786	0.163175		-0.439009	6.06786	0.0494172		-0.439009	4.17473	0.224417		-0.439009	3.95579	0.185791		-0.439009	4.69218	0.141427
-0.43867	5.76844	0.162913		-0.43867	5.97828	0.163098		-0.43867	6.06749	0.0493247		-0.43867	4.17447	0.224436		-0.43867	3.95554	0.185787		-0.43867	4.69195	0.141402
-0.43833	5.76807	0.162976		-0.43833	5.97795	0.163021		-0.43833	6.06713	0.0492329		-0.43833	4.17422	0.224456		-0.43833	3.95528	0.185783		-0.43833	4.69171	0.141377
-0.437991	5.7677	0.163039		-0.437991	5.97763	0.162944		-0.437991	6.06676	0.0491417		-0.437991	4.17396	0.224476		-0.437991	3.95502	0.185778		-0.437991	4.69148	0.141352
-0.437651	5.76733	0.163102		-0.437651	5.97731	0.162867		-0.437651	6.0664	0.0490513		-0.437651	4.1737	0.224496		-0.437651	3.95476	0.185774		-0.437651	4.69124	0.141328
-0.437312	5.76696	0.163165		-0.437312	5.97698	0.162791		-0.437312	6.06604	0.0489615		-0.437312	4.17344	0.224515		-0.437312	3.9545	0.185769		-0.437312	4.69101	0.141303
-0.436972	5.76659	0.163228		-0.436972	5.97666	0.162714		-0.436972	6.06568	0.0488724		-0.436972	4.17319	0.224535		-0.436972	3.95424	0.185764		-0.436972	4.69077	0.141279
-0.436633	5.76623	0.163291		-0.436633	5.97634	0.162637		-0.436633	6.06532	0.048784		-0.436633	4.17293	0.224555		-0.436633	3.95399	0.18576		-0.436633	4.69054	0.141255
-0.436293	5.76586	0.163354		-0.436293	5.97602	0.162561		-0.436293	6.06496	0.0486963		-0.436293	4.17267	0.224575		-0.436293	3.95373	0.185755		-0.436293	4.6903	0.141231
-0.435954	5.76549	0.163416		-0.435954	5.9757	0.162484		-0.435954	6.06461	0.0486093		-0.435954	4.17242	0.224595		-0.435954	3.95347	0.18575		-0.435954	4.69007	0.141207
-0.435614	5.76513	0.163479		-0.435614	5.97538	0.162407		-0.435614	6.06425	0.048523		-0.435614	4.17216	0.224615		-0.435614	3.95322	0.185745		-0.435614	4.68983	0.141183
-0.435275	5.76476	0.163542		-0.435275	5.97506	0.162331		-0.435275	6.0639	0.0484374		-0.435275	4.17191	0.224635		-0.435275	3.95296	0.18574		-0.435275	4.6896	0.141159
-0.434935	5.7644	0.163605		-0.434935	5.97474	0.162255		-0.434935	6.06354	0.0483525		-0.434935	4.17165	0.224655		-0.434935	3.95271	0.185735		-0.434935	4.68936	0.141136
-0.434595	5.76404	0.163668		-0.434595	5.97442	0.162178		-0.434595	6.06319	0.0482684		-0.434595	4.1714	0.224675		-0.434595	3.95245	0.185729		-0.434595	4.68913	0.141113
-0.434256	5.76367	0.163731		-0.434256	5.97411	0.162102		-0.434256	6.06284	0.0481849		-0.434256	4.17114	0.224695		-0.434256	3.9522	0.185724		-0.434256	4.6889	0.14109
-0.433916	5.76331	0.163794		-0.433916	5.97379	0.162025		-0.433916	6.06249	0.0481022		-0.433916	4.17089	0.224715		-0.433916	3.95194	0.185719		-0.433916	4.68866	0.141067
-0.433577	5.76295	0.163857		-0.433577	5.97347	0.161949		-0.433577	6.06214	0.0480202		-0.433577	4.17064	0.224735		-0.433577	3.95169	0.185713		-0.433577	4.68843	0.141044
-0.433237	5.76259	0.16392		-0.433237	5.97316	0.161873		-0.433237	6.06179	0.047939		-0.433237	4.17038	0.224756		-0.433237	3.95144	0.185708		-0.433237	4.68819	0.141021
-0.432898	5.76223	0.163983		-0.432898	5.97284	0.161797		-0.432898	6.06144	0.0478585		-0.432898	4.17013	0.224776		-0.432898	3.95119	0.185702		-0.432898	4.68796	0.140999
-0.432558	5.76187	0.164046		-0.432558	5.97252	0.161721		-0.432558	6.0611	0.0477787		-0.432558	4.16988	0.224796		-0.432558	3.95093	0.185696		-0.432558	4.68773	0.140977
-0.432219	5.76151	0.164109		-0.432219	5.97221	0.161645		-0.432219	6.06075	0.0476997		-0.432219	4.16963	0.224816		-0.432219	3.95068	0.185691		-0.432219	4.68749	0.140954
-0.431879	5.76115	0.164172		-0.431879	5.9719	0.161569		-0.431879	6.06041	0.0476214		-0.431879	4.16937	0.224837		-0.431879	3.95043	0.185685		-0.431879	4.68726	0.140932
-0.43154	5.76079	0.164235		-0.43154	5.97158	0.161493		-0.43154	6.06006	0.0475439		-0.43154	4.16912	0.224857		-0.43154	3.95018	0.185679		-0.43154	4.68702	0.140911
-0.4312	5.76043	0.164298		-0.4312	5.97127	0.161417		-0.4312	6.05972	0.0474671		-0.4312	4.16887	0.224877		-0.4312	3.94993	0.185673		-0.4312	4.68679	0.140889
-0.430861	5.76008	0.164361		-0.430861	5.97095	0.161341		-0.430861	6.05938	0.0473911		-0.430861	4.16862	0.224898		-0.430861	3.94968	0.185667		-0.430861	4.68656	0.140868
-0.430521	5.75972	0.164424		-0.430521	5.97064	0.161265		-0.430521	6.05904	0.0473158		-0.430521	4.16837	0.224918		-0.430521	3.94943	0.185661		-0.430521	4.68632	0.140846
-0.430182	5.75936	0.164487		-0.430182	5.97033	0.16119		-0.430182	6.0587	0.0472414		-0.430182	4.16812	0.224939		-0.430182	3.94918	0.185654		-0.430182	4.68609	0.140825
-0.429842	5.75901	0.16455		-0.429842	5.97002	0.161114		-0.429842	6.05836	0.0471676		-0.429842	4.16787	0.224959		-0.429842	3.94893	0.185648		-0.429842	4.68586	0.140804
-0.429503	5.75865	0.164614		-0.429503	5.96971	0.161039		-0.429503	6.05802	0.0470947		-0.429503	4.16762	0.22498		-0.429503	3.94868	0.185642		-0.429503	4.68562	0.140784
-0.429163	5.7583	0.164677		-0.429163	5.9694	0.160963		-0.429163	6.05768	0.0470225		-0.429163	4.16737	0.225001		-0.429163	3.94843	0.185635		-0.429163	4.68539	0.140763
-0.428824	5.75795	0.16474		-0.428824	5.96909	0.160888		-0.428824	6.05735	0.0469511		-0.428824	4.16712	0.225021		-0.428824	3.94818	0.185629		-0.428824	4.68516	0.140742
-0.428484	5.75759	0.164803		-0.428484	5.96878	0.160812		-0.428484	6.05701	0.0468805		-0.428484	4.16687	0.225042		-0.428484	3.94793	0.185622		-0.428484	4.68493	0.140722
-0.428145	5.75724	0.164866		-0.428145	5.96847	0.160737		-0.428145	6.05668	0.0468107		-0.428145	4.16663	0.225063		-0.428145	3.94768	0.185615		-0.428145	4.68469	0.140702
-0.427805	5.75689	0.164929		-0.427805	5.96816	0.160662		-0.427805	6.05635	0.0467417		-0.427805	4.16638	0.225083		-0.427805	3.94744	0.185608		-0.427805	4.68446	0.140682
-0.427465	5.75654	0.164992		-0.427465	5.96785	0.160587		-0.427465	6.05601	0.0466734		-0.427465	4.16613	0.225104		-0.427465	3.94719	0.185602		-0.427465	4.68423	0.140662
-0.427126	5.75619	0.165055		-0.427126	5.96754	0.160512		-0.427126	6.05568	0.046606		-0.427126	4.16588	0.225125		-0.427126	3.94694	0.185595		-0.427126	4.684	0.140643
-0.426786	5.75584	0.165118		-0.426786	5.96723	0.160437		-0.426786	6.05535	0.0465393		-0.426786	4.16563	0.225146		-0.426786	3.9467	0.185588		-0.426786	4.68376	0.140624
-0.426447	5.75549	0.165181		-0.426447	5.96693	0.160362		-0.426447	6.05502	0.0464735		-0.426447	4.16539	0.225167		-0.426447	3.94645	0.185581		-0.426447	4.68353	0.140604
-0.426107	5.75514	0.165244		-0.426107	5.96662	0.160287		-0.426107	6.0547	0.0464084		-0.426107	4.16514	0.225187		-0.426107	3.94621	0.185574		-0.426107	4.6833	0.140585
-0.425768	5.75479	0.165307		-0.425768	5.96631	0.160212		-0.425768	6.05437	0.0463442		-0.425768	4.1649	0.225208		-0.425768	3.94596	0.185566		-0.425768	4.68307	0.140566
-0.425428	5.75444	0.16537		-0.425428	5.96601	0.160137		-0.425428	6.05404	0.0462807		-0.425428	4.16465	0.225229		-0.425428	3.94572	0.185559		-0.425428	4.68283	0.140548
-0.425089	5.7541	0.165433		-0.425089	5.9657	0.160063		-0.425089	6.05372	0.0462181		-0.425089	4.1644	0.22525		-0.425089	3.94547	0.185552		-0.425089	4.6826	0.140529
-0.424749	5.75375	0.165496		-0.424749	5.9654	0.159988		-0.424749	6.05339	0.0461563		-0.424749	4.16416	0.225272		-0.424749	3.94523	0.185544		-0.424749	4.68237	0.140511
-0.42441	5.7534	0.165559		-0.42441	5.96509	0.159914		-0.42441	6.05307	0.0460953		-0.42441	4.16391	0.225293		-0.42441	3.94498	0.185537		-0.42441	4.68214	0.140493
-0.42407	5.75306	0.165622		-0.42407	5.96479	0.159839		-0.42407	6.05274	0.0460351		-0.42407	4.16367	0.225314		-0.42407	3.94474	0.185529		-0.42407	4.68191	0.140475
-0.423731	5.75271	0.165685		-0.423731	5.96449	0.159765		-0.423731	6.05242	0.0459757		-0.423731	4.16342	0.225335		-0.423731	3.9445	0.185522		-0.423731	4.68167	0.140457
-0.423391	5.75237	0.165748		-0.423391	5.96418	0.159691		-0.423391	6.0521	0.0459172		-0.423391	4.16318	0.225356		-0.423391	3.94425	0.185514		-0.423391	4.68144	0.140439
-0.423052	5.75202	0.165811		-0.423052	5.96388	0.159617		-0.423052	6.05178	0.0458595		-0.423052	4.16294	0.225377		-0.423052	3.94401	0.185506		-0.423052	4.68121	0.140422
-0.422712	5.75168	0.165873		-0.422712	5.96358	0.159543		-0.422712	6.05146	0.0458026		-0.422712	4.16269	0.225399		-0.422712	3.94377	0.185498		-0.422712	4.68098	0.140405
-0.422373	5.75134	0.165936		-0.422373	5.96328	0.159469		-0.422373	6.05114	0.0457465		-0.422373	4.16245	0.22542		-0.422373	3.94353	0.185491		-0.422373	4.68075	0.140388
-0.422033	5.751	0.165999		-0.422033	5.96297	0.159395		-0.422033	6.05082	0.0456913		-0.422033	4.16221	0.225441		-0.422033	3.94329	0.185483		-0.422033	4.68051	0.140371
-0.421694	5.75065	0.166062		-0.421694	5.96267	0.159321		-0.421694	6.05051	0.0456369		-0.421694	4.16196	0.225463		-0.421694	3.94304	0.185475		-0.421694	4.68028	0.140354
-0.421354	5.75031	0.166125		-0.421354	5.96237	0.159247		-0.421354	6.05019	0.0455833		-0.421354	4.16172	0.225484		-0.421354	3.9428	0.185467		-0.421354	4.68005	0.140338
-0.421015	5.74997	0.166188		-0.421015	5.96207	0.159174		-0.421015	6.04988	0.0455306		-0.421015	4.16148	0.225506		-0.421015	3.94256	0.185458		-0.421015	4.67982	0.140321
-0.420675	5.74963	0.166251		-0.420675	5.96177	0.1591		-0.420675	6.04956	0.0454787		-0.420675	4.16124	0.225527		-0.420675	3.94232	0.18545		-0.420675	4.67959	0.140305
-0.420335	5.74929	0.166314		-0.420335	5.96147	0.159027		-0.420335	6.04925	0.0454277		-0.420335	4.161	0.225549		-0.420335	3.94208	0.185442		-0.420335	4.67936	0.140289
-0.419996	5.74895	0.166377		-0.419996	5.96117	0.158953		-0.419996	6.04894	0.0453774		-0.419996	4.16075	0.22557		-0.419996	3.94184	0.185434		-0.419996	4.67913	0.140274
-0.419656	5.74862	0.16644		-0.419656	5.96088	0.15888		-0.419656	6.04862	0.0453281		-0.419656	4.16051	0.225592		-0.419656	3.9416	0.185425		-0.419656	4.67889	0.140258
-0.419317	5.74828	0.166502		-0.419317	5.96058	0.158807		-0.419317	6.04831	0.0452795		-0.419317	4.16027	0.225614		-0.419317	3.94137	0.185417		-0.419317	4.67866	0.140243
-0.418977	5.74794	0.166565		-0.418977	5.96028	0.158734		-0.418977	6.048	0.0452318		-0.418977	4.16003	0.225635		-0.418977	3.94113	0.185408		-0.418977	4.67843	0.140227
-0.418638	5.7476	0.166628		-0.418638	5.95998	0.158661		-0.418638	6.04769	0.045185		-0.418638	4.15979	0.225657		-0.418638	3.94089	0.1854		-0.418638	4.6782	0.140212
-0.418298	5.74727	0.166691		-0.418298	5.95969	0.158588		-0.418298	6.04739	0.045139		-0.418298	4.15955	0.225679		-0.418298	3.94065	0.185391		-0.418298	4.67797	0.140198
-0.417959	5.74693	0.166754		-0.417959	5.95939	0.158515		-0.417959	6.04708	0.0450939		-0.417959	4.15931	0.225701		-0.417959	3.94041	0.185382		-0.417959	4.67774	0.140183
-0.417619	5.7466	0.166817		-0.417619	5.95909	0.158443		-0.417619	6.04677	0.0450496		-0.417619	4.15907	0.225722		-0.417619	3.94018	0.185373		-0.417619	4.67751	0.140169
-0.41728	5.74626	0.166879		-0.41728	5.9588	0.15837		-0.41728	6.04646	0.0450061		-0.41728	4.15883	0.225744		-0.41728	3.93994	0.185365		-0.41728	4.67728	0.140154
-0.41694	5.74593	0.166942		-0.41694	5.9585	0.158298		-0.41694	6.04616	0.0449635		-0.41694	4.15859	0.225766		-0.41694	3.9397	0.185356		-0.41694	4.67705	0.14014
-0.416601	5.7456	0.167005		-0.416601	5.95821	0.158225		-0.416601	6.04585	0.0449218		-0.416601	4.15835	0.225788		-0.416601	3.93947	0.185347		-0.416601	4.67681	0.140126
-0.416261	5.74526	0.167068		-0.416261	5.95791	0.158153		-0.416261	6.04555	0.0448809		-0.416261	4.15812	0.22581		-0.416261	3.93923	0.185338		-0.416261	4.67658	0.140113
-0.415922	5.74493	0.16713		-0.415922	5.95762	0.158081		-0.415922	6.04525	0.0448408		-0.415922	4.15788	0.225832		-0.415922	3.93899	0.185329		-0.415922	4.67635	0.140099
-0.415582	5.7446	0.167193		-0.415582	5.95732	0.158009		-0.415582	6.04495	0.0448017		-0.415582	4.15764	0.225854		-0.415582	3.93876	0.185319		-0.415582	4.67612	0.140086
-0.415243	5.74427	0.167256		-0.415243	5.95703	0.157937		-0.415243	6.04464	0.0447633		-0.415243	4.1574	0.225876		-0.415243	3.93852	0.18531		-0.415243	4.67589	0.140073
-0.414903	5.74394	0.167318		-0.414903	5.95674	0.157865		-0.414903	6.04434	0.0447258		-0.414903	4.15717	0.225899		-0.414903	3.93829	0.185301		-0.414903	4.67566	0.14006
-0.414564	5.74361	0.167381		-0.414564	5.95645	0.157793		-0.414564	6.04404	0.0446892		-0.414564	4.15693	0.225921		-0.414564	3.93805	0.185292		-0.414564	4.67543	0.140047
-0.414224	5.74328	0.167444		-0.414224	5.95615	0.157721		-0.414224	6.04374	0.0446534		-0.414224	4.15669	0.225943		-0.414224	3.93782	0.185282		-0.414224	4.6752	0.140035
-0.413885	5.74295	0.167506		-0.413885	5.95586	0.15765		-0.413885	6.04345	0.0446185		-0.413885	4.15645	0.225965		-0.413885	3.93759	0.185273		-0.413885	4.67497	0.140022
-0.413545	5.74262	0.167569		-0.413545	5.95557	0.157578		-0.413545	6.04315	0.0445844		-0.413545	4.15622	0.225988		-0.413545	3.93735	0.185263		-0.413545	4.67474	0.14001
-0.413205	5.74229	0.167631		-0.413205	5.95528	0.157507		-0.413205	6.04285	0.0445512		-0.413205	4.15598	0.22601		-0.413205	3.93712	0.185254		-0.413205	4.67451	0.139998
-0.412866	5.74196	0.167694		-0.412866	5.95499	0.157436		-0.412866	6.04255	0.0445189		-0.412866	4.15575	0.226032		-0.412866	3.93689	0.185244		-0.412866	4.67428	0.139987
-0.412526	5.74164	0.167757		-0.412526	5.9547	0.157365		-0.412526	6.04226	0.0444874		-0.412526	4.15551	0.226055		-0.412526	3.93665	0.185235		-0.412526	4.67405	0.139975
-0.412187	5.74131	0.167819		-0.412187	5.95441	0.157294		-0.412187	6.04196	0.0444567		-0.412187	4.15528	0.226077		-0.412187	3.93642	0.185225		-0.412187	4.67381	0.139964
-0.411847	5.74099	0.167882		-0.411847	5.95412	0.157223		-0.411847	6.04167	0.0444269		-0.411847	4.15504	0.2261		-0.411847	3.93619	0.185215		-0.411847	4.67358	0.139953
-0.411508	5.74066	0.167944		-0.411508	5.95383	0.157152		-0.411508	6.04138	0.0443979		-0.411508	4.15481	0.226122		-0.411508	3.93596	0.185205		-0.411508	4.67335	0.139942
-0.411168	5.74034	0.168007		-0.411168	5.95354	0.157081		-0.411168	6.04108	0.0443698		-0.411168	4.15457	0.226145		-0.411168	3.93573	0.185195		-0.411168	4.67312	0.139931
-0.410829	5.74001	0.168069		-0.410829	5.95325	0.15701		-0.410829	6.04079	0.0443426		-0.410829	4.15434	0.226168		-0.410829	3.9355	0.185186		-0.410829	4.67289	0.13992
-0.410489	5.73969	0.168131		-0.410489	5.95296	0.15694		-0.410489	6.0405	0.0443162		-0.410489	4.1541	0.22619		-0.410489	3.93526	0.185176		-0.410489	4.67266	0.13991
-0.41015	5.73936	0.168194		-0.41015	5.95268	0.15687		-0.41015	6.04021	0.0442906		-0.41015	4.15387	0.226213		-0.41015	3.93503	0.185166		-0.41015	4.67243	0.1399
-0.40981	5.73904	0.168256		-0.40981	5.95239	0.156799		-0.40981	6.03992	0.0442659		-0.40981	4.15363	0.226236		-0.40981	3.9348	0.185155		-0.40981	4.6722	0.13989
-0.409471	5.73872	0.168319		-0.409471	5.9521	0.156729		-0.409471	6.03963	0.0442421		-0.409471	4.1534	0.226258		-0.409471	3.93457	0.185145		-0.409471	4.67197	0.13988
-0.409131	5.7384	0.168381		-0.409131	5.95182	0.156659		-0.409131	6.03934	0.0442191		-0.409131	4.15317	0.226281		-0.409131	3.93434	0.185135		-0.409131	4.67174	0.139871
-0.408792	5.73808	0.168443		-0.408792	5.95153	0.156589		-0.408792	6.03905	0.0441969		-0.408792	4.15293	0.226304		-0.408792	3.93411	0.185125		-0.408792	4.67151	0.139862
-0.408452	5.73776	0.168505		-0.408452	5.95124	0.15652		-0.408452	6.03877	0.0441756		-0.408452	4.1527	0.226327		-0.408452	3.93388	0.185115		-0.408452	4.67128	0.139852
-0.408113	5.73744	0.168568		-0.408113	5.95096	0.15645		-0.408113	6.03848	0.0441551		-0.408113	4.15247	0.22635		-0.408113	3.93366	0.185104		-0.408113	4.67105	0.139843
-0.407773	5.73712	0.16863		-0.407773	5.95067	0.15638		-0.407773	6.0382	0.0441354		-0.407773	4.15224	0.226373		-0.407773	3.93343	0.185094		-0.407773	4.67082	0.139835
-0.407434	5.7368	0.168692		-0.407434	5.95039	0.156311		-0.407434	6.03791	0.0441166		-0.407434	4.152	0.226396		-0.407434	3.9332	0.185083		-0.407434	4.67059	0.139826
-0.407094	5.73648	0.168754		-0.407094	5.9501	0.156242		-0.407094	6.03763	0.0440987		-0.407094	4.15177	0.226419		-0.407094	3.93297	0.185073		-0.407094	4.67036	0.139818
-0.406755	5.73616	0.168817		-0.406755	5.94982	0.156172		-0.406755	6.03734	0.0440815		-0.406755	4.15154	0.226442		-0.406755	3.93274	0.185062		-0.406755	4.67013	0.13981
-0.406415	5.73584	0.168879		-0.406415	5.94954	0.156103		-0.406415	6.03706	0.0440652		-0.406415	4.15131	0.226465		-0.406415	3.93252	0.185052		-0.406415	4.6699	0.139802
-0.406076	5.73553	0.168941		-0.406076	5.94925	0.156034		-0.406076	6.03678	0.0440498		-0.406076	4.15108	0.226488		-0.406076	3.93229	0.185041		-0.406076	4.66967	0.139794
-0.405736	5.73521	0.169003		-0.405736	5.94897	0.155965		-0.405736	6.03649	0.0440351		-0.405736	4.15085	0.226512		-0.405736	3.93206	0.18503		-0.405736	4.66944	0.139787
-0.405396	5.73489	0.169065		-0.405396	5.94869	0.155897		-0.405396	6.03621	0.0440213		-0.405396	4.15062	0.226535		-0.405396	3.93183	0.18502		-0.405396	4.66921	0.139779
-0.405057	5.73458	0.169127		-0.405057	5.9484	0.155828		-0.405057	6.03593	0.0440083		-0.405057	4.15039	0.226558		-0.405057	3.93161	0.185009		-0.405057	4.66898	0.139772
-0.404717	5.73426	0.169189		-0.404717	5.94812	0.15576		-0.404717	6.03565	0.0439962		-0.404717	4.15016	0.226581		-0.404717	3.93138	0.184998		-0.404717	4.66875	0.139765
-0.404378	5.73395	0.169251		-0.404378	5.94784	0.155691		-0.404378	6.03537	0.0439848		-0.404378	4.14993	0.226605		-0.404378	3.93116	0.184987		-0.404378	4.66851	0.139759
-0.404038	5.73364	0.169313		-0.404038	5.94756	0.155623		-0.404038	6.03509	0.0439743		-0.404038	4.1497	0.226628		-0.404038	3.93093	0.184976		-0.404038	4.66828	0.139752
-0.403699	5.73332	0.169375		-0.403699	5.94728	0.155555		-0.403699	6.03482	0.0439646		-0.403699	4.14947	0.226652		-0.403699	3.9307	0.184965		-0.403699	4.66805	0.139746
-0.403359	5.73301	0.169437		-0.403359	5.947	0.155487		-0.403359	6.03454	0.0439557		-0.403359	4.14924	0.226675		-0.403359	3.93048	0.184954		-0.403359	4.66782	0.13974
-0.40302	5.7327	0.169498		-0.40302	5.94672	0.155419		-0.40302	6.03426	0.0439476		-0.40302	4.14901	0.226699		-0.40302	3.93025	0.184943		-0.40302	4.66759	0.139734
-0.40268	5.73239	0.16956		-0.40268	5.94644	0.155351		-0.40268	6.03398	0.0439403		-0.40268	4.14878	0.226722		-0.40268	3.93003	0.184932		-0.40268	4.66736	0.139729
-0.402341	5.73207	0.169622		-0.402341	5.94616	0.155284		-0.402341	6.03371	0.0439338		-0.402341	4.14855	0.226746		-0.402341	3.9298	0.184921		-0.402341	4.66713	0.139723
-0.402001	5.73176	0.169684		-0.402001	5.94588	0.155216		-0.402001	6.03343	0.0439282		-0.402001	4.14832	0.226769		-0.402001	3.92958	0.18491		-0.402001	4.6669	0.139718
-0.401662	5.73145	0.169746		-0.401662	5.9456	0.155149		-0.401662	6.03316	0.0439233		-0.401662	4.14809	0.226793		-0.401662	3.92936	0.184899		-0.401662	4.66667	0.139713
-0.401322	5.73114	0.169807		-0.401322	5.94532	0.155081		-0.401322	6.03288	0.0439192		-0.401322	4.14786	0.226817		-0.401322	3.92913	0.184887		-0.401322	4.66644	0.139708
-0.400983	5.73083	0.169869		-0.400983	5.94504	0.155014		-0.400983	6.03261	0.0439159		-0.400983	4.14763	0.22684		-0.400983	3.92891	0.184876		-0.400983	4.66621	0.139703
-0.400643	5.73053	0.169931		-0.400643	5.94476	0.154947		-0.400643	6.03234	0.0439134		-0.400643	4.14741	0.226864		-0.400643	3.92869	0.184865		-0.400643	4.66598	0.139699
-0.400304	5.73022	0.169992		-0.400304	5.94449	0.15488		-0.400304	6.03207	0.0439117		-0.400304	4.14718	0.226888		-0.400304	3.92846	0.184853		-0.400304	4.66575	0.139695
-0.399964	5.72991	0.170054		-0.399964	5.94421	0.154814		-0.399964	6.03179	0.0439108		-0.399964	4.14695	0.226912		-0.399964	3.92824	0.184842		-0.399964	4.66552	0.139691
-0.399625	5.7296	0.170115		-0.399625	5.94393	0.154747		-0.399625	6.03152	0.0439107		-0.399625	4.14672	0.226936		-0.399625	3.92802	0.18483		-0.399625	4.66529	0.139687
-0.399285	5.7293	0.170177		-0.399285	5.94365	0.154681		-0.399285	6.03125	0.0439113		-0.399285	4.1465	0.22696		-0.399285	3.9278	0.184819		-0.399285	4.66506	0.139684
-0.398946	5.72899	0.170238		-0.398946	5.94338	0.154614		-0.398946	6.03098	0.0439127		-0.398946	4.14627	0.226984		-0.398946	3.92757	0.184807		-0.398946	4.66483	0.13968
-0.398606	5.72868	0.1703		-0.398606	5.9431	0.154548		-0.398606	6.03071	0.0439149		-0.398606	4.14604	0.227008		-0.398606	3.92735	0.184796		-0.398606	4.6646	0.139677
-0.398266	5.72838	0.170361		-0.398266	5.94283	0.154482		-0.398266	6.03044	0.0439178		-0.398266	4.14582	0.227032		-0.398266	3.92713	0.184784		-0.398266	4.66437	0.139674
-0.397927	5.72807	0.170422		-0.397927	5.94255	0.154416		-0.397927	6.03017	0.0439215		-0.397927	4.14559	0.227056		-0.397927	3.92691	0.184772		-0.397927	4.66413	0.139672
-0.397587	5.72777	0.170484		-0.397587	5.94227	0.15435		-0.397587	6.02991	0.043926		-0.397587	4.14536	0.22708		-0.397587	3.92669	0.18476		-0.397587	4.6639	0.139669
-0.397248	5.72747	0.170545		-0.397248	5.942	0.154284		-0.397248	6.02964	0.0439312		-0.397248	4.14514	0.227104		-0.397248	3.92647	0.184749		-0.397248	4.66367	0.139667
-0.396908	5.72716	0.170606		-0.396908	5.94172	0.154219		-0.396908	6.02937	0.0439371		-0.396908	4.14491	0.227128		-0.396908	3.92625	0.184737		-0.396908	4.66344	0.139665
-0.396569	5.72686	0.170667		-0.396569	5.94145	0.154153		-0.396569	6.0291	0.0439439		-0.396569	4.14469	0.227152		-0.396569	3.92603	0.184725		-0.396569	4.66321	0.139663
-0.396229	5.72656	0.170728		-0.396229	5.94118	0.154088		-0.396229	6.02884	0.0439513		-0.396229	4.14446	0.227177		-0.396229	3.92581	0.184713		-0.396229	4.66298	0.139661
-0.39589	5.72626	0.170789		-0.39589	5.9409	0.154023		-0.39589	6.02857	0.0439595		-0.39589	4.14424	0.227201		-0.39589	3.92559	0.184701		-0.39589	4.66275	0.13966
-0.39555	5.72595	0.170851		-0.39555	5.94063	0.153958		-0.39555	6.02831	0.0439684		-0.39555	4.14401	0.227225		-0.39555	3.92537	0.184689		-0.39555	4.66252	0.139659
-0.395211	5.72565	0.170912		-0.395211	5.94036	0.153893		-0.395211	6.02804	0.0439781		-0.395211	4.14379	0.22725		-0.395211	3.92515	0.184677		-0.395211	4.66229	0.139658
-0.394871	5.72535	0.170973		-0.394871	5.94008	0.153828		-0.394871	6.02778	0.0439884		-0.394871	4.14356	0.227274		-0.394871	3.92493	0.184665		-0.394871	4.66206	0.139657
-0.394532	5.72505	0.171034		-0.394532	5.93981	0.153763		-0.394532	6.02752	0.0439995		-0.394532	4.14334	0.227298		-0.394532	3.92471	0.184653		-0.394532	4.66183	0.139656
-0.394192	5.72475	0.171094		-0.394192	5.93954	0.153699		-0.394192	6.02725	0.0440113		-0.394192	4.14311	0.227323		-0.394192	3.92449	0.184641		-0.394192	4.6616	0.139656
-0.393853	5.72446	0.171155		-0.393853	5.93927	0.153634		-0.393853	6.02699	0.0440239		-0.393853	4.14289	0.227347		-0.393853	3.92427	0.184629		-0.393853	4.66136	0.139656
-0.393513	5.72416	0.171216		-0.393513	5.93899	0.15357		-0.393513	6.02673	0.0440371		-0.393513	4.14266	0.227372		-0.393513	3.92405	0.184617		-0.393513	4.66113	0.139656
-0.393174	5.72386	0.171277		-0.393174	5.93872	0.153506		-0.393174	6.02647	0.044051		-0.393174	4.14244	0.227396		-0.393174	3.92384	0.184605		-0.393174	4.6609	0.139656
-0.392834	5.72356	0.171338		-0.392834	5.93845	0.153442		-0.392834	6.0262	0.0440657		-0.392834	4.14222	0.227421		-0.392834	3.92362	0.184592		-0.392834	4.66067	0.139657
-0.392495	5.72326	0.171398		-0.392495	5.93818	0.153378		-0.392495	6.02594	0.044081		-0.392495	4.14199	0.227446		-0.392495	3.9234	0.18458		-0.392495	4.66044	0.139657
-0.392155	5.72297	0.171459		-0.392155	5.93791	0.153314		-0.392155	6.02568	0.044097		-0.392155	4.14177	0.22747		-0.392155	3.92318	0.184568		-0.392155	4.66021	0.139658
-0.391816	5.72267	0.17152		-0.391816	5.93764	0.153251		-0.391816	6.02542	0.0441137		-0.391816	4.14155	0.227495		-0.391816	3.92297	0.184556		-0.391816	4.65998	0.139659
-0.391476	5.72238	0.17158		-0.391476	5.93737	0.153187		-0.391476	6.02516	0.0441311		-0.391476	4.14132	0.22752		-0.391476	3.92275	0.184543		-0.391476	4.65975	0.139661
-0.391136	5.72208	0.171641		-0.391136	5.9371	0.153124		-0.391136	6.02491	0.0441491		-0.391136	4.1411	0.227544		-0.391136	3.92253	0.184531		-0.391136	4.65951	0.139662
-0.390797	5.72179	0.171701		-0.390797	5.93683	0.153061		-0.390797	6.02465	0.0441678		-0.390797	4.14088	0.227569		-0.390797	3.92232	0.184518		-0.390797	4.65928	0.139664
-0.390457	5.72149	0.171762		-0.390457	5.93656	0.152998		-0.390457	6.02439	0.0441872		-0.390457	4.14065	0.227594		-0.390457	3.9221	0.184506		-0.390457	4.65905	0.139666
-0.390118	5.7212	0.171822		-0.390118	5.93629	0.152935		-0.390118	6.02413	0.0442072		-0.390118	4.14043	0.227619		-0.390118	3.92188	0.184493		-0.390118	4.65882	0.139668
-0.389778	5.72091	0.171882		-0.389778	5.93602	0.152872		-0.389778	6.02387	0.0442279		-0.389778	4.14021	0.227644		-0.389778	3.92167	0.184481		-0.389778	4.65859	0.139671
-0.389439	5.72061	0.171943		-0.389439	5.93575	0.152809		-0.389439	6.02362	0.0442493		-0.389439	4.13999	0.227669		-0.389439	3.92145	0.184468		-0.389439	4.65836	0.139674
-0.389099	5.72032	0.172003		-0.389099	5.93549	0.152747		-0.389099	6.02336	0.0442712		-0.389099	4.13976	0.227694		-0.389099	3.92124	0.184456		-0.389099	4.65812	0.139676
-0.38876	5.72003	0.172063		-0.38876	5.93522	0.152684		-0.38876	6.0231	0.0442938		-0.38876	4.13954	0.227719		-0.38876	3.92102	0.184443		-0.38876	4.65789	0.139679
-0.38842	5.71974	0.172123		-0.38842	5.93495	0.152622		-0.38842	6.02285	0.0443171		-0.38842	4.13932	0.227744		-0.38842	3.92081	0.184431		-0.38842	4.65766	0.139683
-0.388081	5.71945	0.172183		-0.388081	5.93468	0.15256		-0.388081	6.02259	0.044341		-0.388081	4.1391	0.227769		-0.388081	3.92059	0.184418		-0.388081	4.65743	0.139686
-0.387741	5.71916	0.172243		-0.387741	5.93441	0.152498		-0.387741	6.02234	0.0443655		-0.387741	4.13888	0.227794		-0.387741	3.92038	0.184405		-0.387741	4.6572	0.13969
-0.387402	5.71887	0.172303		-0.387402	5.93415	0.152436		-0.387402	6.02208	0.0443906		-0.387402	4.13866	0.227819		-0.387402	3.92016	0.184392		-0.387402	4.65696	0.139694
-0.387062	5.71858	0.172363		-0.387062	5.93388	0.152374		-0.387062	6.02183	0.0444163		-0.387062	4.13844	0.227844		-0.387062	3.91995	0.18438		-0.387062	4.65673	0.139698
-0.386723	5.71829	0.172423		-0.386723	5.93361	0.152313		-0.386723	6.02157	0.0444426		-0.386723	4.13821	0.227869		-0.386723	3.91973	0.184367		-0.386723	4.6565	0.139703
-0.386383	5.718	0.172483		-0.386383	5.93335	0.152251		-0.386383	6.02132	0.0444695		-0.386383	4.13799	0.227895		-0.386383	3.91952	0.184354		-0.386383	4.65627	0.139707
-0.386044	5.71771	0.172543		-0.386044	5.93308	0.15219		-0.386044	6.02107	0.044497		-0.386044	4.13777	0.22792		-0.386044	3.91931	0.184341		-0.386044	4.65604	0.139712
-0.385704	5.71743	0.172602		-0.385704	5.93282	0.152129		-0.385704	6.02082	0.0445251		-0.385704	4.13755	0.227945		-0.385704	3.91909	0.184328		-0.385704	4.6558	0.139717
-0.385365	5.71714	0.172662		-0.385365	5.93255	0.152068		-0.385365	6.02056	0.0445538		-0.385365	4.13733	0.22797		-0.385365	3.91888	0.184316		-0.385365	4.65557	0.139722
-0.385025	5.71685	0.172722		-0.385025	5.93229	0.152007		-0.385025	6.02031	0.0445831		-0.385025	4.13711	0.227996		-0.385025	3.91867	0.184303		-0.385025	4.65534	0.139728
-0.384686	5.71657	0.172781		-0.384686	5.93202	0.151946		-0.384686	6.02006	0.0446129		-0.384686	4.13689	0.228021		-0.384686	3.91845	0.18429		-0.384686	4.65511	0.139734
-0.384346	5.71628	0.172841		-0.384346	5.93176	0.151886		-0.384346	6.01981	0.0446433		-0.384346	4.13667	0.228046		-0.384346	3.91824	0.184277		-0.384346	4.65487	0.139739
-0.384006	5.716	0.1729		-0.384006	5.93149	0.151825		-0.384006	6.01956	0.0446743		-0.384006	4.13645	0.228072		-0.384006	3.91803	0.184264		-0.384006	4.65464	0.139746
-0.383667	5.71571	0.17296		-0.383667	5.93123	0.151765		-0.383667	6.01931	0.0447058		-0.383667	4.13623	0.228097		-0.383667	3.91781	0.184251		-0.383667	4.65441	0.139752
-0.383327	5.71543	0.173019		-0.383327	5.93096	0.151704		-0.383327	6.01906	0.0447378		-0.383327	4.13601	0.228123		-0.383327	3.9176	0.184238		-0.383327	4.65417	0.139758
-0.382988	5.71514	0.173078		-0.382988	5.9307	0.151644		-0.382988	6.01881	0.0447704		-0.382988	4.13579	0.228148		-0.382988	3.91739	0.184225		-0.382988	4.65394	0.139765
-0.382648	5.71486	0.173138		-0.382648	5.93044	0.151584		-0.382648	6.01856	0.0448036		-0.382648	4.13557	0.228174		-0.382648	3.91718	0.184212		-0.382648	4.65371	0.139772
-0.382309	5.71458	0.173197		-0.382309	5.93017	0.151525		-0.382309	6.01831	0.0448372		-0.382309	4.13535	0.228199		-0.382309	3.91697	0.184199		-0.382309	4.65348	0.139779
-0.381969	5.7143	0.173256		-0.381969	5.92991	0.151465		-0.381969	6.01806	0.0448714		-0.381969	4.13513	0.228225		-0.381969	3.91675	0.184186		-0.381969	4.65324	0.139787
-0.38163	5.71401	0.173315		-0.38163	5.92965	0.151405		-0.38163	6.01781	0.0449061		-0.38163	4.13491	0.22825		-0.38163	3.91654	0.184172		-0.38163	4.65301	0.139795
-0.38129	5.71373	0.173374		-0.38129	5.92938	0.151346		-0.38129	6.01756	0.0449413		-0.38129	4.1347	0.228276		-0.38129	3.91633	0.184159		-0.38129	4.65278	0.139802
-0.380951	5.71345	0.173433		-0.380951	5.92912	0.151287		-0.380951	6.01731	0.0449771		-0.380951	4.13448	0.228302		-0.380951	3.91612	0.184146		-0.380951	4.65254	0.139811
-0.380611	5.71317	0.173492		-0.380611	5.92886	0.151227		-0.380611	6.01706	0.0450133		-0.380611	4.13426	0.228327		-0.380611	3.91591	0.184133		-0.380611	4.65231	0.139819
-0.380272	5.71289	0.173551		-0.380272	5.9286	0.151168		-0.380272	6.01682	0.04505		-0.380272	4.13404	0.228353		-0.380272	3.9157	0.18412		-0.380272	4.65208	0.139827
-0.379932	5.71261	0.17361		-0.379932	5.92833	0.15111		-0.379932	6.01657	0.0450872		-0.379932	4.13382	0.228379		-0.379932	3.91549	0.184107		-0.379932	4.65184	0.139836
-0.379593	5.71233	0.173668		-0.379593	5.92807	0.151051		-0.379593	6.01632	0.0451249		-0.379593	4.1336	0.228405		-0.379593	3.91528	0.184093		-0.379593	4.65161	0.139845
-0.379253	5.71205	0.173727		-0.379253	5.92781	0.150992		-0.379253	6.01608	0.045163		-0.379253	4.13338	0.22843		-0.379253	3.91507	0.18408		-0.379253	4.65137	0.139854
-0.378914	5.71178	0.173786		-0.378914	5.92755	0.150934		-0.378914	6.01583	0.0452017		-0.378914	4.13317	0.228456		-0.378914	3.91486	0.184067		-0.378914	4.65114	0.139864
-0.378574	5.7115	0.173844		-0.378574	5.92729	0.150875		-0.378574	6.01558	0.0452408		-0.378574	4.13295	0.228482		-0.378574	3.91465	0.184053		-0.378574	4.65091	0.139873
-0.378235	5.71122	0.173903		-0.378235	5.92703	0.150817		-0.378235	6.01534	0.0452803		-0.378235	4.13273	0.228508		-0.378235	3.91444	0.18404		-0.378235	4.65067	0.139883
-0.377895	5.71094	0.173961		-0.377895	5.92677	0.150759		-0.377895	6.01509	0.0453203		-0.377895	4.13251	0.228534		-0.377895	3.91423	0.184027		-0.377895	4.65044	0.139893
-0.377556	5.71067	0.174019		-0.377556	5.92651	0.150701		-0.377556	6.01484	0.0453608		-0.377556	4.13229	0.22856		-0.377556	3.91402	0.184013		-0.377556	4.6502	0.139903
-0.377216	5.71039	0.174078		-0.377216	5.92625	0.150643		-0.377216	6.0146	0.0454016		-0.377216	4.13208	0.228586		-0.377216	3.91381	0.184		-0.377216	4.64997	0.139914
-0.376876	5.71011	0.174136		-0.376876	5.92599	0.150586		-0.376876	6.01435	0.045443		-0.376876	4.13186	0.228612		-0.376876	3.9136	0.183987		-0.376876	4.64973	0.139925
-0.376537	5.70984	0.174194		-0.376537	5.92573	0.150528		-0.376537	6.01411	0.0454847		-0.376537	4.13164	0.228638		-0.376537	3.91339	0.183973		-0.376537	4.6495	0.139936
-0.376197	5.70956	0.174252		-0.376197	5.92547	0.150471		-0.376197	6.01386	0.0455269		-0.376197	4.13142	0.228664		-0.376197	3.91318	0.18396		-0.376197	4.64927	0.139947
-0.375858	5.70929	0.17431		-0.375858	5.92521	0.150414		-0.375858	6.01362	0.0455694		-0.375858	4.13121	0.22869		-0.375858	3.91297	0.183946		-0.375858	4.64903	0.139958
-0.375518	5.70902	0.174368		-0.375518	5.92495	0.150356		-0.375518	6.01338	0.0456124		-0.375518	4.13099	0.228716		-0.375518	3.91277	0.183933		-0.375518	4.6488	0.13997
-0.375179	5.70874	0.174426		-0.375179	5.92469	0.150299		-0.375179	6.01313	0.0456558		-0.375179	4.13077	0.228742		-0.375179	3.91256	0.18392		-0.375179	4.64856	0.139981
-0.374839	5.70847	0.174484		-0.374839	5.92443	0.150243		-0.374839	6.01289	0.0456996		-0.374839	4.13056	0.228768		-0.374839	3.91235	0.183906		-0.374839	4.64833	0.139993
-0.3745	5.7082	0.174542		-0.3745	5.92417	0.150186		-0.3745	6.01265	0.0457437		-0.3745	4.13034	0.228794		-0.3745	3.91214	0.183893		-0.3745	4.64809	0.140006
-0.37416	5.70793	0.174599		-0.37416	5.92392	0.150129		-0.37416	6.0124	0.0457883		-0.37416	4.13012	0.22882		-0.37416	3.91193	0.183879		-0.37416	4.64786	0.140018
-0.373821	5.70765	0.174657		-0.373821	5.92366	0.150073		-0.373821	6.01216	0.0458332		-0.373821	4.12991	0.228846		-0.373821	3.91172	0.183866		-0.373821	4.64762	0.140031
-0.373481	5.70738	0.174715		-0.373481	5.9234	0.150016		-0.373481	6.01192	0.0458785		-0.373481	4.12969	0.228872		-0.373481	3.91152	0.183852		-0.373481	4.64738	0.140044
-0.373142	5.70711	0.174772		-0.373142	5.92314	0.14996		-0.373142	6.01167	0.0459242		-0.373142	4.12947	0.228899		-0.373142	3.91131	0.183839		-0.373142	4.64715	0.140057
-0.372802	5.70684	0.17483		-0.372802	5.92288	0.149904		-0.372802	6.01143	0.0459702		-0.372802	4.12926	0.228925		-0.372802	3.9111	0.183825		-0.372802	4.64691	0.14007
-0.372463	5.70657	0.174887		-0.372463	5.92263	0.149848		-0.372463	6.01119	0.0460166		-0.372463	4.12904	0.228951		-0.372463	3.91089	0.183812		-0.372463	4.64668	0.140084
-0.372123	5.7063	0.174944		-0.372123	5.92237	0.149792		-0.372123	6.01095	0.0460633		-0.372123	4.12882	0.228977		-0.372123	3.91069	0.183798		-0.372123	4.64644	0.140097
-0.371784	5.70603	0.175002		-0.371784	5.92211	0.149737		-0.371784	6.0107	0.0461103		-0.371784	4.12861	0.229004		-0.371784	3.91048	0.183784		-0.371784	4.64621	0.140111
-0.371444	5.70577	0.175059		-0.371444	5.92185	0.149681		-0.371444	6.01046	0.0461577		-0.371444	4.12839	0.22903		-0.371444	3.91027	0.183771		-0.371444	4.64597	0.140126
-0.371105	5.7055	0.175116		-0.371105	5.9216	0.149626		-0.371105	6.01022	0.0462054		-0.371105	4.12818	0.229056		-0.371105	3.91007	0.183757		-0.371105	4.64573	0.14014
-0.370765	5.70523	0.175173		-0.370765	5.92134	0.149571		-0.370765	6.00998	0.0462535		-0.370765	4.12796	0.229082		-0.370765	3.90986	0.183744		-0.370765	4.6455	0.140155
-0.370426	5.70496	0.17523		-0.370426	5.92108	0.149515		-0.370426	6.00974	0.0463018		-0.370426	4.12774	0.229109		-0.370426	3.90965	0.18373		-0.370426	4.64526	0.140169
-0.370086	5.70469	0.175287		-0.370086	5.92083	0.14946		-0.370086	6.0095	0.0463505		-0.370086	4.12753	0.229135		-0.370086	3.90945	0.183716		-0.370086	4.64502	0.140185
-0.369746	5.70443	0.175343		-0.369746	5.92057	0.149405		-0.369746	6.00925	0.0463994		-0.369746	4.12731	0.229161		-0.369746	3.90924	0.183703		-0.369746	4.64479	0.1402
-0.369407	5.70416	0.1754		-0.369407	5.92032	0.149351		-0.369407	6.00901	0.0464487		-0.369407	4.1271	0.229188		-0.369407	3.90904	0.183689		-0.369407	4.64455	0.140215
-0.369067	5.7039	0.175457		-0.369067	5.92006	0.149296		-0.369067	6.00877	0.0464982		-0.369067	4.12688	0.229214		-0.369067	3.90883	0.183676		-0.369067	4.64431	0.140231
-0.368728	5.70363	0.175513		-0.368728	5.9198	0.149242		-0.368728	6.00853	0.0465481		-0.368728	4.12667	0.229241		-0.368728	3.90862	0.183662		-0.368728	4.64408	0.140247
-0.368388	5.70337	0.17557		-0.368388	5.91955	0.149187		-0.368388	6.00829	0.0465982		-0.368388	4.12645	0.229267		-0.368388	3.90842	0.183648		-0.368388	4.64384	0.140263
-0.368049	5.7031	0.175626		-0.368049	5.91929	0.149133		-0.368049	6.00805	0.0466485		-0.368049	4.12623	0.229294		-0.368049	3.90821	0.183635		-0.368049	4.6436	0.140279
-0.367709	5.70284	0.175683		-0.367709	5.91904	0.149079		-0.367709	6.00781	0.0466992		-0.367709	4.12602	0.22932		-0.367709	3.90801	0.183621		-0.367709	4.64336	0.140296
-0.36737	5.70258	0.175739		-0.36737	5.91878	0.149025		-0.36737	6.00757	0.0467501		-0.36737	4.1258	0.229346		-0.36737	3.9078	0.183607		-0.36737	4.64313	0.140313
-0.36703	5.70231	0.175795		-0.36703	5.91853	0.148971		-0.36703	6.00733	0.0468012		-0.36703	4.12559	0.229373		-0.36703	3.9076	0.183594		-0.36703	4.64289	0.14033
-0.366691	5.70205	0.175851		-0.366691	5.91827	0.148917		-0.366691	6.00709	0.0468526		-0.366691	4.12537	0.229399		-0.366691	3.90739	0.18358		-0.366691	4.64265	0.140347
-0.366351	5.70179	0.175907		-0.366351	5.91802	0.148863		-0.366351	6.00685	0.0469043		-0.366351	4.12516	0.229426		-0.366351	3.90719	0.183566		-0.366351	4.64241	0.140364
-0.366012	5.70153	0.175963		-0.366012	5.91777	0.14881		-0.366012	6.00661	0.0469561		-0.366012	4.12494	0.229452		-0.366012	3.90698	0.183553		-0.366012	4.64218	0.140382
-0.365672	5.70126	0.176019		-0.365672	5.91751	0.148757		-0.365672	6.00637	0.0470082		-0.365672	4.12473	0.229479		-0.365672	3.90678	0.183539		-0.365672	4.64194	0.1404
-0.365333	5.701	0.176075		-0.365333	5.91726	0.148703		-0.365333	6.00613	0.0470606		-0.365333	4.12451	0.229506		-0.365333	3.90657	0.183525		-0.365333	4.6417	0.140418
-0.364993	5.70074	0.176131		-0.364993	5.917	0.14865		-0.364993	6.00589	0.0471131		-0.364993	4.1243	0.229532		-0.364993	3.90637	0.183512		-0.364993	4.64146	0.140436
-0.364654	5.70048	0.176186		-0.364654	5.91675	0.148597		-0.364654	6.00565	0.0471659		-0.364654	4.12408	0.229559		-0.364654	3.90616	0.183498		-0.364654	4.64122	0.140455
-0.364314	5.70022	0.176242		-0.364314	5.9165	0.148544		-0.364314	6.00541	0.0472188		-0.364314	4.12387	0.229585		-0.364314	3.90596	0.183484		-0.364314	4.64098	0.140473
-0.363975	5.69996	0.176297		-0.363975	5.91624	0.148492		-0.363975	6.00517	0.047272		-0.363975	4.12365	0.229612		-0.363975	3.90575	0.183471		-0.363975	4.64074	0.140492
-0.363635	5.6997	0.176353		-0.363635	5.91599	0.148439		-0.363635	6.00493	0.0473253		-0.363635	4.12344	0.229638		-0.363635	3.90555	0.183457		-0.363635	4.6405	0.140512
-0.363296	5.69945	0.176408		-0.363296	5.91574	0.148386		-0.363296	6.00469	0.0473788		-0.363296	4.12323	0.229665		-0.363296	3.90534	0.183443		-0.363296	4.64027	0.140531
-0.362956	5.69919	0.176463		-0.362956	5.91548	0.148334		-0.362956	6.00445	0.0474325		-0.362956	4.12301	0.229692		-0.362956	3.90514	0.18343		-0.362956	4.64003	0.140551
-0.362616	5.69893	0.176518		-0.362616	5.91523	0.148282		-0.362616	6.00421	0.0474864		-0.362616	4.1228	0.229718		-0.362616	3.90494	0.183416		-0.362616	4.63979	0.14057
-0.362277	5.69867	0.176574		-0.362277	5.91498	0.14823		-0.362277	6.00397	0.0475405		-0.362277	4.12258	0.229745		-0.362277	3.90473	0.183402		-0.362277	4.63955	0.14059
-0.361937	5.69842	0.176629		-0.361937	5.91472	0.148178		-0.361937	6.00373	0.0475947		-0.361937	4.12237	0.229771		-0.361937	3.90453	0.183388		-0.361937	4.63931	0.140611
-0.361598	5.69816	0.176683		-0.361598	5.91447	0.148126		-0.361598	6.00349	0.047649		-0.361598	4.12215	0.229798		-0.361598	3.90433	0.183375		-0.361598	4.63907	0.140631
-0.361258	5.6979	0.176738		-0.361258	5.91422	0.148074		-0.361258	6.00326	0.0477036		-0.361258	4.12194	0.229825		-0.361258	3.90412	0.183361		-0.361258	4.63883	0.140652
-0.360919	5.69765	0.176793		-0.360919	5.91397	0.148022		-0.360919	6.00302	0.0477582		-0.360919	4.12172	0.229851		-0.360919	3.90392	0.183347		-0.360919	4.63859	0.140672
-0.360579	5.69739	0.176848		-0.360579	5.91371	0.147971		-0.360579	6.00278	0.047813		-0.360579	4.12151	0.229878		-0.360579	3.90372	0.183334		-0.360579	4.63835	0.140694
-0.36024	5.69714	0.176902		-0.36024	5.91346	0.147919		-0.36024	6.00254	0.047868		-0.36024	4.1213	0.229905		-0.36024	3.90351	0.18332		-0.36024	4.63811	0.140715
-0.3599	5.69688	0.176957		-0.3599	5.91321	0.147868		-0.3599	6.0023	0.047923		-0.3599	4.12108	0.229931		-0.3599	3.90331	0.183306		-0.3599	4.63787	0.140736
-0.359561	5.69663	0.177011		-0.359561	5.91296	0.147817		-0.359561	6.00206	0.0479782		-0.359561	4.12087	0.229958		-0.359561	3.90311	0.183293		-0.359561	4.63763	0.140758
-0.359221	5.69637	0.177065		-0.359221	5.91271	0.147766		-0.359221	6.00182	0.0480335		-0.359221	4.12065	0.229985		-0.359221	3.9029	0.183279		-0.359221	4.63738	0.14078
-0.358882	5.69612	0.17712		-0.358882	5.91245	0.147715		-0.358882	6.00158	0.0480889		-0.358882	4.12044	0.230011		-0.358882	3.9027	0.183265		-0.358882	4.63714	0.140802
-0.358542	5.69587	0.177174		-0.358542	5.9122	0.147664		-0.358542	6.00134	0.0481444		-0.358542	4.12022	0.230038		-0.358542	3.9025	0.183252		-0.358542	4.6369	0.140824
-0.358203	5.69562	0.177228		-0.358203	5.91195	0.147613		-0.358203	6.0011	0.0482		-0.358203	4.12001	0.230065		-0.358203	3.90229	0.183238		-0.358203	4.63666	0.140847
-0.357863	5.69536	0.177282		-0.357863	5.9117	0.147563		-0.357863	6.00086	0.0482557		-0.357863	4.1198	0.230091		-0.357863	3.90209	0.183225		-0.357863	4.63642	0.14087
-0.357524	5.69511	0.177336		-0.357524	5.91145	0.147512		-0.357524	6.00062	0.0483115		-0.357524	4.11958	0.230118		-0.357524	3.90189	0.183211		-0.357524	4.63618	0.140893
-0.357184	5.69486	0.177389		-0.357184	5.9112	0.147462		-0.357184	6.00038	0.0483674		-0.357184	4.11937	0.230145		-0.357184	3.90169	0.183197		-0.357184	4.63594	0.140916
-0.356845	5.69461	0.177443		-0.356845	5.91095	0.147411		-0.356845	6.00015	0.0484234		-0.356845	4.11915	0.230172		-0.356845	3.90148	0.183184		-0.356845	4.63569	0.140939
-0.356505	5.69436	0.177497		-0.356505	5.9107	0.147361		-0.356505	5.99991	0.0484794		-0.356505	4.11894	0.230198		-0.356505	3.90128	0.18317		-0.356505	4.63545	0.140963
-0.356166	5.69411	0.17755		-0.356166	5.91044	0.147311		-0.356166	5.99967	0.0485355		-0.356166	4.11873	0.230225		-0.356166	3.90108	0.183156		-0.356166	4.63521	0.140987
-0.355826	5.69386	0.177604		-0.355826	5.91019	0.147261		-0.355826	5.99943	0.0485916		-0.355826	4.11851	0.230252		-0.355826	3.90088	0.183143		-0.355826	4.63497	0.141011
-0.355487	5.69361	0.177657		-0.355487	5.90994	0.147211		-0.355487	5.99919	0.0486478		-0.355487	4.1183	0.230278		-0.355487	3.90067	0.183129		-0.355487	4.63472	0.141035
-0.355147	5.69336	0.17771		-0.355147	5.90969	0.147162		-0.355147	5.99895	0.048704		-0.355147	4.11808	0.230305		-0.355147	3.90047	0.183116		-0.355147	4.63448	0.141059
-0.354807	5.69311	0.177763		-0.354807	5.90944	0.147112		-0.354807	5.99871	0.0487603		-0.354807	4.11787	0.230332		-0.354807	3.90027	0.183102		-0.354807	4.63424	0.141084
-0.354468	5.69286	0.177816		-0.354468	5.90919	0.147063		-0.354468	5.99847	0.0488166		-0.354468	4.11766	0.230358		-0.354468	3.90007	0.183089		-0.354468	4.63399	0.141109
-0.354128	5.69262	0.177869		-0.354128	5.90894	0.147013		-0.354128	5.99823	0.048873		-0.354128	4.11744	0.230385		-0.354128	3.89987	0.183075		-0.354128	4.63375	0.141134
-0.353789	5.69237	0.177922		-0.353789	5.90869	0.146964		-0.353789	5.99799	0.0489294		-0.353789	4.11723	0.230412		-0.353789	3.89966	0.183062		-0.353789	4.63351	0.141159
-0.353449	5.69212	0.177975		-0.353449	5.90844	0.146915		-0.353449	5.99775	0.0489858		-0.353449	4.11702	0.230438		-0.353449	3.89946	0.183048		-0.353449	4.63326	0.141185
-0.35311	5.69188	0.178028		-0.35311	5.90819	0.146866		-0.35311	5.99751	0.0490422		-0.35311	4.1168	0.230465		-0.35311	3.89926	0.183035		-0.35311	4.63302	0.14121
-0.35277	5.69163	0.17808		-0.35277	5.90794	0.146817		-0.35277	5.99727	0.0490986		-0.35277	4.11659	0.230492		-0.35277	3.89906	0.183021		-0.35277	4.63278	0.141236
-0.352431	5.69138	0.178133		-0.352431	5.90769	0.146768		-0.352431	5.99703	0.049155		-0.352431	4.11637	0.230518		-0.352431	3.89886	0.183008		-0.352431	4.63253	0.141262
-0.352091	5.69114	0.178185		-0.352091	5.90744	0.146719		-0.352091	5.99679	0.0492115		-0.352091	4.11616	0.230545		-0.352091	3.89866	0.182994		-0.352091	4.63229	0.141288
-0.351752	5.69089	0.178237		-0.351752	5.90719	0.146671		-0.351752	5.99655	0.0492679		-0.351752	4.11595	0.230572		-0.351752	3.89845	0.182981		-0.351752	4.63204	0.141315
-0.351412	5.69065	0.17829		-0.351412	5.90694	0.146622		-0.351412	5.99631	0.0493243		-0.351412	4.11573	0.230598		-0.351412	3.89825	0.182967		-0.351412	4.6318	0.141342
-0.351073	5.6904	0.178342		-0.351073	5.90669	0.146574		-0.351073	5.99606	0.0493807		-0.351073	4.11552	0.230625		-0.351073	3.89805	0.182954		-0.351073	4.63155	0.141369
-0.350733	5.69016	0.178394		-0.350733	5.90644	0.146525		-0.350733	5.99582	0.0494371		-0.350733	4.1153	0.230652		-0.350733	3.89785	0.18294		-0.350733	4.63131	0.141396
-0.350394	5.68992	0.178446		-0.350394	5.90619	0.146477		-0.350394	5.99558	0.0494934		-0.350394	4.11509	0.230678		-0.350394	3.89765	0.182927		-0.350394	4.63106	0.141423
-0.350054	5.68967	0.178497		-0.350054	5.90594	0.146429		-0.350054	5.99534	0.0495497		-0.350054	4.11488	0.230705		-0.350054	3.89745	0.182914		-0.350054	4.63082	0.141451
-0.349715	5.68943	0.178549		-0.349715	5.9057	0.146381		-0.349715	5.9951	0.049606		-0.349715	4.11466	0.230731		-0.349715	3.89725	0.1829		-0.349715	4.63057	0.141478
-0.349375	5.68919	0.178601		-0.349375	5.90545	0.146333		-0.349375	5.99486	0.0496622		-0.349375	4.11445	0.230758		-0.349375	3.89705	0.182887		-0.349375	4.63033	0.141506
-0.349036	5.68895	0.178652		-0.349036	5.9052	0.146285		-0.349036	5.99462	0.0497184		-0.349036	4.11423	0.230785		-0.349036	3.89684	0.182873		-0.349036	4.63008	0.141534
-0.348696	5.6887	0.178703		-0.348696	5.90495	0.146238		-0.348696	5.99437	0.0497746		-0.348696	4.11402	0.230811		-0.348696	3.89664	0.18286		-0.348696	4.62983	0.141563
-0.348357	5.68846	0.178755		-0.348357	5.9047	0.14619		-0.348357	5.99413	0.0498306		-0.348357	4.11381	0.230838		-0.348357	3.89644	0.182847		-0.348357	4.62959	0.141591
-0.348017	5.68822	0.178806		-0.348017	5.90445	0.146143		-0.348017	5.99389	0.0498867		-0.348017	4.11359	0.230864		-0.348017	3.89624	0.182834		-0.348017	4.62934	0.14162
-0.347677	5.68798	0.178857		-0.347677	5.9042	0.146095		-0.347677	5.99365	0.0499426		-0.347677	4.11338	0.230891		-0.347677	3.89604	0.18282		-0.347677	4.62909	0.141649
-0.347338	5.68774	0.178908		-0.347338	5.90395	0.146048		-0.347338	5.99341	0.0499985		-0.347338	4.11316	0.230917		-0.347338	3.89584	0.182807		-0.347338	4.62885	0.141678
-0.346998	5.6875	0.178959		-0.346998	5.9037	0.146001		-0.346998	5.99316	0.0500543		-0.346998	4.11295	0.230944		-0.346998	3.89564	0.182794		-0.346998	4.6286	0.141708
-0.346659	5.68726	0.17901		-0.346659	5.90346	0.145954		-0.346659	5.99292	0.05011		-0.346659	4.11274	0.23097		-0.346659	3.89544	0.182781		-0.346659	4.62835	0.141737
-0.346319	5.68702	0.17906		-0.346319	5.90321	0.145907		-0.346319	5.99268	0.0501656		-0.346319	4.11252	0.230997		-0.346319	3.89524	0.182767		-0.346319	4.6281	0.141767
-0.34598	5.68678	0.179111		-0.34598	5.90296	0.14586		-0.34598	5.99243	0.0502212		-0.34598	4.11231	0.231023		-0.34598	3.89504	0.182754		-0.34598	4.62786	0.141797
-0.34564	5.68654	0.179161		-0.34564	5.90271	0.145813		-0.34564	5.99219	0.0502766		-0.34564	4.11209	0.23105		-0.34564	3.89484	0.182741		-0.34564	4.62761	0.141827
-0.345301	5.68631	0.179212		-0.345301	5.90246	0.145766		-0.345301	5.99195	0.0503319		-0.345301	4.11188	0.231076		-0.345301	3.89463	0.182728		-0.345301	4.62736	0.141857
-0.344961	5.68607	0.179262		-0.344961	5.90221	0.14572		-0.344961	5.9917	0.0503872		-0.344961	4.11167	0.231103		-0.344961	3.89443	0.182715		-0.344961	4.62711	0.141888
-0.344622	5.68583	0.179312		-0.344622	5.90196	0.145673		-0.344622	5.99146	0.0504423		-0.344622	4.11145	0.231129		-0.344622	3.89423	0.182702		-0.344622	4.62686	0.141919
-0.344282	5.68559	0.179362		-0.344282	5.90172	0.145627		-0.344282	5.99122	0.0504973		-0.344282	4.11124	0.231156		-0.344282	3.89403	0.182689		-0.344282	4.62662	0.14195
-0.343943	5.68536	0.179412		-0.343943	5.90147	0.14558		-0.343943	5.99097	0.0505522		-0.343943	4.11102	0.231182		-0.343943	3.89383	0.182676		-0.343943	4.62637	0.141981
-0.343603	5.68512	0.179462		-0.343603	5.90122	0.145534		-0.343603	5.99073	0.0506069		-0.343603	4.11081	0.231208		-0.343603	3.89363	0.182663		-0.343603	4.62612	0.142012
-0.343264	5.68489	0.179512		-0.343264	5.90097	0.145488		-0.343264	5.99048	0.0506616		-0.343264	4.11059	0.231235		-0.343264	3.89343	0.18265		-0.343264	4.62587	0.142044
-0.342924	5.68465	0.179561		-0.342924	5.90072	0.145442		-0.342924	5.99024	0.0507161		-0.342924	4.11038	0.231261		-0.342924	3.89323	0.182637		-0.342924	4.62562	0.142075
-0.342585	5.68442	0.179611		-0.342585	5.90047	0.145396		-0.342585	5.98999	0.0507704		-0.342585	4.11017	0.231287		-0.342585	3.89303	0.182624		-0.342585	4.62537	0.142107
-0.342245	5.68418	0.17966		-0.342245	5.90023	0.14535		-0.342245	5.98975	0.0508246		-0.342245	4.10995	0.231314		-0.342245	3.89283	0.182611		-0.342245	4.62512	0.14214
-0.341906	5.68395	0.179709		-0.341906	5.89998	0.145304		-0.341906	5.9895	0.0508787		-0.341906	4.10974	0.23134		-0.341906	3.89263	0.182598		-0.341906	4.62487	0.142172
-0.341566	5.68371	0.179758		-0.341566	5.89973	0.145258		-0.341566	5.98925	0.0509326		-0.341566	4.10952	0.231366		-0.341566	3.89243	0.182585		-0.341566	4.62462	0.142204
-0.341227	5.68348	0.179807		-0.341227	5.89948	0.145213		-0.341227	5.98901	0.0509864		-0.341227	4.10931	0.231392		-0.341227	3.89223	0.182572		-0.341227	4.62437	0.142237
-0.340887	5.68324	0.179856		-0.340887	5.89923	0.145167		-0.340887	5.98876	0.05104		-0.340887	4.10909	0.231419		-0.340887	3.89203	0.182559		-0.340887	4.62412	0.14227
-0.340547	5.68301	0.179905		-0.340547	5.89899	0.145122		-0.340547	5.98851	0.0510934		-0.340547	4.10888	0.231445		-0.340547	3.89183	0.182547		-0.340547	4.62387	0.142303
-0.340208	5.68278	0.179954		-0.340208	5.89874	0.145076		-0.340208	5.98827	0.0511466		-0.340208	4.10866	0.231471		-0.340208	3.89163	0.182534		-0.340208	4.62361	0.142337
-0.339868	5.68255	0.180002		-0.339868	5.89849	0.145031		-0.339868	5.98802	0.0511997		-0.339868	4.10845	0.231497		-0.339868	3.89142	0.182521		-0.339868	4.62336	0.14237
-0.339529	5.68231	0.180051		-0.339529	5.89824	0.144986		-0.339529	5.98777	0.0512526		-0.339529	4.10823	0.231523		-0.339529	3.89122	0.182508		-0.339529	4.62311	0.142404
-0.339189	5.68208	0.180099		-0.339189	5.89799	0.144941		-0.339189	5.98752	0.0513053		-0.339189	4.10802	0.231549		-0.339189	3.89102	0.182496		-0.339189	4.62286	0.142438
-0.33885	5.68185	0.180147		-0.33885	5.89775	0.144896		-0.33885	5.98728	0.0513579		-0.33885	4.1078	0.231575		-0.33885	3.89082	0.182483		-0.33885	4.62261	0.142472
-0.33851	5.68162	0.180196		-0.33851	5.8975	0.144851		-0.33851	5.98703	0.0514102		-0.33851	4.10759	0.231601		-0.33851	3.89062	0.18247		-0.33851	4.62235	0.142506
-0.338171	5.68139	0.180244		-0.338171	5.89725	0.144806		-0.338171	5.98678	0.0514624		-0.338171	4.10737	0.231628		-0.338171	3.89042	0.182458		-0.338171	4.6221	0.142541
-0.337831	5.68116	0.180292		-0.337831	5.897	0.144761		-0.337831	5.98653	0.0515143		-0.337831	4.10716	0.231654		-0.337831	3.89022	0.182445		-0.337831	4.62185	0.142575
-0.337492	5.68093	0.180339		-0.337492	5.89675	0.144716		-0.337492	5.98628	0.051566		-0.337492	4.10694	0.231679		-0.337492	3.89002	0.182433		-0.337492	4.6216	0.14261
-0.337152	5.6807	0.180387		-0.337152	5.89651	0.144672		-0.337152	5.98603	0.0516176		-0.337152	4.10673	0.231705		-0.337152	3.88982	0.18242		-0.337152	4.62134	0.142645
-0.336813	5.68047	0.180434		-0.336813	5.89626	0.144627		-0.336813	5.98578	0.0516689		-0.336813	4.10651	0.231731		-0.336813	3.88962	0.182408		-0.336813	4.62109	0.142681
-0.336473	5.68024	0.180482		-0.336473	5.89601	0.144582		-0.336473	5.98553	0.05172		-0.336473	4.1063	0.231757		-0.336473	3.88942	0.182395		-0.336473	4.62084	0.142716
-0.336134	5.68001	0.180529		-0.336134	5.89576	0.144538		-0.336134	5.98528	0.0517708		-0.336134	4.10608	0.231783		-0.336134	3.88922	0.182383		-0.336134	4.62058	0.142752
-0.335794	5.67979	0.180576		-0.335794	5.89551	0.144494		-0.335794	5.98503	0.0518215		-0.335794	4.10587	0.231809		-0.335794	3.88902	0.182371		-0.335794	4.62033	0.142787
-0.335455	5.67956	0.180623		-0.335455	5.89527	0.144449		-0.335455	5.98478	0.0518719		-0.335455	4.10565	0.231835		-0.335455	3.88882	0.182358		-0.335455	4.62007	0.142824
-0.335115	5.67933	0.18067		-0.335115	5.89502	0.144405		-0.335115	5.98452	0.0519221		-0.335115	4.10544	0.23186		-0.335115	3.88862	0.182346		-0.335115	4.61982	0.14286
-0.334776	5.6791	0.180717		-0.334776	5.89477	0.144361		-0.334776	5.98427	0.051972		-0.334776	4.10522	0.231886		-0.334776	3.88842	0.182334		-0.334776	4.61956	0.142896
-0.334436	5.67888	0.180764		-0.334436	5.89452	0.144317		-0.334436	5.98402	0.0520218		-0.334436	4.10501	0.231912		-0.334436	3.88822	0.182321		-0.334436	4.61931	0.142933
-0.334097	5.67865	0.180811		-0.334097	5.89427	0.144273		-0.334097	5.98377	0.0520712		-0.334097	4.10479	0.231938		-0.334097	3.88802	0.182309		-0.334097	4.61905	0.142969
-0.333757	5.67842	0.180857		-0.333757	5.89403	0.144229		-0.333757	5.98351	0.0521204		-0.333757	4.10457	0.231963		-0.333757	3.88782	0.182297		-0.333757	4.6188	0.143006
-0.333417	5.6782	0.180903		-0.333417	5.89378	0.144186		-0.333417	5.98326	0.0521694		-0.333417	4.10436	0.231989		-0.333417	3.88761	0.182285		-0.333417	4.61854	0.143044
-0.333078	5.67797	0.18095		-0.333078	5.89353	0.144142		-0.333078	5.98301	0.0522181		-0.333078	4.10414	0.232014		-0.333078	3.88741	0.182273		-0.333078	4.61829	0.143081
-0.332738	5.67775	0.180996		-0.332738	5.89328	0.144098		-0.332738	5.98275	0.0522665		-0.332738	4.10393	0.23204		-0.332738	3.88721	0.182261		-0.332738	4.61803	0.143119
-0.332399	5.67752	0.181042		-0.332399	5.89303	0.144055		-0.332399	5.9825	0.0523147		-0.332399	4.10371	0.232065		-0.332399	3.88701	0.182249		-0.332399	4.61777	0.143156
-0.332059	5.6773	0.181087		-0.332059	5.89279	0.144011		-0.332059	5.98224	0.0523626		-0.332059	4.10349	0.232091		-0.332059	3.88681	0.182237		-0.332059	4.61752	0.143194
-0.33172	5.67707	0.181133		-0.33172	5.89254	0.143968		-0.33172	5.98199	0.0524102		-0.33172	4.10328	0.232116		-0.33172	3.88661	0.182225		-0.33172	4.61726	0.143232
-0.33138	5.67685	0.181179		-0.33138	5.89229	0.143924		-0.33138	5.98173	0.0524576		-0.33138	4.10306	0.232142		-0.33138	3.88641	0.182213		-0.33138	4.617	0.14327
-0.331041	5.67663	0.181224		-0.331041	5.89204	0.143881		-0.331041	5.98148	0.0525047		-0.331041	4.10284	0.232167		-0.331041	3.88621	0.182201		-0.331041	4.61674	0.143309
-0.330701	5.6764	0.18127		-0.330701	5.89179	0.143838		-0.330701	5.98122	0.0525515		-0.330701	4.10263	0.232192		-0.330701	3.88601	0.182189		-0.330701	4.61649	0.143348
-0.330362	5.67618	0.181315		-0.330362	5.89155	0.143794		-0.330362	5.98096	0.052598		-0.330362	4.10241	0.232218		-0.330362	3.88581	0.182177		-0.330362	4.61623	0.143386
-0.330022	5.67596	0.18136		-0.330022	5.8913	0.143751		-0.330022	5.9807	0.0526442		-0.330022	4.10219	0.232243		-0.330022	3.88561	0.182165		-0.330022	4.61597	0.143425
-0.329683	5.67573	0.181405		-0.329683	5.89105	0.143708		-0.329683	5.98045	0.0526901		-0.329683	4.10198	0.232268		-0.329683	3.88541	0.182154		-0.329683	4.61571	0.143465
-0.329343	5.67551	0.18145		-0.329343	5.8908	0.143665		-0.329343	5.98019	0.0527357		-0.329343	4.10176	0.232293		-0.329343	3.88521	0.182142		-0.329343	4.61545	0.143504
-0.329004	5.67529	0.181494		-0.329004	5.89055	0.143622		-0.329004	5.97993	0.0527811		-0.329004	4.10154	0.232318		-0.329004	3.885	0.18213		-0.329004	4.61519	0.143544
-0.328664	5.67507	0.181539		-0.328664	5.8903	0.143579		-0.328664	5.97967	0.0528261		-0.328664	4.10133	0.232344		-0.328664	3.8848	0.182119		-0.328664	4.61494	0.143583
-0.328325	5.67485	0.181583		-0.328325	5.89006	0.143537		-0.328325	5.97941	0.0528708		-0.328325	4.10111	0.232369		-0.328325	3.8846	0.182107		-0.328325	4.61468	0.143623
-0.327985	5.67463	0.181628		-0.327985	5.88981	0.143494		-0.327985	5.97915	0.0529152		-0.327985	4.10089	0.232394		-0.327985	3.8844	0.182096		-0.327985	4.61442	0.143663
-0.327646	5.67441	0.181672		-0.327646	5.88956	0.143451		-0.327646	5.97889	0.0529593		-0.327646	4.10067	0.232419		-0.327646	3.8842	0.182084		-0.327646	4.61416	0.143704
-0.327306	5.67419	0.181716		-0.327306	5.88931	0.143409		-0.327306	5.97863	0.053003		-0.327306	4.10046	0.232443		-0.327306	3.884	0.182073		-0.327306	4.6139	0.143744
-0.326967	5.67397	0.18176		-0.326967	5.88906	0.143366		-0.326967	5.97837	0.0530465		-0.326967	4.10024	0.232468		-0.326967	3.8838	0.182061		-0.326967	4.61364	0.143785
-0.326627	5.67375	0.181803		-0.326627	5.88881	0.143324		-0.326627	5.97811	0.0530896		-0.326627	4.10002	0.232493		-0.326627	3.8836	0.18205		-0.326627	4.61337	0.143826
-0.326287	5.67353	0.181847		-0.326287	5.88856	0.143281		-0.326287	5.97784	0.0531324		-0.326287	4.0998	0.232518		-0.326287	3.88339	0.182039		-0.326287	4.61311	0.143867
-0.325948	5.67331	0.181891		-0.325948	5.88832	0.143239		-0.325948	5.97758	0.0531748		-0.325948	4.09959	0.232543		-0.325948	3.88319	0.182028		-0.325948	4.61285	0.143908
-0.325608	5.67309	0.181934		-0.325608	5.88807	0.143197		-0.325608	5.97732	0.0532169		-0.325608	4.09937	0.232567		-0.325608	3.88299	0.182016		-0.325608	4.61259	0.143949
-0.325269	5.67287	0.181977		-0.325269	5.88782	0.143154		-0.325269	5.97706	0.0532587		-0.325269	4.09915	0.232592		-0.325269	3.88279	0.182005		-0.325269	4.61233	0.143991
-0.324929	5.67266	0.18202		-0.324929	5.88757	0.143112		-0.324929	5.97679	0.0533001		-0.324929	4.09893	0.232617		-0.324929	3.88259	0.181994		-0.324929	4.61207	0.144032
-0.32459	5.67244	0.182063		-0.32459	5.88732	0.14307		-0.32459	5.97653	0.0533412		-0.32459	4.09871	0.232641		-0.32459	3.88239	0.181983		-0.32459	4.6118	0.144074
-0.32425	5.67222	0.182106		-0.32425	5.88707	0.143028		-0.32425	5.97626	0.053382		-0.32425	4.09849	0.232666		-0.32425	3.88219	0.181972		-0.32425	4.61154	0.144116
-0.323911	5.672	0.182149		-0.323911	5.88682	0.142986		-0.323911	5.976	0.0534223		-0.323911	4.09828	0.23269		-0.323911	3.88198	0.181961		-0.323911	4.61128	0.144159
-0.323571	5.67179	0.182191		-0.323571	5.88657	0.142944		-0.323571	5.97573	0.0534624		-0.323571	4.09806	0.232715		-0.323571	3.88178	0.18195		-0.323571	4.61102	0.144201
-0.323232	5.67157	0.182234		-0.323232	5.88632	0.142902		-0.323232	5.97546	0.053502		-0.323232	4.09784	0.232739		-0.323232	3.88158	0.181939		-0.323232	4.61075	0.144244
-0.322892	5.67136	0.182276		-0.322892	5.88608	0.14286		-0.322892	5.9752	0.0535414		-0.322892	4.09762	0.232763		-0.322892	3.88138	0.181928		-0.322892	4.61049	0.144287
-0.322553	5.67114	0.182318		-0.322553	5.88583	0.142818		-0.322553	5.97493	0.0535803		-0.322553	4.0974	0.232788		-0.322553	3.88118	0.181918		-0.322553	4.61022	0.14433
-0.322213	5.67093	0.18236		-0.322213	5.88558	0.142776		-0.322213	5.97466	0.0536189		-0.322213	4.09718	0.232812		-0.322213	3.88097	0.181907		-0.322213	4.60996	0.144373
-0.321874	5.67071	0.182402		-0.321874	5.88533	0.142735		-0.321874	5.97439	0.0536571		-0.321874	4.09696	0.232836		-0.321874	3.88077	0.181896		-0.321874	4.6097	0.144416
-0.321534	5.6705	0.182444		-0.321534	5.88508	0.142693		-0.321534	5.97412	0.0536949		-0.321534	4.09674	0.23286		-0.321534	3.88057	0.181886		-0.321534	4.60943	0.144459
-0.321195	5.67028	0.182486		-0.321195	5.88483	0.142651		-0.321195	5.97385	0.0537324		-0.321195	4.09652	0.232884		-0.321195	3.88037	0.181875		-0.321195	4.60917	0.144503
-0.320855	5.67007	0.182527		-0.320855	5.88458	0.14261		-0.320855	5.97358	0.0537695		-0.320855	4.0963	0.232908		-0.320855	3.88017	0.181864		-0.320855	4.6089	0.144547
-0.320516	5.66985	0.182568		-0.320516	5.88433	0.142568		-0.320516	5.97331	0.0538062		-0.320516	4.09608	0.232932		-0.320516	3.87996	0.181854		-0.320516	4.60863	0.144591
-0.320176	5.66964	0.18261		-0.320176	5.88408	0.142527		-0.320176	5.97304	0.0538425		-0.320176	4.09586	0.232956		-0.320176	3.87976	0.181843		-0.320176	4.60837	0.144635
-0.319837	5.66943	0.182651		-0.319837	5.88383	0.142486		-0.319837	5.97277	0.0538784		-0.319837	4.09564	0.23298		-0.319837	3.87956	0.181833		-0.319837	4.6081	0.14468
-0.319497	5.66921	0.182691		-0.319497	5.88358	0.142444		-0.319497	5.9725	0.053914		-0.319497	4.09542	0.233004		-0.319497	3.87936	0.181823		-0.319497	4.60784	0.144724
-0.319157	5.669	0.182732		-0.319157	5.88333	0.142403		-0.319157	5.97222	0.0539491		-0.319157	4.0952	0.233027		-0.319157	3.87915	0.181813		-0.319157	4.60757	0.144769
-0.318818	5.66879	0.182773		-0.318818	5.88308	0.142362		-0.318818	5.97195	0.0539839		-0.318818	4.09498	0.233051		-0.318818	3.87895	0.181802		-0.318818	4.6073	0.144814
-0.318478	5.66858	0.182813		-0.318478	5.88283	0.14232		-0.318478	5.97167	0.0540182		-0.318478	4.09476	0.233075		-0.318478	3.87875	0.181792		-0.318478	4.60704	0.144859
-0.318139	5.66836	0.182854		-0.318139	5.88258	0.142279		-0.318139	5.9714	0.0540521		-0.318139	4.09454	0.233098		-0.318139	3.87854	0.181782		-0.318139	4.60677	0.144904
-0.317799	5.66815	0.182894		-0.317799	5.88233	0.142238		-0.317799	5.97112	0.0540857		-0.317799	4.09432	0.233122		-0.317799	3.87834	0.181772		-0.317799	4.6065	0.144949
-0.31746	5.66794	0.182934		-0.31746	5.88208	0.142197		-0.31746	5.97085	0.0541188		-0.31746	4.0941	0.233145		-0.31746	3.87814	0.181762		-0.31746	4.60623	0.144995
-0.31712	5.66773	0.182974		-0.31712	5.88183	0.142156		-0.31712	5.97057	0.0541515		-0.31712	4.09388	0.233168		-0.31712	3.87794	0.181752		-0.31712	4.60596	0.145041
-0.316781	5.66752	0.183013		-0.316781	5.88158	0.142115		-0.316781	5.9703	0.0541839		-0.316781	4.09366	0.233192		-0.316781	3.87773	0.181742		-0.316781	4.60569	0.145086
-0.316441	5.66731	0.183053		-0.316441	5.88133	0.142074		-0.316441	5.97002	0.0542158		-0.316441	4.09344	0.233215		-0.316441	3.87753	0.181732		-0.316441	4.60543	0.145132
-0.316102	5.6671	0.183092		-0.316102	5.88107	0.142033		-0.316102	5.96974	0.0542472		-0.316102	4.09321	0.233238		-0.316102	3.87733	0.181723		-0.316102	4.60516	0.145179
-0.315762	5.66689	0.183132		-0.315762	5.88082	0.141992		-0.315762	5.96946	0.0542783		-0.315762	4.09299	0.233261		-0.315762	3.87712	0.181713		-0.315762	4.60489	0.145225
-0.315423	5.66668	0.183171		-0.315423	5.88057	0.141951		-0.315423	5.96918	0.0543089		-0.315423	4.09277	0.233284		-0.315423	3.87692	0.181703		-0.315423	4.60462	0.145272
-0.315083	5.66647	0.18321		-0.315083	5.88032	0.141911		-0.315083	5.9689	0.0543392		-0.315083	4.09255	0.233307		-0.315083	3.87671	0.181694		-0.315083	4.60435	0.145318
-0.314744	5.66626	0.183249		-0.314744	5.88007	0.14187		-0.314744	5.96862	0.0543689		-0.314744	4.09233	0.23333		-0.314744	3.87651	0.181684		-0.314744	4.60408	0.145365
-0.314404	5.66605	0.183287		-0.314404	5.87982	0.141829		-0.314404	5.96834	0.0543983		-0.314404	4.0921	0.233353		-0.314404	3.87631	0.181675		-0.314404	4.6038	0.145412
-0.314065	5.66585	0.183326		-0.314065	5.87957	0.141789		-0.314065	5.96806	0.0544272		-0.314065	4.09188	0.233376		-0.314065	3.8761	0.181665		-0.314065	4.60353	0.145459
-0.313725	5.66564	0.183364		-0.313725	5.87932	0.141748		-0.313725	5.96777	0.0544557		-0.313725	4.09166	0.233399		-0.313725	3.8759	0.181656		-0.313725	4.60326	0.145507
-0.313386	5.66543	0.183403		-0.313386	5.87906	0.141707		-0.313386	5.96749	0.0544838		-0.313386	4.09144	0.233421		-0.313386	3.87569	0.181647		-0.313386	4.60299	0.145554
-0.313046	5.66522	0.183441		-0.313046	5.87881	0.141667		-0.313046	5.96721	0.0545114		-0.313046	4.09121	0.233444		-0.313046	3.87549	0.181637		-0.313046	4.60272	0.145602
-0.312707	5.66502	0.183479		-0.312707	5.87856	0.141626		-0.312707	5.96692	0.0545385		-0.312707	4.09099	0.233467		-0.312707	3.87529	0.181628		-0.312707	4.60245	0.14565
-0.312367	5.66481	0.183516		-0.312367	5.87831	0.141586		-0.312367	5.96664	0.0545653		-0.312367	4.09077	0.233489		-0.312367	3.87508	0.181619		-0.312367	4.60217	0.145698
-0.312028	5.6646	0.183554		-0.312028	5.87806	0.141545		-0.312028	5.96635	0.0545915		-0.312028	4.09054	0.233511		-0.312028	3.87488	0.18161		-0.312028	4.6019	0.145746
-0.311688	5.6644	0.183591		-0.311688	5.8778	0.141505		-0.311688	5.96606	0.0546174		-0.311688	4.09032	0.233534		-0.311688	3.87467	0.181601		-0.311688	4.60163	0.145795
-0.311348	5.66419	0.183629		-0.311348	5.87755	0.141465		-0.311348	5.96578	0.0546428		-0.311348	4.0901	0.233556		-0.311348	3.87447	0.181592		-0.311348	4.60135	0.145843
-0.311009	5.66398	0.183666		-0.311009	5.8773	0.141424		-0.311009	5.96549	0.0546677		-0.311009	4.08987	0.233578		-0.311009	3.87426	0.181583		-0.311009	4.60108	0.145892
-0.310669	5.66378	0.183703		-0.310669	5.87705	0.141384		-0.310669	5.9652	0.0546922		-0.310669	4.08965	0.2336		-0.310669	3.87406	0.181574		-0.310669	4.6008	0.145941
-0.31033	5.66357	0.18374		-0.31033	5.87679	0.141344		-0.31033	5.96491	0.0547162		-0.31033	4.08942	0.233622		-0.31033	3.87385	0.181566		-0.31033	4.60053	0.14599
-0.30999	5.66337	0.183777		-0.30999	5.87654	0.141304		-0.30999	5.96462	0.0547397		-0.30999	4.0892	0.233644		-0.30999	3.87365	0.181557		-0.30999	4.60026	0.146039
-0.309651	5.66316	0.183813		-0.309651	5.87629	0.141263		-0.309651	5.96433	0.0547628		-0.309651	4.08897	0.233666		-0.309651	3.87344	0.181548		-0.309651	4.59998	0.146088
-0.309311	5.66296	0.18385		-0.309311	5.87603	0.141223		-0.309311	5.96404	0.0547855		-0.309311	4.08875	0.233688		-0.309311	3.87324	0.18154		-0.309311	4.5997	0.146138
-0.308972	5.66276	0.183886		-0.308972	5.87578	0.141183		-0.308972	5.96375	0.0548076		-0.308972	4.08852	0.23371		-0.308972	3.87303	0.181532		-0.308972	4.59943	0.146187
-0.308632	5.66255	0.183922		-0.308632	5.87553	0.141143		-0.308632	5.96346	0.0548293		-0.308632	4.0883	0.233732		-0.308632	3.87283	0.181523		-0.308632	4.59915	0.146237
-0.308293	5.66235	0.183958		-0.308293	5.87527	0.141103		-0.308293	5.96316	0.0548506		-0.308293	4.08807	0.233753		-0.308293	3.87262	0.181515		-0.308293	4.59888	0.146287
-0.307953	5.66215	0.183994		-0.307953	5.87502	0.141063		-0.307953	5.96287	0.0548713		-0.307953	4.08785	0.233775		-0.307953	3.87241	0.181507		-0.307953	4.5986	0.146337
-0.307614	5.66194	0.184029		-0.307614	5.87477	0.141023		-0.307614	5.96257	0.0548916		-0.307614	4.08762	0.233796		-0.307614	3.87221	0.181498		-0.307614	4.59832	0.146387
-0.307274	5.66174	0.184065		-0.307274	5.87451	0.140983		-0.307274	5.96228	0.0549115		-0.307274	4.0874	0.233818		-0.307274	3.872	0.18149		-0.307274	4.59805	0.146438
-0.306935	5.66154	0.1841		-0.306935	5.87426	0.140943		-0.306935	5.96198	0.0549308		-0.306935	4.08717	0.233839		-0.306935	3.8718	0.181482		-0.306935	4.59777	0.146489
-0.306595	5.66134	0.184135		-0.306595	5.874	0.140903		-0.306595	5.96168	0.0549497		-0.306595	4.08695	0.23386		-0.306595	3.87159	0.181474		-0.306595	4.59749	0.146539
-0.306256	5.66113	0.18417		-0.306256	5.87375	0.140864		-0.306256	5.96139	0.054968		-0.306256	4.08672	0.233882		-0.306256	3.87138	0.181466		-0.306256	4.59721	0.14659
-0.305916	5.66093	0.184205		-0.305916	5.8735	0.140824		-0.305916	5.96109	0.0549859		-0.305916	4.08649	0.233903		-0.305916	3.87118	0.181459		-0.305916	4.59693	0.146641
-0.305577	5.66073	0.184239		-0.305577	5.87324	0.140784		-0.305577	5.96079	0.0550034		-0.305577	4.08627	0.233924		-0.305577	3.87097	0.181451		-0.305577	4.59665	0.146692
-0.305237	5.66053	0.184274		-0.305237	5.87299	0.140744		-0.305237	5.96049	0.0550203		-0.305237	4.08604	0.233945		-0.305237	3.87076	0.181443		-0.305237	4.59637	0.146744
-0.304898	5.66033	0.184308		-0.304898	5.87273	0.140705		-0.304898	5.96019	0.0550367		-0.304898	4.08581	0.233965		-0.304898	3.87055	0.181435		-0.304898	4.59609	0.146795
-0.304558	5.66013	0.184342		-0.304558	5.87248	0.140665		-0.304558	5.95989	0.0550527		-0.304558	4.08558	0.233986		-0.304558	3.87035	0.181428		-0.304558	4.59581	0.146847
-0.304218	5.65993	0.184376		-0.304218	5.87222	0.140625		-0.304218	5.95958	0.0550682		-0.304218	4.08536	0.234007		-0.304218	3.87014	0.18142		-0.304218	4.59553	0.146899
-0.303879	5.65973	0.18441		-0.303879	5.87196	0.140586		-0.303879	5.95928	0.0550832		-0.303879	4.08513	0.234027		-0.303879	3.86993	0.181413		-0.303879	4.59525	0.146951
-0.303539	5.65953	0.184444		-0.303539	5.87171	0.140546		-0.303539	5.95898	0.0550976		-0.303539	4.0849	0.234048		-0.303539	3.86973	0.181406		-0.303539	4.59497	0.147003
-0.3032	5.65933	0.184477		-0.3032	5.87145	0.140506		-0.3032	5.95867	0.0551116		-0.3032	4.08467	0.234068		-0.3032	3.86952	0.181399		-0.3032	4.59469	0.147055
-0.30286	5.65913	0.184511		-0.30286	5.8712	0.140467		-0.30286	5.95837	0.0551251		-0.30286	4.08444	0.234089		-0.30286	3.86931	0.181391		-0.30286	4.59441	0.147108
-0.302521	5.65893	0.184544		-0.302521	5.87094	0.140427		-0.302521	5.95806	0.0551381		-0.302521	4.08422	0.234109		-0.302521	3.8691	0.181384		-0.302521	4.59413	0.14716
-0.302181	5.65873	0.184577		-0.302181	5.87068	0.140388		-0.302181	5.95775	0.0551506		-0.302181	4.08399	0.234129		-0.302181	3.86889	0.181377		-0.302181	4.59384	0.147213
-0.301842	5.65853	0.184609		-0.301842	5.87043	0.140349		-0.301842	5.95744	0.0551627		-0.301842	4.08376	0.234149		-0.301842	3.86868	0.18137		-0.301842	4.59356	0.147266
-0.301502	5.65833	0.184642		-0.301502	5.87017	0.140309		-0.301502	5.95714	0.0551742		-0.301502	4.08353	0.234169		-0.301502	3.86848	0.181363		-0.301502	4.59328	0.147319
-0.301163	5.65814	0.184675		-0.301163	5.86991	0.14027		-0.301163	5.95683	0.0551852		-0.301163	4.0833	0.234189		-0.301163	3.86827	0.181357		-0.301163	4.593	0.147372
-0.300823	5.65794	0.184707		-0.300823	5.86966	0.14023		-0.300823	5.95652	0.0551957		-0.300823	4.08307	0.234209		-0.300823	3.86806	0.18135		-0.300823	4.59271	0.147426
-0.300484	5.65774	0.184739		-0.300484	5.8694	0.140191		-0.300484	5.95621	0.0552057		-0.300484	4.08284	0.234229		-0.300484	3.86785	0.181343		-0.300484	4.59243	0.147479
-0.300144	5.65754	0.184771		-0.300144	5.86914	0.140152		-0.300144	5.95589	0.0552151		-0.300144	4.08261	0.234249		-0.300144	3.86764	0.181337		-0.300144	4.59214	0.147533
-0.299805	5.65735	0.184803		-0.299805	5.86889	0.140113		-0.299805	5.95558	0.0552241		-0.299805	4.08238	0.234268		-0.299805	3.86743	0.18133		-0.299805	4.59186	0.147587
-0.299465	5.65715	0.184835		-0.299465	5.86863	0.140073		-0.299465	5.95527	0.0552326		-0.299465	4.08215	0.234288		-0.299465	3.86722	0.181324		-0.299465	4.59157	0.147641
-0.299126	5.65695	0.184866		-0.299126	5.86837	0.140034		-0.299126	5.95495	0.0552406		-0.299126	4.08192	0.234307		-0.299126	3.86701	0.181318		-0.299126	4.59129	0.147695
-0.298786	5.65676	0.184897		-0.298786	5.86811	0.139995		-0.298786	5.95464	0.055248		-0.298786	4.08169	0.234326		-0.298786	3.8668	0.181311		-0.298786	4.591	0.147749
-0.298447	5.65656	0.184928		-0.298447	5.86785	0.139956		-0.298447	5.95432	0.055255		-0.298447	4.08146	0.234346		-0.298447	3.86659	0.181305		-0.298447	4.59072	0.147803
-0.298107	5.65636	0.184959		-0.298107	5.8676	0.139917		-0.298107	5.954	0.0552614		-0.298107	4.08123	0.234365		-0.298107	3.86638	0.181299		-0.298107	4.59043	0.147858
-0.297768	5.65617	0.18499		-0.297768	5.86734	0.139878		-0.297768	5.95369	0.0552673		-0.297768	4.081	0.234384		-0.297768	3.86617	0.181293		-0.297768	4.59014	0.147913
-0.297428	5.65597	0.185021		-0.297428	5.86708	0.139839		-0.297428	5.95337	0.0552727		-0.297428	4.08076	0.234403		-0.297428	3.86596	0.181287		-0.297428	4.58985	0.147967
-0.297088	5.65578	0.185051		-0.297088	5.86682	0.139799		-0.297088	5.95305	0.0552776		-0.297088	4.08053	0.234422		-0.297088	3.86575	0.181282		-0.297088	4.58957	0.148022
-0.296749	5.65558	0.185081		-0.296749	5.86656	0.13976		-0.296749	5.95273	0.055282		-0.296749	4.0803	0.234441		-0.296749	3.86554	0.181276		-0.296749	4.58928	0.148078
-0.296409	5.65539	0.185111		-0.296409	5.8663	0.139722		-0.296409	5.95241	0.0552858		-0.296409	4.08007	0.234459		-0.296409	3.86533	0.18127		-0.296409	4.58899	0.148133
-0.29607	5.65519	0.185141		-0.29607	5.86604	0.139683		-0.29607	5.95208	0.0552892		-0.29607	4.07984	0.234478		-0.29607	3.86512	0.181265		-0.29607	4.5887	0.148188
-0.29573	5.655	0.185171		-0.29573	5.86578	0.139644		-0.29573	5.95176	0.055292		-0.29573	4.0796	0.234496		-0.29573	3.86491	0.181259		-0.29573	4.58841	0.148244
-0.295391	5.65481	0.185201		-0.295391	5.86552	0.139605		-0.295391	5.95144	0.0552943		-0.295391	4.07937	0.234515		-0.295391	3.8647	0.181254		-0.295391	4.58812	0.1483
-0.295051	5.65461	0.18523		-0.295051	5.86526	0.139566		-0.295051	5.95111	0.0552961		-0.295051	4.07914	0.234533		-0.295051	3.86449	0.181249		-0.295051	4.58783	0.148355
-0.294712	5.65442	0.185259		-0.294712	5.865	0.139527		-0.294712	5.95079	0.0552974		-0.294712	4.0789	0.234551		-0.294712	3.86427	0.181243		-0.294712	4.58754	0.148411
-0.294372	5.65423	0.185288		-0.294372	5.86474	0.139488		-0.294372	5.95046	0.0552981		-0.294372	4.07867	0.234569		-0.294372	3.86406	0.181238		-0.294372	4.58725	0.148468
-0.294033	5.65403	0.185317		-0.294033	5.86448	0.13945		-0.294033	5.95013	0.0552984		-0.294033	4.07844	0.234587		-0.294033	3.86385	0.181233		-0.294033	4.58696	0.148524
-0.293693	5.65384	0.185346		-0.293693	5.86422	0.139411		-0.293693	5.9498	0.0552981		-0.293693	4.0782	0.234605		-0.293693	3.86364	0.181228		-0.293693	4.58667	0.14858
-0.293354	5.65365	0.185374		-0.293354	5.86396	0.139372		-0.293354	5.94947	0.0552973		-0.293354	4.07797	0.234623		-0.293354	3.86343	0.181223		-0.293354	4.58638	0.148637
-0.293014	5.65345	0.185402		-0.293014	5.8637	0.139333		-0.293014	5.94914	0.0552959		-0.293014	4.07773	0.234641		-0.293014	3.86321	0.181219		-0.293014	4.58609	0.148694
-0.292675	5.65326	0.185431		-0.292675	5.86343	0.139295		-0.292675	5.94881	0.0552941		-0.292675	4.0775	0.234658		-0.292675	3.863	0.181214		-0.292675	4.58579	0.148751
-0.292335	5.65307	0.185459		-0.292335	5.86317	0.139256		-0.292335	5.94848	0.0552917		-0.292335	4.07726	0.234676		-0.292335	3.86279	0.181209		-0.292335	4.5855	0.148808
-0.291996	5.65288	0.185486		-0.291996	5.86291	0.139218		-0.291996	5.94815	0.0552888		-0.291996	4.07703	0.234693		-0.291996	3.86257	0.181205		-0.291996	4.58521	0.148865
-0.291656	5.65269	0.185514		-0.291656	5.86265	0.139179		-0.291656	5.94781	0.0552853		-0.291656	4.07679	0.234711		-0.291656	3.86236	0.181201		-0.291656	4.58492	0.148922
-0.291317	5.6525	0.185541		-0.291317	5.86238	0.139141		-0.291317	5.94748	0.0552814		-0.291317	4.07655	0.234728		-0.291317	3.86215	0.181196		-0.291317	4.58462	0.148979
-0.290977	5.65231	0.185568		-0.290977	5.86212	0.139102		-0.290977	5.94714	0.0552769		-0.290977	4.07632	0.234745		-0.290977	3.86193	0.181192		-0.290977	4.58433	0.149037
-0.290638	5.65212	0.185596		-0.290638	5.86186	0.139064		-0.290638	5.94681	0.0552719		-0.290638	4.07608	0.234762		-0.290638	3.86172	0.181188		-0.290638	4.58403	0.149095
-0.290298	5.65192	0.185622		-0.290298	5.8616	0.139025		-0.290298	5.94647	0.0552664		-0.290298	4.07585	0.234779		-0.290298	3.86151	0.181184		-0.290298	4.58374	0.149153
-0.289958	5.65173	0.185649		-0.289958	5.86133	0.138987		-0.289958	5.94613	0.0552604		-0.289958	4.07561	0.234796		-0.289958	3.86129	0.18118		-0.289958	4.58344	0.149211
-0.289619	5.65154	0.185676		-0.289619	5.86107	0.138948		-0.289619	5.94579	0.0552538		-0.289619	4.07537	0.234812		-0.289619	3.86108	0.181176		-0.289619	4.58315	0.149269
-0.289279	5.65135	0.185702		-0.289279	5.8608	0.13891		-0.289279	5.94545	0.0552467		-0.289279	4.07513	0.234829		-0.289279	3.86086	0.181173		-0.289279	4.58285	0.149327
-0.28894	5.65117	0.185728		-0.28894	5.86054	0.138872		-0.28894	5.94511	0.0552391		-0.28894	4.0749	0.234845		-0.28894	3.86065	0.181169		-0.28894	4.58255	0.149385
-0.2886	5.65098	0.185754		-0.2886	5.86028	0.138834		-0.2886	5.94476	0.055231		-0.2886	4.07466	0.234862		-0.2886	3.86043	0.181165		-0.2886	4.58226	0.149444
-0.288261	5.65079	0.18578		-0.288261	5.86001	0.138795		-0.288261	5.94442	0.0552223		-0.288261	4.07442	0.234878		-0.288261	3.86022	0.181162		-0.288261	4.58196	0.149503
-0.287921	5.6506	0.185805		-0.287921	5.85975	0.138757		-0.287921	5.94408	0.0552131		-0.287921	4.07418	0.234894		-0.287921	3.86	0.181159		-0.287921	4.58166	0.149561
-0.287582	5.65041	0.18583		-0.287582	5.85948	0.138719		-0.287582	5.94373	0.0552034		-0.287582	4.07394	0.23491		-0.287582	3.85979	0.181155		-0.287582	4.58136	0.14962
-0.287242	5.65022	0.185856		-0.287242	5.85922	0.138681		-0.287242	5.94338	0.0551932		-0.287242	4.07371	0.234926		-0.287242	3.85957	0.181152		-0.287242	4.58107	0.14968
-0.286903	5.65003	0.185881		-0.286903	5.85895	0.138643		-0.286903	5.94304	0.0551824		-0.286903	4.07347	0.234942		-0.286903	3.85935	0.181149		-0.286903	4.58077	0.149739
-0.286563	5.64984	0.185905		-0.286563	5.85869	0.138605		-0.286563	5.94269	0.0551712		-0.286563	4.07323	0.234958		-0.286563	3.85914	0.181146		-0.286563	4.58047	0.149798
-0.286224	5.64966	0.18593		-0.286224	5.85842	0.138567		-0.286224	5.94234	0.0551594		-0.286224	4.07299	0.234974		-0.286224	3.85892	0.181143		-0.286224	4.58017	0.149858
-0.285884	5.64947	0.185954		-0.285884	5.85815	0.138529		-0.285884	5.94199	0.055147		-0.285884	4.07275	0.234989		-0.285884	3.8587	0.181141		-0.285884	4.57987	0.149917
-0.285545	5.64928	0.185979		-0.285545	5.85789	0.138491		-0.285545	5.94164	0.0551342		-0.285545	4.07251	0.235005		-0.285545	3.85849	0.181138		-0.285545	4.57957	0.149977
-0.285205	5.64909	0.186003		-0.285205	5.85762	0.138453		-0.285205	5.94128	0.0551209		-0.285205	4.07227	0.23502		-0.285205	3.85827	0.181135		-0.285205	4.57927	0.150037
-0.284866	5.64891	0.186027		-0.284866	5.85735	0.138415		-0.284866	5.94093	0.055107		-0.284866	4.07203	0.235035		-0.284866	3.85805	0.181133		-0.284866	4.57897	0.150097
-0.284526	5.64872	0.18605		-0.284526	5.85709	0.138377		-0.284526	5.94057	0.0550926		-0.284526	4.07178	0.23505		-0.284526	3.85784	0.181131		-0.284526	4.57866	0.150157
-0.284187	5.64853	0.186074		-0.284187	5.85682	0.13834		-0.284187	5.94022	0.0550777		-0.284187	4.07154	0.235065		-0.284187	3.85762	0.181129		-0.284187	4.57836	0.150218
-0.283847	5.64835	0.186097		-0.283847	5.85655	0.138302		-0.283847	5.93986	0.0550623		-0.283847	4.0713	0.23508		-0.283847	3.8574	0.181126		-0.283847	4.57806	0.150278
-0.283508	5.64816	0.18612		-0.283508	5.85628	0.138264		-0.283508	5.9395	0.0550463		-0.283508	4.07106	0.235095		-0.283508	3.85718	0.181124		-0.283508	4.57776	0.150339
-0.283168	5.64798	0.186143		-0.283168	5.85601	0.138227		-0.283168	5.93914	0.0550299		-0.283168	4.07082	0.235109		-0.283168	3.85696	0.181122		-0.283168	4.57745	0.1504
-0.282828	5.64779	0.186166		-0.282828	5.85574	0.138189		-0.282828	5.93878	0.0550129		-0.282828	4.07057	0.235124		-0.282828	3.85675	0.181121		-0.282828	4.57715	0.15046
-0.282489	5.6476	0.186188		-0.282489	5.85548	0.138151		-0.282489	5.93842	0.0549955		-0.282489	4.07033	0.235138		-0.282489	3.85653	0.181119		-0.282489	4.57685	0.150521
-0.282149	5.64742	0.18621		-0.282149	5.85521	0.138114		-0.282149	5.93806	0.0549775		-0.282149	4.07009	0.235153		-0.282149	3.85631	0.181117		-0.282149	4.57654	0.150583
-0.28181	5.64723	0.186232		-0.28181	5.85494	0.138076		-0.28181	5.9377	0.054959		-0.28181	4.06985	0.235167		-0.28181	3.85609	0.181116		-0.28181	4.57624	0.150644
-0.28147	5.64705	0.186254		-0.28147	5.85467	0.138039		-0.28147	5.93733	0.05494		-0.28147	4.0696	0.235181		-0.28147	3.85587	0.181115		-0.28147	4.57593	0.150705
-0.281131	5.64686	0.186276		-0.281131	5.8544	0.138002		-0.281131	5.93697	0.0549204		-0.281131	4.06936	0.235195		-0.281131	3.85565	0.181113		-0.281131	4.57563	0.150767
-0.280791	5.64668	0.186298		-0.280791	5.85413	0.137964		-0.280791	5.9366	0.0549004		-0.280791	4.06911	0.235209		-0.280791	3.85543	0.181112		-0.280791	4.57532	0.150828
-0.280452	5.6465	0.186319		-0.280452	5.85386	0.137927		-0.280452	5.93623	0.0548799		-0.280452	4.06887	0.235222		-0.280452	3.85521	0.181111		-0.280452	4.57501	0.15089
-0.280112	5.64631	0.18634		-0.280112	5.85359	0.13789		-0.280112	5.93586	0.0548589		-0.280112	4.06863	0.235236		-0.280112	3.85499	0.18111		-0.280112	4.57471	0.150952
-0.279773	5.64613	0.186361		-0.279773	5.85332	0.137853		-0.279773	5.93549	0.0548373		-0.279773	4.06838	0.235249		-0.279773	3.85477	0.181109		-0.279773	4.5744	0.151014
-0.279433	5.64594	0.186382		-0.279433	5.85304	0.137816		-0.279433	5.93512	0.0548153		-0.279433	4.06814	0.235263		-0.279433	3.85455	0.181109		-0.279433	4.57409	0.151077
-0.279094	5.64576	0.186402		-0.279094	5.85277	0.137779		-0.279094	5.93475	0.0547928		-0.279094	4.06789	0.235276		-0.279094	3.85433	0.181108		-0.279094	4.57378	0.151139
-0.278754	5.64558	0.186422		-0.278754	5.8525	0.137742		-0.278754	5.93438	0.0547698		-0.278754	4.06764	0.235289		-0.278754	3.8541	0.181108		-0.278754	4.57347	0.151201
-0.278415	5.64539	0.186443		-0.278415	5.85223	0.137705		-0.278415	5.934	0.0547462		-0.278415	4.0674	0.235302		-0.278415	3.85388	0.181107		-0.278415	4.57317	0.151264
-0.278075	5.64521	0.186462		-0.278075	5.85196	0.137668		-0.278075	5.93363	0.0547222		-0.278075	4.06715	0.235315		-0.278075	3.85366	0.181107		-0.278075	4.57286	0.151327
-0.277736	5.64503	0.186482		-0.277736	5.85168	0.137631		-0.277736	5.93325	0.0546977		-0.277736	4.0669	0.235328		-0.277736	3.85344	0.181107		-0.277736	4.57255	0.15139
-0.277396	5.64484	0.186502		-0.277396	5.85141	0.137594		-0.277396	5.93287	0.0546727		-0.277396	4.06666	0.23534		-0.277396	3.85322	0.181107		-0.277396	4.57224	0.151453
-0.277057	5.64466	0.186521		-0.277057	5.85114	0.137557		-0.277057	5.93249	0.0546472		-0.277057	4.06641	0.235353		-0.277057	3.85299	0.181107		-0.277057	4.57193	0.151516
-0.276717	5.64448	0.18654		-0.276717	5.85086	0.137521		-0.276717	5.93211	0.0546213		-0.276717	4.06616	0.235365		-0.276717	3.85277	0.181107		-0.276717	4.57161	0.151579
-0.276378	5.6443	0.186559		-0.276378	5.85059	0.137484		-0.276378	5.93173	0.0545948		-0.276378	4.06591	0.235378		-0.276378	3.85255	0.181107		-0.276378	4.5713	0.151642
-0.276038	5.64412	0.186578		-0.276038	5.85032	0.137448		-0.276038	5.93135	0.0545679		-0.276038	4.06567	0.23539		-0.276038	3.85232	0.181108		-0.276038	4.57099	0.151706
-0.275698	5.64393	0.186596		-0.275698	5.85004	0.137411		-0.275698	5.93097	0.0545405		-0.275698	4.06542	0.235402		-0.275698	3.8521	0.181108		-0.275698	4.57068	0.15177
-0.275359	5.64375	0.186615		-0.275359	5.84977	0.137375		-0.275359	5.93058	0.0545126		-0.275359	4.06517	0.235414		-0.275359	3.85188	0.181109		-0.275359	4.57037	0.151833
-0.275019	5.64357	0.186633		-0.275019	5.84949	0.137338		-0.275019	5.9302	0.0544842		-0.275019	4.06492	0.235425		-0.275019	3.85165	0.18111		-0.275019	4.57005	0.151897
-0.27468	5.64339	0.186651		-0.27468	5.84922	0.137302		-0.27468	5.92981	0.0544554		-0.27468	4.06467	0.235437		-0.27468	3.85143	0.181111		-0.27468	4.56974	0.151961
-0.27434	5.64321	0.186668		-0.27434	5.84894	0.137266		-0.27434	5.92942	0.0544261		-0.27434	4.06442	0.235449		-0.27434	3.8512	0.181112		-0.27434	4.56943	0.152026
-0.274001	5.64303	0.186686		-0.274001	5.84866	0.13723		-0.274001	5.92903	0.0543963		-0.274001	4.06417	0.23546		-0.274001	3.85098	0.181113		-0.274001	4.56911	0.15209
-0.273661	5.64285	0.186703		-0.273661	5.84839	0.137194		-0.273661	5.92864	0.0543661		-0.273661	4.06392	0.235471		-0.273661	3.85075	0.181114		-0.273661	4.5688	0.152154
-0.273322	5.64267	0.18672		-0.273322	5.84811	0.137158		-0.273322	5.92825	0.0543354		-0.273322	4.06367	0.235482		-0.273322	3.85053	0.181116		-0.273322	4.56848	0.152219
-0.272982	5.64249	0.186737		-0.272982	5.84783	0.137122		-0.272982	5.92786	0.0543042		-0.272982	4.06342	0.235494		-0.272982	3.8503	0.181117		-0.272982	4.56816	0.152284
-0.272643	5.64231	0.186754		-0.272643	5.84756	0.137086		-0.272643	5.92746	0.0542726		-0.272643	4.06317	0.235504		-0.272643	3.85008	0.181119		-0.272643	4.56785	0.152348
-0.272303	5.64213	0.18677		-0.272303	5.84728	0.13705		-0.272303	5.92707	0.0542405		-0.272303	4.06291	0.235515		-0.272303	3.84985	0.181121		-0.272303	4.56753	0.152413
-0.271964	5.64195	0.186786		-0.271964	5.847	0.137014		-0.271964	5.92667	0.054208		-0.271964	4.06266	0.235526		-0.271964	3.84962	0.181122		-0.271964	4.56721	0.152478
-0.271624	5.64177	0.186802		-0.271624	5.84672	0.136979		-0.271624	5.92627	0.0541751		-0.271624	4.06241	0.235536		-0.271624	3.8494	0.181124		-0.271624	4.5669	0.152544
-0.271285	5.64159	0.186818		-0.271285	5.84644	0.136943		-0.271285	5.92587	0.0541417		-0.271285	4.06216	0.235547		-0.271285	3.84917	0.181127		-0.271285	4.56658	0.152609
-0.270945	5.64141	0.186834		-0.270945	5.84617	0.136908		-0.270945	5.92547	0.0541078		-0.270945	4.0619	0.235557		-0.270945	3.84894	0.181129		-0.270945	4.56626	0.152674
-0.270606	5.64123	0.186849		-0.270606	5.84589	0.136872		-0.270606	5.92507	0.0540736		-0.270606	4.06165	0.235567		-0.270606	3.84872	0.181131		-0.270606	4.56594	0.15274
-0.270266	5.64105	0.186864		-0.270266	5.84561	0.136837		-0.270266	5.92467	0.0540388		-0.270266	4.0614	0.235577		-0.270266	3.84849	0.181134		-0.270266	4.56562	0.152806
-0.269927	5.64088	0.186879		-0.269927	5.84533	0.136802		-0.269927	5.92426	0.0540037		-0.269927	4.06114	0.235587		-0.269927	3.84826	0.181136		-0.269927	4.5653	0.152872
-0.269587	5.6407	0.186894		-0.269587	5.84505	0.136767		-0.269587	5.92386	0.0539681		-0.269587	4.06089	0.235597		-0.269587	3.84803	0.181139		-0.269587	4.56498	0.152938
-0.269248	5.64052	0.186909		-0.269248	5.84477	0.136731		-0.269248	5.92345	0.0539322		-0.269248	4.06063	0.235606		-0.269248	3.8478	0.181142		-0.269248	4.56466	0.153004
-0.268908	5.64034	0.186923		-0.268908	5.84449	0.136697		-0.268908	5.92305	0.0538958		-0.268908	4.06038	0.235616		-0.268908	3.84758	0.181145		-0.268908	4.56434	0.15307
-0.268568	5.64016	0.186937		-0.268568	5.84421	0.136662		-0.268568	5.92264	0.0538589		-0.268568	4.06012	0.235625		-0.268568	3.84735	0.181148		-0.268568	4.56402	0.153136
-0.268229	5.63998	0.186951		-0.268229	5.84392	0.136627		-0.268229	5.92223	0.0538217		-0.268229	4.05987	0.235634		-0.268229	3.84712	0.181152		-0.268229	4.5637	0.153203
-0.267889	5.63981	0.186965		-0.267889	5.84364	0.136592		-0.267889	5.92181	0.0537841		-0.267889	4.05961	0.235644		-0.267889	3.84689	0.181155		-0.267889	4.56337	0.15327
-0.26755	5.63963	0.186978		-0.26755	5.84336	0.136558		-0.26755	5.9214	0.0537461		-0.26755	4.05935	0.235653		-0.26755	3.84666	0.181159		-0.26755	4.56305	0.153336
-0.26721	5.63945	0.186991		-0.26721	5.84308	0.136523		-0.26721	5.92099	0.0537076		-0.26721	4.0591	0.235661		-0.26721	3.84643	0.181162		-0.26721	4.56273	0.153403
-0.266871	5.63928	0.187004		-0.266871	5.84279	0.136489		-0.266871	5.92057	0.0536688		-0.266871	4.05884	0.23567		-0.266871	3.8462	0.181166		-0.266871	4.5624	0.15347
-0.266531	5.6391	0.187017		-0.266531	5.84251	0.136455		-0.266531	5.92016	0.0536296		-0.266531	4.05858	0.235679		-0.266531	3.84597	0.18117		-0.266531	4.56208	0.153537
-0.266192	5.63892	0.18703		-0.266192	5.84223	0.13642		-0.266192	5.91974	0.05359		-0.266192	4.05833	0.235687		-0.266192	3.84573	0.181174		-0.266192	4.56176	0.153605
-0.265852	5.63875	0.187042		-0.265852	5.84194	0.136386		-0.265852	5.91932	0.05355		-0.265852	4.05807	0.235695		-0.265852	3.8455	0.181179		-0.265852	4.56143	0.153672
-0.265513	5.63857	0.187054		-0.265513	5.84166	0.136352		-0.265513	5.9189	0.0535097		-0.265513	4.05781	0.235703		-0.265513	3.84527	0.181183		-0.265513	4.5611	0.15374
-0.265173	5.63839	0.187066		-0.265173	5.84138	0.136318		-0.265173	5.91848	0.053469		-0.265173	4.05755	0.235712		-0.265173	3.84504	0.181187		-0.265173	4.56078	0.153807
-0.264834	5.63822	0.187078		-0.264834	5.84109	0.136285		-0.264834	5.91805	0.0534279		-0.264834	4.05729	0.235719		-0.264834	3.84481	0.181192		-0.264834	4.56045	0.153875
-0.264494	5.63804	0.18709		-0.264494	5.84081	0.136251		-0.264494	5.91763	0.0533864		-0.264494	4.05703	0.235727		-0.264494	3.84457	0.181197		-0.264494	4.56013	0.153943
-0.264155	5.63787	0.187101		-0.264155	5.84052	0.136218		-0.264155	5.9172	0.0533446		-0.264155	4.05677	0.235735		-0.264155	3.84434	0.181202		-0.264155	4.5598	0.154011
-0.263815	5.63769	0.187112		-0.263815	5.84023	0.136184		-0.263815	5.91678	0.0533025		-0.263815	4.05651	0.235742		-0.263815	3.84411	0.181207		-0.263815	4.55947	0.154079
-0.263476	5.63751	0.187123		-0.263476	5.83995	0.136151		-0.263476	5.91635	0.05326		-0.263476	4.05625	0.23575		-0.263476	3.84388	0.181212		-0.263476	4.55914	0.154147
-0.263136	5.63734	0.187134		-0.263136	5.83966	0.136118		-0.263136	5.91592	0.0532172		-0.263136	4.05599	0.235757		-0.263136	3.84364	0.181217		-0.263136	4.55881	0.154216
-0.262797	5.63716	0.187144		-0.262797	5.83937	0.136085		-0.262797	5.91549	0.053174		-0.262797	4.05573	0.235764		-0.262797	3.84341	0.181223		-0.262797	4.55848	0.154284
-0.262457	5.63699	0.187154		-0.262457	5.83909	0.136052		-0.262457	5.91505	0.0531305		-0.262457	4.05547	0.235771		-0.262457	3.84317	0.181228		-0.262457	4.55815	0.154353
-0.262118	5.63681	0.187164		-0.262118	5.8388	0.136019		-0.262118	5.91462	0.0530867		-0.262118	4.0552	0.235778		-0.262118	3.84294	0.181234		-0.262118	4.55782	0.154422
-0.261778	5.63664	0.187174		-0.261778	5.83851	0.135986		-0.261778	5.91418	0.0530426		-0.261778	4.05494	0.235784		-0.261778	3.8427	0.18124		-0.261778	4.55749	0.154491
-0.261439	5.63646	0.187183		-0.261439	5.83822	0.135954		-0.261439	5.91375	0.0529982		-0.261439	4.05468	0.235791		-0.261439	3.84247	0.181246		-0.261439	4.55716	0.15456
-0.261099	5.63629	0.187193		-0.261099	5.83793	0.135921		-0.261099	5.91331	0.0529534		-0.261099	4.05442	0.235797		-0.261099	3.84223	0.181252		-0.261099	4.55683	0.154629
-0.260759	5.63612	0.187202		-0.260759	5.83764	0.135889		-0.260759	5.91287	0.0529084		-0.260759	4.05415	0.235803		-0.260759	3.842	0.181259		-0.260759	4.5565	0.154698
-0.26042	5.63594	0.187211		-0.26042	5.83735	0.135857		-0.26042	5.91243	0.0528631		-0.26042	4.05389	0.23581		-0.26042	3.84176	0.181265		-0.26042	4.55616	0.154768
-0.26008	5.63577	0.187219		-0.26008	5.83706	0.135825		-0.26008	5.91199	0.0528175		-0.26008	4.05362	0.235815		-0.26008	3.84152	0.181272		-0.26008	4.55583	0.154837
-0.259741	5.63559	0.187228		-0.259741	5.83677	0.135793		-0.259741	5.91154	0.0527716		-0.259741	4.05336	0.235821		-0.259741	3.84129	0.181279		-0.259741	4.5555	0.154907
-0.259401	5.63542	0.187236		-0.259401	5.83648	0.135762		-0.259401	5.9111	0.0527254		-0.259401	4.05309	0.235827		-0.259401	3.84105	0.181286		-0.259401	4.55516	0.154977
-0.259062	5.63525	0.187244		-0.259062	5.83619	0.13573		-0.259062	5.91065	0.052679		-0.259062	4.05283	0.235833		-0.259062	3.84081	0.181293		-0.259062	4.55483	0.155047
-0.258722	5.63507	0.187252		-0.258722	5.8359	0.135699		-0.258722	5.91021	0.0526323		-0.258722	4.05256	0.235838		-0.258722	3.84058	0.1813		-0.258722	4.55449	0.155117
-0.258383	5.6349	0.187259		-0.258383	5.83561	0.135668		-0.258383	5.90976	0.0525854		-0.258383	4.0523	0.235843		-0.258383	3.84034	0.181307		-0.258383	4.55416	0.155187
-0.258043	5.63473	0.187266		-0.258043	5.83532	0.135636		-0.258043	5.90931	0.0525383		-0.258043	4.05203	0.235848		-0.258043	3.8401	0.181315		-0.258043	4.55382	0.155258
-0.257704	5.63455	0.187274		-0.257704	5.83502	0.135606		-0.257704	5.90885	0.0524909		-0.257704	4.05176	0.235853		-0.257704	3.83986	0.181322		-0.257704	4.55349	0.155328
-0.257364	5.63438	0.18728		-0.257364	5.83473	0.135575		-0.257364	5.9084	0.0524432		-0.257364	4.0515	0.235858		-0.257364	3.83962	0.18133		-0.257364	4.55315	0.155399
-0.257025	5.63421	0.187287		-0.257025	5.83444	0.135544		-0.257025	5.90795	0.0523954		-0.257025	4.05123	0.235863		-0.257025	3.83938	0.181338		-0.257025	4.55281	0.155469
-0.256685	5.63404	0.187293		-0.256685	5.83414	0.135514		-0.256685	5.90749	0.0523473		-0.256685	4.05096	0.235867		-0.256685	3.83914	0.181346		-0.256685	4.55247	0.15554
-0.256346	5.63386	0.187299		-0.256346	5.83385	0.135484		-0.256346	5.90703	0.0522991		-0.256346	4.05069	0.235872		-0.256346	3.8389	0.181355		-0.256346	4.55213	0.155611
-0.256006	5.63369	0.187305		-0.256006	5.83355	0.135453		-0.256006	5.90657	0.0522506		-0.256006	4.05042	0.235876		-0.256006	3.83866	0.181363		-0.256006	4.55179	0.155682
-0.255667	5.63352	0.187311		-0.255667	5.83326	0.135424		-0.255667	5.90611	0.0522019		-0.255667	4.05015	0.23588		-0.255667	3.83842	0.181372		-0.255667	4.55146	0.155754
-0.255327	5.63335	0.187317		-0.255327	5.83296	0.135394		-0.255327	5.90565	0.0521531		-0.255327	4.04988	0.235884		-0.255327	3.83818	0.18138		-0.255327	4.55112	0.155825
-0.254988	5.63318	0.187322		-0.254988	5.83267	0.135364		-0.254988	5.90519	0.0521041		-0.254988	4.04961	0.235888		-0.254988	3.83794	0.181389		-0.254988	4.55078	0.155897
-0.254648	5.633	0.187327		-0.254648	5.83237	0.135335		-0.254648	5.90472	0.052055		-0.254648	4.04934	0.235892		-0.254648	3.8377	0.181398		-0.254648	4.55043	0.155968
-0.254309	5.63283	0.187332		-0.254309	5.83208	0.135306		-0.254309	5.90426	0.0520056		-0.254309	4.04907	0.235895		-0.254309	3.83746	0.181408		-0.254309	4.55009	0.15604
-0.253969	5.63266	0.187336		-0.253969	5.83178	0.135277		-0.253969	5.90379	0.0519562		-0.253969	4.0488	0.235899		-0.253969	3.83721	0.181417		-0.253969	4.54975	0.156112
-0.253629	5.63249	0.18734		-0.253629	5.83148	0.135248		-0.253629	5.90332	0.0519066		-0.253629	4.04853	0.235902		-0.253629	3.83697	0.181427		-0.253629	4.54941	0.156184
-0.25329	5.63232	0.187344		-0.25329	5.83118	0.135219		-0.25329	5.90285	0.0518569		-0.25329	4.04826	0.235905		-0.25329	3.83673	0.181436		-0.25329	4.54907	0.156256
-0.25295	5.63215	0.187348		-0.25295	5.83089	0.135191		-0.25295	5.90238	0.051807		-0.25295	4.04799	0.235908		-0.25295	3.83648	0.181446		-0.25295	4.54872	0.156328
-0.252611	5.63198	0.187352		-0.252611	5.83059	0.135163		-0.252611	5.90191	0.0517571		-0.252611	4.04771	0.235911		-0.252611	3.83624	0.181456		-0.252611	4.54838	0.156401
-0.252271	5.63181	0.187355		-0.252271	5.83029	0.135135		-0.252271	5.90143	0.051707		-0.252271	4.04744	0.235914		-0.252271	3.836	0.181466		-0.252271	4.54803	0.156473
-0.251932	5.63164	0.187358		-0.251932	5.82999	0.135107		-0.251932	5.90095	0.0516569		-0.251932	4.04717	0.235916		-0.251932	3.83575	0.181477		-0.251932	4.54769	0.156546
-0.251592	5.63147	0.187361		-0.251592	5.82969	0.135079		-0.251592	5.90048	0.0516067		-0.251592	4.04689	0.235919		-0.251592	3.83551	0.181487		-0.251592	4.54734	0.156619
-0.251253	5.63129	0.187364		-0.251253	5.82939	0.135052		-0.251253	5.9	0.0515564		-0.251253	4.04662	0.235921		-0.251253	3.83526	0.181498		-0.251253	4.547	0.156692
-0.250913	5.63112	0.187366		-0.250913	5.82909	0.135025		-0.250913	5.89952	0.051506		-0.250913	4.04634	0.235923		-0.250913	3.83502	0.181509		-0.250913	4.54665	0.156765
-0.250574	5.63095	0.187368		-0.250574	5.82879	0.134998		-0.250574	5.89903	0.0514557		-0.250574	4.04607	0.235925		-0.250574	3.83477	0.18152		-0.250574	4.5463	0.156838
-0.250234	5.63078	0.18737		-0.250234	5.82848	0.134971		-0.250234	5.89855	0.0514052		-0.250234	4.04579	0.235927		-0.250234	3.83452	0.181531		-0.250234	4.54596	0.156912
-0.249895	5.63061	0.187372		-0.249895	5.82818	0.134945		-0.249895	5.89806	0.0513548		-0.249895	4.04552	0.235928		-0.249895	3.83428	0.181542		-0.249895	4.54561	0.156985
-0.249555	5.63044	0.187374		-0.249555	5.82788	0.134918		-0.249555	5.89758	0.0513043		-0.249555	4.04524	0.23593		-0.249555	3.83403	0.181554		-0.249555	4.54526	0.157059
-0.249216	5.63027	0.187375		-0.249216	5.82758	0.134892		-0.249216	5.89709	0.0512538		-0.249216	4.04496	0.235931		-0.249216	3.83378	0.181565		-0.249216	4.54491	0.157132
-0.248876	5.63011	0.187376		-0.248876	5.82727	0.134867		-0.248876	5.8966	0.0512034		-0.248876	4.04469	0.235932		-0.248876	3.83354	0.181577		-0.248876	4.54456	0.157206
-0.248537	5.62994	0.187377		-0.248537	5.82697	0.134841		-0.248537	5.89611	0.0511529		-0.248537	4.04441	0.235934		-0.248537	3.83329	0.181589		-0.248537	4.54421	0.15728
-0.248197	5.62977	0.187377		-0.248197	5.82667	0.134816		-0.248197	5.89561	0.0511025		-0.248197	4.04413	0.235935		-0.248197	3.83304	0.181601		-0.248197	4.54386	0.157354
-0.247858	5.6296	0.187377		-0.247858	5.82636	0.134791		-0.247858	5.89512	0.0510521		-0.247858	4.04385	0.235935		-0.247858	3.83279	0.181614		-0.247858	4.54351	0.157429
-0.247518	5.62943	0.187377		-0.247518	5.82606	0.134766		-0.247518	5.89462	0.0510018		-0.247518	4.04357	0.235936		-0.247518	3.83254	0.181626		-0.247518	4.54316	0.157503
-0.247179	5.62926	0.187377		-0.247179	5.82575	0.134741		-0.247179	5.89412	0.0509515		-0.247179	4.04329	0.235936		-0.247179	3.83229	0.181639		-0.247179	4.54281	0.157578
-0.246839	5.62909	0.187377		-0.246839	5.82545	0.134717		-0.246839	5.89362	0.0509014		-0.246839	4.04301	0.235937		-0.246839	3.83204	0.181652		-0.246839	4.54245	0.157652
-0.246499	5.62892	0.187376		-0.246499	5.82514	0.134693		-0.246499	5.89312	0.0508513		-0.246499	4.04273	0.235937		-0.246499	3.83179	0.181665		-0.246499	4.5421	0.157727
-0.24616	5.62875	0.187375		-0.24616	5.82483	0.134669		-0.24616	5.89262	0.0508013		-0.24616	4.04245	0.235937		-0.24616	3.83154	0.181678		-0.24616	4.54175	0.157802
-0.24582	5.62858	0.187374		-0.24582	5.82453	0.134646		-0.24582	5.89212	0.0507514		-0.24582	4.04217	0.235937		-0.24582	3.83129	0.181691		-0.24582	4.54139	0.157877
-0.245481	5.62842	0.187373		-0.245481	5.82422	0.134622		-0.245481	5.89161	0.0507017		-0.245481	4.04189	0.235937		-0.245481	3.83104	0.181705		-0.245481	4.54104	0.157953
-0.245141	5.62825	0.187371		-0.245141	5.82391	0.134599		-0.245141	5.8911	0.0506521		-0.245141	4.04161	0.235936		-0.245141	3.83079	0.181719		-0.245141	4.54068	0.158028
-0.244802	5.62808	0.187369		-0.244802	5.8236	0.134577		-0.244802	5.8906	0.0506026		-0.244802	4.04133	0.235936		-0.244802	3.83054	0.181732		-0.244802	4.54033	0.158103
-0.244462	5.62791	0.187367		-0.244462	5.82329	0.134554		-0.244462	5.89009	0.0505533		-0.244462	4.04104	0.235935		-0.244462	3.83029	0.181747		-0.244462	4.53997	0.158179
-0.244123	5.62774	0.187365		-0.244123	5.82298	0.134532		-0.244123	5.88957	0.0505042		-0.244123	4.04076	0.235934		-0.244123	3.83003	0.181761		-0.244123	4.53961	0.158255
-0.243783	5.62758	0.187362		-0.243783	5.82267	0.13451		-0.243783	5.88906	0.0504553		-0.243783	4.04048	0.235933		-0.243783	3.82978	0.181775		-0.243783	4.53925	0.158331
-0.243444	5.62741	0.187359		-0.243444	5.82236	0.134489		-0.243444	5.88854	0.0504066		-0.243444	4.04019	0.235932		-0.243444	3.82953	0.18179		-0.243444	4.5389	0.158407
-0.243104	5.62724	0.187356		-0.243104	5.82205	0.134468		-0.243104	5.88803	0.0503582		-0.243104	4.03991	0.235931		-0.243104	3.82927	0.181805		-0.243104	4.53854	0.158483
-0.242765	5.62707	0.187353		-0.242765	5.82174	0.134447		-0.242765	5.88751	0.0503099		-0.242765	4.03962	0.23593		-0.242765	3.82902	0.18182		-0.242765	4.53818	0.158559
-0.242425	5.62691	0.187349		-0.242425	5.82143	0.134426		-0.242425	5.88699	0.0502619		-0.242425	4.03934	0.235928		-0.242425	3.82876	0.181835		-0.242425	4.53782	0.158636
-0.242086	5.62674	0.187345		-0.242086	5.82112	0.134406		-0.242086	5.88647	0.0502142		-0.242086	4.03905	0.235926		-0.242086	3.82851	0.18185		-0.242086	4.53746	0.158712
-0.241746	5.62657	0.187341		-0.241746	5.8208	0.134386		-0.241746	5.88594	0.0501668		-0.241746	4.03876	0.235924		-0.241746	3.82825	0.181866		-0.241746	4.5371	0.158789
-0.241407	5.6264	0.187337		-0.241407	5.82049	0.134366		-0.241407	5.88542	0.0501197		-0.241407	4.03848	0.235922		-0.241407	3.828	0.181881		-0.241407	4.53674	0.158866
-0.241067	5.62624	0.187332		-0.241067	5.82018	0.134347		-0.241067	5.88489	0.0500729		-0.241067	4.03819	0.23592		-0.241067	3.82774	0.181897		-0.241067	4.53638	0.158943
-0.240728	5.62607	0.187327		-0.240728	5.81986	0.134328		-0.240728	5.88436	0.0500264		-0.240728	4.0379	0.235918		-0.240728	3.82749	0.181913		-0.240728	4.53601	0.15902
-0.240388	5.6259	0.187322		-0.240388	5.81955	0.134309		-0.240388	5.88383	0.0499802		-0.240388	4.03761	0.235916		-0.240388	3.82723	0.18193		-0.240388	4.53565	0.159097
-0.240049	5.62574	0.187317		-0.240049	5.81923	0.134291		-0.240049	5.8833	0.0499344		-0.240049	4.03733	0.235913		-0.240049	3.82697	0.181946		-0.240049	4.53529	0.159175
-0.239709	5.62557	0.187311		-0.239709	5.81892	0.134273		-0.239709	5.88277	0.049889		-0.239709	4.03704	0.23591		-0.239709	3.82671	0.181963		-0.239709	4.53492	0.159252
-0.239369	5.6254	0.187305		-0.239369	5.8186	0.134255		-0.239369	5.88223	0.049844		-0.239369	4.03675	0.235907		-0.239369	3.82646	0.18198		-0.239369	4.53456	0.15933
-0.23903	5.62524	0.187299		-0.23903	5.81829	0.134238		-0.23903	5.8817	0.0497994		-0.23903	4.03646	0.235904		-0.23903	3.8262	0.181997		-0.23903	4.53419	0.159408
-0.23869	5.62507	0.187293		-0.23869	5.81797	0.134221		-0.23869	5.88116	0.0497552		-0.23869	4.03617	0.235901		-0.23869	3.82594	0.182014		-0.23869	4.53383	0.159486
-0.238351	5.6249	0.187286		-0.238351	5.81765	0.134204		-0.238351	5.88062	0.0497115		-0.238351	4.03588	0.235898		-0.238351	3.82568	0.182031		-0.238351	4.53346	0.159564
-0.238011	5.62474	0.187279		-0.238011	5.81733	0.134188		-0.238011	5.88008	0.0496682		-0.238011	4.03558	0.235894		-0.238011	3.82542	0.182049		-0.238011	4.5331	0.159643
-0.237672	5.62457	0.187272		-0.237672	5.81701	0.134172		-0.237672	5.87953	0.0496254		-0.237672	4.03529	0.235891		-0.237672	3.82516	0.182067		-0.237672	4.53273	0.159721
-0.237332	5.62441	0.187265		-0.237332	5.8167	0.134156		-0.237332	5.87899	0.0495831		-0.237332	4.035	0.235887		-0.237332	3.8249	0.182085		-0.237332	4.53236	0.1598
-0.236993	5.62424	0.187257		-0.236993	5.81638	0.134141		-0.236993	5.87844	0.0495413		-0.236993	4.03471	0.235883		-0.236993	3.82464	0.182103		-0.236993	4.53199	0.159878
-0.236653	5.62407	0.18725		-0.236653	5.81606	0.134127		-0.236653	5.87789	0.0495001		-0.236653	4.03441	0.235879		-0.236653	3.82438	0.182121		-0.236653	4.53162	0.159957
-0.236314	5.62391	0.187241		-0.236314	5.81574	0.134112		-0.236314	5.87734	0.0494594		-0.236314	4.03412	0.235875		-0.236314	3.82412	0.18214		-0.236314	4.53125	0.160036
-0.235974	5.62374	0.187233		-0.235974	5.81542	0.134098		-0.235974	5.87679	0.0494192		-0.235974	4.03383	0.23587		-0.235974	3.82385	0.182158		-0.235974	4.53088	0.160115
-0.235635	5.62358	0.187224		-0.235635	5.81509	0.134085		-0.235635	5.87624	0.0493797		-0.235635	4.03353	0.235866		-0.235635	3.82359	0.182177		-0.235635	4.53051	0.160195
-0.235295	5.62341	0.187216		-0.235295	5.81477	0.134072		-0.235295	5.87568	0.0493407		-0.235295	4.03324	0.235861		-0.235295	3.82333	0.182197		-0.235295	4.53014	0.160274
-0.234956	5.62325	0.187206		-0.234956	5.81445	0.134059		-0.234956	5.87513	0.0493024		-0.234956	4.03294	0.235856		-0.234956	3.82307	0.182216		-0.234956	4.52977	0.160354
-0.234616	5.62308	0.187197		-0.234616	5.81413	0.134046		-0.234616	5.87457	0.0492647		-0.234616	4.03264	0.235851		-0.234616	3.8228	0.182235		-0.234616	4.5294	0.160434
-0.234277	5.62292	0.187187		-0.234277	5.8138	0.134035		-0.234277	5.87401	0.0492277		-0.234277	4.03235	0.235846		-0.234277	3.82254	0.182255		-0.234277	4.52903	0.160513
-0.233937	5.62275	0.187178		-0.233937	5.81348	0.134023		-0.233937	5.87345	0.0491913		-0.233937	4.03205	0.235841		-0.233937	3.82227	0.182275		-0.233937	4.52865	0.160594
-0.233598	5.62259	0.187167		-0.233598	5.81316	0.134012		-0.233598	5.87288	0.0491557		-0.233598	4.03175	0.235835		-0.233598	3.82201	0.182295		-0.233598	4.52828	0.160674
-0.233258	5.62242	0.187157		-0.233258	5.81283	0.134001		-0.233258	5.87232	0.0491208		-0.233258	4.03146	0.23583		-0.233258	3.82174	0.182316		-0.233258	4.5279	0.160754
-0.232919	5.62226	0.187146		-0.232919	5.81251	0.133991		-0.232919	5.87175	0.0490866		-0.232919	4.03116	0.235824		-0.232919	3.82148	0.182336		-0.232919	4.52753	0.160835
-0.232579	5.62209	0.187135		-0.232579	5.81218	0.133981		-0.232579	5.87118	0.0490531		-0.232579	4.03086	0.235818		-0.232579	3.82121	0.182357		-0.232579	4.52715	0.160915
-0.232239	5.62193	0.187124		-0.232239	5.81185	0.133972		-0.232239	5.87061	0.0490205		-0.232239	4.03056	0.235812		-0.232239	3.82094	0.182378		-0.232239	4.52678	0.160996
-0.2319	5.62176	0.187113		-0.2319	5.81153	0.133963		-0.2319	5.87004	0.0489887		-0.2319	4.03026	0.235806		-0.2319	3.82068	0.182399		-0.2319	4.5264	0.161077
-0.23156	5.6216	0.187101		-0.23156	5.8112	0.133955		-0.23156	5.86946	0.0489576		-0.23156	4.02996	0.2358		-0.23156	3.82041	0.18242		-0.23156	4.52602	0.161158
-0.231221	5.62143	0.187089		-0.231221	5.81087	0.133947		-0.231221	5.86889	0.0489275		-0.231221	4.02966	0.235793		-0.231221	3.82014	0.182442		-0.231221	4.52565	0.161239
-0.230881	5.62127	0.187077		-0.230881	5.81054	0.133939		-0.230881	5.86831	0.0488982		-0.230881	4.02936	0.235787		-0.230881	3.81987	0.182464		-0.230881	4.52527	0.161321
-0.230542	5.6211	0.187065		-0.230542	5.81021	0.133932		-0.230542	5.86773	0.0488697		-0.230542	4.02905	0.23578		-0.230542	3.81961	0.182486		-0.230542	4.52489	0.161402
-0.230202	5.62094	0.187052		-0.230202	5.80988	0.133926		-0.230202	5.86715	0.0488422		-0.230202	4.02875	0.235773		-0.230202	3.81934	0.182508		-0.230202	4.52451	0.161484
-0.229863	5.62078	0.187039		-0.229863	5.80955	0.13392		-0.229863	5.86656	0.0488157		-0.229863	4.02845	0.235766		-0.229863	3.81907	0.18253		-0.229863	4.52413	0.161566
-0.229523	5.62061	0.187026		-0.229523	5.80922	0.133914		-0.229523	5.86598	0.0487901		-0.229523	4.02815	0.235759		-0.229523	3.8188	0.182553		-0.229523	4.52375	0.161648
-0.229184	5.62045	0.187012		-0.229184	5.80889	0.133909		-0.229184	5.86539	0.0487655		-0.229184	4.02784	0.235752		-0.229184	3.81853	0.182576		-0.229184	4.52337	0.16173
-0.228844	5.62028	0.186999		-0.228844	5.80856	0.133905		-0.228844	5.8648	0.0487419		-0.228844	4.02754	0.235744		-0.228844	3.81826	0.182599		-0.228844	4.52299	0.161812
-0.228505	5.62012	0.186985		-0.228505	5.80823	0.1339		-0.228505	5.86422	0.0487194		-0.228505	4.02723	0.235737		-0.228505	3.81798	0.182622		-0.228505	4.5226	0.161895
-0.228165	5.61996	0.18697		-0.228165	5.8079	0.133897		-0.228165	5.86362	0.0486979		-0.228165	4.02693	0.235729		-0.228165	3.81771	0.182645		-0.228165	4.52222	0.161977
-0.227826	5.61979	0.186956		-0.227826	5.80757	0.133894		-0.227826	5.86303	0.0486775		-0.227826	4.02662	0.235721		-0.227826	3.81744	0.182668		-0.227826	4.52184	0.16206
-0.227486	5.61963	0.186941		-0.227486	5.80723	0.133891		-0.227486	5.86244	0.0486582		-0.227486	4.02632	0.235713		-0.227486	3.81717	0.182692		-0.227486	4.52145	0.162143
-0.227147	5.61946	0.186927		-0.227147	5.8069	0.133889		-0.227147	5.86184	0.04864		-0.227147	4.02601	0.235705		-0.227147	3.8169	0.182716		-0.227147	4.52107	0.162226
-0.226807	5.6193	0.186911		-0.226807	5.80656	0.133887		-0.226807	5.86124	0.0486229		-0.226807	4.0257	0.235697		-0.226807	3.81662	0.18274		-0.226807	4.52068	0.162309
-0.226468	5.61914	0.186896		-0.226468	5.80623	0.133886		-0.226468	5.86064	0.0486071		-0.226468	4.0254	0.235688		-0.226468	3.81635	0.182764		-0.226468	4.5203	0.162392
-0.226128	5.61897	0.186881		-0.226128	5.80589	0.133885		-0.226128	5.86004	0.0485924		-0.226128	4.02509	0.23568		-0.226128	3.81608	0.182789		-0.226128	4.51991	0.162475
-0.225789	5.61881	0.186865		-0.225789	5.80556	0.133885		-0.225789	5.85944	0.048579		-0.225789	4.02478	0.235671		-0.225789	3.8158	0.182813		-0.225789	4.51953	0.162559
-0.225449	5.61865	0.186849		-0.225449	5.80522	0.133885		-0.225449	5.85884	0.0485667		-0.225449	4.02447	0.235662		-0.225449	3.81553	0.182838		-0.225449	4.51914	0.162642
-0.225109	5.61848	0.186833		-0.225109	5.80489	0.133886		-0.225109	5.85823	0.0485558		-0.225109	4.02416	0.235654		-0.225109	3.81525	0.182863		-0.225109	4.51875	0.162726
-0.22477	5.61832	0.186816		-0.22477	5.80455	0.133888		-0.22477	5.85763	0.0485461		-0.22477	4.02385	0.235644		-0.22477	3.81498	0.182888		-0.22477	4.51836	0.16281
-0.22443	5.61816	0.186799		-0.22443	5.80421	0.13389		-0.22443	5.85702	0.0485377		-0.22443	4.02354	0.235635		-0.22443	3.8147	0.182913		-0.22443	4.51797	0.162893
-0.224091	5.61799	0.186783		-0.224091	5.80388	0.133892		-0.224091	5.85641	0.0485307		-0.224091	4.02323	0.235626		-0.224091	3.81443	0.182938		-0.224091	4.51759	0.162977
-0.223751	5.61783	0.186765		-0.223751	5.80354	0.133895		-0.223751	5.8558	0.048525		-0.223751	4.02292	0.235617		-0.223751	3.81415	0.182963		-0.223751	4.5172	0.163062
-0.223412	5.61767	0.186748		-0.223412	5.8032	0.133898		-0.223412	5.85518	0.0485207		-0.223412	4.02261	0.235607		-0.223412	3.81387	0.182989		-0.223412	4.51681	0.163146
-0.223072	5.6175	0.186731		-0.223072	5.80286	0.133902		-0.223072	5.85457	0.0485177		-0.223072	4.0223	0.235597		-0.223072	3.8136	0.183015		-0.223072	4.51642	0.16323
-0.222733	5.61734	0.186713		-0.222733	5.80252	0.133907		-0.222733	5.85396	0.0485162		-0.222733	4.02199	0.235587		-0.222733	3.81332	0.183041		-0.222733	4.51602	0.163314
-0.222393	5.61718	0.186695		-0.222393	5.80218	0.133912		-0.222393	5.85334	0.0485161		-0.222393	4.02168	0.235577		-0.222393	3.81304	0.183067		-0.222393	4.51563	0.163399
-0.222054	5.61702	0.186677		-0.222054	5.80184	0.133918		-0.222054	5.85272	0.0485174		-0.222054	4.02136	0.235567		-0.222054	3.81276	0.183093		-0.222054	4.51524	0.163484
-0.221714	5.61685	0.186658		-0.221714	5.8015	0.133924		-0.221714	5.8521	0.0485202		-0.221714	4.02105	0.235557		-0.221714	3.81249	0.183119		-0.221714	4.51485	0.163568
-0.221375	5.61669	0.18664		-0.221375	5.80116	0.13393		-0.221375	5.85148	0.0485245		-0.221375	4.02074	0.235547		-0.221375	3.81221	0.183146		-0.221375	4.51446	0.163653
-0.221035	5.61653	0.186621		-0.221035	5.80082	0.133938		-0.221035	5.85086	0.0485303		-0.221035	4.02042	0.235536		-0.221035	3.81193	0.183172		-0.221035	4.51406	0.163738
-0.220696	5.61636	0.186602		-0.220696	5.80048	0.133945		-0.220696	5.85024	0.0485376		-0.220696	4.02011	0.235526		-0.220696	3.81165	0.183199		-0.220696	4.51367	0.163823
-0.220356	5.6162	0.186583		-0.220356	5.80014	0.133954		-0.220356	5.84961	0.0485464		-0.220356	4.01979	0.235515		-0.220356	3.81137	0.183226		-0.220356	4.51327	0.163908
-0.220017	5.61604	0.186563		-0.220017	5.7998	0.133963		-0.220017	5.84898	0.0485568		-0.220017	4.01948	0.235504		-0.220017	3.81109	0.183253		-0.220017	4.51288	0.163993
-0.219677	5.61588	0.186544		-0.219677	5.79945	0.133972		-0.219677	5.84836	0.0485688		-0.219677	4.01916	0.235493		-0.219677	3.81081	0.18328		-0.219677	4.51248	0.164079
-0.219338	5.61571	0.186524		-0.219338	5.79911	0.133982		-0.219338	5.84773	0.0485824		-0.219338	4.01885	0.235482		-0.219338	3.81053	0.183307		-0.219338	4.51209	0.164164
-0.218998	5.61555	0.186504		-0.218998	5.79877	0.133993		-0.218998	5.8471	0.0485976		-0.218998	4.01853	0.235471		-0.218998	3.81025	0.183335		-0.218998	4.51169	0.164249
-0.218659	5.61539	0.186484		-0.218659	5.79843	0.134004		-0.218659	5.84647	0.0486145		-0.218659	4.01821	0.23546		-0.218659	3.80997	0.183362		-0.218659	4.5113	0.164335
-0.218319	5.61523	0.186464		-0.218319	5.79808	0.134015		-0.218319	5.84584	0.048633		-0.218319	4.0179	0.235448		-0.218319	3.80969	0.18339		-0.218319	4.5109	0.16442
-0.21798	5.61507	0.186443		-0.21798	5.79774	0.134027		-0.21798	5.8452	0.0486531		-0.21798	4.01758	0.235437		-0.21798	3.8094	0.183418		-0.21798	4.5105	0.164506
-0.21764	5.6149	0.186422		-0.21764	5.79739	0.13404		-0.21764	5.84457	0.048675		-0.21764	4.01726	0.235425		-0.21764	3.80912	0.183446		-0.21764	4.5101	0.164592
-0.2173	5.61474	0.186402		-0.2173	5.79705	0.134054		-0.2173	5.84393	0.0486985		-0.2173	4.01694	0.235413		-0.2173	3.80884	0.183473		-0.2173	4.5097	0.164678
-0.216961	5.61458	0.186381		-0.216961	5.7967	0.134068		-0.216961	5.8433	0.0487237		-0.216961	4.01662	0.235401		-0.216961	3.80856	0.183502		-0.216961	4.50931	0.164764
-0.216621	5.61442	0.186359		-0.216621	5.79636	0.134082		-0.216621	5.84266	0.0487507		-0.216621	4.0163	0.235389		-0.216621	3.80828	0.18353		-0.216621	4.50891	0.16485
-0.216282	5.61425	0.186338		-0.216282	5.79601	0.134097		-0.216282	5.84202	0.0487794		-0.216282	4.01599	0.235377		-0.216282	3.80799	0.183558		-0.216282	4.50851	0.164936
-0.215942	5.61409	0.186316		-0.215942	5.79567	0.134113		-0.215942	5.84138	0.0488099		-0.215942	4.01567	0.235365		-0.215942	3.80771	0.183586		-0.215942	4.50811	0.165022
-0.215603	5.61393	0.186295		-0.215603	5.79532	0.134129		-0.215603	5.84074	0.0488421		-0.215603	4.01535	0.235352		-0.215603	3.80743	0.183615		-0.215603	4.50771	0.165108
-0.215263	5.61377	0.186273		-0.215263	5.79497	0.134146		-0.215263	5.8401	0.0488761		-0.215263	4.01503	0.23534		-0.215263	3.80714	0.183643		-0.215263	4.5073	0.165194
-0.214924	5.61361	0.18625		-0.214924	5.79463	0.134163		-0.214924	5.83945	0.048912		-0.214924	4.0147	0.235327		-0.214924	3.80686	0.183672		-0.214924	4.5069	0.16528
-0.214584	5.61344	0.186228		-0.214584	5.79428	0.134181		-0.214584	5.83881	0.0489496		-0.214584	4.01438	0.235315		-0.214584	3.80657	0.183701		-0.214584	4.5065	0.165367
-0.214245	5.61328	0.186206		-0.214245	5.79393	0.1342		-0.214245	5.83816	0.048989		-0.214245	4.01406	0.235302		-0.214245	3.80629	0.183729		-0.214245	4.5061	0.165453
-0.213905	5.61312	0.186183		-0.213905	5.79359	0.134219		-0.213905	5.83752	0.0490303		-0.213905	4.01374	0.235289		-0.213905	3.806	0.183758		-0.213905	4.5057	0.165539
-0.213566	5.61296	0.18616		-0.213566	5.79324	0.134238		-0.213566	5.83687	0.0490734		-0.213566	4.01342	0.235276		-0.213566	3.80572	0.183787		-0.213566	4.50529	0.165626
-0.213226	5.6128	0.186137		-0.213226	5.79289	0.134259		-0.213226	5.83622	0.0491184		-0.213226	4.0131	0.235263		-0.213226	3.80543	0.183816		-0.213226	4.50489	0.165713
-0.212887	5.61263	0.186114		-0.212887	5.79254	0.13428		-0.212887	5.83557	0.0491652		-0.212887	4.01277	0.235249		-0.212887	3.80515	0.183846		-0.212887	4.50449	0.165799
-0.212547	5.61247	0.186091		-0.212547	5.79219	0.134301		-0.212547	5.83492	0.049214		-0.212547	4.01245	0.235236		-0.212547	3.80486	0.183875		-0.212547	4.50408	0.165886
-0.212208	5.61231	0.186068		-0.212208	5.79184	0.134323		-0.212208	5.83427	0.0492646		-0.212208	4.01213	0.235223		-0.212208	3.80458	0.183904		-0.212208	4.50368	0.165972
-0.211868	5.61215	0.186044		-0.211868	5.7915	0.134346		-0.211868	5.83361	0.0493171		-0.211868	4.0118	0.235209		-0.211868	3.80429	0.183934		-0.211868	4.50327	0.166059
-0.211529	5.61199	0.18602		-0.211529	5.79115	0.134369		-0.211529	5.83296	0.0493715		-0.211529	4.01148	0.235195		-0.211529	3.80401	0.183963		-0.211529	4.50287	0.166146
-0.211189	5.61183	0.185996		-0.211189	5.7908	0.134393		-0.211189	5.83231	0.0494278		-0.211189	4.01115	0.235182		-0.211189	3.80372	0.183992		-0.211189	4.50246	0.166233
-0.21085	5.61166	0.185972		-0.21085	5.79045	0.134417		-0.21085	5.83165	0.0494861		-0.21085	4.01083	0.235168		-0.21085	3.80343	0.184022		-0.21085	4.50205	0.16632
-0.21051	5.6115	0.185948		-0.21051	5.7901	0.134442		-0.21051	5.831	0.0495462		-0.21051	4.0105	0.235154		-0.21051	3.80314	0.184052		-0.21051	4.50165	0.166407
-0.21017	5.61134	0.185924		-0.21017	5.78975	0.134468		-0.21017	5.83034	0.0496083		-0.21017	4.01018	0.23514		-0.21017	3.80286	0.184081		-0.21017	4.50124	0.166493
-0.209831	5.61118	0.185899		-0.209831	5.7894	0.134494		-0.209831	5.82968	0.0496724		-0.209831	4.00985	0.235125		-0.209831	3.80257	0.184111		-0.209831	4.50083	0.16658
-0.209491	5.61102	0.185875		-0.209491	5.78905	0.134521		-0.209491	5.82902	0.0497384		-0.209491	4.00953	0.235111		-0.209491	3.80228	0.184141		-0.209491	4.50043	0.166667
-0.209152	5.61086	0.18585		-0.209152	5.78869	0.134548		-0.209152	5.82836	0.0498064		-0.209152	4.0092	0.235097		-0.209152	3.80199	0.184171		-0.209152	4.50002	0.166754
-0.208812	5.61069	0.185825		-0.208812	5.78834	0.134576		-0.208812	5.8277	0.0498763		-0.208812	4.00887	0.235082		-0.208812	3.80171	0.184201		-0.208812	4.49961	0.166841
-0.208473	5.61053	0.1858		-0.208473	5.78799	0.134605		-0.208473	5.82704	0.0499482		-0.208473	4.00855	0.235068		-0.208473	3.80142	0.184231		-0.208473	4.4992	0.166928
-0.208133	5.61037	0.185775		-0.208133	5.78764	0.134634		-0.208133	5.82638	0.050022		-0.208133	4.00822	0.235053		-0.208133	3.80113	0.184261		-0.208133	4.49879	0.167016
-0.207794	5.61021	0.18575		-0.207794	5.78729	0.134664		-0.207794	5.82572	0.0500979		-0.207794	4.00789	0.235038		-0.207794	3.80084	0.184291		-0.207794	4.49838	0.167103
-0.207454	5.61005	0.185724		-0.207454	5.78694	0.134694		-0.207454	5.82505	0.0501757		-0.207454	4.00756	0.235023		-0.207454	3.80055	0.184321		-0.207454	4.49797	0.16719
-0.207115	5.60989	0.185699		-0.207115	5.78659	0.134725		-0.207115	5.82439	0.0502555		-0.207115	4.00724	0.235008		-0.207115	3.80026	0.184351		-0.207115	4.49756	0.167277
-0.206775	5.60972	0.185673		-0.206775	5.78623	0.134757		-0.206775	5.82372	0.0503372		-0.206775	4.00691	0.234993		-0.206775	3.79997	0.184381		-0.206775	4.49715	0.167364
-0.206436	5.60956	0.185647		-0.206436	5.78588	0.134789		-0.206436	5.82306	0.050421		-0.206436	4.00658	0.234978		-0.206436	3.79969	0.184411		-0.206436	4.49674	0.167451
-0.206096	5.6094	0.185621		-0.206096	5.78553	0.134822		-0.206096	5.82239	0.0505068		-0.206096	4.00625	0.234963		-0.206096	3.7994	0.184441		-0.206096	4.49633	0.167538
-0.205757	5.60924	0.185595		-0.205757	5.78518	0.134856		-0.205757	5.82172	0.0505945		-0.205757	4.00592	0.234947		-0.205757	3.79911	0.184471		-0.205757	4.49592	0.167626
-0.205417	5.60908	0.185569		-0.205417	5.78482	0.13489		-0.205417	5.82106	0.0506843		-0.205417	4.00559	0.234932		-0.205417	3.79882	0.184502		-0.205417	4.49551	0.167713
-0.205078	5.60892	0.185542		-0.205078	5.78447	0.134924		-0.205078	5.82039	0.050776		-0.205078	4.00526	0.234916		-0.205078	3.79853	0.184532		-0.205078	4.49509	0.1678
-0.204738	5.60876	0.185516		-0.204738	5.78412	0.134959		-0.204738	5.81972	0.0508697		-0.204738	4.00493	0.234901		-0.204738	3.79824	0.184562		-0.204738	4.49468	0.167887
-0.204399	5.60859	0.185489		-0.204399	5.78376	0.134995		-0.204399	5.81905	0.0509654		-0.204399	4.0046	0.234885		-0.204399	3.79795	0.184593		-0.204399	4.49427	0.167974
-0.204059	5.60843	0.185463		-0.204059	5.78341	0.135032		-0.204059	5.81838	0.0510631		-0.204059	4.00427	0.234869		-0.204059	3.79766	0.184623		-0.204059	4.49385	0.168061
-0.20372	5.60827	0.185436		-0.20372	5.78306	0.135069		-0.20372	5.81771	0.0511628		-0.20372	4.00394	0.234853		-0.20372	3.79736	0.184653		-0.20372	4.49344	0.168149
-0.20338	5.60811	0.185409		-0.20338	5.7827	0.135106		-0.20338	5.81703	0.0512645		-0.20338	4.00361	0.234837		-0.20338	3.79707	0.184683		-0.20338	4.49303	0.168236
-0.20304	5.60795	0.185382		-0.20304	5.78235	0.135145		-0.20304	5.81636	0.0513682		-0.20304	4.00328	0.234821		-0.20304	3.79678	0.184714		-0.20304	4.49261	0.168323
-0.202701	5.60779	0.185355		-0.202701	5.782	0.135184		-0.202701	5.81569	0.0514739		-0.202701	4.00295	0.234805		-0.202701	3.79649	0.184744		-0.202701	4.4922	0.16841
-0.202361	5.60762	0.185328		-0.202361	5.78164	0.135223		-0.202361	5.81502	0.0515815		-0.202361	4.00261	0.234788		-0.202361	3.7962	0.184774		-0.202361	4.49178	0.168497
-0.202022	5.60746	0.1853		-0.202022	5.78129	0.135263		-0.202022	5.81434	0.0516911		-0.202022	4.00228	0.234772		-0.202022	3.79591	0.184805		-0.202022	4.49137	0.168584
-0.201682	5.6073	0.185273		-0.201682	5.78093	0.135304		-0.201682	5.81367	0.0518027		-0.201682	4.00195	0.234756		-0.201682	3.79562	0.184835		-0.201682	4.49095	0.168672
-0.201343	5.60714	0.185245		-0.201343	5.78058	0.135345		-0.201343	5.81299	0.0519163		-0.201343	4.00162	0.234739		-0.201343	3.79533	0.184865		-0.201343	4.49054	0.168759
-0.201003	5.60698	0.185218		-0.201003	5.78022	0.135387		-0.201003	5.81232	0.0520318		-0.201003	4.00129	0.234722		-0.201003	3.79504	0.184896		-0.201003	4.49012	0.168846
-0.200664	5.60682	0.18519		-0.200664	5.77987	0.135429		-0.200664	5.81164	0.0521493		-0.200664	4.00095	0.234706		-0.200664	3.79474	0.184926		-0.200664	4.4897	0.168933
-0.200324	5.60666	0.185162		-0.200324	5.77952	0.135473		-0.200324	5.81096	0.0522688		-0.200324	4.00062	0.234689		-0.200324	3.79445	0.184956		-0.200324	4.48929	0.16902
-0.199985	5.60649	0.185134		-0.199985	5.77916	0.135516		-0.199985	5.81029	0.0523902		-0.199985	4.00029	0.234672		-0.199985	3.79416	0.184987		-0.199985	4.48887	0.169107
-0.199645	5.60633	0.185106		-0.199645	5.77881	0.13556		-0.199645	5.80961	0.0525135		-0.199645	3.99995	0.234655		-0.199645	3.79387	0.185017		-0.199645	4.48845	0.169194
-0.199306	5.60617	0.185078		-0.199306	5.77845	0.135605		-0.199306	5.80893	0.0526388		-0.199306	3.99962	0.234638		-0.199306	3.79358	0.185047		-0.199306	4.48804	0.169281
-0.198966	5.60601	0.18505		-0.198966	5.7781	0.135651		-0.198966	5.80825	0.052766		-0.198966	3.99928	0.234621		-0.198966	3.79328	0.185077		-0.198966	4.48762	0.169368
-0.198627	5.60585	0.185021		-0.198627	5.77774	0.135697		-0.198627	5.80758	0.0528952		-0.198627	3.99895	0.234604		-0.198627	3.79299	0.185107		-0.198627	4.4872	0.169454
-0.198287	5.60569	0.184993		-0.198287	5.77739	0.135743		-0.198287	5.8069	0.0530263		-0.198287	3.99861	0.234586		-0.198287	3.7927	0.185138		-0.198287	4.48678	0.169541
-0.197948	5.60552	0.184964		-0.197948	5.77703	0.135791		-0.197948	5.80622	0.0531593		-0.197948	3.99828	0.234569		-0.197948	3.79241	0.185168		-0.197948	4.48636	0.169628
-0.197608	5.60536	0.184936		-0.197608	5.77668	0.135839		-0.197608	5.80554	0.0532942		-0.197608	3.99794	0.234551		-0.197608	3.79211	0.185198		-0.197608	4.48595	0.169715
-0.197269	5.6052	0.184907		-0.197269	5.77632	0.135887		-0.197269	5.80486	0.0534309		-0.197269	3.99761	0.234534		-0.197269	3.79182	0.185228		-0.197269	4.48553	0.169801
-0.196929	5.60504	0.184879		-0.196929	5.77597	0.135936		-0.196929	5.80418	0.0535696		-0.196929	3.99727	0.234516		-0.196929	3.79153	0.185258		-0.196929	4.48511	0.169888
-0.19659	5.60488	0.18485		-0.19659	5.77561	0.135986		-0.19659	5.8035	0.0537102		-0.19659	3.99694	0.234498		-0.19659	3.79124	0.185288		-0.19659	4.48469	0.169975
-0.19625	5.60472	0.184821		-0.19625	5.77526	0.136036		-0.19625	5.80281	0.0538526		-0.19625	3.9966	0.234481		-0.19625	3.79094	0.185317		-0.19625	4.48427	0.170061
-0.19591	5.60455	0.184792		-0.19591	5.7749	0.136087		-0.19591	5.80213	0.0539969		-0.19591	3.99627	0.234463		-0.19591	3.79065	0.185347		-0.19591	4.48385	0.170148
-0.195571	5.60439	0.184763		-0.195571	5.77455	0.136138		-0.195571	5.80145	0.054143		-0.195571	3.99593	0.234445		-0.195571	3.79036	0.185377		-0.195571	4.48343	0.170234
-0.195231	5.60423	0.184734		-0.195231	5.77419	0.13619		-0.195231	5.80077	0.054291		-0.195231	3.99559	0.234427		-0.195231	3.79006	0.185407		-0.195231	4.48301	0.170321
-0.194892	5.60407	0.184704		-0.194892	5.77384	0.136242		-0.194892	5.80009	0.0544407		-0.194892	3.99526	0.234409		-0.194892	3.78977	0.185436		-0.194892	4.48259	0.170407
-0.194552	5.60391	0.184675		-0.194552	5.77348	0.136295		-0.194552	5.7994	0.0545924		-0.194552	3.99492	0.234391		-0.194552	3.78948	0.185466		-0.194552	4.48216	0.170493
-0.194213	5.60375	0.184646		-0.194213	5.77312	0.136349		-0.194213	5.79872	0.0547458		-0.194213	3.99458	0.234372		-0.194213	3.78918	0.185496		-0.194213	4.48174	0.170579
-0.193873	5.60358	0.184616		-0.193873	5.77277	0.136403		-0.193873	5.79804	0.054901		-0.193873	3.99425	0.234354		-0.193873	3.78889	0.185525		-0.193873	4.48132	0.170666
-0.193534	5.60342	0.184587		-0.193534	5.77241	0.136458		-0.193534	5.79736	0.055058		-0.193534	3.99391	0.234336		-0.193534	3.7886	0.185554		-0.193534	4.4809	0.170752
-0.193194	5.60326	0.184557		-0.193194	5.77206	0.136513		-0.193194	5.79667	0.0552168		-0.193194	3.99357	0.234317		-0.193194	3.7883	0.185584		-0.193194	4.48048	0.170838
-0.192855	5.6031	0.184528		-0.192855	5.7717	0.136569		-0.192855	5.79599	0.0553773		-0.192855	3.99323	0.234299		-0.192855	3.78801	0.185613		-0.192855	4.48006	0.170924
-0.192515	5.60294	0.184498		-0.192515	5.77135	0.136626		-0.192515	5.79531	0.0555396		-0.192515	3.9929	0.23428		-0.192515	3.78772	0.185642		-0.192515	4.47963	0.171009
-0.192176	5.60277	0.184468		-0.192176	5.77099	0.136683		-0.192176	5.79462	0.0557037		-0.192176	3.99256	0.234261		-0.192176	3.78742	0.185671		-0.192176	4.47921	0.171095
-0.191836	5.60261	0.184439		-0.191836	5.77064	0.136741		-0.191836	5.79394	0.0558694		-0.191836	3.99222	0.234242		-0.191836	3.78713	0.1857		-0.191836	4.47879	0.171181
-0.191497	5.60245	0.184409		-0.191497	5.77028	0.136799		-0.191497	5.79325	0.0560369		-0.191497	3.99188	0.234224		-0.191497	3.78684	0.185729		-0.191497	4.47837	0.171267
-0.191157	5.60229	0.184379		-0.191157	5.76993	0.136858		-0.191157	5.79257	0.056206		-0.191157	3.99154	0.234205		-0.191157	3.78654	0.185758		-0.191157	4.47794	0.171352
-0.190818	5.60212	0.184349		-0.190818	5.76957	0.136917		-0.190818	5.79189	0.0563769		-0.190818	3.9912	0.234186		-0.190818	3.78625	0.185787		-0.190818	4.47752	0.171438
-0.190478	5.60196	0.184319		-0.190478	5.76922	0.136977		-0.190478	5.7912	0.0565494		-0.190478	3.99087	0.234167		-0.190478	3.78596	0.185815		-0.190478	4.4771	0.171523
-0.190139	5.6018	0.184289		-0.190139	5.76886	0.137037		-0.190139	5.79052	0.0567236		-0.190139	3.99053	0.234147		-0.190139	3.78566	0.185844		-0.190139	4.47667	0.171608
-0.189799	5.60164	0.184259		-0.189799	5.76851	0.137098		-0.189799	5.78983	0.0568994		-0.189799	3.99019	0.234128		-0.189799	3.78537	0.185872		-0.189799	4.47625	0.171693
-0.18946	5.60148	0.184229		-0.18946	5.76815	0.13716		-0.18946	5.78915	0.0570769		-0.18946	3.98985	0.234109		-0.18946	3.78507	0.185901		-0.18946	4.47582	0.171778
-0.18912	5.60131	0.184199		-0.18912	5.7678	0.137222		-0.18912	5.78846	0.057256		-0.18912	3.98951	0.23409		-0.18912	3.78478	0.185929		-0.18912	4.4754	0.171863
-0.18878	5.60115	0.184168		-0.18878	5.76744	0.137284		-0.18878	5.78778	0.0574366		-0.18878	3.98917	0.23407		-0.18878	3.78449	0.185957		-0.18878	4.47497	0.171948
-0.188441	5.60099	0.184138		-0.188441	5.76709	0.137347		-0.188441	5.7871	0.0576189		-0.188441	3.98883	0.234051		-0.188441	3.78419	0.185985		-0.188441	4.47455	0.172033
-0.188101	5.60083	0.184108		-0.188101	5.76673	0.137411		-0.188101	5.78641	0.0578027		-0.188101	3.98849	0.234031		-0.188101	3.7839	0.186013		-0.188101	4.47412	0.172118
-0.187762	5.60066	0.184078		-0.187762	5.76638	0.137475		-0.187762	5.78573	0.0579881		-0.187762	3.98815	0.234012		-0.187762	3.78361	0.186041		-0.187762	4.4737	0.172202
-0.187422	5.6005	0.184047		-0.187422	5.76603	0.13754		-0.187422	5.78504	0.0581751		-0.187422	3.98781	0.233992		-0.187422	3.78331	0.186068		-0.187422	4.47327	0.172287
-0.187083	5.60034	0.184017		-0.187083	5.76567	0.137605		-0.187083	5.78436	0.0583636		-0.187083	3.98747	0.233972		-0.187083	3.78302	0.186096		-0.187083	4.47285	0.172371
-0.186743	5.60018	0.183986		-0.186743	5.76532	0.137671		-0.186743	5.78368	0.0585535		-0.186743	3.98713	0.233952		-0.186743	3.78273	0.186123		-0.186743	4.47242	0.172455
-0.186404	5.60001	0.183956		-0.186404	5.76496	0.137737		-0.186404	5.78299	0.058745		-0.186404	3.98679	0.233932		-0.186404	3.78243	0.186151		-0.186404	4.472	0.17254
-0.186064	5.59985	0.183925		-0.186064	5.76461	0.137804		-0.186064	5.78231	0.058938		-0.186064	3.98645	0.233912		-0.186064	3.78214	0.186178		-0.186064	4.47157	0.172624
-0.185725	5.59969	0.183895		-0.185725	5.76426	0.137871		-0.185725	5.78162	0.0591324		-0.185725	3.98611	0.233892		-0.185725	3.78185	0.186205		-0.185725	4.47115	0.172707
-0.185385	5.59952	0.183864		-0.185385	5.7639	0.137939		-0.185385	5.78094	0.0593283		-0.185385	3.98577	0.233872		-0.185385	3.78155	0.186232		-0.185385	4.47072	0.172791
-0.185046	5.59936	0.183834		-0.185046	5.76355	0.138007		-0.185046	5.78026	0.0595257		-0.185046	3.98542	0.233852		-0.185046	3.78126	0.186258		-0.185046	4.47029	0.172875
-0.184706	5.5992	0.183803		-0.184706	5.7632	0.138076		-0.184706	5.77957	0.0597244		-0.184706	3.98508	0.233832		-0.184706	3.78096	0.186285		-0.184706	4.46987	0.172958
-0.184367	5.59904	0.183772		-0.184367	5.76284	0.138145		-0.184367	5.77889	0.0599246		-0.184367	3.98474	0.233812		-0.184367	3.78067	0.186311		-0.184367	4.46944	0.173042
-0.184027	5.59887	0.183742		-0.184027	5.76249	0.138215		-0.184027	5.77821	0.0601261		-0.184027	3.9844	0.233791		-0.184027	3.78038	0.186338		-0.184027	4.46901	0.173125
-0.183688	5.59871	0.183711		-0.183688	5.76214	0.138285		-0.183688	5.77752	0.060329		-0.183688	3.98406	0.233771		-0.183688	3.78009	0.186364		-0.183688	4.46859	0.173208
-0.183348	5.59855	0.18368		-0.183348	5.76178	0.138356		-0.183348	5.77684	0.0605333		-0.183348	3.98372	0.23375		-0.183348	3.77979	0.18639		-0.183348	4.46816	0.173291
-0.183009	5.59838	0.18365		-0.183009	5.76143	0.138427		-0.183009	5.77616	0.0607389		-0.183009	3.98338	0.23373		-0.183009	3.7795	0.186416		-0.183009	4.46773	0.173374
-0.182669	5.59822	0.183619		-0.182669	5.76108	0.138499		-0.182669	5.77548	0.0609458		-0.182669	3.98304	0.233709		-0.182669	3.77921	0.186441		-0.182669	4.4673	0.173457
-0.18233	5.59806	0.183588		-0.18233	5.76073	0.138571		-0.18233	5.7748	0.0611541		-0.18233	3.98269	0.233689		-0.18233	3.77891	0.186467		-0.18233	4.46688	0.173539
-0.18199	5.59789	0.183558		-0.18199	5.76037	0.138643		-0.18199	5.77411	0.0613636		-0.18199	3.98235	0.233668		-0.18199	3.77862	0.186492		-0.18199	4.46645	0.173622
-0.18165	5.59773	0.183527		-0.18165	5.76002	0.138716		-0.18165	5.77343	0.0615744		-0.18165	3.98201	0.233647		-0.18165	3.77833	0.186517		-0.18165	4.46602	0.173704
-0.181311	5.59757	0.183496		-0.181311	5.75967	0.13879		-0.181311	5.77275	0.0617865		-0.181311	3.98167	0.233626		-0.181311	3.77803	0.186542		-0.181311	4.46559	0.173786
-0.180971	5.5974	0.183465		-0.180971	5.75932	0.138864		-0.180971	5.77207	0.0619998		-0.180971	3.98133	0.233605		-0.180971	3.77774	0.186567		-0.180971	4.46516	0.173868
-0.180632	5.59724	0.183435		-0.180632	5.75897	0.138938		-0.180632	5.77139	0.0622144		-0.180632	3.98098	0.233584		-0.180632	3.77745	0.186592		-0.180632	4.46474	0.17395
-0.180292	5.59708	0.183404		-0.180292	5.75861	0.139013		-0.180292	5.77071	0.0624301		-0.180292	3.98064	0.233563		-0.180292	3.77716	0.186616		-0.180292	4.46431	0.174031
-0.179953	5.59691	0.183373		-0.179953	5.75826	0.139089		-0.179953	5.77003	0.0626471		-0.179953	3.9803	0.233542		-0.179953	3.77686	0.18664		-0.179953	4.46388	0.174113
-0.179613	5.59675	0.183342		-0.179613	5.75791	0.139164		-0.179613	5.76935	0.0628652		-0.179613	3.97996	0.233521		-0.179613	3.77657	0.186664		-0.179613	4.46345	0.174194
-0.179274	5.59658	0.183312		-0.179274	5.75756	0.139241		-0.179274	5.76868	0.0630845		-0.179274	3.97961	0.2335		-0.179274	3.77628	0.186688		-0.179274	4.46302	0.174275
-0.178934	5.59642	0.183281		-0.178934	5.75721	0.139317		-0.178934	5.768	0.063305		-0.178934	3.97927	0.233479		-0.178934	3.77599	0.186712		-0.178934	4.46259	0.174356
-0.178595	5.59626	0.18325		-0.178595	5.75686	0.139394		-0.178595	5.76732	0.0635265		-0.178595	3.97893	0.233457		-0.178595	3.7757	0.186736		-0.178595	4.46217	0.174437
-0.178255	5.59609	0.183219		-0.178255	5.75651	0.139472		-0.178255	5.76664	0.0637492		-0.178255	3.97859	0.233436		-0.178255	3.7754	0.186759		-0.178255	4.46174	0.174518
-0.177916	5.59593	0.183189		-0.177916	5.75616	0.13955		-0.177916	5.76596	0.0639729		-0.177916	3.97824	0.233414		-0.177916	3.77511	0.186782		-0.177916	4.46131	0.174598
-0.177576	5.59576	0.183158		-0.177576	5.75581	0.139628		-0.177576	5.76529	0.0641978		-0.177576	3.9779	0.233393		-0.177576	3.77482	0.186805		-0.177576	4.46088	0.174679
-0.177237	5.5956	0.183127		-0.177237	5.75546	0.139707		-0.177237	5.76461	0.0644237		-0.177237	3.97756	0.233371		-0.177237	3.77453	0.186828		-0.177237	4.46045	0.174759
-0.176897	5.59543	0.183097		-0.176897	5.75511	0.139786		-0.176897	5.76394	0.0646506		-0.176897	3.97722	0.23335		-0.176897	3.77424	0.18685		-0.176897	4.46002	0.174839
-0.176558	5.59527	0.183066		-0.176558	5.75476	0.139866		-0.176558	5.76326	0.0648786		-0.176558	3.97687	0.233328		-0.176558	3.77395	0.186872		-0.176558	4.45959	0.174919
-0.176218	5.59511	0.183035		-0.176218	5.75442	0.139945		-0.176218	5.76259	0.0651076		-0.176218	3.97653	0.233306		-0.176218	3.77366	0.186894		-0.176218	4.45916	0.174998
-0.175879	5.59494	0.183005		-0.175879	5.75407	0.140026		-0.175879	5.76191	0.0653376		-0.175879	3.97619	0.233284		-0.175879	3.77336	0.186916		-0.175879	4.45873	0.175077
-0.175539	5.59478	0.182974		-0.175539	5.75372	0.140106		-0.175539	5.76124	0.0655686		-0.175539	3.97584	0.233263		-0.175539	3.77307	0.186938		-0.175539	4.4583	0.175157
-0.1752	5.59461	0.182943		-0.1752	5.75337	0.140188		-0.1752	5.76057	0.0658005		-0.1752	3.9755	0.233241		-0.1752	3.77278	0.186959		-0.1752	4.45787	0.175236
-0.17486	5.59445	0.182913		-0.17486	5.75302	0.140269		-0.17486	5.75989	0.0660333		-0.17486	3.97516	0.233219		-0.17486	3.77249	0.18698		-0.17486	4.45744	0.175314
-0.17452	5.59428	0.182882		-0.17452	5.75268	0.140351		-0.17452	5.75922	0.0662671		-0.17452	3.97481	0.233197		-0.17452	3.7722	0.187001		-0.17452	4.45701	0.175393
-0.174181	5.59412	0.182852		-0.174181	5.75233	0.140433		-0.174181	5.75855	0.0665018		-0.174181	3.97447	0.233175		-0.174181	3.77191	0.187022		-0.174181	4.45659	0.175471
-0.173841	5.59395	0.182821		-0.173841	5.75198	0.140515		-0.173841	5.75788	0.0667374		-0.173841	3.97413	0.233152		-0.173841	3.77162	0.187042		-0.173841	4.45616	0.17555
-0.173502	5.59379	0.182791		-0.173502	5.75163	0.140598		-0.173502	5.75721	0.0669739		-0.173502	3.97379	0.23313		-0.173502	3.77133	0.187062		-0.173502	4.45573	0.175628
-0.173162	5.59362	0.18276		-0.173162	5.75129	0.140682		-0.173162	5.75654	0.0672113		-0.173162	3.97344	0.233108		-0.173162	3.77104	0.187082		-0.173162	4.4553	0.175705
-0.172823	5.59346	0.18273		-0.172823	5.75094	0.140765		-0.172823	5.75587	0.0674494		-0.172823	3.9731	0.233086		-0.172823	3.77075	0.187102		-0.172823	4.45487	0.175783
-0.172483	5.59329	0.182699		-0.172483	5.7506	0.140849		-0.172483	5.7552	0.0676885		-0.172483	3.97276	0.233063		-0.172483	3.77046	0.187122		-0.172483	4.45444	0.17586
-0.172144	5.59313	0.182669		-0.172144	5.75025	0.140933		-0.172144	5.75454	0.0679283		-0.172144	3.97241	0.233041		-0.172144	3.77017	0.187141		-0.172144	4.45401	0.175937
-0.171804	5.59296	0.182639		-0.171804	5.74991	0.141018		-0.171804	5.75387	0.0681689		-0.171804	3.97207	0.233018		-0.171804	3.76988	0.18716		-0.171804	4.45358	0.176014
-0.171465	5.59279	0.182609		-0.171465	5.74956	0.141103		-0.171465	5.7532	0.0684103		-0.171465	3.97173	0.232996		-0.171465	3.76959	0.187178		-0.171465	4.45315	0.176091
-0.171125	5.59263	0.182578		-0.171125	5.74922	0.141188		-0.171125	5.75254	0.0686525		-0.171125	3.97138	0.232973		-0.171125	3.76931	0.187197		-0.171125	4.45272	0.176168
-0.170786	5.59246	0.182548		-0.170786	5.74887	0.141273		-0.170786	5.75187	0.0688954		-0.170786	3.97104	0.23295		-0.170786	3.76902	0.187215		-0.170786	4.45229	0.176244
-0.170446	5.5923	0.182518		-0.170446	5.74853	0.141359		-0.170446	5.75121	0.0691391		-0.170446	3.9707	0.232928		-0.170446	3.76873	0.187233		-0.170446	4.45186	0.17632
-0.170107	5.59213	0.182488		-0.170107	5.74819	0.141445		-0.170107	5.75055	0.0693834		-0.170107	3.97035	0.232905		-0.170107	3.76844	0.187251		-0.170107	4.45143	0.176396
-0.169767	5.59196	0.182458		-0.169767	5.74784	0.141532		-0.169767	5.74989	0.0696285		-0.169767	3.97001	0.232882		-0.169767	3.76815	0.187268		-0.169767	4.451	0.176471
-0.169428	5.5918	0.182428		-0.169428	5.7475	0.141618		-0.169428	5.74922	0.0698742		-0.169428	3.96967	0.232859		-0.169428	3.76786	0.187285		-0.169428	4.45057	0.176546
-0.169088	5.59163	0.182398		-0.169088	5.74716	0.141705		-0.169088	5.74856	0.0701207		-0.169088	3.96932	0.232836		-0.169088	3.76758	0.187302		-0.169088	4.45014	0.176621
-0.168749	5.59147	0.182368		-0.168749	5.74681	0.141792		-0.168749	5.7479	0.0703677		-0.168749	3.96898	0.232813		-0.168749	3.76729	0.187318		-0.168749	4.44971	0.176696
-0.168409	5.5913	0.182338		-0.168409	5.74647	0.14188		-0.168409	5.74724	0.0706154		-0.168409	3.96864	0.23279		-0.168409	3.767	0.187334		-0.168409	4.44928	0.176771
-0.16807	5.59113	0.182309		-0.16807	5.74613	0.141968		-0.16807	5.74659	0.0708638		-0.16807	3.96829	0.232767		-0.16807	3.76671	0.18735		-0.16807	4.44885	0.176845
-0.16773	5.59097	0.182279		-0.16773	5.74579	0.142056		-0.16773	5.74593	0.0711127		-0.16773	3.96795	0.232744		-0.16773	3.76643	0.187366		-0.16773	4.44842	0.176919
-0.167391	5.5908	0.182249		-0.167391	5.74545	0.142144		-0.167391	5.74527	0.0713622		-0.167391	3.96761	0.232721		-0.167391	3.76614	0.187381		-0.167391	4.44799	0.176993
-0.167051	5.59063	0.18222		-0.167051	5.74511	0.142232		-0.167051	5.74462	0.0716123		-0.167051	3.96727	0.232698		-0.167051	3.76585	0.187396		-0.167051	4.44756	0.177067
-0.166711	5.59047	0.18219		-0.166711	5.74477	0.142321		-0.166711	5.74396	0.0718629		-0.166711	3.96692	0.232674		-0.166711	3.76557	0.187411		-0.166711	4.44713	0.17714
-0.166372	5.5903	0.182161		-0.166372	5.74443	0.14241		-0.166372	5.74331	0.0721141		-0.166372	3.96658	0.232651		-0.166372	3.76528	0.187426		-0.166372	4.4467	0.177213
-0.166032	5.59013	0.182131		-0.166032	5.74409	0.142499		-0.166032	5.74266	0.0723659		-0.166032	3.96624	0.232627		-0.166032	3.765	0.18744		-0.166032	4.44627	0.177286
-0.165693	5.58996	0.182102		-0.165693	5.74375	0.142589		-0.165693	5.74201	0.0726181		-0.165693	3.96589	0.232604		-0.165693	3.76471	0.187453		-0.165693	4.44583	0.177358
-0.165353	5.5898	0.182073		-0.165353	5.74341	0.142678		-0.165353	5.74135	0.0728708		-0.165353	3.96555	0.23258		-0.165353	3.76443	0.187467		-0.165353	4.4454	0.177431
-0.165014	5.58963	0.182043		-0.165014	5.74308	0.142768		-0.165014	5.7407	0.073124		-0.165014	3.96521	0.232557		-0.165014	3.76414	0.18748		-0.165014	4.44498	0.177503
-0.164674	5.58946	0.182014		-0.164674	5.74274	0.142858		-0.164674	5.74006	0.0733777		-0.164674	3.96487	0.232533		-0.164674	3.76386	0.187493		-0.164674	4.44455	0.177574
-0.164335	5.58929	0.181985		-0.164335	5.7424	0.142948		-0.164335	5.73941	0.0736318		-0.164335	3.96452	0.232509		-0.164335	3.76357	0.187506		-0.164335	4.44412	0.177646
-0.163995	5.58913	0.181956		-0.163995	5.74206	0.143039		-0.163995	5.73876	0.0738863		-0.163995	3.96418	0.232486		-0.163995	3.76329	0.187518		-0.163995	4.44369	0.177717
-0.163656	5.58896	0.181927		-0.163656	5.74173	0.143129		-0.163656	5.73812	0.0741413		-0.163656	3.96384	0.232462		-0.163656	3.763	0.18753		-0.163656	4.44326	0.177788
-0.163316	5.58879	0.181899		-0.163316	5.74139	0.14322		-0.163316	5.73747	0.0743967		-0.163316	3.9635	0.232438		-0.163316	3.76272	0.187541		-0.163316	4.44283	0.177858
-0.162977	5.58862	0.18187		-0.162977	5.74106	0.143311		-0.162977	5.73683	0.0746525		-0.162977	3.96315	0.232414		-0.162977	3.76243	0.187552		-0.162977	4.4424	0.177929
-0.162637	5.58845	0.181841		-0.162637	5.74072	0.143402		-0.162637	5.73618	0.0749086		-0.162637	3.96281	0.23239		-0.162637	3.76215	0.187563		-0.162637	4.44197	0.177999
-0.162298	5.58829	0.181813		-0.162298	5.74039	0.143493		-0.162298	5.73554	0.0751651		-0.162298	3.96247	0.232366		-0.162298	3.76187	0.187574		-0.162298	4.44154	0.178068
-0.161958	5.58812	0.181784		-0.161958	5.74005	0.143584		-0.161958	5.7349	0.075422		-0.161958	3.96213	0.232342		-0.161958	3.76159	0.187584		-0.161958	4.44111	0.178138
-0.161619	5.58795	0.181756		-0.161619	5.73972	0.143676		-0.161619	5.73426	0.0756791		-0.161619	3.96178	0.232318		-0.161619	3.7613	0.187594		-0.161619	4.44068	0.178207
-0.161279	5.58778	0.181728		-0.161279	5.73938	0.143768		-0.161279	5.73363	0.0759366		-0.161279	3.96144	0.232294		-0.161279	3.76102	0.187603		-0.161279	4.44025	0.178276
-0.16094	5.58761	0.181699		-0.16094	5.73905	0.143859		-0.16094	5.73299	0.0761944		-0.16094	3.9611	0.232269		-0.16094	3.76074	0.187612		-0.16094	4.43982	0.178344
-0.1606	5.58744	0.181671		-0.1606	5.73872	0.143951		-0.1606	5.73235	0.0764525		-0.1606	3.96076	0.232245		-0.1606	3.76046	0.187621		-0.1606	4.43939	0.178412
-0.160261	5.58727	0.181643		-0.160261	5.73839	0.144043		-0.160261	5.73172	0.0767109		-0.160261	3.96042	0.232221		-0.160261	3.76018	0.187629		-0.160261	4.43896	0.17848
-0.159921	5.5871	0.181615		-0.159921	5.73806	0.144135		-0.159921	5.73108	0.0769695		-0.159921	3.96008	0.232196		-0.159921	3.75989	0.187638		-0.159921	4.43853	0.178548
-0.159581	5.58694	0.181587		-0.159581	5.73772	0.144227		-0.159581	5.73045	0.0772283		-0.159581	3.95973	0.232172		-0.159581	3.75961	0.187645		-0.159581	4.4381	0.178615
-0.159242	5.58677	0.18156		-0.159242	5.73739	0.14432		-0.159242	5.72982	0.0774874		-0.159242	3.95939	0.232147		-0.159242	3.75933	0.187653		-0.159242	4.43767	0.178682
-0.158902	5.5866	0.181532		-0.158902	5.73706	0.144412		-0.158902	5.72919	0.0777467		-0.158902	3.95905	0.232123		-0.158902	3.75905	0.187659		-0.158902	4.43724	0.178749
-0.158563	5.58643	0.181504		-0.158563	5.73673	0.144504		-0.158563	5.72856	0.0780062		-0.158563	3.95871	0.232098		-0.158563	3.75877	0.187666		-0.158563	4.43681	0.178815
-0.158223	5.58626	0.181477		-0.158223	5.7364	0.144597		-0.158223	5.72794	0.0782659		-0.158223	3.95837	0.232073		-0.158223	3.75849	0.187672		-0.158223	4.43639	0.178881
-0.157884	5.58609	0.18145		-0.157884	5.73608	0.144689		-0.157884	5.72731	0.0785258		-0.157884	3.95803	0.232049		-0.157884	3.75821	0.187678		-0.157884	4.43596	0.178947
-0.157544	5.58592	0.181423		-0.157544	5.73575	0.144782		-0.157544	5.72668	0.0787858		-0.157544	3.95769	0.232024		-0.157544	3.75794	0.187683		-0.157544	4.43553	0.179012
-0.157205	5.58575	0.181395		-0.157205	5.73542	0.144875		-0.157205	5.72606	0.079046		-0.157205	3.95735	0.231999		-0.157205	3.75766	0.187688		-0.157205	4.4351	0.179077
-0.156865	5.58558	0.181368		-0.156865	5.73509	0.144967		-0.156865	5.72544	0.0793063		-0.156865	3.957	0.231974		-0.156865	3.75738	0.187693		-0.156865	4.43467	0.179142
-0.156526	5.58541	0.181342		-0.156526	5.73477	0.14506		-0.156526	5.72482	0.0795667		-0.156526	3.95666	0.231949		-0.156526	3.7571	0.187697		-0.156526	4.43424	0.179206
-0.156186	5.58524	0.181315		-0.156186	5.73444	0.145153		-0.156186	5.7242	0.0798272		-0.156186	3.95632	0.231924		-0.156186	3.75682	0.187701		-0.156186	4.43382	0.17927
-0.155847	5.58507	0.181288		-0.155847	5.73411	0.145246		-0.155847	5.72358	0.0800878		-0.155847	3.95598	0.231899		-0.155847	3.75654	0.187704		-0.155847	4.43339	0.179334
-0.155507	5.58489	0.181262		-0.155507	5.73379	0.145339		-0.155507	5.72296	0.0803485		-0.155507	3.95564	0.231874		-0.155507	3.75627	0.187707		-0.155507	4.43296	0.179397
-0.155168	5.58472	0.181235		-0.155168	5.73347	0.145431		-0.155168	5.72235	0.0806093		-0.155168	3.9553	0.231849		-0.155168	3.75599	0.18771		-0.155168	4.43253	0.17946
-0.154828	5.58455	0.181209		-0.154828	5.73314	0.145524		-0.154828	5.72173	0.0808701		-0.154828	3.95496	0.231823		-0.154828	3.75571	0.187712		-0.154828	4.4321	0.179523
-0.154489	5.58438	0.181183		-0.154489	5.73282	0.145617		-0.154489	5.72112	0.0811309		-0.154489	3.95462	0.231798		-0.154489	3.75544	0.187714		-0.154489	4.43168	0.179585
-0.154149	5.58421	0.181157		-0.154149	5.7325	0.14571		-0.154149	5.72051	0.0813918		-0.154149	3.95428	0.231773		-0.154149	3.75516	0.187715		-0.154149	4.43125	0.179647
-0.15381	5.58404	0.181131		-0.15381	5.73217	0.145802		-0.15381	5.7199	0.0816526		-0.15381	3.95394	0.231747		-0.15381	3.75489	0.187716		-0.15381	4.43082	0.179709
-0.15347	5.58387	0.181105		-0.15347	5.73185	0.145895		-0.15347	5.71929	0.0819135		-0.15347	3.9536	0.231722		-0.15347	3.75461	0.187717		-0.15347	4.43039	0.17977
-0.153131	5.5837	0.181079		-0.153131	5.73153	0.145988		-0.153131	5.71868	0.0821744		-0.153131	3.95326	0.231696		-0.153131	3.75434	0.187717		-0.153131	4.42997	0.179831
-0.152791	5.58352	0.181054		-0.152791	5.73121	0.146081		-0.152791	5.71808	0.0824352		-0.152791	3.95293	0.231671		-0.152791	3.75406	0.187717		-0.152791	4.42954	0.179891
-0.152451	5.58335	0.181028		-0.152451	5.73089	0.146173		-0.152451	5.71748	0.082696		-0.152451	3.95259	0.231645		-0.152451	3.75379	0.187716		-0.152451	4.42911	0.179951
-0.152112	5.58318	0.181003		-0.152112	5.73057	0.146266		-0.152112	5.71687	0.0829567		-0.152112	3.95225	0.231619		-0.152112	3.75352	0.187715		-0.152112	4.42869	0.180011
-0.151772	5.58301	0.180978		-0.151772	5.73025	0.146358		-0.151772	5.71627	0.0832174		-0.151772	3.95191	0.231593		-0.151772	3.75324	0.187713		-0.151772	4.42826	0.18007
-0.151433	5.58284	0.180953		-0.151433	5.72993	0.14645		-0.151433	5.71567	0.083478		-0.151433	3.95157	0.231568		-0.151433	3.75297	0.187711		-0.151433	4.42783	0.180129
-0.151093	5.58266	0.180928		-0.151093	5.72961	0.146543		-0.151093	5.71507	0.0837385		-0.151093	3.95123	0.231542		-0.151093	3.7527	0.187708		-0.151093	4.42741	0.180188
-0.150754	5.58249	0.180904		-0.150754	5.7293	0.146635		-0.150754	5.71448	0.0839989		-0.150754	3.95089	0.231516		-0.150754	3.75243	0.187705		-0.150754	4.42698	0.180246
-0.150414	5.58232	0.180879		-0.150414	5.72898	0.146727		-0.150414	5.71388	0.0842592		-0.150414	3.95056	0.23149		-0.150414	3.75215	0.187702		-0.150414	4.42656	0.180304
-0.150075	5.58214	0.180855		-0.150075	5.72866	0.146819		-0.150075	5.71329	0.0845193		-0.150075	3.95022	0.231464		-0.150075	3.75188	0.187698		-0.150075	4.42613	0.180361
-0.149735	5.58197	0.18083		-0.149735	5.72835	0.146911		-0.149735	5.7127	0.0847793		-0.149735	3.94988	0.231438		-0.149735	3.75161	0.187694		-0.149735	4.4257	0.180418
-0.149396	5.5818	0.180806		-0.149396	5.72803	0.147003		-0.149396	5.71211	0.0850391		-0.149396	3.94954	0.231411		-0.149396	3.75134	0.187689		-0.149396	4.42528	0.180475
-0.149056	5.58162	0.180782		-0.149056	5.72772	0.147094		-0.149056	5.71152	0.0852988		-0.149056	3.94921	0.231385		-0.149056	3.75107	0.187684		-0.149056	4.42485	0.180531
-0.148717	5.58145	0.180759		-0.148717	5.72741	0.147186		-0.148717	5.71093	0.0855583		-0.148717	3.94887	0.231359		-0.148717	3.7508	0.187678		-0.148717	4.42443	0.180587
-0.148377	5.58128	0.180735		-0.148377	5.72709	0.147277		-0.148377	5.71035	0.0858176		-0.148377	3.94853	0.231332		-0.148377	3.75053	0.187672		-0.148377	4.424	0.180643
-0.148038	5.5811	0.180712		-0.148038	5.72678	0.147368		-0.148038	5.70977	0.0860768		-0.148038	3.94819	0.231306		-0.148038	3.75026	0.187665		-0.148038	4.42358	0.180698
-0.147698	5.58093	0.180688		-0.147698	5.72647	0.147459		-0.147698	5.70918	0.0863356		-0.147698	3.94786	0.23128		-0.147698	3.75	0.187658		-0.147698	4.42315	0.180752
-0.147359	5.58076	0.180665		-0.147359	5.72616	0.14755		-0.147359	5.7086	0.0865943		-0.147359	3.94752	0.231253		-0.147359	3.74973	0.18765		-0.147359	4.42273	0.180806
-0.147019	5.58058	0.180642		-0.147019	5.72585	0.147641		-0.147019	5.70803	0.0868527		-0.147019	3.94719	0.231226		-0.147019	3.74946	0.187642		-0.147019	4.42231	0.18086
-0.14668	5.58041	0.180619		-0.14668	5.72554	0.147731		-0.14668	5.70745	0.0871109		-0.14668	3.94685	0.2312		-0.14668	3.74919	0.187633		-0.14668	4.42188	0.180914
-0.14634	5.58023	0.180597		-0.14634	5.72523	0.147822		-0.14634	5.70688	0.0873688		-0.14634	3.94651	0.231173		-0.14634	3.74893	0.187624		-0.14634	4.42146	0.180967
-0.146001	5.58006	0.180574		-0.146001	5.72492	0.147912		-0.146001	5.7063	0.0876265		-0.146001	3.94618	0.231146		-0.146001	3.74866	0.187615		-0.146001	4.42103	0.181019
-0.145661	5.57988	0.180552		-0.145661	5.72461	0.148002		-0.145661	5.70573	0.0878838		-0.145661	3.94584	0.231119		-0.145661	3.74839	0.187605		-0.145661	4.42061	0.181071
-0.145321	5.57971	0.18053		-0.145321	5.72431	0.148091		-0.145321	5.70516	0.0881409		-0.145321	3.94551	0.231093		-0.145321	3.74813	0.187594		-0.145321	4.42019	0.181123
-0.144982	5.57953	0.180508		-0.144982	5.724	0.148181		-0.144982	5.70459	0.0883976		-0.144982	3.94517	0.231066		-0.144982	3.74786	0.187583		-0.144982	4.41977	0.181174
-0.144642	5.57936	0.180486		-0.144642	5.72369	0.14827		-0.144642	5.70403	0.088654		-0.144642	3.94484	0.231039		-0.144642	3.7476	0.187571		-0.144642	4.41934	0.181225
-0.144303	5.57918	0.180464		-0.144303	5.72339	0.148359		-0.144303	5.70346	0.0889101		-0.144303	3.9445	0.231011		-0.144303	3.74733	0.187559		-0.144303	4.41892	0.181276
-0.143963	5.57901	0.180443		-0.143963	5.72308	0.148448		-0.143963	5.7029	0.0891659		-0.143963	3.94417	0.230984		-0.143963	3.74707	0.187546		-0.143963	4.4185	0.181326
-0.143624	5.57883	0.180422		-0.143624	5.72278	0.148536		-0.143624	5.70234	0.0894213		-0.143624	3.94383	0.230957		-0.143624	3.74681	0.187533		-0.143624	4.41808	0.181375
-0.143284	5.57865	0.180401		-0.143284	5.72248	0.148624		-0.143284	5.70178	0.0896763		-0.143284	3.9435	0.23093		-0.143284	3.74654	0.18752		-0.143284	4.41765	0.181424
-0.142945	5.57848	0.18038		-0.142945	5.72218	0.148712		-0.142945	5.70123	0.0899309		-0.142945	3.94317	0.230903		-0.142945	3.74628	0.187506		-0.142945	4.41723	0.181473
-0.142605	5.5783	0.180359		-0.142605	5.72187	0.1488		-0.142605	5.70067	0.0901852		-0.142605	3.94283	0.230875		-0.142605	3.74602	0.187491		-0.142605	4.41681	0.181521
-0.142266	5.57812	0.180339		-0.142266	5.72157	0.148888		-0.142266	5.70012	0.0904391		-0.142266	3.9425	0.230848		-0.142266	3.74576	0.187476		-0.142266	4.41639	0.181569
-0.141926	5.57795	0.180318		-0.141926	5.72127	0.148975		-0.141926	5.69957	0.0906925		-0.141926	3.94217	0.23082		-0.141926	3.7455	0.18746		-0.141926	4.41597	0.181616
-0.141587	5.57777	0.180298		-0.141587	5.72097	0.149061		-0.141587	5.69902	0.0909455		-0.141587	3.94183	0.230793		-0.141587	3.74524	0.187444		-0.141587	4.41555	0.181663
-0.141247	5.57759	0.180278		-0.141247	5.72068	0.149148		-0.141247	5.69847	0.0911981		-0.141247	3.9415	0.230765		-0.141247	3.74498	0.187427		-0.141247	4.41513	0.181709
-0.140908	5.57742	0.180259		-0.140908	5.72038	0.149234		-0.140908	5.69793	0.0914503		-0.140908	3.94117	0.230737		-0.140908	3.74472	0.187409		-0.140908	4.41471	0.181755
-0.140568	5.57724	0.180239		-0.140568	5.72008	0.14932		-0.140568	5.69738	0.091702		-0.140568	3.94084	0.230709		-0.140568	3.74446	0.187391		-0.140568	4.41429	0.181801
-0.140229	5.57706	0.18022		-0.140229	5.71978	0.149405		-0.140229	5.69684	0.0919532		-0.140229	3.9405	0.230682		-0.140229	3.7442	0.187373		-0.140229	4.41387	0.181846
-0.139889	5.57688	0.180201		-0.139889	5.71949	0.149491		-0.139889	5.6963	0.092204		-0.139889	3.94017	0.230654		-0.139889	3.74394	0.187354		-0.139889	4.41345	0.18189
-0.13955	5.57671	0.180182		-0.13955	5.71919	0.149575		-0.13955	5.69577	0.0924543		-0.13955	3.93984	0.230626		-0.13955	3.74368	0.187334		-0.13955	4.41303	0.181934
-0.13921	5.57653	0.180163		-0.13921	5.7189	0.14966		-0.13921	5.69523	0.0927041		-0.13921	3.93951	0.230598		-0.13921	3.74343	0.187314		-0.13921	4.41261	0.181978
-0.138871	5.57635	0.180145		-0.138871	5.7186	0.149744		-0.138871	5.6947	0.0929533		-0.138871	3.93918	0.230569		-0.138871	3.74317	0.187294		-0.138871	4.41219	0.182021
-0.138531	5.57617	0.180126		-0.138531	5.71831	0.149828		-0.138531	5.69417	0.0932021		-0.138531	3.93885	0.230541		-0.138531	3.74291	0.187272		-0.138531	4.41177	0.182063
-0.138191	5.57599	0.180108		-0.138191	5.71802	0.149911		-0.138191	5.69364	0.0934503		-0.138191	3.93852	0.230513		-0.138191	3.74266	0.18725		-0.138191	4.41136	0.182105
-0.137852	5.57581	0.180091		-0.137852	5.71773	0.149994		-0.137852	5.69311	0.093698		-0.137852	3.93819	0.230485		-0.137852	3.7424	0.187228		-0.137852	4.41094	0.182147
-0.137512	5.57564	0.180073		-0.137512	5.71744	0.150077		-0.137512	5.69259	0.0939452		-0.137512	3.93786	0.230456		-0.137512	3.74215	0.187205		-0.137512	4.41052	0.182188
-0.137173	5.57546	0.180056		-0.137173	5.71715	0.150159		-0.137173	5.69207	0.0941918		-0.137173	3.93753	0.230428		-0.137173	3.74189	0.187182		-0.137173	4.4101	0.182229
-0.136833	5.57528	0.180038		-0.136833	5.71686	0.15024		-0.136833	5.69155	0.0944378		-0.136833	3.9372	0.230399		-0.136833	3.74164	0.187158		-0.136833	4.40969	0.182269
-0.136494	5.5751	0.180022		-0.136494	5.71657	0.150322		-0.136494	5.69103	0.0946832		-0.136494	3.93687	0.230371		-0.136494	3.74139	0.187133		-0.136494	4.40927	0.182309
-0.136154	5.57492	0.180005		-0.136154	5.71628	0.150403		-0.136154	5.69051	0.0949281		-0.136154	3.93654	0.230342		-0.136154	3.74113	0.187108		-0.136154	4.40885	0.182348
-0.135815	5.57474	0.179988		-0.135815	5.716	0.150483		-0.135815	5.69	0.0951724		-0.135815	3.93622	0.230313		-0.135815	3.74088	0.187082		-0.135815	4.40844	0.182386
-0.135475	5.57456	0.179972		-0.135475	5.71571	0.150563		-0.135475	5.68949	0.095416		-0.135475	3.93589	0.230285		-0.135475	3.74063	0.187055		-0.135475	4.40802	0.182425
-0.135136	5.57438	0.179956		-0.135136	5.71543	0.150643		-0.135136	5.68898	0.095659		-0.135136	3.93556	0.230256		-0.135136	3.74038	0.187028		-0.135136	4.4076	0.182462
-0.134796	5.5742	0.17994		-0.134796	5.71514	0.150722		-0.134796	5.68847	0.0959015		-0.134796	3.93523	0.230227		-0.134796	3.74013	0.187001		-0.134796	4.40719	0.182499
-0.134457	5.57402	0.179925		-0.134457	5.71486	0.1508		-0.134457	5.68797	0.0961432		-0.134457	3.9349	0.230198		-0.134457	3.73988	0.186972		-0.134457	4.40677	0.182536
-0.134117	5.57384	0.17991		-0.134117	5.71458	0.150878		-0.134117	5.68746	0.0963843		-0.134117	3.93458	0.230169		-0.134117	3.73963	0.186944		-0.134117	4.40636	0.182572
-0.133778	5.57366	0.179895		-0.133778	5.71429	0.150956		-0.133778	5.68696	0.0966248		-0.133778	3.93425	0.23014		-0.133778	3.73938	0.186914		-0.133778	4.40594	0.182608
-0.133438	5.57347	0.17988		-0.133438	5.71401	0.151033		-0.133438	5.68646	0.0968646		-0.133438	3.93392	0.23011		-0.133438	3.73913	0.186884		-0.133438	4.40553	0.182643
-0.133099	5.57329	0.179865		-0.133099	5.71373	0.15111		-0.133099	5.68597	0.0971037		-0.133099	3.9336	0.230081		-0.133099	3.73889	0.186854		-0.133099	4.40512	0.182677
-0.132759	5.57311	0.179851		-0.132759	5.71345	0.151186		-0.132759	5.68547	0.0973422		-0.132759	3.93327	0.230052		-0.132759	3.73864	0.186822		-0.132759	4.4047	0.182711
-0.13242	5.57293	0.179837		-0.13242	5.71318	0.151262		-0.13242	5.68498	0.0975799		-0.13242	3.93295	0.230022		-0.13242	3.73839	0.18679		-0.13242	4.40429	0.182745
-0.13208	5.57275	0.179823		-0.13208	5.7129	0.151337		-0.13208	5.68449	0.097817		-0.13208	3.93262	0.229993		-0.13208	3.73815	0.186758		-0.13208	4.40388	0.182778
-0.131741	5.57257	0.17981		-0.131741	5.71262	0.151411		-0.131741	5.68401	0.0980533		-0.131741	3.9323	0.229963		-0.131741	3.7379	0.186725		-0.131741	4.40347	0.18281
-0.131401	5.57238	0.179796		-0.131401	5.71235	0.151485		-0.131401	5.68352	0.0982889		-0.131401	3.93197	0.229934		-0.131401	3.73766	0.186691		-0.131401	4.40305	0.182842
-0.131061	5.5722	0.179783		-0.131061	5.71207	0.151559		-0.131061	5.68304	0.0985238		-0.131061	3.93165	0.229904		-0.131061	3.73741	0.186657		-0.131061	4.40264	0.182873
-0.130722	5.57202	0.17977		-0.130722	5.7118	0.151632		-0.130722	5.68256	0.098758		-0.130722	3.93133	0.229874		-0.130722	3.73717	0.186622		-0.130722	4.40223	0.182904
-0.130382	5.57184	0.179758		-0.130382	5.71152	0.151704		-0.130382	5.68208	0.0989914		-0.130382	3.931	0.229844		-0.130382	3.73693	0.186586		-0.130382	4.40182	0.182934
-0.130043	5.57165	0.179746		-0.130043	5.71125	0.151776		-0.130043	5.68161	0.099224		-0.130043	3.93068	0.229814		-0.130043	3.73668	0.18655		-0.130043	4.40141	0.182964
-0.129703	5.57147	0.179734		-0.129703	5.71098	0.151847		-0.129703	5.68114	0.0994559		-0.129703	3.93036	0.229784		-0.129703	3.73644	0.186513		-0.129703	4.401	0.182993
-0.129364	5.57129	0.179722		-0.129364	5.71071	0.151917		-0.129364	5.68067	0.099687		-0.129364	3.93003	0.229754		-0.129364	3.7362	0.186475		-0.129364	4.40059	0.183022
-0.129024	5.5711	0.179711		-0.129024	5.71044	0.151987		-0.129024	5.6802	0.0999173		-0.129024	3.92971	0.229724		-0.129024	3.73596	0.186437		-0.129024	4.40018	0.18305
-0.128685	5.57092	0.1797		-0.128685	5.71017	0.152057		-0.128685	5.67973	0.100147		-0.128685	3.92939	0.229694		-0.128685	3.73572	0.186398		-0.128685	4.39977	0.183077
-0.128345	5.57073	0.179689		-0.128345	5.7099	0.152125		-0.128345	5.67927	0.100375		-0.128345	3.92907	0.229664		-0.128345	3.73548	0.186359		-0.128345	4.39936	0.183104
-0.128006	5.57055	0.179678		-0.128006	5.70964	0.152194		-0.128006	5.67881	0.100603		-0.128006	3.92875	0.229633		-0.128006	3.73524	0.186318		-0.128006	4.39895	0.18313
-0.127666	5.57037	0.179668		-0.127666	5.70937	0.152261		-0.127666	5.67835	0.10083		-0.127666	3.92843	0.229603		-0.127666	3.735	0.186278		-0.127666	4.39854	0.183156
-0.127327	5.57018	0.179658		-0.127327	5.7091	0.152328		-0.127327	5.6779	0.101057		-0.127327	3.92811	0.229572		-0.127327	3.73476	0.186236		-0.127327	4.39813	0.183181
-0.126987	5.57	0.179648		-0.126987	5.70884	0.152394		-0.126987	5.67745	0.101282		-0.126987	3.92779	0.229542		-0.126987	3.73453	0.186194		-0.126987	4.39773	0.183206
-0.126648	5.56981	0.179639		-0.126648	5.70858	0.15246		-0.126648	5.677	0.101507		-0.126648	3.92747	0.229511		-0.126648	3.73429	0.186151		-0.126648	4.39732	0.18323
-0.126308	5.56963	0.17963		-0.126308	5.70831	0.152525		-0.126308	5.67655	0.10173		-0.126308	3.92715	0.22948		-0.126308	3.73405	0.186108		-0.126308	4.39691	0.183253
-0.125969	5.56944	0.179621		-0.125969	5.70805	0.152589		-0.125969	5.67611	0.101953		-0.125969	3.92683	0.229449		-0.125969	3.73382	0.186063		-0.125969	4.39651	0.183276
-0.125629	5.56925	0.179613		-0.125629	5.70779	0.152652		-0.125629	5.67566	0.102175		-0.125629	3.92651	0.229419		-0.125629	3.73358	0.186019		-0.125629	4.3961	0.183299
-0.12529	5.56907	0.179604		-0.12529	5.70753	0.152715		-0.12529	5.67522	0.102396		-0.12529	3.92619	0.229388		-0.12529	3.73335	0.185973		-0.12529	4.39569	0.18332
-0.12495	5.56888	0.179597		-0.12495	5.70727	0.152777		-0.12495	5.67479	0.102617		-0.12495	3.92587	0.229357		-0.12495	3.73312	0.185927		-0.12495	4.39529	0.183342
-0.124611	5.5687	0.179589		-0.124611	5.70702	0.152839		-0.124611	5.67435	0.102836		-0.124611	3.92556	0.229325		-0.124611	3.73288	0.18588		-0.124611	4.39488	0.183362
-0.124271	5.56851	0.179582		-0.124271	5.70676	0.1529		-0.124271	5.67392	0.103055		-0.124271	3.92524	0.229294		-0.124271	3.73265	0.185832		-0.124271	4.39448	0.183382
-0.123932	5.56832	0.179575		-0.123932	5.7065	0.15296		-0.123932	5.67349	0.103272		-0.123932	3.92492	0.229263		-0.123932	3.73242	0.185784		-0.123932	4.39408	0.183401
-0.123592	5.56813	0.179568		-0.123592	5.70625	0.153019		-0.123592	5.67307	0.103489		-0.123592	3.92461	0.229231		-0.123592	3.73219	0.185735		-0.123592	4.39367	0.18342
-0.123252	5.56795	0.179562		-0.123252	5.706	0.153078		-0.123252	5.67264	0.103704		-0.123252	3.92429	0.2292		-0.123252	3.73196	0.185685		-0.123252	4.39327	0.183438
-0.122913	5.56776	0.179556		-0.122913	5.70574	0.153135		-0.122913	5.67222	0.103919		-0.122913	3.92397	0.229168		-0.122913	3.73173	0.185635		-0.122913	4.39287	0.183456
-0.122573	5.56757	0.17955		-0.122573	5.70549	0.153193		-0.122573	5.6718	0.104133		-0.122573	3.92366	0.229137		-0.122573	3.7315	0.185584		-0.122573	4.39246	0.183473
-0.122234	5.56738	0.179545		-0.122234	5.70524	0.153249		-0.122234	5.67139	0.104346		-0.122234	3.92334	0.229105		-0.122234	3.73127	0.185532		-0.122234	4.39206	0.183489
-0.121894	5.5672	0.17954		-0.121894	5.70499	0.153304		-0.121894	5.67097	0.104558		-0.121894	3.92303	0.229073		-0.121894	3.73105	0.18548		-0.121894	4.39166	0.183505
-0.121555	5.56701	0.179535		-0.121555	5.70474	0.153359		-0.121555	5.67056	0.104769		-0.121555	3.92272	0.229042		-0.121555	3.73082	0.185427		-0.121555	4.39126	0.18352
-0.121215	5.56682	0.179531		-0.121215	5.70449	0.153413		-0.121215	5.67016	0.104979		-0.121215	3.9224	0.22901		-0.121215	3.73059	0.185373		-0.121215	4.39086	0.183535
-0.120876	5.56663	0.179527		-0.120876	5.70425	0.153466		-0.120876	5.66975	0.105188		-0.120876	3.92209	0.228978		-0.120876	3.73037	0.185318		-0.120876	4.39046	0.183548
-0.120536	5.56644	0.179523		-0.120536	5.704	0.153519		-0.120536	5.66935	0.105396		-0.120536	3.92178	0.228945		-0.120536	3.73014	0.185263		-0.120536	4.39006	0.183562
-0.120197	5.56625	0.17952		-0.120197	5.70375	0.15357		-0.120197	5.66895	0.105603		-0.120197	3.92146	0.228913		-0.120197	3.72992	0.185207		-0.120197	4.38966	0.183574
-0.119857	5.56606	0.179517		-0.119857	5.70351	0.153621		-0.119857	5.66856	0.105809		-0.119857	3.92115	0.228881		-0.119857	3.7297	0.18515		-0.119857	4.38926	0.183586
-0.119518	5.56587	0.179514		-0.119518	5.70327	0.153671		-0.119518	5.66816	0.106014		-0.119518	3.92084	0.228849		-0.119518	3.72947	0.185092		-0.119518	4.38886	0.183598
-0.119178	5.56568	0.179512		-0.119178	5.70303	0.15372		-0.119178	5.66777	0.106218		-0.119178	3.92053	0.228816		-0.119178	3.72925	0.185034		-0.119178	4.38846	0.183608
-0.118839	5.56549	0.17951		-0.118839	5.70278	0.153769		-0.118839	5.66739	0.106421		-0.118839	3.92022	0.228784		-0.118839	3.72903	0.184975		-0.118839	4.38806	0.183619
-0.118499	5.5653	0.179508		-0.118499	5.70255	0.153816		-0.118499	5.667	0.106623		-0.118499	3.91991	0.228751		-0.118499	3.72881	0.184915		-0.118499	4.38767	0.183628
-0.11816	5.56511	0.179507		-0.11816	5.70231	0.153863		-0.11816	5.66662	0.106824		-0.11816	3.9196	0.228719		-0.11816	3.72859	0.184855		-0.11816	4.38727	0.183637
-0.11782	5.56492	0.179506		-0.11782	5.70207	0.153908		-0.11782	5.66624	0.107024		-0.11782	3.91929	0.228686		-0.11782	3.72837	0.184794		-0.11782	4.38687	0.183645
-0.117481	5.56473	0.179506		-0.117481	5.70183	0.153953		-0.117481	5.66586	0.107223		-0.117481	3.91898	0.228653		-0.117481	3.72815	0.184732		-0.117481	4.38648	0.183653
-0.117141	5.56454	0.179505		-0.117141	5.7016	0.153997		-0.117141	5.66549	0.10742		-0.117141	3.91867	0.22862		-0.117141	3.72793	0.184669		-0.117141	4.38608	0.18366
-0.116802	5.56435	0.179506		-0.116802	5.70136	0.15404		-0.116802	5.66512	0.107617		-0.116802	3.91836	0.228587		-0.116802	3.72772	0.184605		-0.116802	4.38569	0.183666
-0.116462	5.56416	0.179506		-0.116462	5.70113	0.154083		-0.116462	5.66476	0.107813		-0.116462	3.91805	0.228554		-0.116462	3.7275	0.184541		-0.116462	4.38529	0.183672
-0.116122	5.56396	0.179507		-0.116122	5.7009	0.154124		-0.116122	5.66439	0.108007		-0.116122	3.91775	0.228521		-0.116122	3.72728	0.184476		-0.116122	4.3849	0.183676
-0.115783	5.56377	0.179509		-0.115783	5.70066	0.154164		-0.115783	5.66403	0.108201		-0.115783	3.91744	0.228487		-0.115783	3.72707	0.18441		-0.115783	4.3845	0.183681
-0.115443	5.56358	0.17951		-0.115443	5.70043	0.154204		-0.115443	5.66367	0.108393		-0.115443	3.91713	0.228454		-0.115443	3.72686	0.184344		-0.115443	4.38411	0.183684
-0.115104	5.56339	0.179512		-0.115104	5.7002	0.154242		-0.115104	5.66332	0.108585		-0.115104	3.91683	0.228421		-0.115104	3.72664	0.184277		-0.115104	4.38372	0.183687
-0.114764	5.56319	0.179515		-0.114764	5.69998	0.15428		-0.114764	5.66297	0.108775		-0.114764	3.91652	0.228387		-0.114764	3.72643	0.184209		-0.114764	4.38333	0.18369
-0.114425	5.563	0.179518		-0.114425	5.69975	0.154317		-0.114425	5.66262	0.108964		-0.114425	3.91622	0.228354		-0.114425	3.72622	0.18414		-0.114425	4.38293	0.183691
-0.114085	5.56281	0.179521		-0.114085	5.69952	0.154353		-0.114085	5.66227	0.109152		-0.114085	3.91591	0.22832		-0.114085	3.72601	0.18407		-0.114085	4.38254	0.183692
-0.113746	5.56261	0.179525		-0.113746	5.6993	0.154387		-0.113746	5.66193	0.109339		-0.113746	3.91561	0.228286		-0.113746	3.7258	0.184		-0.113746	4.38215	0.183693
-0.113406	5.56242	0.179529		-0.113406	5.69907	0.154421		-0.113406	5.66159	0.109525		-0.113406	3.9153	0.228252		-0.113406	3.72559	0.183929		-0.113406	4.38176	0.183692
-0.113067	5.56223	0.179534		-0.113067	5.69885	0.154454		-0.113067	5.66125	0.109709		-0.113067	3.915	0.228218		-0.113067	3.72538	0.183857		-0.113067	4.38137	0.183691
-0.112727	5.56203	0.179538		-0.112727	5.69863	0.154486		-0.112727	5.66092	0.109893		-0.112727	3.9147	0.228184		-0.112727	3.72517	0.183784		-0.112727	4.38098	0.18369
-0.112388	5.56184	0.179544		-0.112388	5.69841	0.154517		-0.112388	5.66059	0.110075		-0.112388	3.9144	0.22815		-0.112388	3.72496	0.183711		-0.112388	4.38059	0.183687
-0.112048	5.56164	0.179549		-0.112048	5.69819	0.154547		-0.112048	5.66026	0.110256		-0.112048	3.91409	0.228116		-0.112048	3.72475	0.183637		-0.112048	4.3802	0.183684
-0.111709	5.56145	0.179556		-0.111709	5.69797	0.154576		-0.111709	5.65994	0.110437		-0.111709	3.91379	0.228082		-0.111709	3.72455	0.183562		-0.111709	4.37982	0.183681
-0.111369	5.56125	0.179562		-0.111369	5.69775	0.154604		-0.111369	5.65962	0.110615		-0.111369	3.91349	0.228047		-0.111369	3.72434	0.183486		-0.111369	4.37943	0.183676
-0.11103	5.56106	0.179569		-0.11103	5.69754	0.154631		-0.11103	5.6593	0.110793		-0.11103	3.91319	0.228013		-0.11103	3.72414	0.183409		-0.11103	4.37904	0.183671
-0.11069	5.56086	0.179577		-0.11069	5.69732	0.154657		-0.11069	5.65899	0.11097		-0.11069	3.91289	0.227978		-0.11069	3.72394	0.183332		-0.11069	4.37866	0.183665
-0.110351	5.56066	0.179584		-0.110351	5.69711	0.154682		-0.110351	5.65867	0.111145		-0.110351	3.91259	0.227944		-0.110351	3.72373	0.183253		-0.110351	4.37827	0.183659
-0.110011	5.56047	0.179593		-0.110011	5.6969	0.154706		-0.110011	5.65837	0.111319		-0.110011	3.91229	0.227909		-0.110011	3.72353	0.183174		-0.110011	4.37789	0.183652
-0.109672	5.56027	0.179601		-0.109672	5.69669	0.154728		-0.109672	5.65806	0.111493		-0.109672	3.912	0.227874		-0.109672	3.72333	0.183094		-0.109672	4.3775	0.183644
-0.109332	5.56007	0.179611		-0.109332	5.69648	0.15475		-0.109332	5.65776	0.111664		-0.109332	3.9117	0.227839		-0.109332	3.72313	0.183014		-0.109332	4.37712	0.183635
-0.108992	5.55988	0.17962		-0.108992	5.69627	0.154771		-0.108992	5.65746	0.111835		-0.108992	3.9114	0.227804		-0.108992	3.72293	0.182932		-0.108992	4.37673	0.183626
-0.108653	5.55968	0.17963		-0.108653	5.69606	0.154791		-0.108653	5.65717	0.112005		-0.108653	3.9111	0.227769		-0.108653	3.72273	0.18285		-0.108653	4.37635	0.183616
-0.108313	5.55948	0.179641		-0.108313	5.69585	0.154809		-0.108313	5.65688	0.112173		-0.108313	3.91081	0.227734		-0.108313	3.72253	0.182767		-0.108313	4.37597	0.183605
-0.107974	5.55928	0.179652		-0.107974	5.69565	0.154827		-0.107974	5.65659	0.11234		-0.107974	3.91051	0.227699		-0.107974	3.72233	0.182683		-0.107974	4.37558	0.183594
-0.107634	5.55908	0.179663		-0.107634	5.69544	0.154843		-0.107634	5.6563	0.112506		-0.107634	3.91022	0.227664		-0.107634	3.72214	0.182598		-0.107634	4.3752	0.183582
-0.107295	5.55889	0.179675		-0.107295	5.69524	0.154859		-0.107295	5.65602	0.11267		-0.107295	3.90992	0.227628		-0.107295	3.72194	0.182513		-0.107295	4.37482	0.183569
-0.106955	5.55869	0.179687		-0.106955	5.69504	0.154873		-0.106955	5.65574	0.112834		-0.106955	3.90963	0.227593		-0.106955	3.72175	0.182426		-0.106955	4.37444	0.183555
-0.106616	5.55849	0.1797		-0.106616	5.69484	0.154886		-0.106616	5.65547	0.112996		-0.106616	3.90933	0.227557		-0.106616	3.72155	0.182339		-0.106616	4.37406	0.183541
-0.106276	5.55829	0.179713		-0.106276	5.69464	0.154898		-0.106276	5.6552	0.113157		-0.106276	3.90904	0.227522		-0.106276	3.72136	0.182251		-0.106276	4.37368	0.183526
-0.105937	5.55809	0.179727		-0.105937	5.69444	0.154909		-0.105937	5.65493	0.113317		-0.105937	3.90875	0.227486		-0.105937	3.72117	0.182162		-0.105937	4.3733	0.18351
-0.105597	5.55789	0.179741		-0.105597	5.69424	0.154919		-0.105597	5.65466	0.113475		-0.105597	3.90845	0.22745		-0.105597	3.72098	0.182073		-0.105597	4.37293	0.183494
-0.105258	5.55769	0.179755		-0.105258	5.69404	0.154928		-0.105258	5.6544	0.113633		-0.105258	3.90816	0.227414		-0.105258	3.72079	0.181982		-0.105258	4.37255	0.183477
-0.104918	5.55749	0.179771		-0.104918	5.69385	0.154936		-0.104918	5.65414	0.113789		-0.104918	3.90787	0.227378		-0.104918	3.72059	0.181891		-0.104918	4.37217	0.183459
-0.104579	5.55729	0.179786		-0.104579	5.69365	0.154942		-0.104579	5.65389	0.113944		-0.104579	3.90758	0.227342		-0.104579	3.72041	0.181799		-0.104579	4.37179	0.183441
-0.104239	5.55709	0.179802		-0.104239	5.69346	0.154948		-0.104239	5.65364	0.114097		-0.104239	3.90729	0.227306		-0.104239	3.72022	0.181706		-0.104239	4.37142	0.183422
-0.1039	5.55689	0.179819		-0.1039	5.69327	0.154953		-0.1039	5.65339	0.11425		-0.1039	3.907	0.22727		-0.1039	3.72003	0.181613		-0.1039	4.37104	0.183402
-0.10356	5.55669	0.179835		-0.10356	5.69308	0.154956		-0.10356	5.65314	0.114401		-0.10356	3.90671	0.227233		-0.10356	3.71984	0.181518		-0.10356	4.37067	0.183381
-0.103221	5.55648	0.179853		-0.103221	5.69289	0.154958		-0.103221	5.6529	0.114552		-0.103221	3.90642	0.227197		-0.103221	3.71966	0.181423		-0.103221	4.37029	0.18336
-0.102881	5.55628	0.179871		-0.102881	5.6927	0.15496		-0.102881	5.65266	0.114701		-0.102881	3.90613	0.22716		-0.102881	3.71947	0.181328		-0.102881	4.36992	0.183339
-0.102542	5.55608	0.179889		-0.102542	5.69251	0.15496		-0.102542	5.65242	0.114849		-0.102542	3.90584	0.227124		-0.102542	3.71928	0.181231		-0.102542	4.36954	0.183316
-0.102202	5.55588	0.179908		-0.102202	5.69233	0.15496		-0.102202	5.65219	0.114996		-0.102202	3.90556	0.227087		-0.102202	3.7191	0.181134		-0.102202	4.36917	0.183293
-0.101862	5.55568	0.179927		-0.101862	5.69214	0.154958		-0.101862	5.65196	0.115141		-0.101862	3.90527	0.22705		-0.101862	3.71892	0.181036		-0.101862	4.3688	0.183269
-0.101523	5.55547	0.179947		-0.101523	5.69196	0.154955		-0.101523	5.65173	0.115286		-0.101523	3.90498	0.227014		-0.101523	3.71873	0.180937		-0.101523	4.36843	0.183245
-0.101183	5.55527	0.179967		-0.101183	5.69177	0.154952		-0.101183	5.65151	0.115429		-0.101183	3.9047	0.226977		-0.101183	3.71855	0.180838		-0.101183	4.36805	0.18322
-0.100844	5.55507	0.179988		-0.100844	5.69159	0.154947		-0.100844	5.65129	0.115571		-0.100844	3.90441	0.22694		-0.100844	3.71837	0.180738		-0.100844	4.36768	0.183194
-0.100504	5.55486	0.180009		-0.100504	5.69141	0.154941		-0.100504	5.65107	0.115712		-0.100504	3.90412	0.226903		-0.100504	3.71819	0.180637		-0.100504	4.36731	0.183168
-0.100165	5.55466	0.18003		-0.100165	5.69123	0.154934		-0.100165	5.65086	0.115852		-0.100165	3.90384	0.226866		-0.100165	3.71801	0.180536		-0.100165	4.36694	0.183141
-0.0998253	5.55445	0.180052		-0.0998253	5.69105	0.154927		-0.0998253	5.65065	0.115991		-0.0998253	3.90355	0.226828		-0.0998253	3.71783	0.180434		-0.0998253	4.36657	0.183114
-0.0994858	5.55425	0.180075		-0.0994858	5.69087	0.154918		-0.0994858	5.65044	0.116129		-0.0994858	3.90327	0.226791		-0.0994858	3.71765	0.180331		-0.0994858	4.3662	0.183086
-0.0991463	5.55404	0.180098		-0.0991463	5.6907	0.154908		-0.0991463	5.65023	0.116265		-0.0991463	3.90299	0.226754		-0.0991463	3.71747	0.180228		-0.0991463	4.36583	0.183057
-0.0988068	5.55384	0.180121		-0.0988068	5.69052	0.154898		-0.0988068	5.65003	0.116401		-0.0988068	3.9027	0.226716		-0.0988068	3.71729	0.180123		-0.0988068	4.36546	0.183028
-0.0984672	5.55363	0.180145		-0.0984672	5.69034	0.154886		-0.0984672	5.64983	0.116535		-0.0984672	3.90242	0.226679		-0.0984672	3.71711	0.180019		-0.0984672	4.3651	0.182998
-0.0981277	5.55343	0.18017		-0.0981277	5.69017	0.154873		-0.0981277	5.64963	0.116668		-0.0981277	3.90214	0.226641		-0.0981277	3.71694	0.179913		-0.0981277	4.36473	0.182968
-0.0977882	5.55322	0.180194		-0.0977882	5.69	0.15486		-0.0977882	5.64943	0.116801		-0.0977882	3.90185	0.226604		-0.0977882	3.71676	0.179807		-0.0977882	4.36436	0.182937
-0.0974487	5.55302	0.18022		-0.0974487	5.68982	0.154845		-0.0974487	5.64924	0.116932		-0.0974487	3.90157	0.226566		-0.0974487	3.71658	0.179701		-0.0974487	4.36399	0.182905
-0.0971091	5.55281	0.180246		-0.0971091	5.68965	0.15483		-0.0971091	5.64905	0.117062		-0.0971091	3.90129	0.226528		-0.0971091	3.71641	0.179594		-0.0971091	4.36363	0.182873
-0.0967696	5.5526	0.180272		-0.0967696	5.68948	0.154813		-0.0967696	5.64887	0.117191		-0.0967696	3.90101	0.22649		-0.0967696	3.71623	0.179486		-0.0967696	4.36326	0.18284
-0.0964301	5.5524	0.180298		-0.0964301	5.68931	0.154796		-0.0964301	5.64868	0.117319		-0.0964301	3.90073	0.226452		-0.0964301	3.71606	0.179377		-0.0964301	4.36289	0.182807
-0.0960906	5.55219	0.180326		-0.0960906	5.68914	0.154778		-0.0960906	5.6485	0.117445		-0.0960906	3.90045	0.226414		-0.0960906	3.71588	0.179268		-0.0960906	4.36253	0.182773
-0.0957511	5.55198	0.180353		-0.0957511	5.68897	0.154758		-0.0957511	5.64833	0.117571		-0.0957511	3.90017	0.226376		-0.0957511	3.71571	0.179159		-0.0957511	4.36216	0.182738
-0.0954115	5.55177	0.180381		-0.0954115	5.68881	0.154738		-0.0954115	5.64815	0.117696		-0.0954115	3.89989	0.226338		-0.0954115	3.71554	0.179049		-0.0954115	4.3618	0.182703
-0.095072	5.55157	0.18041		-0.095072	5.68864	0.154717		-0.095072	5.64798	0.11782		-0.095072	3.89961	0.2263		-0.095072	3.71536	0.178938		-0.095072	4.36144	0.182668
-0.0947325	5.55136	0.180439		-0.0947325	5.68847	0.154695		-0.0947325	5.64781	0.117942		-0.0947325	3.89933	0.226262		-0.0947325	3.71519	0.178827		-0.0947325	4.36107	0.182632
-0.094393	5.55115	0.180468		-0.094393	5.68831	0.154672		-0.094393	5.64764	0.118064		-0.094393	3.89905	0.226224		-0.094393	3.71502	0.178715		-0.094393	4.36071	0.182595
-0.0940534	5.55094	0.180498		-0.0940534	5.68814	0.154648		-0.0940534	5.64748	0.118184		-0.0940534	3.89877	0.226185		-0.0940534	3.71485	0.178602		-0.0940534	4.36034	0.182558
-0.0937139	5.55073	0.180529		-0.0937139	5.68798	0.154624		-0.0937139	5.64732	0.118304		-0.0937139	3.89849	0.226147		-0.0937139	3.71468	0.178489		-0.0937139	4.35998	0.18252
-0.0933744	5.55052	0.180559		-0.0933744	5.68782	0.154598		-0.0933744	5.64716	0.118422		-0.0933744	3.89822	0.226108		-0.0933744	3.71451	0.178376		-0.0933744	4.35962	0.182482
-0.0930349	5.55031	0.180591		-0.0930349	5.68766	0.154571		-0.0930349	5.647	0.118539		-0.0930349	3.89794	0.22607		-0.0930349	3.71434	0.178262		-0.0930349	4.35926	0.182443
-0.0926953	5.5501	0.180622		-0.0926953	5.68749	0.154544		-0.0926953	5.64684	0.118656		-0.0926953	3.89766	0.226031		-0.0926953	3.71417	0.178147		-0.0926953	4.3589	0.182404
-0.0923558	5.54989	0.180654		-0.0923558	5.68733	0.154516		-0.0923558	5.64669	0.118771		-0.0923558	3.89739	0.225992		-0.0923558	3.714	0.178032		-0.0923558	4.35853	0.182364
-0.0920163	5.54968	0.180687		-0.0920163	5.68718	0.154487		-0.0920163	5.64654	0.118885		-0.0920163	3.89711	0.225954		-0.0920163	3.71383	0.177917		-0.0920163	4.35817	0.182324
-0.0916768	5.54947	0.18072		-0.0916768	5.68702	0.154457		-0.0916768	5.6464	0.118999		-0.0916768	3.89683	0.225915		-0.0916768	3.71366	0.177801		-0.0916768	4.35781	0.182283
-0.0913372	5.54926	0.180754		-0.0913372	5.68686	0.154426		-0.0913372	5.64625	0.119111		-0.0913372	3.89656	0.225876		-0.0913372	3.71349	0.177684		-0.0913372	4.35745	0.182242
-0.0909977	5.54905	0.180788		-0.0909977	5.6867	0.154394		-0.0909977	5.64611	0.119222		-0.0909977	3.89628	0.225837		-0.0909977	3.71333	0.177567		-0.0909977	4.35709	0.1822
-0.0906582	5.54884	0.180822		-0.0906582	5.68654	0.154362		-0.0906582	5.64597	0.119333		-0.0906582	3.89601	0.225798		-0.0906582	3.71316	0.17745		-0.0906582	4.35673	0.182158
-0.0903187	5.54862	0.180857		-0.0903187	5.68639	0.154328		-0.0903187	5.64584	0.119442		-0.0903187	3.89573	0.225759		-0.0903187	3.71299	0.177332		-0.0903187	4.35637	0.182115
-0.0899792	5.54841	0.180892		-0.0899792	5.68623	0.154294		-0.0899792	5.6457	0.11955		-0.0899792	3.89546	0.22572		-0.0899792	3.71283	0.177214		-0.0899792	4.35601	0.182072
-0.0896396	5.5482	0.180928		-0.0896396	5.68608	0.154259		-0.0896396	5.64557	0.119657		-0.0896396	3.89518	0.225681		-0.0896396	3.71266	0.177095		-0.0896396	4.35565	0.182028
-0.0893001	5.54799	0.180964		-0.0893001	5.68593	0.154223		-0.0893001	5.64544	0.119764		-0.0893001	3.89491	0.225642		-0.0893001	3.71249	0.176976		-0.0893001	4.3553	0.181984
-0.0889606	5.54777	0.181001		-0.0889606	5.68577	0.154186		-0.0889606	5.64531	0.119869		-0.0889606	3.89463	0.225602		-0.0889606	3.71233	0.176856		-0.0889606	4.35494	0.18194
-0.0886211	5.54756	0.181038		-0.0886211	5.68562	0.154149		-0.0886211	5.64519	0.119973		-0.0886211	3.89436	0.225563		-0.0886211	3.71216	0.176736		-0.0886211	4.35458	0.181894
-0.0882815	5.54735	0.181075		-0.0882815	5.68547	0.154111		-0.0882815	5.64506	0.120077		-0.0882815	3.89409	0.225524		-0.0882815	3.712	0.176615		-0.0882815	4.35422	0.181849
-0.087942	5.54713	0.181113		-0.087942	5.68532	0.154071		-0.087942	5.64494	0.120179		-0.087942	3.89381	0.225484		-0.087942	3.71183	0.176494		-0.087942	4.35386	0.181803
-0.0876025	5.54692	0.181152		-0.0876025	5.68517	0.154032		-0.0876025	5.64483	0.120281		-0.0876025	3.89354	0.225445		-0.0876025	3.71167	0.176373		-0.0876025	4.35351	0.181757
-0.087263	5.5467	0.18119		-0.087263	5.68502	0.153991		-0.087263	5.64471	0.120381		-0.087263	3.89327	0.225405		-0.087263	3.7115	0.176251		-0.087263	4.35315	0.18171
-0.0869234	5.54649	0.18123		-0.0869234	5.68487	0.153949		-0.0869234	5.6446	0.120481		-0.0869234	3.89299	0.225365		-0.0869234	3.71134	0.176129		-0.0869234	4.35279	0.181662
-0.0865839	5.54627	0.181269		-0.0865839	5.68472	0.153907		-0.0865839	5.64449	0.120579		-0.0865839	3.89272	0.225326		-0.0865839	3.71117	0.176006		-0.0865839	4.35244	0.181615
-0.0862444	5.54606	0.181309		-0.0862444	5.68457	0.153864		-0.0862444	5.64438	0.120677		-0.0862444	3.89245	0.225286		-0.0862444	3.71101	0.175883		-0.0862444	4.35208	0.181567
-0.0859049	5.54584	0.18135		-0.0859049	5.68442	0.15382		-0.0859049	5.64427	0.120774		-0.0859049	3.89218	0.225246		-0.0859049	3.71085	0.17576		-0.0859049	4.35173	0.181518
-0.0855653	5.54563	0.181391		-0.0855653	5.68427	0.153776		-0.0855653	5.64416	0.120869		-0.0855653	3.89191	0.225206		-0.0855653	3.71068	0.175636		-0.0855653	4.35137	0.181469
-0.0852258	5.54541	0.181432		-0.0852258	5.68413	0.153731		-0.0852258	5.64406	0.120964		-0.0852258	3.89163	0.225167		-0.0852258	3.71052	0.175512		-0.0852258	4.35101	0.18142
-0.0848863	5.54519	0.181474		-0.0848863	5.68398	0.153684		-0.0848863	5.64396	0.121058		-0.0848863	3.89136	0.225127		-0.0848863	3.71036	0.175388		-0.0848863	4.35066	0.18137
-0.0845468	5.54498	0.181516		-0.0845468	5.68384	0.153638		-0.0845468	5.64386	0.121151		-0.0845468	3.89109	0.225087		-0.0845468	3.71019	0.175263		-0.0845468	4.3503	0.18132
-0.0842073	5.54476	0.181559		-0.0842073	5.68369	0.15359		-0.0842073	5.64377	0.121243		-0.0842073	3.89082	0.225047		-0.0842073	3.71003	0.175138		-0.0842073	4.34995	0.181269
-0.0838677	5.54454	0.181602		-0.0838677	5.68355	0.153542		-0.0838677	5.64367	0.121334		-0.0838677	3.89055	0.225007		-0.0838677	3.70987	0.175013		-0.0838677	4.34959	0.181218
-0.0835282	5.54433	0.181645		-0.0835282	5.6834	0.153493		-0.0835282	5.64358	0.121424		-0.0835282	3.89028	0.224966		-0.0835282	3.7097	0.174887		-0.0835282	4.34924	0.181167
-0.0831887	5.54411	0.181689		-0.0831887	5.68326	0.153443		-0.0831887	5.64349	0.121513		-0.0831887	3.89001	0.224926		-0.0831887	3.70954	0.174761		-0.0831887	4.34889	0.181115
-0.0828492	5.54389	0.181733		-0.0828492	5.68312	0.153393		-0.0828492	5.6434	0.121601		-0.0828492	3.88974	0.224886		-0.0828492	3.70938	0.174635		-0.0828492	4.34853	0.181063
-0.0825096	5.54367	0.181778		-0.0825096	5.68297	0.153342		-0.0825096	5.64331	0.121688		-0.0825096	3.88947	0.224846		-0.0825096	3.70922	0.174508		-0.0825096	4.34818	0.18101
-0.0821701	5.54345	0.181823		-0.0821701	5.68283	0.15329		-0.0821701	5.64323	0.121775		-0.0821701	3.8892	0.224805		-0.0821701	3.70906	0.174381		-0.0821701	4.34783	0.180957
-0.0818306	5.54323	0.181869		-0.0818306	5.68269	0.153237		-0.0818306	5.64315	0.12186		-0.0818306	3.88893	0.224765		-0.0818306	3.70889	0.174254		-0.0818306	4.34747	0.180904
-0.0814911	5.54301	0.181914		-0.0814911	5.68255	0.153184		-0.0814911	5.64307	0.121945		-0.0814911	3.88866	0.224725		-0.0814911	3.70873	0.174126		-0.0814911	4.34712	0.18085
-0.0811515	5.54279	0.181961		-0.0811515	5.68241	0.15313		-0.0811515	5.64299	0.122029		-0.0811515	3.88839	0.224684		-0.0811515	3.70857	0.173999		-0.0811515	4.34677	0.180796
-0.080812	5.54258	0.182007		-0.080812	5.68227	0.153076		-0.080812	5.64291	0.122111		-0.080812	3.88812	0.224644		-0.080812	3.70841	0.173871		-0.080812	4.34641	0.180742
-0.0804725	5.54235	0.182054		-0.0804725	5.68213	0.15302		-0.0804725	5.64284	0.122193		-0.0804725	3.88785	0.224603		-0.0804725	3.70825	0.173742		-0.0804725	4.34606	0.180687
-0.080133	5.54213	0.182102		-0.080133	5.68199	0.152965		-0.080133	5.64276	0.122274		-0.080133	3.88758	0.224563		-0.080133	3.70808	0.173614		-0.080133	4.34571	0.180632
-0.0797934	5.54191	0.18215		-0.0797934	5.68185	0.152908		-0.0797934	5.64269	0.122354		-0.0797934	3.88731	0.224522		-0.0797934	3.70792	0.173485		-0.0797934	4.34536	0.180576
-0.0794539	5.54169	0.182198		-0.0794539	5.68171	0.152851		-0.0794539	5.64262	0.122433		-0.0794539	3.88704	0.224481		-0.0794539	3.70776	0.173356		-0.0794539	4.345	0.180521
-0.0791144	5.54147	0.182246		-0.0791144	5.68157	0.152793		-0.0791144	5.64255	0.122511		-0.0791144	3.88678	0.224441		-0.0791144	3.7076	0.173227		-0.0791144	4.34465	0.180464
-0.0787749	5.54125	0.182295		-0.0787749	5.68143	0.152734		-0.0787749	5.64249	0.122589		-0.0787749	3.88651	0.2244		-0.0787749	3.70744	0.173098		-0.0787749	4.3443	0.180408
-0.0784354	5.54103	0.182345		-0.0784354	5.6813	0.152675		-0.0784354	5.64242	0.122665		-0.0784354	3.88624	0.224359		-0.0784354	3.70727	0.172968		-0.0784354	4.34395	0.180351
-0.0780958	5.54081	0.182394		-0.0780958	5.68116	0.152615		-0.0780958	5.64236	0.122741		-0.0780958	3.88597	0.224318		-0.0780958	3.70711	0.172838		-0.0780958	4.3436	0.180294
-0.0777563	5.54058	0.182444		-0.0777563	5.68102	0.152555		-0.0777563	5.6423	0.122815		-0.0777563	3.8857	0.224277		-0.0777563	3.70695	0.172708		-0.0777563	4.34325	0.180237
-0.0774168	5.54036	0.182495		-0.0774168	5.68089	0.152494		-0.0774168	5.64224	0.122889		-0.0774168	3.88543	0.224236		-0.0774168	3.70679	0.172578		-0.0774168	4.34289	0.180179
-0.0770773	5.54014	0.182546		-0.0770773	5.68075	0.152432		-0.0770773	5.64218	0.122962		-0.0770773	3.88517	0.224195		-0.0770773	3.70663	0.172447		-0.0770773	4.34254	0.180121
-0.0767377	5.53991	0.182597		-0.0767377	5.68061	0.15237		-0.0767377	5.64213	0.123034		-0.0767377	3.8849	0.224154		-0.0767377	3.70646	0.172317		-0.0767377	4.34219	0.180063
-0.0763982	5.53969	0.182648		-0.0763982	5.68048	0.152307		-0.0763982	5.64207	0.123105		-0.0763982	3.88463	0.224113		-0.0763982	3.7063	0.172186		-0.0763982	4.34184	0.180004
-0.0760587	5.53947	0.1827		-0.0760587	5.68034	0.152244		-0.0760587	5.64202	0.123175		-0.0760587	3.88436	0.224072		-0.0760587	3.70614	0.172055		-0.0760587	4.34149	0.179945
-0.0757192	5.53924	0.182752		-0.0757192	5.68021	0.15218		-0.0757192	5.64197	0.123244		-0.0757192	3.88409	0.224031		-0.0757192	3.70598	0.171924		-0.0757192	4.34114	0.179886
-0.0753796	5.53902	0.182805		-0.0753796	5.68007	0.152115		-0.0753796	5.64192	0.123313		-0.0753796	3.88383	0.22399		-0.0753796	3.70582	0.171793		-0.0753796	4.34079	0.179826
-0.0750401	5.53879	0.182858		-0.0750401	5.67994	0.15205		-0.0750401	5.64187	0.12338		-0.0750401	3.88356	0.223948		-0.0750401	3.70565	0.171661		-0.0750401	4.34044	0.179766
-0.0747006	5.53857	0.182911		-0.0747006	5.6798	0.151984		-0.0747006	5.64183	0.123447		-0.0747006	3.88329	0.223907		-0.0747006	3.70549	0.17153		-0.0747006	4.34009	0.179706
-0.0743611	5.53834	0.182965		-0.0743611	5.67967	0.151918		-0.0743611	5.64178	0.123513		-0.0743611	3.88302	0.223866		-0.0743611	3.70533	0.171398		-0.0743611	4.33974	0.179646
-0.0740216	5.53812	0.183019		-0.0740216	5.67954	0.151851		-0.0740216	5.64174	0.123578		-0.0740216	3.88276	0.223824		-0.0740216	3.70516	0.171267		-0.0740216	4.33939	0.179585
-0.073682	5.53789	0.183073		-0.073682	5.6794	0.151783		-0.073682	5.6417	0.123642		-0.073682	3.88249	0.223783		-0.073682	3.705	0.171135		-0.073682	4.33904	0.179524
-0.0733425	5.53766	0.183127		-0.0733425	5.67927	0.151715		-0.0733425	5.64166	0.123705		-0.0733425	3.88222	0.223742		-0.0733425	3.70484	0.171003		-0.0733425	4.33869	0.179463
-0.073003	5.53744	0.183182		-0.073003	5.67913	0.151647		-0.073003	5.64162	0.123767		-0.073003	3.88195	0.2237		-0.073003	3.70467	0.170871		-0.073003	4.33834	0.179401
-0.0726635	5.53721	0.183238		-0.0726635	5.679	0.151578		-0.0726635	5.64158	0.123829		-0.0726635	3.88169	0.223659		-0.0726635	3.70451	0.170738		-0.0726635	4.33799	0.17934
-0.0723239	5.53698	0.183293		-0.0723239	5.67887	0.151508		-0.0723239	5.64155	0.123889		-0.0723239	3.88142	0.223617		-0.0723239	3.70435	0.170606		-0.0723239	4.33764	0.179278
-0.0719844	5.53676	0.183349		-0.0719844	5.67874	0.151438		-0.0719844	5.64151	0.123949		-0.0719844	3.88115	0.223575		-0.0719844	3.70418	0.170474		-0.0719844	4.33729	0.179215
-0.0716449	5.53653	0.183405		-0.0716449	5.6786	0.151367		-0.0716449	5.64148	0.124008		-0.0716449	3.88088	0.223534		-0.0716449	3.70402	0.170341		-0.0716449	4.33694	0.179153
-0.0713054	5.5363	0.183462		-0.0713054	5.67847	0.151296		-0.0713054	5.64145	0.124066		-0.0713054	3.88062	0.223492		-0.0713054	3.70385	0.170209		-0.0713054	4.33659	0.17909
-0.0709658	5.53607	0.183518		-0.0709658	5.67834	0.151224		-0.0709658	5.64142	0.124123		-0.0709658	3.88035	0.22345		-0.0709658	3.70369	0.170076		-0.0709658	4.33624	0.179027
-0.0706263	5.53584	0.183576		-0.0706263	5.67821	0.151152		-0.0706263	5.64139	0.124179		-0.0706263	3.88008	0.223409		-0.0706263	3.70352	0.169944		-0.0706263	4.33589	0.178964
-0.0702868	5.53561	0.183633		-0.0702868	5.67807	0.151079		-0.0702868	5.64136	0.124235		-0.0702868	3.87981	0.223367		-0.0702868	3.70336	0.169811		-0.0702868	4.33554	0.1789
-0.0699473	5.53538	0.183691		-0.0699473	5.67794	0.151006		-0.0699473	5.64133	0.124289		-0.0699473	3.87955	0.223325		-0.0699473	3.70319	0.169678		-0.0699473	4.33519	0.178837
-0.0696077	5.53515	0.183749		-0.0696077	5.67781	0.150933		-0.0696077	5.64131	0.124343		-0.0696077	3.87928	0.223283		-0.0696077	3.70303	0.169546		-0.0696077	4.33484	0.178773
-0.0692682	5.53492	0.183807		-0.0692682	5.67768	0.150858		-0.0692682	5.64128	0.124395		-0.0692682	3.87901	0.223241		-0.0692682	3.70286	0.169413		-0.0692682	4.33449	0.178709
-0.0689287	5.53469	0.183865		-0.0689287	5.67755	0.150784		-0.0689287	5.64126	0.124447		-0.0689287	3.87874	0.223199		-0.0689287	3.70269	0.16928		-0.0689287	4.33414	0.178644
-0.0685892	5.53446	0.183924		-0.0685892	5.67741	0.150709		-0.0685892	5.64124	0.124498		-0.0685892	3.87848	0.223157		-0.0685892	3.70253	0.169147		-0.0685892	4.33379	0.17858
-0.0682497	5.53423	0.183983		-0.0682497	5.67728	0.150633		-0.0682497	5.64122	0.124549		-0.0682497	3.87821	0.223115		-0.0682497	3.70236	0.169015		-0.0682497	4.33344	0.178515
-0.0679101	5.534	0.184043		-0.0679101	5.67715	0.150557		-0.0679101	5.6412	0.124598		-0.0679101	3.87794	0.223073		-0.0679101	3.70219	0.168882		-0.0679101	4.33309	0.17845
-0.0675706	5.53377	0.184102		-0.0675706	5.67702	0.15048		-0.0675706	5.64118	0.124646		-0.0675706	3.87767	0.223031		-0.0675706	3.70202	0.168749		-0.0675706	4.33274	0.178385
-0.0672311	5.53354	0.184162		-0.0672311	5.67689	0.150403		-0.0672311	5.64116	0.124694		-0.0672311	3.87741	0.222989		-0.0672311	3.70186	0.168616		-0.0672311	4.33239	0.178319
-0.0668916	5.53331	0.184222		-0.0668916	5.67676	0.150326		-0.0668916	5.64115	0.124741		-0.0668916	3.87714	0.222947		-0.0668916	3.70169	0.168484		-0.0668916	4.33204	0.178254
-0.066552	5.53307	0.184283		-0.066552	5.67662	0.150248		-0.066552	5.64113	0.124786		-0.066552	3.87687	0.222905		-0.066552	3.70152	0.168351		-0.066552	4.33169	0.178188
-0.0662125	5.53284	0.184343		-0.0662125	5.67649	0.15017		-0.0662125	5.64112	0.124831		-0.0662125	3.8766	0.222863		-0.0662125	3.70135	0.168218		-0.0662125	4.33134	0.178122
-0.065873	5.53261	0.184404		-0.065873	5.67636	0.150091		-0.065873	5.6411	0.124875		-0.065873	3.87633	0.22282		-0.065873	3.70118	0.168086		-0.065873	4.33099	0.178056
-0.0655335	5.53238	0.184466		-0.0655335	5.67623	0.150012		-0.0655335	5.64109	0.124919		-0.0655335	3.87607	0.222778		-0.0655335	3.70101	0.167953		-0.0655335	4.33064	0.177989
-0.0651939	5.53214	0.184527		-0.0651939	5.6761	0.149933		-0.0651939	5.64108	0.124961		-0.0651939	3.8758	0.222736		-0.0651939	3.70084	0.167821		-0.0651939	4.33029	0.177923
-0.0648544	5.53191	0.184589		-0.0648544	5.67596	0.149853		-0.0648544	5.64107	0.125003		-0.0648544	3.87553	0.222693		-0.0648544	3.70067	0.167688		-0.0648544	4.32994	0.177856
-0.0645149	5.53167	0.18465		-0.0645149	5.67583	0.149772		-0.0645149	5.64106	0.125043		-0.0645149	3.87526	0.222651		-0.0645149	3.7005	0.167556		-0.0645149	4.32959	0.177789
-0.0641754	5.53144	0.184713		-0.0641754	5.6757	0.149692		-0.0641754	5.64105	0.125083		-0.0641754	3.87499	0.222608		-0.0641754	3.70033	0.167423		-0.0641754	4.32924	0.177722
-0.0638358	5.5312	0.184775		-0.0638358	5.67557	0.14961		-0.0638358	5.64105	0.125122		-0.0638358	3.87472	0.222566		-0.0638358	3.70015	0.167291		-0.0638358	4.32889	0.177655
-0.0634963	5.53097	0.184837		-0.0634963	5.67544	0.149529		-0.0634963	5.64104	0.12516		-0.0634963	3.87446	0.222523		-0.0634963	3.69998	0.167159		-0.0634963	4.32854	0.177588
-0.0631568	5.53073	0.1849		-0.0631568	5.6753	0.149447		-0.0631568	5.64103	0.125197		-0.0631568	3.87419	0.222481		-0.0631568	3.69981	0.167027		-0.0631568	4.32818	0.17752
-0.0628173	5.5305	0.184963		-0.0628173	5.67517	0.149365		-0.0628173	5.64103	0.125233		-0.0628173	3.87392	0.222438		-0.0628173	3.69963	0.166895		-0.0628173	4.32783	0.177453
-0.0624778	5.53026	0.185026		-0.0624778	5.67504	0.149282		-0.0624778	5.64103	0.125269		-0.0624778	3.87365	0.222396		-0.0624778	3.69946	0.166763		-0.0624778	4.32748	0.177385
-0.0621382	5.53003	0.18509		-0.0621382	5.67491	0.149199		-0.0621382	5.64102	0.125303		-0.0621382	3.87338	0.222353		-0.0621382	3.69929	0.166631		-0.0621382	4.32713	0.177317
-0.0617987	5.52979	0.185153		-0.0617987	5.67477	0.149115		-0.0617987	5.64102	0.125337		-0.0617987	3.87311	0.22231		-0.0617987	3.69911	0.1665		-0.0617987	4.32678	0.177249
-0.0614592	5.52955	0.185217		-0.0614592	5.67464	0.149032		-0.0614592	5.64102	0.12537		-0.0614592	3.87284	0.222268		-0.0614592	3.69893	0.166368		-0.0614592	4.32643	0.177181
-0.0611197	5.52931	0.185281		-0.0611197	5.67451	0.148947		-0.0611197	5.64102	0.125402		-0.0611197	3.87257	0.222225		-0.0611197	3.69876	0.166237		-0.0611197	4.32608	0.177112
-0.0607801	5.52908	0.185345		-0.0607801	5.67438	0.148863		-0.0607801	5.64102	0.125433		-0.0607801	3.8723	0.222182		-0.0607801	3.69858	0.166106		-0.0607801	4.32573	0.177044
-0.0604406	5.52884	0.18541		-0.0604406	5.67424	0.148778		-0.0604406	5.64102	0.125463		-0.0604406	3.87203	0.222139		-0.0604406	3.6984	0.165975		-0.0604406	4.32538	0.176975
-0.0601011	5.5286	0.185474		-0.0601011	5.67411	0.148693		-0.0601011	5.64102	0.125492		-0.0601011	3.87176	0.222097		-0.0601011	3.69823	0.165844		-0.0601011	4.32502	0.176906
-0.0597616	5.52836	0.185539		-0.0597616	5.67398	0.148608		-0.0597616	5.64102	0.12552		-0.0597616	3.87149	0.222054		-0.0597616	3.69805	0.165713		-0.0597616	4.32467	0.176838
-0.059422	5.52812	0.185604		-0.059422	5.67384	0.148522		-0.059422	5.64103	0.125548		-0.059422	3.87122	0.222011		-0.059422	3.69787	0.165582		-0.059422	4.32432	0.176769
-0.0590825	5.52788	0.185669		-0.0590825	5.67371	0.148436		-0.0590825	5.64103	0.125574		-0.0590825	3.87095	0.221968		-0.0590825	3.69769	0.165452		-0.0590825	4.32397	0.176699
-0.058743	5.52764	0.185734		-0.058743	5.67357	0.148349		-0.058743	5.64104	0.1256		-0.058743	3.87068	0.221925		-0.058743	3.69751	0.165322		-0.058743	4.32362	0.17663
-0.0584035	5.52741	0.185799		-0.0584035	5.67344	0.148262		-0.0584035	5.64104	0.125625		-0.0584035	3.87041	0.221882		-0.0584035	3.69733	0.165192		-0.0584035	4.32327	0.176561
-0.0580639	5.52717	0.185865		-0.0580639	5.6733	0.148175		-0.0580639	5.64105	0.125649		-0.0580639	3.87014	0.221839		-0.0580639	3.69715	0.165062		-0.0580639	4.32291	0.176492
-0.0577244	5.52692	0.18593		-0.0577244	5.67317	0.148088		-0.0577244	5.64105	0.125672		-0.0577244	3.86987	0.221796		-0.0577244	3.69697	0.164932		-0.0577244	4.32256	0.176422
-0.0573849	5.52668	0.185996		-0.0573849	5.67303	0.148		-0.0573849	5.64106	0.125694		-0.0573849	3.8696	0.221752		-0.0573849	3.69678	0.164803		-0.0573849	4.32221	0.176352
-0.0570454	5.52644	0.186062		-0.0570454	5.6729	0.147912		-0.0570454	5.64107	0.125716		-0.0570454	3.86933	0.221709		-0.0570454	3.6966	0.164673		-0.0570454	4.32185	0.176283
-0.0567059	5.5262	0.186128		-0.0567059	5.67276	0.147824		-0.0567059	5.64107	0.125736		-0.0567059	3.86905	0.221666		-0.0567059	3.69642	0.164544		-0.0567059	4.3215	0.176213
-0.0563663	5.52596	0.186194		-0.0563663	5.67262	0.147736		-0.0563663	5.64108	0.125755		-0.0563663	3.86878	0.221623		-0.0563663	3.69623	0.164415		-0.0563663	4.32115	0.176143
-0.0560268	5.52572	0.18626		-0.0560268	5.67249	0.147647		-0.0560268	5.64109	0.125774		-0.0560268	3.86851	0.22158		-0.0560268	3.69605	0.164287		-0.0560268	4.32079	0.176073
-0.0556873	5.52548	0.186327		-0.0556873	5.67235	0.147558		-0.0556873	5.6411	0.125792		-0.0556873	3.86824	0.221536		-0.0556873	3.69586	0.164158		-0.0556873	4.32044	0.176003
-0.0553478	5.52523	0.186393		-0.0553478	5.67221	0.147468		-0.0553478	5.64111	0.125808		-0.0553478	3.86796	0.221493		-0.0553478	3.69567	0.16403		-0.0553478	4.32009	0.175933
-0.0550082	5.52499	0.18646		-0.0550082	5.67208	0.147379		-0.0550082	5.64112	0.125824		-0.0550082	3.86769	0.22145		-0.0550082	3.69549	0.163902		-0.0550082	4.31973	0.175863
-0.0546687	5.52475	0.186527		-0.0546687	5.67194	0.147289		-0.0546687	5.64113	0.125839		-0.0546687	3.86742	0.221406		-0.0546687	3.6953	0.163775		-0.0546687	4.31938	0.175792
-0.0543292	5.5245	0.186594		-0.0543292	5.6718	0.147199		-0.0543292	5.64114	0.125853		-0.0543292	3.86714	0.221363		-0.0543292	3.69511	0.163647		-0.0543292	4.31902	0.175722
-0.0539897	5.52426	0.18666		-0.0539897	5.67166	0.147108		-0.0539897	5.64115	0.125866		-0.0539897	3.86687	0.221319		-0.0539897	3.69492	0.16352		-0.0539897	4.31867	0.175652
-0.0536501	5.52402	0.186728		-0.0536501	5.67152	0.147018		-0.0536501	5.64116	0.125879		-0.0536501	3.8666	0.221276		-0.0536501	3.69473	0.163393		-0.0536501	4.31832	0.175581
-0.0533106	5.52377	0.186795		-0.0533106	5.67138	0.146927		-0.0533106	5.64117	0.12589		-0.0533106	3.86632	0.221232		-0.0533106	3.69454	0.163267		-0.0533106	4.31796	0.175511
-0.0529711	5.52353	0.186862		-0.0529711	5.67124	0.146836		-0.0529711	5.64119	0.1259		-0.0529711	3.86605	0.221189		-0.0529711	3.69435	0.163141		-0.0529711	4.3176	0.17544
-0.0526316	5.52328	0.186929		-0.0526316	5.6711	0.146745		-0.0526316	5.6412	0.12591		-0.0526316	3.86577	0.221145		-0.0526316	3.69415	0.163015		-0.0526316	4.31725	0.17537
-0.052292	5.52304	0.186997		-0.052292	5.67096	0.146653		-0.052292	5.64121	0.125919		-0.052292	3.8655	0.221102		-0.052292	3.69396	0.162889		-0.052292	4.31689	0.175299
-0.0519525	5.52279	0.187064		-0.0519525	5.67082	0.146561		-0.0519525	5.64122	0.125926		-0.0519525	3.86522	0.221058		-0.0519525	3.69377	0.162764		-0.0519525	4.31654	0.175228
-0.051613	5.52254	0.187131		-0.051613	5.67068	0.14647		-0.051613	5.64124	0.125933		-0.051613	3.86495	0.221014		-0.051613	3.69357	0.162639		-0.051613	4.31618	0.175158
-0.0512735	5.5223	0.187199		-0.0512735	5.67054	0.146377		-0.0512735	5.64125	0.125939		-0.0512735	3.86467	0.22097		-0.0512735	3.69337	0.162514		-0.0512735	4.31582	0.175087
-0.050934	5.52205	0.187267		-0.050934	5.67039	0.146285		-0.050934	5.64126	0.125944		-0.050934	3.8644	0.220927		-0.050934	3.69318	0.162389		-0.050934	4.31547	0.175016
-0.0505944	5.5218	0.187334		-0.0505944	5.67025	0.146193		-0.0505944	5.64128	0.125947		-0.0505944	3.86412	0.220883		-0.0505944	3.69298	0.162265		-0.0505944	4.31511	0.174945
-0.0502549	5.52156	0.187402		-0.0502549	5.67011	0.1461		-0.0502549	5.64129	0.12595		-0.0502549	3.86384	0.220839		-0.0502549	3.69278	0.162141		-0.0502549	4.31475	0.174874
-0.0499154	5.52131	0.18747		-0.0499154	5.66996	0.146007		-0.0499154	5.64131	0.125952		-0.0499154	3.86357	0.220795		-0.0499154	3.69258	0.162018		-0.0499154	4.3144	0.174803
-0.0495759	5.52106	0.187538		-0.0495759	5.66982	0.145914		-0.0495759	5.64132	0.125954		-0.0495759	3.86329	0.220751		-0.0495759	3.69238	0.161895		-0.0495759	4.31404	0.174733
-0.0492363	5.52081	0.187606		-0.0492363	5.66968	0.145821		-0.0492363	5.64133	0.125954		-0.0492363	3.86301	0.220707		-0.0492363	3.69218	0.161772		-0.0492363	4.31368	0.174662
-0.0488968	5.52056	0.187673		-0.0488968	5.66953	0.145727		-0.0488968	5.64135	0.125953		-0.0488968	3.86273	0.220663		-0.0488968	3.69198	0.16165		-0.0488968	4.31332	0.174591
-0.0485573	5.52031	0.187741		-0.0485573	5.66938	0.145634		-0.0485573	5.64136	0.125951		-0.0485573	3.86246	0.220619		-0.0485573	3.69178	0.161528		-0.0485573	4.31296	0.17452
-0.0482178	5.52006	0.187809		-0.0482178	5.66924	0.14554		-0.0482178	5.64138	0.125949		-0.0482178	3.86218	0.220575		-0.0482178	3.69157	0.161406		-0.0482178	4.3126	0.174449
-0.0478782	5.51981	0.187877		-0.0478782	5.66909	0.145446		-0.0478782	5.64139	0.125945		-0.0478782	3.8619	0.220531		-0.0478782	3.69137	0.161285		-0.0478782	4.31224	0.174378
-0.0475387	5.51956	0.187945		-0.0475387	5.66894	0.145352		-0.0475387	5.64141	0.12594		-0.0475387	3.86162	0.220487		-0.0475387	3.69116	0.161164		-0.0475387	4.31188	0.174307
-0.0471992	5.51931	0.188013		-0.0471992	5.66879	0.145258		-0.0471992	5.64142	0.125935		-0.0471992	3.86134	0.220443		-0.0471992	3.69096	0.161044		-0.0471992	4.31152	0.174236
-0.0468597	5.51906	0.188081		-0.0468597	5.66865	0.145163		-0.0468597	5.64143	0.125928		-0.0468597	3.86106	0.220399		-0.0468597	3.69075	0.160923		-0.0468597	4.31116	0.174165
-0.0465201	5.51881	0.188149		-0.0465201	5.6685	0.145069		-0.0465201	5.64145	0.125921		-0.0465201	3.86078	0.220355		-0.0465201	3.69054	0.160804		-0.0465201	4.3108	0.174094
-0.0461806	5.51856	0.188217		-0.0461806	5.66835	0.144974		-0.0461806	5.64146	0.125913		-0.0461806	3.8605	0.22031		-0.0461806	3.69033	0.160684		-0.0461806	4.31044	0.174024
-0.0458411	5.51831	0.188285		-0.0458411	5.6682	0.144879		-0.0458411	5.64148	0.125903		-0.0458411	3.86022	0.220266		-0.0458411	3.69012	0.160565		-0.0458411	4.31008	0.173953
-0.0455016	5.51806	0.188353		-0.0455016	5.66804	0.144785		-0.0455016	5.64149	0.125893		-0.0455016	3.85994	0.220222		-0.0455016	3.68991	0.160447		-0.0455016	4.30972	0.173882
-0.0451621	5.51781	0.188421		-0.0451621	5.66789	0.14469		-0.0451621	5.6415	0.125881		-0.0451621	3.85965	0.220177		-0.0451621	3.6897	0.160329		-0.0451621	4.30936	0.173811
-0.0448225	5.51755	0.188489		-0.0448225	5.66774	0.144594		-0.0448225	5.64152	0.125869		-0.0448225	3.85937	0.220133		-0.0448225	3.68948	0.160211		-0.0448225	4.309	0.17374
-0.044483	5.5173	0.188557		-0.044483	5.66759	0.144499		-0.044483	5.64153	0.125856		-0.044483	3.85909	0.220089		-0.044483	3.68927	0.160094		-0.044483	4.30863	0.17367
-0.0441435	5.51705	0.188624		-0.0441435	5.66743	0.144404		-0.0441435	5.64154	0.125842		-0.0441435	3.85881	0.220044		-0.0441435	3.68905	0.159977		-0.0441435	4.30827	0.173599
-0.043804	5.51679	0.188692		-0.043804	5.66728	0.144308		-0.043804	5.64156	0.125826		-0.043804	3.85852	0.22		-0.043804	3.68884	0.159861		-0.043804	4.30791	0.173528
-0.0434644	5.51654	0.18876		-0.0434644	5.66712	0.144213		-0.0434644	5.64157	0.12581		-0.0434644	3.85824	0.219955		-0.0434644	3.68862	0.159745		-0.0434644	4.30754	0.173458
-0.0431249	5.51629	0.188828		-0.0431249	5.66697	0.144117		-0.0431249	5.64158	0.125793		-0.0431249	3.85796	0.219911		-0.0431249	3.6884	0.15963		-0.0431249	4.30718	0.173387
-0.0427854	5.51603	0.188895		-0.0427854	5.66681	0.144022		-0.0427854	5.6416	0.125775		-0.0427854	3.85767	0.219866		-0.0427854	3.68818	0.159515		-0.0427854	4.30681	0.173317
-0.0424459	5.51578	0.188963		-0.0424459	5.66665	0.143926		-0.0424459	5.64161	0.125755		-0.0424459	3.85739	0.219821		-0.0424459	3.68796	0.1594		-0.0424459	4.30645	0.173246
-0.0421063	5.51552	0.189031		-0.0421063	5.6665	0.14383		-0.0421063	5.64162	0.125735		-0.0421063	3.8571	0.219777		-0.0421063	3.68774	0.159286		-0.0421063	4.30608	0.173176
-0.0417668	5.51526	0.189098		-0.0417668	5.66634	0.143734		-0.0417668	5.64163	0.125714		-0.0417668	3.85682	0.219732		-0.0417668	3.68752	0.159173		-0.0417668	4.30572	0.173105
-0.0414273	5.51501	0.189166		-0.0414273	5.66618	0.143638		-0.0414273	5.64164	0.125692		-0.0414273	3.85653	0.219687		-0.0414273	3.68729	0.15906		-0.0414273	4.30535	0.173035
-0.0410878	5.51475	0.189233		-0.0410878	5.66602	0.143542		-0.0410878	5.64165	0.125669		-0.0410878	3.85624	0.219643		-0.0410878	3.68707	0.158947		-0.0410878	4.30499	0.172965
-0.0407483	5.5145	0.1893		-0.0407483	5.66586	0.143446		-0.0407483	5.64166	0.125644		-0.0407483	3.85596	0.219598		-0.0407483	3.68684	0.158835		-0.0407483	4.30462	0.172895
-0.0404087	5.51424	0.189368		-0.0404087	5.6657	0.14335		-0.0404087	5.64167	0.125619		-0.0404087	3.85567	0.219553		-0.0404087	3.68661	0.158724		-0.0404087	4.30425	0.172825
-0.0400692	5.51398	0.189435		-0.0400692	5.66553	0.143254		-0.0400692	5.64168	0.125593		-0.0400692	3.85538	0.219508		-0.0400692	3.68638	0.158613		-0.0400692	4.30388	0.172755
-0.0397297	5.51372	0.189502		-0.0397297	5.66537	0.143157		-0.0397297	5.64169	0.125566		-0.0397297	3.85509	0.219463		-0.0397297	3.68616	0.158502		-0.0397297	4.30352	0.172685
-0.0393902	5.51347	0.189569		-0.0393902	5.66521	0.143061		-0.0393902	5.6417	0.125537		-0.0393902	3.8548	0.219418		-0.0393902	3.68592	0.158392		-0.0393902	4.30315	0.172615
-0.0390506	5.51321	0.189636		-0.0390506	5.66504	0.142965		-0.0390506	5.64171	0.125508		-0.0390506	3.85452	0.219373		-0.0390506	3.68569	0.158283		-0.0390506	4.30278	0.172546
-0.0387111	5.51295	0.189703		-0.0387111	5.66487	0.142868		-0.0387111	5.64171	0.125478		-0.0387111	3.85423	0.219328		-0.0387111	3.68546	0.158174		-0.0387111	4.30241	0.172476
-0.0383716	5.51269	0.189769		-0.0383716	5.66471	0.142772		-0.0383716	5.64172	0.125446		-0.0383716	3.85394	0.219283		-0.0383716	3.68522	0.158066		-0.0383716	4.30204	0.172407
-0.0380321	5.51243	0.189836		-0.0380321	5.66454	0.142675		-0.0380321	5.64173	0.125414		-0.0380321	3.85364	0.219238		-0.0380321	3.68499	0.157958		-0.0380321	4.30167	0.172337
-0.0376925	5.51217	0.189903		-0.0376925	5.66437	0.142579		-0.0376925	5.64173	0.125381		-0.0376925	3.85335	0.219193		-0.0376925	3.68475	0.157851		-0.0376925	4.3013	0.172268
-0.037353	5.51191	0.189969		-0.037353	5.6642	0.142483		-0.037353	5.64174	0.125346		-0.037353	3.85306	0.219148		-0.037353	3.68451	0.157744		-0.037353	4.30093	0.172199
-0.0370135	5.51165	0.190035		-0.0370135	5.66403	0.142386		-0.0370135	5.64174	0.125311		-0.0370135	3.85277	0.219103		-0.0370135	3.68427	0.157638		-0.0370135	4.30056	0.17213
-0.036674	5.51139	0.190101		-0.036674	5.66386	0.14229		-0.036674	5.64175	0.125274		-0.036674	3.85248	0.219058		-0.036674	3.68403	0.157532		-0.036674	4.30018	0.172061
-0.0363344	5.51113	0.190168		-0.0363344	5.66369	0.142193		-0.0363344	5.64175	0.125236		-0.0363344	3.85218	0.219013		-0.0363344	3.68379	0.157427		-0.0363344	4.29981	0.171992
-0.0359949	5.51087	0.190233		-0.0359949	5.66352	0.142097		-0.0359949	5.64175	0.125198		-0.0359949	3.85189	0.218967		-0.0359949	3.68355	0.157323		-0.0359949	4.29944	0.171924
-0.0356554	5.51061	0.190299		-0.0356554	5.66334	0.142		-0.0356554	5.64176	0.125158		-0.0356554	3.8516	0.218922		-0.0356554	3.6833	0.157219		-0.0356554	4.29906	0.171855
-0.0353159	5.51035	0.190365		-0.0353159	5.66317	0.141904		-0.0353159	5.64176	0.125118		-0.0353159	3.8513	0.218877		-0.0353159	3.68306	0.157116		-0.0353159	4.29869	0.171787
-0.0349764	5.51008	0.190431		-0.0349764	5.66299	0.141808		-0.0349764	5.64176	0.125076		-0.0349764	3.85101	0.218832		-0.0349764	3.68281	0.157013		-0.0349764	4.29832	0.171718
-0.0346368	5.50982	0.190496		-0.0346368	5.66282	0.141711		-0.0346368	5.64176	0.125033		-0.0346368	3.85071	0.218786		-0.0346368	3.68256	0.156911		-0.0346368	4.29794	0.17165
-0.0342973	5.50956	0.190561		-0.0342973	5.66264	0.141615		-0.0342973	5.64176	0.124989		-0.0342973	3.85042	0.218741		-0.0342973	3.68231	0.15681		-0.0342973	4.29756	0.171582
-0.0339578	5.50929	0.190626		-0.0339578	5.66246	0.141519		-0.0339578	5.64175	0.124944		-0.0339578	3.85012	0.218695		-0.0339578	3.68206	0.156709		-0.0339578	4.29719	0.171515
-0.0336183	5.50903	0.190691		-0.0336183	5.66228	0.141422		-0.0336183	5.64175	0.124898		-0.0336183	3.84982	0.21865		-0.0336183	3.68181	0.156609		-0.0336183	4.29681	0.171447
-0.0332787	5.50877	0.190756		-0.0332787	5.6621	0.141326		-0.0332787	5.64175	0.124851		-0.0332787	3.84952	0.218605		-0.0332787	3.68156	0.156509		-0.0332787	4.29644	0.17138
-0.0329392	5.5085	0.190821		-0.0329392	5.66192	0.14123		-0.0329392	5.64174	0.124803		-0.0329392	3.84923	0.218559		-0.0329392	3.6813	0.15641		-0.0329392	4.29606	0.171312
-0.0325997	5.50824	0.190886		-0.0325997	5.66174	0.141134		-0.0325997	5.64174	0.124754		-0.0325997	3.84893	0.218514		-0.0325997	3.68105	0.156312		-0.0325997	4.29568	0.171245
-0.0322602	5.50797	0.19095		-0.0322602	5.66156	0.141038		-0.0322602	5.64173	0.124704		-0.0322602	3.84863	0.218468		-0.0322602	3.68079	0.156214		-0.0322602	4.2953	0.171178
-0.0319206	5.50771	0.191014		-0.0319206	5.66137	0.140942		-0.0319206	5.64173	0.124652		-0.0319206	3.84833	0.218422		-0.0319206	3.68053	0.156117		-0.0319206	4.29492	0.171111
-0.0315811	5.50744	0.191078		-0.0315811	5.66119	0.140846		-0.0315811	5.64172	0.1246		-0.0315811	3.84803	0.218377		-0.0315811	3.68027	0.156021		-0.0315811	4.29454	0.171045
-0.0312416	5.50718	0.191142		-0.0312416	5.661	0.14075		-0.0312416	5.64171	0.124546		-0.0312416	3.84773	0.218331		-0.0312416	3.68001	0.155925		-0.0312416	4.29416	0.170979
[truncated: 5,096 more rows]

## Sheet: Panel B
	Top Panel				2nd Panel				3rd Panel				4st Panel				5th Panel				Lower Panel
	1 Slope	LF slope	HF slope		1 Slope	LF slope	HF slope		1 Slope	LF slope	HF slope		1 Slope	LF slope	HF slope		1 Slope	LF slope	HF slope		1 Slope	LF slope	HF slope
Mean	-1.53	-0.96	-3		-1.3	-0.9	-3.14		-1.3	-0.9	-3.15		-1.77	-1.06	-3.3		-1.69	-0.98	-3.36		-2.3	-1.12	-3.42
SE	0.04	0.06	0.07		0.03	0.03	0.15		0.04	0.03	0.2		0.07	0.04	0.12		0.06	0.06	0.13		0.05	0.05	0.06

## Sheet: Panel C
	Top Panel		2nd Panel		3rd Panel		4st Panel		5th Panel		Lower Panel
	1 Slope		1 Slope		1 Slope		1 Slope		1 Slope		1 Slope
Mean	7.6		9.8		12.5		6.7		7.17		3.6
SE	2.03		2.4		3.7		1.9		2.7		1.8
