# Supplementary material for: Envelope statistics of self-motion signals experienced by human subjects during everyday activities: Implications for vestibular processing
Source: PLoS One. 2017 Jun 2;12(6):e0178664. doi: 10.1371/journal.pone.0178664 (PMC5456318; doi:10.1371/journal.pone.0178664)
Supplement: S1 File — (ZIP) [file pone.0178664.s001.zip › Figure3.xlsx]

## Sheet: Panel A
Active				Passive
F	PS	STD		F	PS	STD
-0.70927	6.52795	0.0923386		-0.70927	5.92542	0.367172
-0.70893	6.52705	0.0924621		-0.70893	5.92411	0.367084
-0.708591	6.52615	0.0925889		-0.708591	5.9228	0.366996
-0.708251	6.52526	0.092719		-0.708251	5.92149	0.36691
-0.707912	6.52436	0.0928522		-0.707912	5.92019	0.366824
-0.707572	6.52347	0.0929886		-0.707572	5.91889	0.366738
-0.707233	6.52258	0.0931281		-0.707233	5.91759	0.366653
-0.706893	6.52168	0.0932706		-0.706893	5.91629	0.366569
-0.706554	6.52079	0.0934161		-0.706554	5.91499	0.366485
-0.706214	6.5199	0.0935645		-0.706214	5.91369	0.366402
-0.705875	6.51901	0.0937158		-0.705875	5.9124	0.36632
-0.705535	6.51812	0.0938699		-0.705535	5.91111	0.366238
-0.705196	6.51723	0.0940268		-0.705196	5.90981	0.366157
-0.704856	6.51634	0.0941864		-0.704856	5.90853	0.366076
-0.704517	6.51545	0.0943487		-0.704517	5.90724	0.365996
-0.704177	6.51457	0.0945136		-0.704177	5.90595	0.365916
-0.703838	6.51368	0.094681		-0.703838	5.90467	0.365837
-0.703498	6.51279	0.094851		-0.703498	5.90338	0.365759
-0.703159	6.51191	0.0950234		-0.703159	5.9021	0.365681
-0.702819	6.51102	0.0951982		-0.702819	5.90082	0.365604
-0.702479	6.51014	0.0953754		-0.702479	5.89954	0.365527
-0.70214	6.50926	0.0955549		-0.70214	5.89827	0.365451
-0.7018	6.50837	0.0957367		-0.7018	5.89699	0.365376
-0.701461	6.50749	0.0959207		-0.701461	5.89572	0.365301
-0.701121	6.50661	0.0961068		-0.701121	5.89445	0.365226
-0.700782	6.50573	0.0962951		-0.700782	5.89318	0.365152
-0.700442	6.50485	0.0964854		-0.700442	5.89191	0.365079
-0.700103	6.50397	0.0966778		-0.700103	5.89064	0.365006
-0.699763	6.50309	0.0968721		-0.699763	5.88938	0.364934
-0.699424	6.50221	0.0970684		-0.699424	5.88812	0.364862
-0.699084	6.50134	0.0972666		-0.699084	5.88685	0.364791
-0.698745	6.50046	0.0974666		-0.698745	5.88559	0.36472
-0.698405	6.49959	0.0976684		-0.698405	5.88434	0.36465
-0.698066	6.49871	0.0978719		-0.698066	5.88308	0.364581
-0.697726	6.49784	0.0980772		-0.697726	5.88182	0.364512
-0.697387	6.49696	0.0982841		-0.697387	5.88057	0.364443
-0.697047	6.49609	0.0984927		-0.697047	5.87932	0.364375
-0.696708	6.49522	0.0987028		-0.696708	5.87807	0.364307
-0.696368	6.49434	0.0989145		-0.696368	5.87682	0.36424
-0.696029	6.49347	0.0991277		-0.696029	5.87557	0.364174
-0.695689	6.4926	0.0993423		-0.695689	5.87433	0.364108
-0.695349	6.49173	0.0995584		-0.695349	5.87308	0.364042
-0.69501	6.49086	0.0997758		-0.69501	5.87184	0.363977
-0.69467	6.49	0.0999945		-0.69467	5.8706	0.363912
-0.694331	6.48913	0.100215		-0.694331	5.86936	0.363848
-0.693991	6.48826	0.100436		-0.693991	5.86812	0.363785
-0.693652	6.48739	0.100658		-0.693652	5.86689	0.363721
-0.693312	6.48653	0.100882		-0.693312	5.86565	0.363659
-0.692973	6.48566	0.101107		-0.692973	5.86442	0.363597
-0.692633	6.4848	0.101333		-0.692633	5.86319	0.363535
-0.692294	6.48393	0.10156		-0.692294	5.86196	0.363474
-0.691954	6.48307	0.101788		-0.691954	5.86073	0.363413
-0.691615	6.48221	0.102017		-0.691615	5.8595	0.363352
-0.691275	6.48135	0.102247		-0.691275	5.85828	0.363293
-0.690936	6.48049	0.102478		-0.690936	5.85706	0.363233
-0.690596	6.47963	0.10271		-0.690596	5.85583	0.363174
-0.690257	6.47877	0.102943		-0.690257	5.85461	0.363116
-0.689917	6.47791	0.103177		-0.689917	5.8534	0.363058
-0.689578	6.47705	0.103411		-0.689578	5.85218	0.363
-0.689238	6.47619	0.103646		-0.689238	5.85096	0.362943
-0.688899	6.47533	0.103882		-0.688899	5.84975	0.362886
-0.688559	6.47448	0.104119		-0.688559	5.84854	0.36283
-0.68822	6.47362	0.104356		-0.68822	5.84733	0.362774
-0.68788	6.47277	0.104594		-0.68788	5.84612	0.362718
-0.68754	6.47191	0.104833		-0.68754	5.84491	0.362663
-0.687201	6.47106	0.105072		-0.687201	5.84371	0.362609
-0.686861	6.47021	0.105311		-0.686861	5.8425	0.362554
-0.686522	6.46935	0.105552		-0.686522	5.8413	0.362501
-0.686182	6.4685	0.105792		-0.686182	5.8401	0.362447
-0.685843	6.46765	0.106034		-0.685843	5.8389	0.362394
-0.685503	6.4668	0.106275		-0.685503	5.8377	0.362342
-0.685164	6.46595	0.106517		-0.685164	5.8365	0.36229
-0.684824	6.4651	0.10676		-0.684824	5.83531	0.362238
-0.684485	6.46425	0.107002		-0.684485	5.83412	0.362187
-0.684145	6.4634	0.107246		-0.684145	5.83292	0.362136
-0.683806	6.46256	0.107489		-0.683806	5.83173	0.362085
-0.683466	6.46171	0.107733		-0.683466	5.83054	0.362035
-0.683127	6.46086	0.107977		-0.683127	5.82936	0.361985
-0.682787	6.46002	0.108221		-0.682787	5.82817	0.361936
-0.682448	6.45917	0.108466		-0.682448	5.82699	0.361887
-0.682108	6.45833	0.10871		-0.682108	5.82581	0.361838
-0.681769	6.45749	0.108955		-0.681769	5.82462	0.36179
-0.681429	6.45664	0.1092		-0.681429	5.82345	0.361742
-0.68109	6.4558	0.109445		-0.68109	5.82227	0.361694
-0.68075	6.45496	0.10969		-0.68075	5.82109	0.361647
-0.68041	6.45412	0.109935		-0.68041	5.81992	0.361601
-0.680071	6.45328	0.110181		-0.680071	5.81874	0.361554
-0.679731	6.45244	0.110426		-0.679731	5.81757	0.361508
-0.679392	6.4516	0.110672		-0.679392	5.8164	0.361462
-0.679052	6.45077	0.110917		-0.679052	5.81523	0.361417
-0.678713	6.44993	0.111162		-0.678713	5.81407	0.361372
-0.678373	6.44909	0.111407		-0.678373	5.8129	0.361327
-0.678034	6.44826	0.111653		-0.678034	5.81174	0.361283
-0.677694	6.44742	0.111898		-0.677694	5.81057	0.361239
-0.677355	6.44659	0.112143		-0.677355	5.80941	0.361195
-0.677015	6.44575	0.112388		-0.677015	5.80825	0.361152
-0.676676	6.44492	0.112632		-0.676676	5.8071	0.361109
-0.676336	6.44409	0.112877		-0.676336	5.80594	0.361067
-0.675997	6.44325	0.113122		-0.675997	5.80479	0.361024
-0.675657	6.44242	0.113366		-0.675657	5.80363	0.360982
-0.675318	6.44159	0.11361		-0.675318	5.80248	0.360941
-0.674978	6.44076	0.113854		-0.674978	5.80133	0.360899
-0.674639	6.43993	0.114097		-0.674639	5.80018	0.360858
-0.674299	6.4391	0.11434		-0.674299	5.79904	0.360818
-0.67396	6.43827	0.114583		-0.67396	5.79789	0.360777
-0.67362	6.43745	0.114826		-0.67362	5.79675	0.360737
-0.67328	6.43662	0.115068		-0.67328	5.7956	0.360698
-0.672941	6.43579	0.11531		-0.672941	5.79446	0.360658
-0.672601	6.43497	0.115552		-0.672601	5.79332	0.360619
-0.672262	6.43414	0.115793		-0.672262	5.79218	0.36058
-0.671922	6.43332	0.116034		-0.671922	5.79105	0.360542
-0.671583	6.4325	0.116275		-0.671583	5.78991	0.360503
-0.671243	6.43167	0.116515		-0.671243	5.78878	0.360465
-0.670904	6.43085	0.116755		-0.670904	5.78765	0.360428
-0.670564	6.43003	0.116994		-0.670564	5.78652	0.36039
-0.670225	6.42921	0.117233		-0.670225	5.78539	0.360353
-0.669885	6.42839	0.117472		-0.669885	5.78426	0.360316
-0.669546	6.42757	0.11771		-0.669546	5.78314	0.36028
-0.669206	6.42675	0.117947		-0.669206	5.78201	0.360244
-0.668867	6.42593	0.118184		-0.668867	5.78089	0.360208
-0.668527	6.42511	0.118421		-0.668527	5.77977	0.360172
-0.668188	6.4243	0.118657		-0.668188	5.77865	0.360137
-0.667848	6.42348	0.118892		-0.667848	5.77753	0.360101
-0.667509	6.42266	0.119127		-0.667509	5.77641	0.360067
-0.667169	6.42185	0.119362		-0.667169	5.7753	0.360032
-0.66683	6.42103	0.119595		-0.66683	5.77418	0.359998
-0.66649	6.42022	0.119829		-0.66649	5.77307	0.359963
-0.66615	6.41941	0.120061		-0.66615	5.77196	0.35993
-0.665811	6.41859	0.120293		-0.665811	5.77085	0.359896
-0.665471	6.41778	0.120525		-0.665471	5.76974	0.359863
-0.665132	6.41697	0.120756		-0.665132	5.76863	0.35983
-0.664792	6.41616	0.120986		-0.664792	5.76753	0.359797
-0.664453	6.41535	0.121215		-0.664453	5.76643	0.359764
-0.664113	6.41454	0.121444		-0.664113	5.76532	0.359732
-0.663774	6.41373	0.121673		-0.663774	5.76422	0.3597
-0.663434	6.41292	0.1219		-0.663434	5.76312	0.359668
-0.663095	6.41212	0.122127		-0.663095	5.76203	0.359636
-0.662755	6.41131	0.122353		-0.662755	5.76093	0.359605
-0.662416	6.4105	0.122579		-0.662416	5.75984	0.359574
-0.662076	6.4097	0.122804		-0.662076	5.75874	0.359543
-0.661737	6.40889	0.123028		-0.661737	5.75765	0.359512
-0.661397	6.40809	0.123251		-0.661397	5.75656	0.359481
-0.661058	6.40728	0.123474		-0.661058	5.75547	0.359451
-0.660718	6.40648	0.123696		-0.660718	5.75439	0.359421
-0.660379	6.40568	0.123917		-0.660379	5.7533	0.359391
-0.660039	6.40488	0.124137		-0.660039	5.75222	0.359362
-0.6597	6.40408	0.124357		-0.6597	5.75113	0.359332
-0.65936	6.40328	0.124576		-0.65936	5.75005	0.359303
-0.65902	6.40248	0.124794		-0.65902	5.74897	0.359274
-0.658681	6.40168	0.125011		-0.658681	5.74789	0.359245
-0.658341	6.40088	0.125228		-0.658341	5.74682	0.359217
-0.658002	6.40008	0.125444		-0.658002	5.74574	0.359188
-0.657662	6.39928	0.125658		-0.657662	5.74467	0.35916
-0.657323	6.39849	0.125873		-0.657323	5.74359	0.359132
-0.656983	6.39769	0.126086		-0.656983	5.74252	0.359104
-0.656644	6.3969	0.126298		-0.656644	5.74145	0.359077
-0.656304	6.3961	0.12651		-0.656304	5.74038	0.359049
-0.655965	6.39531	0.126721		-0.655965	5.73932	0.359022
-0.655625	6.39451	0.126931		-0.655625	5.73825	0.358995
-0.655286	6.39372	0.12714		-0.655286	5.73719	0.358968
-0.654946	6.39293	0.127348		-0.654946	5.73612	0.358942
-0.654607	6.39214	0.127556		-0.654607	5.73506	0.358915
-0.654267	6.39135	0.127762		-0.654267	5.734	0.358889
-0.653928	6.39056	0.127968		-0.653928	5.73295	0.358863
-0.653588	6.38977	0.128172		-0.653588	5.73189	0.358837
-0.653249	6.38898	0.128376		-0.653249	5.73083	0.358811
-0.652909	6.38819	0.128579		-0.652909	5.72978	0.358785
-0.65257	6.3874	0.128781		-0.65257	5.72873	0.35876
-0.65223	6.38662	0.128983		-0.65223	5.72768	0.358735
-0.65189	6.38583	0.129183		-0.65189	5.72663	0.358709
-0.651551	6.38504	0.129382		-0.651551	5.72558	0.358685
-0.651211	6.38426	0.129581		-0.651211	5.72453	0.35866
-0.650872	6.38347	0.129778		-0.650872	5.72349	0.358635
-0.650532	6.38269	0.129975		-0.650532	5.72244	0.358611
-0.650193	6.38191	0.130171		-0.650193	5.7214	0.358586
-0.649853	6.38112	0.130365		-0.649853	5.72036	0.358562
-0.649514	6.38034	0.130559		-0.649514	5.71932	0.358538
-0.649174	6.37956	0.130752		-0.649174	5.71828	0.358514
-0.648835	6.37878	0.130944		-0.648835	5.71725	0.358491
-0.648495	6.378	0.131135		-0.648495	5.71621	0.358467
-0.648156	6.37722	0.131325		-0.648156	5.71518	0.358444
-0.647816	6.37644	0.131514		-0.647816	5.71414	0.35842
-0.647477	6.37566	0.131702		-0.647477	5.71311	0.358397
-0.647137	6.37489	0.131889		-0.647137	5.71208	0.358374
-0.646798	6.37411	0.132075		-0.646798	5.71105	0.358351
-0.646458	6.37333	0.13226		-0.646458	5.71003	0.358329
-0.646119	6.37256	0.132445		-0.646119	5.709	0.358306
-0.645779	6.37178	0.132628		-0.645779	5.70798	0.358284
-0.64544	6.37101	0.13281		-0.64544	5.70696	0.358261
-0.6451	6.37023	0.132991		-0.6451	5.70593	0.358239
-0.644761	6.36946	0.133172		-0.644761	5.70492	0.358217
-0.644421	6.36869	0.133351		-0.644421	5.7039	0.358195
-0.644081	6.36792	0.133529		-0.644081	5.70288	0.358173
-0.643742	6.36715	0.133706		-0.643742	5.70186	0.358151
-0.643402	6.36637	0.133883		-0.643402	5.70085	0.35813
-0.643063	6.3656	0.134058		-0.643063	5.69984	0.358108
-0.642723	6.36484	0.134232		-0.642723	5.69883	0.358087
-0.642384	6.36407	0.134406		-0.642384	5.69782	0.358066
-0.642044	6.3633	0.134578		-0.642044	5.69681	0.358044
-0.641705	6.36253	0.134749		-0.641705	5.6958	0.358023
-0.641365	6.36176	0.134919		-0.641365	5.69479	0.358002
-0.641026	6.361	0.135088		-0.641026	5.69379	0.357982
-0.640686	6.36023	0.135257		-0.640686	5.69279	0.357961
-0.640347	6.35947	0.135424		-0.640347	5.69179	0.35794
-0.640007	6.3587	0.13559		-0.640007	5.69079	0.35792
-0.639668	6.35794	0.135755		-0.639668	5.68979	0.357899
-0.639328	6.35718	0.135919		-0.639328	5.68879	0.357879
-0.638989	6.35641	0.136082		-0.638989	5.68779	0.357859
-0.638649	6.35565	0.136244		-0.638649	5.6868	0.357838
-0.63831	6.35489	0.136405		-0.63831	5.6858	0.357818
-0.63797	6.35413	0.136565		-0.63797	5.68481	0.357798
-0.637631	6.35337	0.136724		-0.637631	5.68382	0.357779
-0.637291	6.35261	0.136881		-0.637291	5.68283	0.357759
-0.636951	6.35185	0.137038		-0.636951	5.68185	0.357739
-0.636612	6.35109	0.137194		-0.636612	5.68086	0.357719
-0.636272	6.35034	0.137349		-0.636272	5.67987	0.3577
-0.635933	6.34958	0.137502		-0.635933	5.67889	0.35768
-0.635593	6.34882	0.137655		-0.635593	5.67791	0.357661
-0.635254	6.34807	0.137806		-0.635254	5.67693	0.357642
-0.634914	6.34731	0.137957		-0.634914	5.67595	0.357622
-0.634575	6.34656	0.138106		-0.634575	5.67497	0.357603
-0.634235	6.3458	0.138255		-0.634235	5.67399	0.357584
-0.633896	6.34505	0.138402		-0.633896	5.67302	0.357565
-0.633556	6.3443	0.138548		-0.633556	5.67204	0.357546
-0.633217	6.34355	0.138693		-0.633217	5.67107	0.357527
-0.632877	6.34279	0.138838		-0.632877	5.6701	0.357509
-0.632538	6.34204	0.138981		-0.632538	5.66913	0.35749
-0.632198	6.34129	0.139123		-0.632198	5.66816	0.357471
-0.631859	6.34054	0.139264		-0.631859	5.66719	0.357453
-0.631519	6.3398	0.139404		-0.631519	5.66623	0.357434
-0.63118	6.33905	0.139542		-0.63118	5.66526	0.357415
-0.63084	6.3383	0.13968		-0.63084	5.6643	0.357397
-0.630501	6.33755	0.139817		-0.630501	5.66334	0.357379
-0.630161	6.33681	0.139952		-0.630161	5.66238	0.35736
-0.629821	6.33606	0.140087		-0.629821	5.66142	0.357342
-0.629482	6.33532	0.14022		-0.629482	5.66046	0.357324
-0.629142	6.33457	0.140353		-0.629142	5.6595	0.357306
-0.628803	6.33383	0.140484		-0.628803	5.65855	0.357287
-0.628463	6.33308	0.140614		-0.628463	5.65759	0.357269
-0.628124	6.33234	0.140744		-0.628124	5.65664	0.357251
-0.627784	6.3316	0.140872		-0.627784	5.65569	0.357233
-0.627445	6.33086	0.140999		-0.627445	5.65474	0.357215
-0.627105	6.33012	0.141125		-0.627105	5.65379	0.357197
-0.626766	6.32938	0.14125		-0.626766	5.65284	0.35718
-0.626426	6.32864	0.141374		-0.626426	5.6519	0.357162
-0.626087	6.3279	0.141496		-0.626087	5.65095	0.357144
-0.625747	6.32716	0.141618		-0.625747	5.65001	0.357126
-0.625408	6.32642	0.141739		-0.625408	5.64907	0.357109
-0.625068	6.32568	0.141858		-0.625068	5.64813	0.357091
-0.624729	6.32495	0.141977		-0.624729	5.64719	0.357073
-0.624389	6.32421	0.142094		-0.624389	5.64625	0.357056
-0.62405	6.32348	0.14221		-0.62405	5.64531	0.357038
-0.62371	6.32274	0.142326		-0.62371	5.64438	0.35702
-0.623371	6.32201	0.14244		-0.623371	5.64345	0.357003
-0.623031	6.32127	0.142553		-0.623031	5.64251	0.356985
-0.622691	6.32054	0.142665		-0.622691	5.64158	0.356968
-0.622352	6.31981	0.142776		-0.622352	5.64065	0.35695
-0.622012	6.31908	0.142886		-0.622012	5.63972	0.356933
-0.621673	6.31835	0.142995		-0.621673	5.6388	0.356916
-0.621333	6.31762	0.143102		-0.621333	5.63787	0.356898
-0.620994	6.31689	0.143209		-0.620994	5.63694	0.356881
-0.620654	6.31616	0.143315		-0.620654	5.63602	0.356863
-0.620315	6.31543	0.143419		-0.620315	5.6351	0.356846
-0.619975	6.3147	0.143522		-0.619975	5.63418	0.356829
-0.619636	6.31397	0.143625		-0.619636	5.63326	0.356811
-0.619296	6.31325	0.143726		-0.619296	5.63234	0.356794
-0.618957	6.31252	0.143826		-0.618957	5.63142	0.356777
-0.618617	6.31179	0.143926		-0.618617	5.63051	0.356759
-0.618278	6.31107	0.144024		-0.618278	5.62959	0.356742
-0.617938	6.31034	0.144121		-0.617938	5.62868	0.356725
-0.617599	6.30962	0.144217		-0.617599	5.62777	0.356708
-0.617259	6.3089	0.144311		-0.617259	5.62686	0.35669
-0.61692	6.30817	0.144405		-0.61692	5.62595	0.356673
-0.61658	6.30745	0.144498		-0.61658	5.62504	0.356656
-0.616241	6.30673	0.14459		-0.616241	5.62414	0.356639
-0.615901	6.30601	0.14468		-0.615901	5.62323	0.356621
-0.615561	6.30529	0.14477		-0.615561	5.62233	0.356604
-0.615222	6.30457	0.144858		-0.615222	5.62142	0.356587
-0.614882	6.30385	0.144946		-0.614882	5.62052	0.356569
-0.614543	6.30313	0.145032		-0.614543	5.61962	0.356552
-0.614203	6.30241	0.145117		-0.614203	5.61872	0.356535
-0.613864	6.3017	0.145201		-0.613864	5.61783	0.356518
-0.613524	6.30098	0.145285		-0.613524	5.61693	0.3565
-0.613185	6.30027	0.145367		-0.613185	5.61604	0.356483
-0.612845	6.29955	0.145448		-0.612845	5.61514	0.356466
-0.612506	6.29883	0.145528		-0.612506	5.61425	0.356448
-0.612166	6.29812	0.145607		-0.612166	5.61336	0.356431
-0.611827	6.29741	0.145684		-0.611827	5.61247	0.356414
-0.611487	6.29669	0.145761		-0.611487	5.61158	0.356396
-0.611148	6.29598	0.145837		-0.611148	5.61069	0.356379
-0.610808	6.29527	0.145912		-0.610808	5.60981	0.356362
-0.610469	6.29456	0.145985		-0.610469	5.60892	0.356344
-0.610129	6.29385	0.146058		-0.610129	5.60804	0.356327
-0.60979	6.29314	0.146129		-0.60979	5.60716	0.356309
-0.60945	6.29243	0.1462		-0.60945	5.60628	0.356292
-0.609111	6.29172	0.146269		-0.609111	5.6054	0.356274
-0.608771	6.29101	0.146338		-0.608771	5.60452	0.356257
-0.608431	6.2903	0.146405		-0.608431	5.60364	0.356239
-0.608092	6.2896	0.146471		-0.608092	5.60277	0.356222
-0.607752	6.28889	0.146536		-0.607752	5.60189	0.356204
-0.607413	6.28819	0.146601		-0.607413	5.60102	0.356186
-0.607073	6.28748	0.146664		-0.607073	5.60015	0.356169
-0.606734	6.28678	0.146726		-0.606734	5.59927	0.356151
-0.606394	6.28607	0.146787		-0.606394	5.5984	0.356133
-0.606055	6.28537	0.146847		-0.606055	5.59754	0.356116
-0.605715	6.28467	0.146906		-0.605715	5.59667	0.356098
-0.605376	6.28396	0.146964		-0.605376	5.5958	0.35608
-0.605036	6.28326	0.147021		-0.605036	5.59494	0.356062
-0.604697	6.28256	0.147076		-0.604697	5.59408	0.356044
-0.604357	6.28186	0.147131		-0.604357	5.59321	0.356027
-0.604018	6.28116	0.147185		-0.604018	5.59235	0.356009
-0.603678	6.28046	0.147238		-0.603678	5.59149	0.355991
-0.603339	6.27976	0.14729		-0.603339	5.59064	0.355973
-0.602999	6.27906	0.14734		-0.602999	5.58978	0.355955
-0.60266	6.27837	0.14739		-0.60266	5.58892	0.355936
-0.60232	6.27767	0.147439		-0.60232	5.58807	0.355918
-0.601981	6.27697	0.147486		-0.601981	5.58721	0.3559
-0.601641	6.27628	0.147533		-0.601641	5.58636	0.355882
-0.601301	6.27558	0.147578		-0.601301	5.58551	0.355864
-0.600962	6.27489	0.147623		-0.600962	5.58466	0.355845
-0.600622	6.27419	0.147667		-0.600622	5.58381	0.355827
-0.600283	6.2735	0.147709		-0.600283	5.58297	0.355809
-0.599943	6.27281	0.147751		-0.599943	5.58212	0.35579
-0.599604	6.27212	0.147791		-0.599604	5.58128	0.355772
-0.599264	6.27142	0.14783		-0.599264	5.58043	0.355753
-0.598925	6.27073	0.147869		-0.598925	5.57959	0.355735
-0.598585	6.27004	0.147906		-0.598585	5.57875	0.355716
-0.598246	6.26935	0.147943		-0.598246	5.57791	0.355697
-0.597906	6.26866	0.147978		-0.597906	5.57707	0.355679
-0.597567	6.26798	0.148013		-0.597567	5.57623	0.35566
-0.597227	6.26729	0.148046		-0.597227	5.5754	0.355641
-0.596888	6.2666	0.148079		-0.596888	5.57456	0.355622
-0.596548	6.26591	0.14811		-0.596548	5.57373	0.355603
-0.596209	6.26523	0.14814		-0.596209	5.5729	0.355584
-0.595869	6.26454	0.14817		-0.595869	5.57206	0.355565
-0.59553	6.26386	0.148198		-0.59553	5.57123	0.355546
-0.59519	6.26317	0.148226		-0.59519	5.5704	0.355527
-0.594851	6.26249	0.148252		-0.594851	5.56958	0.355508
-0.594511	6.2618	0.148278		-0.594511	5.56875	0.355488
-0.594172	6.26112	0.148302		-0.594172	5.56793	0.355469
-0.593832	6.26044	0.148326		-0.593832	5.5671	0.35545
-0.593492	6.25976	0.148348		-0.593492	5.56628	0.35543
-0.593153	6.25908	0.14837		-0.593153	5.56546	0.355411
-0.592813	6.2584	0.14839		-0.592813	5.56464	0.355391
-0.592474	6.25772	0.14841		-0.592474	5.56382	0.355371
-0.592134	6.25704	0.148428		-0.592134	5.563	0.355352
-0.591795	6.25636	0.148446		-0.591795	5.56218	0.355332
-0.591455	6.25568	0.148462		-0.591455	5.56137	0.355312
-0.591116	6.255	0.148478		-0.591116	5.56055	0.355292
-0.590776	6.25433	0.148493		-0.590776	5.55974	0.355272
-0.590437	6.25365	0.148506		-0.590437	5.55893	0.355252
-0.590097	6.25297	0.148519		-0.590097	5.55812	0.355232
-0.589758	6.2523	0.148531		-0.589758	5.55731	0.355212
-0.589418	6.25162	0.148542		-0.589418	5.5565	0.355191
-0.589079	6.25095	0.148551		-0.589079	5.55569	0.355171
-0.588739	6.25028	0.14856		-0.588739	5.55488	0.355151
-0.5884	6.2496	0.148568		-0.5884	5.55408	0.35513
-0.58806	6.24893	0.148575		-0.58806	5.55328	0.35511
-0.587721	6.24826	0.148581		-0.587721	5.55247	0.355089
-0.587381	6.24759	0.148586		-0.587381	5.55167	0.355068
-0.587042	6.24692	0.14859		-0.587042	5.55087	0.355048
-0.586702	6.24625	0.148593		-0.586702	5.55007	0.355027
-0.586362	6.24558	0.148596		-0.586362	5.54927	0.355006
-0.586023	6.24491	0.148597		-0.586023	5.54848	0.354985
-0.585683	6.24424	0.148597		-0.585683	5.54768	0.354964
-0.585344	6.24358	0.148597		-0.585344	5.54689	0.354943
-0.585004	6.24291	0.148595		-0.585004	5.54609	0.354922
-0.584665	6.24224	0.148593		-0.584665	5.5453	0.3549
-0.584325	6.24158	0.148589		-0.584325	5.54451	0.354879
-0.583986	6.24091	0.148585		-0.583986	5.54372	0.354857
-0.583646	6.24025	0.148579		-0.583646	5.54293	0.354836
-0.583307	6.23958	0.148573		-0.583307	5.54215	0.354814
-0.582967	6.23892	0.148566		-0.582967	5.54136	0.354793
-0.582628	6.23826	0.148558		-0.582628	5.54057	0.354771
-0.582288	6.23759	0.148549		-0.582288	5.53979	0.354749
-0.581949	6.23693	0.148539		-0.581949	5.53901	0.354727
-0.581609	6.23627	0.148528		-0.581609	5.53823	0.354705
-0.58127	6.23561	0.148516		-0.58127	5.53745	0.354683
-0.58093	6.23495	0.148503		-0.58093	5.53667	0.354661
-0.580591	6.23429	0.14849		-0.580591	5.53589	0.354638
-0.580251	6.23363	0.148475		-0.580251	5.53511	0.354616
-0.579912	6.23297	0.14846		-0.579912	5.53434	0.354594
-0.579572	6.23231	0.148444		-0.579572	5.53356	0.354571
-0.579232	6.23166	0.148426		-0.579232	5.53279	0.354548
-0.578893	6.231	0.148408		-0.578893	5.53201	0.354526
-0.578553	6.23034	0.148389		-0.578553	5.53124	0.354503
-0.578214	6.22969	0.148369		-0.578214	5.53047	0.35448
-0.577874	6.22903	0.148348		-0.577874	5.5297	0.354457
-0.577535	6.22838	0.148327		-0.577535	5.52894	0.354434
-0.577195	6.22773	0.148304		-0.577195	5.52817	0.354411
-0.576856	6.22707	0.14828		-0.576856	5.5274	0.354388
-0.576516	6.22642	0.148256		-0.576516	5.52664	0.354364
-0.576177	6.22577	0.148231		-0.576177	5.52588	0.354341
-0.575837	6.22512	0.148204		-0.575837	5.52511	0.354317
-0.575498	6.22446	0.148177		-0.575498	5.52435	0.354294
-0.575158	6.22381	0.148149		-0.575158	5.52359	0.35427
-0.574819	6.22316	0.148121		-0.574819	5.52284	0.354246
-0.574479	6.22252	0.148091		-0.574479	5.52208	0.354222
-0.57414	6.22187	0.14806		-0.57414	5.52132	0.354198
-0.5738	6.22122	0.148029		-0.5738	5.52057	0.354174
-0.573461	6.22057	0.147997		-0.573461	5.51981	0.35415
-0.573121	6.21992	0.147963		-0.573121	5.51906	0.354126
-0.572782	6.21928	0.147929		-0.572782	5.51831	0.354101
-0.572442	6.21863	0.147894		-0.572442	5.51756	0.354077
-0.572102	6.21799	0.147859		-0.572102	5.51681	0.354052
-0.571763	6.21734	0.147822		-0.571763	5.51606	0.354028
-0.571423	6.2167	0.147785		-0.571423	5.51531	0.354003
-0.571084	6.21605	0.147746		-0.571084	5.51456	0.353978
-0.570744	6.21541	0.147707		-0.570744	5.51382	0.353953
-0.570405	6.21477	0.147667		-0.570405	5.51307	0.353928
-0.570065	6.21413	0.147626		-0.570065	5.51233	0.353903
-0.569726	6.21349	0.147584		-0.569726	5.51159	0.353878
-0.569386	6.21284	0.147542		-0.569386	5.51085	0.353852
-0.569047	6.2122	0.147498		-0.569047	5.51011	0.353827
-0.568707	6.21156	0.147454		-0.568707	5.50937	0.353801
-0.568368	6.21093	0.147409		-0.568368	5.50863	0.353776
-0.568028	6.21029	0.147363		-0.568028	5.5079	0.35375
-0.567689	6.20965	0.147316		-0.567689	5.50716	0.353724
-0.567349	6.20901	0.147269		-0.567349	5.50643	0.353698
-0.56701	6.20838	0.14722		-0.56701	5.50569	0.353672
-0.56667	6.20774	0.147171		-0.56667	5.50496	0.353646
-0.566331	6.2071	0.147121		-0.566331	5.50423	0.35362
-0.565991	6.20647	0.14707		-0.565991	5.5035	0.353593
-0.565652	6.20583	0.147019		-0.565652	5.50277	0.353567
-0.565312	6.2052	0.146966		-0.565312	5.50204	0.35354
-0.564972	6.20457	0.146913		-0.564972	5.50132	0.353514
-0.564633	6.20393	0.146859		-0.564633	5.50059	0.353487
-0.564293	6.2033	0.146804		-0.564293	5.49987	0.35346
-0.563954	6.20267	0.146748		-0.563954	5.49914	0.353433
-0.563614	6.20204	0.146691		-0.563614	5.49842	0.353406
-0.563275	6.20141	0.146634		-0.563275	5.4977	0.353379
-0.562935	6.20078	0.146576		-0.562935	5.49698	0.353352
-0.562596	6.20015	0.146517		-0.562596	5.49626	0.353324
-0.562256	6.19952	0.146457		-0.562256	5.49554	0.353297
-0.561917	6.19889	0.146397		-0.561917	5.49483	0.353269
-0.561577	6.19826	0.146336		-0.561577	5.49411	0.353241
-0.561238	6.19764	0.146274		-0.561238	5.4934	0.353213
-0.560898	6.19701	0.146211		-0.560898	5.49268	0.353186
-0.560559	6.19638	0.146147		-0.560559	5.49197	0.353158
-0.560219	6.19576	0.146083		-0.560219	5.49126	0.353129
-0.55988	6.19513	0.146017		-0.55988	5.49055	0.353101
-0.55954	6.19451	0.145951		-0.55954	5.48984	0.353073
-0.559201	6.19388	0.145885		-0.559201	5.48913	0.353044
-0.558861	6.19326	0.145817		-0.558861	5.48842	0.353016
-0.558522	6.19264	0.145749		-0.558522	5.48772	0.352987
-0.558182	6.19202	0.14568		-0.558182	5.48701	0.352958
-0.557842	6.19139	0.14561		-0.557842	5.48631	0.352929
-0.557503	6.19077	0.145539		-0.557503	5.48561	0.3529
-0.557163	6.19015	0.145468		-0.557163	5.48491	0.352871
-0.556824	6.18953	0.145396		-0.556824	5.4842	0.352842
-0.556484	6.18891	0.145323		-0.556484	5.4835	0.352812
-0.556145	6.18829	0.14525		-0.556145	5.48281	0.352783
-0.555805	6.18767	0.145175		-0.555805	5.48211	0.352753
-0.555466	6.18706	0.1451		-0.555466	5.48141	0.352724
-0.555126	6.18644	0.145024		-0.555126	5.48072	0.352694
-0.554787	6.18582	0.144948		-0.554787	5.48002	0.352664
-0.554447	6.18521	0.144871		-0.554447	5.47933	0.352634
-0.554108	6.18459	0.144793		-0.554108	5.47864	0.352604
-0.553768	6.18398	0.144714		-0.553768	5.47795	0.352574
-0.553429	6.18336	0.144634		-0.553429	5.47725	0.352543
-0.553089	6.18275	0.144554		-0.553089	5.47657	0.352513
-0.55275	6.18213	0.144473		-0.55275	5.47588	0.352482
-0.55241	6.18152	0.144392		-0.55241	5.47519	0.352451
-0.552071	6.18091	0.144309		-0.552071	5.4745	0.352421
-0.551731	6.1803	0.144226		-0.551731	5.47382	0.35239
-0.551392	6.17969	0.144142		-0.551392	5.47314	0.352359
-0.551052	6.17908	0.144058		-0.551052	5.47245	0.352328
-0.550713	6.17847	0.143973		-0.550713	5.47177	0.352296
-0.550373	6.17786	0.143887		-0.550373	5.47109	0.352265
-0.550033	6.17725	0.1438		-0.550033	5.47041	0.352233
-0.549694	6.17664	0.143713		-0.549694	5.46973	0.352202
-0.549354	6.17603	0.143625		-0.549354	5.46905	0.35217
-0.549015	6.17542	0.143536		-0.549015	5.46838	0.352138
-0.548675	6.17482	0.143447		-0.548675	5.4677	0.352106
-0.548336	6.17421	0.143356		-0.548336	5.46703	0.352074
-0.547996	6.1736	0.143266		-0.547996	5.46635	0.352042
-0.547657	6.173	0.143174		-0.547657	5.46568	0.35201
-0.547317	6.17239	0.143082		-0.547317	5.46501	0.351977
-0.546978	6.17179	0.142989		-0.546978	5.46434	0.351945
-0.546638	6.17119	0.142896		-0.546638	5.46367	0.351912
-0.546299	6.17058	0.142801		-0.546299	5.463	0.351879
-0.545959	6.16998	0.142706		-0.545959	5.46233	0.351846
-0.54562	6.16938	0.142611		-0.54562	5.46166	0.351813
-0.54528	6.16878	0.142515		-0.54528	5.461	0.35178
-0.544941	6.16818	0.142418		-0.544941	5.46033	0.351747
-0.544601	6.16758	0.14232		-0.544601	5.45967	0.351714
-0.544262	6.16698	0.142222		-0.544262	5.45901	0.35168
-0.543922	6.16638	0.142123		-0.543922	5.45835	0.351647
-0.543583	6.16578	0.142024		-0.543583	5.45769	0.351613
-0.543243	6.16518	0.141924		-0.543243	5.45703	0.351579
-0.542903	6.16458	0.141823		-0.542903	5.45637	0.351545
-0.542564	6.16399	0.141721		-0.542564	5.45571	0.351511
-0.542224	6.16339	0.141619		-0.542224	5.45505	0.351477
-0.541885	6.1628	0.141516		-0.541885	5.4544	0.351443
-0.541545	6.1622	0.141413		-0.541545	5.45374	0.351408
-0.541206	6.1616	0.141309		-0.541206	5.45309	0.351374
-0.540866	6.16101	0.141204		-0.540866	5.45244	0.351339
-0.540527	6.16042	0.141099		-0.540527	5.45179	0.351305
-0.540187	6.15982	0.140993		-0.540187	5.45114	0.35127
-0.539848	6.15923	0.140887		-0.539848	5.45049	0.351235
-0.539508	6.15864	0.140779		-0.539508	5.44984	0.3512
-0.539169	6.15805	0.140672		-0.539169	5.44919	0.351164
-0.538829	6.15746	0.140563		-0.538829	5.44854	0.351129
-0.53849	6.15687	0.140454		-0.53849	5.4479	0.351094
-0.53815	6.15628	0.140344		-0.53815	5.44725	0.351058
-0.537811	6.15569	0.140234		-0.537811	5.44661	0.351022
-0.537471	6.1551	0.140123		-0.537471	5.44597	0.350987
-0.537132	6.15451	0.140012		-0.537132	5.44533	0.350951
-0.536792	6.15392	0.1399		-0.536792	5.44469	0.350915
-0.536453	6.15333	0.139787		-0.536453	5.44405	0.350878
-0.536113	6.15275	0.139674		-0.536113	5.44341	0.350842
-0.535773	6.15216	0.13956		-0.535773	5.44277	0.350806
-0.535434	6.15158	0.139446		-0.535434	5.44213	0.350769
-0.535094	6.15099	0.139331		-0.535094	5.4415	0.350733
-0.534755	6.15041	0.139215		-0.534755	5.44086	0.350696
-0.534415	6.14982	0.139099		-0.534415	5.44023	0.350659
-0.534076	6.14924	0.138982		-0.534076	5.4396	0.350622
-0.533736	6.14866	0.138865		-0.533736	5.43896	0.350585
-0.533397	6.14807	0.138747		-0.533397	5.43833	0.350548
-0.533057	6.14749	0.138628		-0.533057	5.4377	0.35051
-0.532718	6.14691	0.138509		-0.532718	5.43707	0.350473
-0.532378	6.14633	0.138389		-0.532378	5.43645	0.350435
-0.532039	6.14575	0.138269		-0.532039	5.43582	0.350398
-0.531699	6.14517	0.138148		-0.531699	5.43519	0.35036
-0.53136	6.14459	0.138027		-0.53136	5.43457	0.350322
-0.53102	6.14401	0.137905		-0.53102	5.43394	0.350284
-0.530681	6.14343	0.137783		-0.530681	5.43332	0.350246
-0.530341	6.14285	0.13766		-0.530341	5.4327	0.350208
-0.530002	6.14228	0.137536		-0.530002	5.43208	0.350169
-0.529662	6.1417	0.137412		-0.529662	5.43146	0.350131
-0.529323	6.14113	0.137287		-0.529323	5.43084	0.350092
-0.528983	6.14055	0.137162		-0.528983	5.43022	0.350053
-0.528643	6.13997	0.137036		-0.528643	5.4296	0.350014
-0.528304	6.1394	0.13691		-0.528304	5.42898	0.349975
-0.527964	6.13883	0.136783		-0.527964	5.42837	0.349936
-0.527625	6.13825	0.136656		-0.527625	5.42775	0.349897
-0.527285	6.13768	0.136528		-0.527285	5.42714	0.349858
-0.526946	6.13711	0.1364		-0.526946	5.42653	0.349818
-0.526606	6.13654	0.136271		-0.526606	5.42592	0.349779
-0.526267	6.13596	0.136142		-0.526267	5.42531	0.349739
-0.525927	6.13539	0.136012		-0.525927	5.4247	0.349699
-0.525588	6.13482	0.135881		-0.525588	5.42409	0.349659
-0.525248	6.13425	0.13575		-0.525248	5.42348	0.349619
-0.524909	6.13368	0.135619		-0.524909	5.42287	0.349579
-0.524569	6.13312	0.135487		-0.524569	5.42226	0.349539
-0.52423	6.13255	0.135354		-0.52423	5.42166	0.349498
-0.52389	6.13198	0.135222		-0.52389	5.42105	0.349458
-0.523551	6.13141	0.135088		-0.523551	5.42045	0.349417
-0.523211	6.13085	0.134954		-0.523211	5.41985	0.349377
-0.522872	6.13028	0.13482		-0.522872	5.41925	0.349336
-0.522532	6.12972	0.134685		-0.522532	5.41865	0.349295
-0.522193	6.12915	0.134549		-0.522193	5.41805	0.349254
-0.521853	6.12859	0.134413		-0.521853	5.41745	0.349212
-0.521513	6.12802	0.134277		-0.521513	5.41685	0.349171
-0.521174	6.12746	0.13414		-0.521174	5.41625	0.34913
-0.520834	6.1269	0.134003		-0.520834	5.41566	0.349088
-0.520495	6.12633	0.133865		-0.520495	5.41506	0.349046
-0.520155	6.12577	0.133727		-0.520155	5.41447	0.349005
-0.519816	6.12521	0.133588		-0.519816	5.41387	0.348963
-0.519476	6.12465	0.133449		-0.519476	5.41328	0.348921
-0.519137	6.12409	0.133309		-0.519137	5.41269	0.348879
-0.518797	6.12353	0.133169		-0.518797	5.4121	0.348836
-0.518458	6.12297	0.133029		-0.518458	5.41151	0.348794
-0.518118	6.12241	0.132888		-0.518118	5.41092	0.348751
-0.517779	6.12185	0.132746		-0.517779	5.41033	0.348709
-0.517439	6.1213	0.132604		-0.517439	5.40975	0.348666
-0.5171	6.12074	0.132462		-0.5171	5.40916	0.348623
-0.51676	6.12018	0.132319		-0.51676	5.40858	0.34858
-0.516421	6.11963	0.132176		-0.516421	5.40799	0.348537
-0.516081	6.11907	0.132032		-0.516081	5.40741	0.348494
-0.515742	6.11852	0.131888		-0.515742	5.40682	0.348451
-0.515402	6.11796	0.131743		-0.515402	5.40624	0.348407
-0.515063	6.11741	0.131598		-0.515063	5.40566	0.348364
-0.514723	6.11685	0.131453		-0.514723	5.40508	0.34832
-0.514383	6.1163	0.131307		-0.514383	5.4045	0.348276
-0.514044	6.11575	0.131161		-0.514044	5.40393	0.348233
-0.513704	6.1152	0.131014		-0.513704	5.40335	0.348189
-0.513365	6.11465	0.130867		-0.513365	5.40277	0.348144
-0.513025	6.11409	0.13072		-0.513025	5.4022	0.3481
-0.512686	6.11354	0.130572		-0.512686	5.40162	0.348056
-0.512346	6.11299	0.130424		-0.512346	5.40105	0.348012
-0.512007	6.11245	0.130275		-0.512007	5.40048	0.347967
-0.511667	6.1119	0.130126		-0.511667	5.3999	0.347922
-0.511328	6.11135	0.129976		-0.511328	5.39933	0.347878
-0.510988	6.1108	0.129827		-0.510988	5.39876	0.347833
-0.510649	6.11025	0.129676		-0.510649	5.39819	0.347788
-0.510309	6.10971	0.129526		-0.510309	5.39763	0.347742
-0.50997	6.10916	0.129375		-0.50997	5.39706	0.347697
-0.50963	6.10861	0.129223		-0.50963	5.39649	0.347652
-0.509291	6.10807	0.129071		-0.509291	5.39593	0.347606
-0.508951	6.10752	0.128919		-0.508951	5.39536	0.347561
-0.508612	6.10698	0.128767		-0.508612	5.3948	0.347515
-0.508272	6.10644	0.128614		-0.508272	5.39423	0.347469
-0.507933	6.10589	0.128461		-0.507933	5.39367	0.347423
-0.507593	6.10535	0.128307		-0.507593	5.39311	0.347377
-0.507253	6.10481	0.128153		-0.507253	5.39255	0.347331
-0.506914	6.10427	0.127999		-0.506914	5.39199	0.347285
-0.506574	6.10373	0.127844		-0.506574	5.39143	0.347239
-0.506235	6.10319	0.127689		-0.506235	5.39087	0.347192
-0.505895	6.10265	0.127533		-0.505895	5.39032	0.347146
-0.505556	6.10211	0.127378		-0.505556	5.38976	0.347099
-0.505216	6.10157	0.127221		-0.505216	5.38921	0.347052
-0.504877	6.10103	0.127065		-0.504877	5.38865	0.347005
-0.504537	6.10049	0.126908		-0.504537	5.3881	0.346958
-0.504198	6.09995	0.126751		-0.504198	5.38754	0.346911
-0.503858	6.09942	0.126594		-0.503858	5.38699	0.346864
-0.503519	6.09888	0.126436		-0.503519	5.38644	0.346817
-0.503179	6.09834	0.126278		-0.503179	5.38589	0.346769
-0.50284	6.09781	0.126119		-0.50284	5.38534	0.346722
-0.5025	6.09727	0.12596		-0.5025	5.38479	0.346674
-0.502161	6.09674	0.125801		-0.502161	5.38425	0.346626
-0.501821	6.09621	0.125642		-0.501821	5.3837	0.346578
-0.501482	6.09567	0.125482		-0.501482	5.38315	0.34653
-0.501142	6.09514	0.125322		-0.501142	5.38261	0.346482
-0.500803	6.09461	0.125162		-0.500803	5.38206	0.346434
-0.500463	6.09407	0.125001		-0.500463	5.38152	0.346386
-0.500124	6.09354	0.12484		-0.500124	5.38098	0.346337
-0.499784	6.09301	0.124679		-0.499784	5.38044	0.346289
-0.499444	6.09248	0.124517		-0.499444	5.37989	0.34624
-0.499105	6.09195	0.124355		-0.499105	5.37935	0.346191
-0.498765	6.09142	0.124193		-0.498765	5.37881	0.346142
-0.498426	6.09089	0.124031		-0.498426	5.37828	0.346093
-0.498086	6.09037	0.123868		-0.498086	5.37774	0.346044
-0.497747	6.08984	0.123705		-0.497747	5.3772	0.345995
-0.497407	6.08931	0.123542		-0.497407	5.37667	0.345946
-0.497068	6.08878	0.123378		-0.497068	5.37613	0.345896
-0.496728	6.08826	0.123215		-0.496728	5.3756	0.345847
-0.496389	6.08773	0.12305		-0.496389	5.37506	0.345797
-0.496049	6.08721	0.122886		-0.496049	5.37453	0.345748
-0.49571	6.08668	0.122721		-0.49571	5.374	0.345698
-0.49537	6.08616	0.122557		-0.49537	5.37347	0.345648
-0.495031	6.08563	0.122391		-0.495031	5.37294	0.345598
-0.494691	6.08511	0.122226		-0.494691	5.37241	0.345548
-0.494352	6.08459	0.12206		-0.494352	5.37188	0.345497
-0.494012	6.08407	0.121894		-0.494012	5.37135	0.345447
-0.493673	6.08354	0.121728		-0.493673	5.37082	0.345397
-0.493333	6.08302	0.121562		-0.493333	5.3703	0.345346
-0.492994	6.0825	0.121395		-0.492994	5.36977	0.345295
-0.492654	6.08198	0.121228		-0.492654	5.36925	0.345245
-0.492314	6.08146	0.121061		-0.492314	5.36872	0.345194
-0.491975	6.08094	0.120894		-0.491975	5.3682	0.345143
-0.491635	6.08042	0.120726		-0.491635	5.36768	0.345092
-0.491296	6.07991	0.120558		-0.491296	5.36716	0.345041
-0.490956	6.07939	0.12039		-0.490956	5.36664	0.344989
-0.490617	6.07887	0.120222		-0.490617	5.36612	0.344938
-0.490277	6.07835	0.120054		-0.490277	5.3656	0.344886
-0.489938	6.07784	0.119885		-0.489938	5.36508	0.344835
-0.489598	6.07732	0.119716		-0.489598	5.36456	0.344783
-0.489259	6.07681	0.119547		-0.489259	5.36404	0.344731
-0.488919	6.07629	0.119378		-0.488919	5.36353	0.344679
-0.48858	6.07578	0.119208		-0.48858	5.36301	0.344627
-0.48824	6.07526	0.119038		-0.48824	5.3625	0.344575
-0.487901	6.07475	0.118868		-0.487901	5.36199	0.344523
-0.487561	6.07424	0.118698		-0.487561	5.36147	0.344471
-0.487222	6.07372	0.118528		-0.487222	5.36096	0.344419
-0.486882	6.07321	0.118357		-0.486882	5.36045	0.344366
-0.486543	6.0727	0.118187		-0.486543	5.35994	0.344313
-0.486203	6.07219	0.118016		-0.486203	5.35943	0.344261
-0.485864	6.07168	0.117845		-0.485864	5.35892	0.344208
-0.485524	6.07117	0.117674		-0.485524	5.35841	0.344155
-0.485184	6.07066	0.117502		-0.485184	5.35791	0.344102
-0.484845	6.07015	0.117331		-0.484845	5.3574	0.344049
-0.484505	6.06964	0.117159		-0.484505	5.35689	0.343996
-0.484166	6.06914	0.116987		-0.484166	5.35639	0.343943
-0.483826	6.06863	0.116815		-0.483826	5.35589	0.343889
-0.483487	6.06812	0.116642		-0.483487	5.35538	0.343836
-0.483147	6.06762	0.11647		-0.483147	5.35488	0.343782
-0.482808	6.06711	0.116297		-0.482808	5.35438	0.343728
-0.482468	6.0666	0.116125		-0.482468	5.35388	0.343675
-0.482129	6.0661	0.115952		-0.482129	5.35338	0.343621
-0.481789	6.0656	0.115779		-0.481789	5.35288	0.343567
-0.48145	6.06509	0.115606		-0.48145	5.35238	0.343513
-0.48111	6.06459	0.115432		-0.48111	5.35188	0.343459
-0.480771	6.06409	0.115259		-0.480771	5.35138	0.343404
-0.480431	6.06358	0.115085		-0.480431	5.35089	0.34335
-0.480092	6.06308	0.114912		-0.480092	5.35039	0.343296
-0.479752	6.06258	0.114738		-0.479752	5.3499	0.343241
-0.479413	6.06208	0.114564		-0.479413	5.3494	0.343187
-0.479073	6.06158	0.11439		-0.479073	5.34891	0.343132
-0.478734	6.06108	0.114215		-0.478734	5.34841	0.343077
-0.478394	6.06058	0.114041		-0.478394	5.34792	0.343022
-0.478054	6.06008	0.113867		-0.478054	5.34743	0.342967
-0.477715	6.05958	0.113692		-0.477715	5.34694	0.342912
-0.477375	6.05908	0.113517		-0.477375	5.34645	0.342857
-0.477036	6.05859	0.113343		-0.477036	5.34596	0.342802
-0.476696	6.05809	0.113168		-0.476696	5.34547	0.342746
-0.476357	6.05759	0.112993		-0.476357	5.34499	0.342691
-0.476017	6.0571	0.112817		-0.476017	5.3445	0.342635
-0.475678	6.0566	0.112642		-0.475678	5.34401	0.34258
-0.475338	6.05611	0.112467		-0.475338	5.34353	0.342524
-0.474999	6.05561	0.112292		-0.474999	5.34304	0.342468
-0.474659	6.05512	0.112116		-0.474659	5.34256	0.342412
-0.47432	6.05462	0.111941		-0.47432	5.34208	0.342356
-0.47398	6.05413	0.111765		-0.47398	5.34159	0.3423
-0.473641	6.05364	0.111589		-0.473641	5.34111	0.342244
-0.473301	6.05314	0.111413		-0.473301	5.34063	0.342187
-0.472962	6.05265	0.111238		-0.472962	5.34015	0.342131
-0.472622	6.05216	0.111062		-0.472622	5.33967	0.342075
-0.472283	6.05167	0.110886		-0.472283	5.33919	0.342018
-0.471943	6.05118	0.11071		-0.471943	5.33872	0.341961
-0.471604	6.05069	0.110533		-0.471604	5.33824	0.341905
-0.471264	6.0502	0.110357		-0.471264	5.33776	0.341848
-0.470924	6.04971	0.110181		-0.470924	5.33729	0.341791
-0.470585	6.04923	0.110005		-0.470585	5.33681	0.341734
-0.470245	6.04874	0.109828		-0.470245	5.33634	0.341677
-0.469906	6.04825	0.109652		-0.469906	5.33586	0.34162
-0.469566	6.04776	0.109475		-0.469566	5.33539	0.341563
-0.469227	6.04728	0.109299		-0.469227	5.33492	0.341505
-0.468887	6.04679	0.109122		-0.468887	5.33445	0.341448
-0.468548	6.04631	0.108946		-0.468548	5.33398	0.34139
-0.468208	6.04582	0.108769		-0.468208	5.33351	0.341333
-0.467869	6.04534	0.108593		-0.467869	5.33304	0.341275
-0.467529	6.04485	0.108416		-0.467529	5.33257	0.341217
-0.46719	6.04437	0.108239		-0.46719	5.3321	0.341159
-0.46685	6.04389	0.108063		-0.46685	5.33163	0.341102
-0.466511	6.0434	0.107886		-0.466511	5.33117	0.341043
-0.466171	6.04292	0.107709		-0.466171	5.3307	0.340985
-0.465832	6.04244	0.107532		-0.465832	5.33023	0.340927
-0.465492	6.04196	0.107355		-0.465492	5.32977	0.340869
-0.465153	6.04148	0.107179		-0.465153	5.32931	0.340811
-0.464813	6.041	0.107002		-0.464813	5.32884	0.340752
-0.464474	6.04052	0.106825		-0.464474	5.32838	0.340694
-0.464134	6.04004	0.106648		-0.464134	5.32792	0.340635
-0.463794	6.03956	0.106471		-0.463794	5.32746	0.340576
-0.463455	6.03908	0.106295		-0.463455	5.327	0.340518
-0.463115	6.0386	0.106118		-0.463115	5.32654	0.340459
-0.462776	6.03813	0.105941		-0.462776	5.32608	0.3404
-0.462436	6.03765	0.105764		-0.462436	5.32562	0.340341
-0.462097	6.03717	0.105588		-0.462097	5.32516	0.340282
-0.461757	6.0367	0.105411		-0.461757	5.32471	0.340223
-0.461418	6.03622	0.105234		-0.461418	5.32425	0.340163
-0.461078	6.03575	0.105057		-0.461078	5.3238	0.340104
-0.460739	6.03527	0.104881		-0.460739	5.32334	0.340045
-0.460399	6.0348	0.104704		-0.460399	5.32289	0.339985
-0.46006	6.03433	0.104528		-0.46006	5.32243	0.339926
-0.45972	6.03385	0.104351		-0.45972	5.32198	0.339866
-0.459381	6.03338	0.104174		-0.459381	5.32153	0.339806
-0.459041	6.03291	0.103998		-0.459041	5.32108	0.339746
-0.458702	6.03244	0.103822		-0.458702	5.32063	0.339686
-0.458362	6.03197	0.103645		-0.458362	5.32018	0.339626
-0.458023	6.03149	0.103469		-0.458023	5.31973	0.339566
-0.457683	6.03102	0.103293		-0.457683	5.31928	0.339506
-0.457344	6.03056	0.103116		-0.457344	5.31883	0.339446
-0.457004	6.03009	0.10294		-0.457004	5.31838	0.339386
-0.456665	6.02962	0.102764		-0.456665	5.31793	0.339326
-0.456325	6.02915	0.102588		-0.456325	5.31749	0.339265
-0.455985	6.02868	0.102412		-0.455985	5.31704	0.339205
-0.455646	6.02821	0.102236		-0.455646	5.3166	0.339144
-0.455306	6.02775	0.10206		-0.455306	5.31615	0.339083
-0.454967	6.02728	0.101884		-0.454967	5.31571	0.339023
-0.454627	6.02681	0.101709		-0.454627	5.31527	0.338962
-0.454288	6.02635	0.101533		-0.454288	5.31483	0.338901
-0.453948	6.02588	0.101357		-0.453948	5.31438	0.33884
-0.453609	6.02542	0.101182		-0.453609	5.31394	0.338779
-0.453269	6.02496	0.101006		-0.453269	5.3135	0.338718
-0.45293	6.02449	0.100831		-0.45293	5.31306	0.338657
-0.45259	6.02403	0.100656		-0.45259	5.31263	0.338596
-0.452251	6.02357	0.100481		-0.452251	5.31219	0.338534
-0.451911	6.0231	0.100306		-0.451911	5.31175	0.338473
-0.451572	6.02264	0.100131		-0.451572	5.31131	0.338411
-0.451232	6.02218	0.099956		-0.451232	5.31088	0.33835
-0.450893	6.02172	0.0997813		-0.450893	5.31044	0.338288
-0.450553	6.02126	0.0996066		-0.450553	5.31001	0.338227
-0.450214	6.0208	0.0994321		-0.450214	5.30957	0.338165
-0.449874	6.02034	0.0992577		-0.449874	5.30914	0.338103
-0.449535	6.01988	0.0990834		-0.449535	5.3087	0.338041
-0.449195	6.01942	0.0989093		-0.449195	5.30827	0.337979
-0.448855	6.01897	0.0987352		-0.448855	5.30784	0.337917
-0.448516	6.01851	0.0985613		-0.448516	5.30741	0.337855
-0.448176	6.01805	0.0983875		-0.448176	5.30698	0.337793
-0.447837	6.01759	0.0982138		-0.447837	5.30655	0.337731
-0.447497	6.01714	0.0980402		-0.447497	5.30612	0.337668
-0.447158	6.01668	0.0978668		-0.447158	5.30569	0.337606
-0.446818	6.01623	0.0976935		-0.446818	5.30526	0.337544
-0.446479	6.01577	0.0975203		-0.446479	5.30483	0.337481
-0.446139	6.01532	0.0973473		-0.446139	5.30441	0.337419
-0.4458	6.01486	0.0971745		-0.4458	5.30398	0.337356
-0.44546	6.01441	0.0970017		-0.44546	5.30356	0.337293
-0.445121	6.01396	0.0968291		-0.445121	5.30313	0.33723
-0.444781	6.01351	0.0966567		-0.444781	5.30271	0.337168
-0.444442	6.01305	0.0964844		-0.444442	5.30228	0.337105
-0.444102	6.0126	0.0963123		-0.444102	5.30186	0.337042
-0.443763	6.01215	0.0961403		-0.443763	5.30144	0.336979
-0.443423	6.0117	0.0959685		-0.443423	5.30101	0.336916
-0.443084	6.01125	0.0957969		-0.443084	5.30059	0.336852
-0.442744	6.0108	0.0956254		-0.442744	5.30017	0.336789
-0.442405	6.01035	0.095454		-0.442405	5.29975	0.336726
-0.442065	6.0099	0.0952829		-0.442065	5.29933	0.336663
-0.441725	6.00945	0.0951119		-0.441725	5.29891	0.336599
-0.441386	6.00901	0.0949411		-0.441386	5.2985	0.336536
-0.441046	6.00856	0.0947704		-0.441046	5.29808	0.336472
-0.440707	6.00811	0.0946		-0.440707	5.29766	0.336408
-0.440367	6.00767	0.0944297		-0.440367	5.29724	0.336345
-0.440028	6.00722	0.0942596		-0.440028	5.29683	0.336281
-0.439688	6.00677	0.0940897		-0.439688	5.29641	0.336217
-0.439349	6.00633	0.0939199		-0.439349	5.296	0.336153
-0.439009	6.00588	0.0937504		-0.439009	5.29559	0.336089
-0.43867	6.00544	0.093581		-0.43867	5.29517	0.336025
-0.43833	6.005	0.0934119		-0.43833	5.29476	0.335961
-0.437991	6.00455	0.0932429		-0.437991	5.29435	0.335897
-0.437651	6.00411	0.0930742		-0.437651	5.29393	0.335833
-0.437312	6.00367	0.0929056		-0.437312	5.29352	0.335769
-0.436972	6.00323	0.0927372		-0.436972	5.29311	0.335705
-0.436633	6.00279	0.0925691		-0.436633	5.2927	0.33564
-0.436293	6.00234	0.0924011		-0.436293	5.29229	0.335576
-0.435954	6.0019	0.0922334		-0.435954	5.29188	0.335511
-0.435614	6.00146	0.0920659		-0.435614	5.29148	0.335447
-0.435275	6.00102	0.0918986		-0.435275	5.29107	0.335382
-0.434935	6.00058	0.0917315		-0.434935	5.29066	0.335318
-0.434595	6.00015	0.0915646		-0.434595	5.29026	0.335253
-0.434256	5.99971	0.0913979		-0.434256	5.28985	0.335188
-0.433916	5.99927	0.0912315		-0.433916	5.28944	0.335123
-0.433577	5.99883	0.0910653		-0.433577	5.28904	0.335058
-0.433237	5.9984	0.0908993		-0.433237	5.28864	0.334993
-0.432898	5.99796	0.0907335		-0.432898	5.28823	0.334928
-0.432558	5.99752	0.090568		-0.432558	5.28783	0.334863
-0.432219	5.99709	0.0904027		-0.432219	5.28743	0.334798
-0.431879	5.99665	0.0902376		-0.431879	5.28702	0.334733
-0.43154	5.99622	0.0900728		-0.43154	5.28662	0.334668
-0.4312	5.99578	0.0899082		-0.4312	5.28622	0.334603
-0.430861	5.99535	0.0897439		-0.430861	5.28582	0.334537
-0.430521	5.99492	0.0895798		-0.430521	5.28542	0.334472
-0.430182	5.99448	0.0894159		-0.430182	5.28502	0.334407
-0.429842	5.99405	0.0892523		-0.429842	5.28463	0.334341
-0.429503	5.99362	0.089089		-0.429503	5.28423	0.334276
-0.429163	5.99319	0.0889258		-0.429163	5.28383	0.33421
-0.428824	5.99276	0.088763		-0.428824	5.28343	0.334144
-0.428484	5.99233	0.0886004		-0.428484	5.28304	0.334079
-0.428145	5.9919	0.088438		-0.428145	5.28264	0.334013
-0.427805	5.99147	0.088276		-0.427805	5.28225	0.333947
-0.427465	5.99104	0.0881141		-0.427465	5.28185	0.333881
-0.427126	5.99061	0.0879526		-0.427126	5.28146	0.333815
-0.426786	5.99018	0.0877913		-0.426786	5.28106	0.333749
-0.426447	5.98975	0.0876302		-0.426447	5.28067	0.333683
-0.426107	5.98932	0.0874695		-0.426107	5.28028	0.333617
-0.425768	5.9889	0.087309		-0.425768	5.27989	0.333551
-0.425428	5.98847	0.0871487		-0.425428	5.27949	0.333485
-0.425089	5.98804	0.0869888		-0.425089	5.2791	0.333419
-0.424749	5.98762	0.0868291		-0.424749	5.27871	0.333352
-0.42441	5.98719	0.0866697		-0.42441	5.27832	0.333286
-0.42407	5.98677	0.0865106		-0.42407	5.27793	0.33322
-0.423731	5.98634	0.0863517		-0.423731	5.27755	0.333153
-0.423391	5.98592	0.0861932		-0.423391	5.27716	0.333087
-0.423052	5.9855	0.0860349		-0.423052	5.27677	0.33302
-0.422712	5.98507	0.0858769		-0.422712	5.27638	0.332954
-0.422373	5.98465	0.0857192		-0.422373	5.276	0.332887
-0.422033	5.98423	0.0855618		-0.422033	5.27561	0.33282
-0.421694	5.98381	0.0854047		-0.421694	5.27522	0.332754
-0.421354	5.98339	0.0852479		-0.421354	5.27484	0.332687
-0.421015	5.98297	0.0850913		-0.421015	5.27446	0.33262
-0.420675	5.98255	0.0849351		-0.420675	5.27407	0.332553
-0.420335	5.98213	0.0847791		-0.420335	5.27369	0.332486
-0.419996	5.98171	0.0846235		-0.419996	5.2733	0.332419
-0.419656	5.98129	0.0844681		-0.419656	5.27292	0.332352
-0.419317	5.98087	0.0843131		-0.419317	5.27254	0.332285
-0.418977	5.98045	0.0841583		-0.418977	5.27216	0.332218
-0.418638	5.98003	0.0840039		-0.418638	5.27178	0.332151
-0.418298	5.97962	0.0838498		-0.418298	5.2714	0.332084
-0.417959	5.9792	0.0836959		-0.417959	5.27102	0.332017
-0.417619	5.97878	0.0835424		-0.417619	5.27064	0.331949
-0.41728	5.97837	0.0833892		-0.41728	5.27026	0.331882
-0.41694	5.97795	0.0832363		-0.41694	5.26988	0.331815
-0.416601	5.97754	0.0830837		-0.416601	5.2695	0.331747
-0.416261	5.97712	0.0829315		-0.416261	5.26913	0.33168
-0.415922	5.97671	0.0827795		-0.415922	5.26875	0.331612
-0.415582	5.97629	0.0826279		-0.415582	5.26837	0.331545
-0.415243	5.97588	0.0824765		-0.415243	5.268	0.331477
-0.414903	5.97547	0.0823255		-0.414903	5.26762	0.331409
-0.414564	5.97505	0.0821749		-0.414564	5.26725	0.331342
-0.414224	5.97464	0.0820245		-0.414224	5.26687	0.331274
-0.413885	5.97423	0.0818745		-0.413885	5.2665	0.331206
-0.413545	5.97382	0.0817247		-0.413545	5.26613	0.331138
-0.413205	5.97341	0.0815754		-0.413205	5.26575	0.331071
-0.412866	5.973	0.0814263		-0.412866	5.26538	0.331003
-0.412526	5.97259	0.0812776		-0.412526	5.26501	0.330935
-0.412187	5.97218	0.0811292		-0.412187	5.26464	0.330867
-0.411847	5.97177	0.0809811		-0.411847	5.26427	0.330799
-0.411508	5.97136	0.0808334		-0.411508	5.2639	0.330731
-0.411168	5.97095	0.0806859		-0.411168	5.26353	0.330663
-0.410829	5.97054	0.0805389		-0.410829	5.26316	0.330594
-0.410489	5.97014	0.0803921		-0.410489	5.26279	0.330526
-0.41015	5.96973	0.0802457		-0.41015	5.26242	0.330458
-0.40981	5.96932	0.0800996		-0.40981	5.26205	0.33039
-0.409471	5.96892	0.0799539		-0.409471	5.26169	0.330322
-0.409131	5.96851	0.0798085		-0.409131	5.26132	0.330253
-0.408792	5.96811	0.0796634		-0.408792	5.26095	0.330185
-0.408452	5.9677	0.0795187		-0.408452	5.26059	0.330116
-0.408113	5.9673	0.0793744		-0.408113	5.26022	0.330048
-0.407773	5.9669	0.0792303		-0.407773	5.25985	0.329979
-0.407434	5.96649	0.0790866		-0.407434	5.25949	0.329911
-0.407094	5.96609	0.0789433		-0.407094	5.25913	0.329842
-0.406755	5.96569	0.0788003		-0.406755	5.25876	0.329774
-0.406415	5.96528	0.0786576		-0.406415	5.2584	0.329705
-0.406076	5.96488	0.0785153		-0.406076	5.25804	0.329636
-0.405736	5.96448	0.0783733		-0.405736	5.25767	0.329568
-0.405396	5.96408	0.0782317		-0.405396	5.25731	0.329499
-0.405057	5.96368	0.0780904		-0.405057	5.25695	0.32943
-0.404717	5.96328	0.0779495		-0.404717	5.25659	0.329361
-0.404378	5.96288	0.0778089		-0.404378	5.25623	0.329292
-0.404038	5.96248	0.0776687		-0.404038	5.25587	0.329224
-0.403699	5.96208	0.0775288		-0.403699	5.25551	0.329155
-0.403359	5.96168	0.0773892		-0.403359	5.25515	0.329086
-0.40302	5.96129	0.0772501		-0.40302	5.25479	0.329017
-0.40268	5.96089	0.0771112		-0.40268	5.25443	0.328948
-0.402341	5.96049	0.0769728		-0.402341	5.25408	0.328878
-0.402001	5.9601	0.0768346		-0.402001	5.25372	0.328809
-0.401662	5.9597	0.0766968		-0.401662	5.25336	0.32874
-0.401322	5.9593	0.0765594		-0.401322	5.25301	0.328671
-0.400983	5.95891	0.0764224		-0.400983	5.25265	0.328602
-0.400643	5.95851	0.0762856		-0.400643	5.25229	0.328533
-0.400304	5.95812	0.0761493		-0.400304	5.25194	0.328463
-0.399964	5.95773	0.0760133		-0.399964	5.25158	0.328394
-0.399625	5.95733	0.0758776		-0.399625	5.25123	0.328325
-0.399285	5.95694	0.0757423		-0.399285	5.25088	0.328255
-0.398946	5.95655	0.0756074		-0.398946	5.25052	0.328186
-0.398606	5.95615	0.0754728		-0.398606	5.25017	0.328116
-0.398266	5.95576	0.0753386		-0.398266	5.24982	0.328047
-0.397927	5.95537	0.0752047		-0.397927	5.24947	0.327977
-0.397587	5.95498	0.0750712		-0.397587	5.24911	0.327908
-0.397248	5.95459	0.074938		-0.397248	5.24876	0.327838
-0.396908	5.9542	0.0748052		-0.396908	5.24841	0.327769
-0.396569	5.95381	0.0746728		-0.396569	5.24806	0.327699
-0.396229	5.95342	0.0745407		-0.396229	5.24771	0.327629
-0.39589	5.95303	0.0744089		-0.39589	5.24736	0.32756
-0.39555	5.95264	0.0742775		-0.39555	5.24701	0.32749
-0.395211	5.95225	0.0741465		-0.395211	5.24667	0.32742
-0.394871	5.95187	0.0740158		-0.394871	5.24632	0.32735
-0.394532	5.95148	0.0738855		-0.394532	5.24597	0.32728
-0.394192	5.95109	0.0737556		-0.394192	5.24562	0.32721
-0.393853	5.95071	0.073626		-0.393853	5.24528	0.327141
-0.393513	5.95032	0.0734967		-0.393513	5.24493	0.327071
-0.393174	5.94993	0.0733678		-0.393174	5.24458	0.327001
-0.392834	5.94955	0.0732393		-0.392834	5.24424	0.326931
-0.392495	5.94916	0.0731111		-0.392495	5.24389	0.326861
-0.392155	5.94878	0.0729833		-0.392155	5.24355	0.326791
-0.391816	5.9484	0.0728558		-0.391816	5.2432	0.326721
-0.391476	5.94801	0.0727287		-0.391476	5.24286	0.32665
-0.391136	5.94763	0.0726019		-0.391136	5.24252	0.32658
-0.390797	5.94725	0.0724755		-0.390797	5.24217	0.32651
-0.390457	5.94686	0.0723494		-0.390457	5.24183	0.32644
-0.390118	5.94648	0.0722237		-0.390118	5.24149	0.32637
-0.389778	5.9461	0.0720983		-0.389778	5.24114	0.3263
-0.389439	5.94572	0.0719733		-0.389439	5.2408	0.326229
-0.389099	5.94534	0.0718487		-0.389099	5.24046	0.326159
-0.38876	5.94496	0.0717243		-0.38876	5.24012	0.326089
-0.38842	5.94458	0.0716004		-0.38842	5.23978	0.326018
-0.388081	5.9442	0.0714768		-0.388081	5.23944	0.325948
-0.387741	5.94382	0.0713535		-0.387741	5.2391	0.325877
-0.387402	5.94344	0.0712306		-0.387402	5.23876	0.325807
-0.387062	5.94306	0.071108		-0.387062	5.23842	0.325737
-0.386723	5.94269	0.0709858		-0.386723	5.23808	0.325666
-0.386383	5.94231	0.0708639		-0.386383	5.23775	0.325595
-0.386044	5.94193	0.0707424		-0.386044	5.23741	0.325525
-0.385704	5.94156	0.0706212		-0.385704	5.23707	0.325454
-0.385365	5.94118	0.0705004		-0.385365	5.23673	0.325384
-0.385025	5.94081	0.0703798		-0.385025	5.2364	0.325313
-0.384686	5.94043	0.0702597		-0.384686	5.23606	0.325242
-0.384346	5.94006	0.0701399		-0.384346	5.23573	0.325172
-0.384006	5.93968	0.0700204		-0.384006	5.23539	0.325101
-0.383667	5.93931	0.0699012		-0.383667	5.23506	0.32503
-0.383327	5.93893	0.0697824		-0.383327	5.23472	0.32496
-0.382988	5.93856	0.0696639		-0.382988	5.23439	0.324889
-0.382648	5.93819	0.0695458		-0.382648	5.23405	0.324818
-0.382309	5.93781	0.069428		-0.382309	5.23372	0.324747
-0.381969	5.93744	0.0693105		-0.381969	5.23339	0.324676
-0.38163	5.93707	0.0691934		-0.38163	5.23305	0.324605
-0.38129	5.9367	0.0690766		-0.38129	5.23272	0.324535
-0.380951	5.93633	0.0689601		-0.380951	5.23239	0.324464
-0.380611	5.93596	0.068844		-0.380611	5.23206	0.324393
-0.380272	5.93559	0.0687282		-0.380272	5.23173	0.324322
-0.379932	5.93522	0.0686127		-0.379932	5.23139	0.324251
-0.379593	5.93485	0.0684975		-0.379593	5.23106	0.32418
-0.379253	5.93448	0.0683827		-0.379253	5.23073	0.324109
-0.378914	5.93411	0.0682681		-0.378914	5.2304	0.324037
-0.378574	5.93375	0.0681539		-0.378574	5.23007	0.323966
-0.378235	5.93338	0.06804		-0.378235	5.22974	0.323895
-0.377895	5.93301	0.0679265		-0.377895	5.22942	0.323824
-0.377556	5.93265	0.0678132		-0.377556	5.22909	0.323753
-0.377216	5.93228	0.0677003		-0.377216	5.22876	0.323682
-0.376876	5.93191	0.0675877		-0.376876	5.22843	0.323611
-0.376537	5.93155	0.0674754		-0.376537	5.2281	0.323539
-0.376197	5.93118	0.0673634		-0.376197	5.22778	0.323468
-0.375858	5.93082	0.0672517		-0.375858	5.22745	0.323397
-0.375518	5.93045	0.0671403		-0.375518	5.22712	0.323325
-0.375179	5.93009	0.0670293		-0.375179	5.2268	0.323254
-0.374839	5.92973	0.0669185		-0.374839	5.22647	0.323183
-0.3745	5.92936	0.066808		-0.3745	5.22615	0.323111
-0.37416	5.929	0.0666979		-0.37416	5.22582	0.32304
-0.373821	5.92864	0.066588		-0.373821	5.2255	0.322969
-0.373481	5.92828	0.0664784		-0.373481	5.22517	0.322897
-0.373142	5.92792	0.0663692		-0.373142	5.22485	0.322826
-0.372802	5.92755	0.0662602		-0.372802	5.22453	0.322754
-0.372463	5.92719	0.0661515		-0.372463	5.2242	0.322683
-0.372123	5.92683	0.0660431		-0.372123	5.22388	0.322611
-0.371784	5.92647	0.065935		-0.371784	5.22356	0.32254
-0.371444	5.92611	0.0658272		-0.371444	5.22323	0.322468
-0.371105	5.92576	0.0657197		-0.371105	5.22291	0.322396
-0.370765	5.9254	0.0656124		-0.370765	5.22259	0.322325
-0.370426	5.92504	0.0655054		-0.370426	5.22227	0.322253
-0.370086	5.92468	0.0653988		-0.370086	5.22195	0.322181
-0.369746	5.92432	0.0652923		-0.369746	5.22163	0.32211
-0.369407	5.92397	0.0651862		-0.369407	5.22131	0.322038
-0.369067	5.92361	0.0650803		-0.369067	5.22099	0.321966
-0.368728	5.92325	0.0649748		-0.368728	5.22067	0.321895
-0.368388	5.9229	0.0648694		-0.368388	5.22035	0.321823
-0.368049	5.92254	0.0647644		-0.368049	5.22003	0.321751
-0.367709	5.92219	0.0646596		-0.367709	5.21971	0.321679
-0.36737	5.92183	0.0645551		-0.36737	5.21939	0.321607
-0.36703	5.92148	0.0644508		-0.36703	5.21907	0.321536
-0.366691	5.92113	0.0643468		-0.366691	5.21875	0.321464
-0.366351	5.92077	0.064243		-0.366351	5.21844	0.321392
-0.366012	5.92042	0.0641395		-0.366012	5.21812	0.32132
-0.365672	5.92007	0.0640363		-0.365672	5.2178	0.321248
-0.365333	5.91971	0.0639333		-0.365333	5.21749	0.321176
-0.364993	5.91936	0.0638305		-0.364993	5.21717	0.321104
-0.364654	5.91901	0.063728		-0.364654	5.21685	0.321032
-0.364314	5.91866	0.0636257		-0.364314	5.21654	0.32096
-0.363975	5.91831	0.0635237		-0.363975	5.21622	0.320888
-0.363635	5.91796	0.0634219		-0.363635	5.21591	0.320816
-0.363296	5.91761	0.0633204		-0.363296	5.21559	0.320744
-0.362956	5.91726	0.0632191		-0.362956	5.21528	0.320672
-0.362616	5.91691	0.063118		-0.362616	5.21496	0.3206
-0.362277	5.91656	0.0630171		-0.362277	5.21465	0.320528
-0.361937	5.91621	0.0629165		-0.361937	5.21433	0.320456
-0.361598	5.91587	0.0628161		-0.361598	5.21402	0.320383
-0.361258	5.91552	0.0627159		-0.361258	5.21371	0.320311
-0.360919	5.91517	0.0626159		-0.360919	5.2134	0.320239
-0.360579	5.91482	0.0625161		-0.360579	5.21308	0.320167
-0.36024	5.91448	0.0624166		-0.36024	5.21277	0.320095
-0.3599	5.91413	0.0623173		-0.3599	5.21246	0.320022
-0.359561	5.91379	0.0622181		-0.359561	5.21215	0.31995
-0.359221	5.91344	0.0621192		-0.359221	5.21184	0.319878
-0.358882	5.9131	0.0620205		-0.358882	5.21152	0.319805
-0.358542	5.91275	0.061922		-0.358542	5.21121	0.319733
-0.358203	5.91241	0.0618236		-0.358203	5.2109	0.319661
-0.357863	5.91206	0.0617255		-0.357863	5.21059	0.319588
-0.357524	5.91172	0.0616276		-0.357524	5.21028	0.319516
-0.357184	5.91138	0.0615298		-0.357184	5.20997	0.319444
-0.356845	5.91104	0.0614323		-0.356845	5.20966	0.319371
-0.356505	5.91069	0.0613349		-0.356505	5.20935	0.319299
-0.356166	5.91035	0.0612377		-0.356166	5.20904	0.319226
-0.355826	5.91001	0.0611407		-0.355826	5.20874	0.319154
-0.355487	5.90967	0.0610439		-0.355487	5.20843	0.319081
-0.355147	5.90933	0.0609472		-0.355147	5.20812	0.319009
-0.354807	5.90899	0.0608507		-0.354807	5.20781	0.318936
-0.354468	5.90865	0.0607544		-0.354468	5.2075	0.318864
-0.354128	5.90831	0.0606582		-0.354128	5.2072	0.318791
-0.353789	5.90797	0.0605622		-0.353789	5.20689	0.318719
-0.353449	5.90763	0.0604663		-0.353449	5.20658	0.318646
-0.35311	5.9073	0.0603707		-0.35311	5.20628	0.318573
-0.35277	5.90696	0.0602751		-0.35277	5.20597	0.318501
-0.352431	5.90662	0.0601797		-0.352431	5.20566	0.318428
-0.352091	5.90628	0.0600845		-0.352091	5.20536	0.318355
-0.351752	5.90595	0.0599894		-0.351752	5.20505	0.318283
-0.351412	5.90561	0.0598945		-0.351412	5.20475	0.31821
-0.351073	5.90527	0.0597996		-0.351073	5.20444	0.318137
-0.350733	5.90494	0.059705		-0.350733	5.20414	0.318064
-0.350394	5.9046	0.0596104		-0.350394	5.20383	0.317992
-0.350054	5.90427	0.059516		-0.350054	5.20353	0.317919
-0.349715	5.90393	0.0594217		-0.349715	5.20322	0.317846
-0.349375	5.9036	0.0593276		-0.349375	5.20292	0.317773
-0.349036	5.90327	0.0592335		-0.349036	5.20262	0.3177
-0.348696	5.90293	0.0591396		-0.348696	5.20231	0.317628
-0.348357	5.9026	0.0590458		-0.348357	5.20201	0.317555
-0.348017	5.90227	0.0589521		-0.348017	5.20171	0.317482
-0.347677	5.90194	0.0588585		-0.347677	5.2014	0.317409
-0.347338	5.9016	0.0587651		-0.347338	5.2011	0.317336
-0.346998	5.90127	0.0586717		-0.346998	5.2008	0.317263
-0.346659	5.90094	0.0585784		-0.346659	5.2005	0.31719
-0.346319	5.90061	0.0584852		-0.346319	5.20019	0.317117
-0.34598	5.90028	0.0583922		-0.34598	5.19989	0.317044
-0.34564	5.89995	0.0582992		-0.34564	5.19959	0.316971
-0.345301	5.89962	0.0582063		-0.345301	5.19929	0.316898
-0.344961	5.89929	0.0581135		-0.344961	5.19899	0.316825
-0.344622	5.89897	0.0580207		-0.344622	5.19869	0.316752
-0.344282	5.89864	0.0579281		-0.344282	5.19839	0.316679
-0.343943	5.89831	0.0578355		-0.343943	5.19809	0.316605
-0.343603	5.89798	0.057743		-0.343603	5.19779	0.316532
-0.343264	5.89765	0.0576506		-0.343264	5.19749	0.316459
-0.342924	5.89733	0.0575582		-0.342924	5.19719	0.316386
-0.342585	5.897	0.0574659		-0.342585	5.19689	0.316313
-0.342245	5.89668	0.0573737		-0.342245	5.19659	0.31624
-0.341906	5.89635	0.0572815		-0.341906	5.19629	0.316166
-0.341566	5.89602	0.0571894		-0.341566	5.19599	0.316093
-0.341227	5.8957	0.0570973		-0.341227	5.19569	0.31602
-0.340887	5.89538	0.0570053		-0.340887	5.1954	0.315946
-0.340547	5.89505	0.0569134		-0.340547	5.1951	0.315873
-0.340208	5.89473	0.0568214		-0.340208	5.1948	0.3158
-0.339868	5.8944	0.0567295		-0.339868	5.1945	0.315726
-0.339529	5.89408	0.0566377		-0.339529	5.19421	0.315653
-0.339189	5.89376	0.0565459		-0.339189	5.19391	0.31558
-0.33885	5.89344	0.0564541		-0.33885	5.19361	0.315506
-0.33851	5.89311	0.0563624		-0.33851	5.19331	0.315433
-0.338171	5.89279	0.0562707		-0.338171	5.19302	0.315359
-0.337831	5.89247	0.056179		-0.337831	5.19272	0.315286
-0.337492	5.89215	0.0560873		-0.337492	5.19242	0.315212
-0.337152	5.89183	0.0559956		-0.337152	5.19213	0.315139
-0.336813	5.89151	0.055904		-0.336813	5.19183	0.315065
-0.336473	5.89119	0.0558124		-0.336473	5.19154	0.314992
-0.336134	5.89087	0.0557207		-0.336134	5.19124	0.314918
-0.335794	5.89055	0.0556291		-0.335794	5.19095	0.314845
-0.335455	5.89023	0.0555375		-0.335455	5.19065	0.314771
-0.335115	5.88992	0.0554459		-0.335115	5.19036	0.314698
-0.334776	5.8896	0.0553543		-0.334776	5.19006	0.314624
-0.334436	5.88928	0.0552627		-0.334436	5.18977	0.31455
-0.334097	5.88896	0.0551711		-0.334097	5.18947	0.314477
-0.333757	5.88865	0.0550795		-0.333757	5.18918	0.314403
-0.333417	5.88833	0.0549878		-0.333417	5.18888	0.314329
-0.333078	5.88801	0.0548962		-0.333078	5.18859	0.314255
-0.332738	5.8877	0.0548045		-0.332738	5.1883	0.314182
-0.332399	5.88738	0.0547128		-0.332399	5.188	0.314108
-0.332059	5.88707	0.0546211		-0.332059	5.18771	0.314034
-0.33172	5.88675	0.0545293		-0.33172	5.18742	0.31396
-0.33138	5.88644	0.0544375		-0.33138	5.18712	0.313886
-0.331041	5.88613	0.0543457		-0.331041	5.18683	0.313812
-0.330701	5.88581	0.0542539		-0.330701	5.18654	0.313739
-0.330362	5.8855	0.054162		-0.330362	5.18624	0.313665
-0.330022	5.88519	0.0540701		-0.330022	5.18595	0.313591
-0.329683	5.88488	0.0539781		-0.329683	5.18566	0.313517
-0.329343	5.88456	0.0538861		-0.329343	5.18537	0.313443
-0.329004	5.88425	0.0537941		-0.329004	5.18508	0.313369
-0.328664	5.88394	0.053702		-0.328664	5.18478	0.313295
-0.328325	5.88363	0.0536098		-0.328325	5.18449	0.313221
-0.327985	5.88332	0.0535176		-0.327985	5.1842	0.313147
-0.327646	5.88301	0.0534254		-0.327646	5.18391	0.313073
-0.327306	5.8827	0.0533331		-0.327306	5.18362	0.312999
-0.326967	5.88239	0.0532407		-0.326967	5.18333	0.312924
-0.326627	5.88208	0.0531482		-0.326627	5.18304	0.31285
-0.326287	5.88177	0.0530557		-0.326287	5.18275	0.312776
-0.325948	5.88146	0.0529632		-0.325948	5.18246	0.312702
-0.325608	5.88116	0.0528705		-0.325608	5.18217	0.312628
-0.325269	5.88085	0.0527778		-0.325269	5.18188	0.312553
-0.324929	5.88054	0.052685		-0.324929	5.18159	0.312479
-0.32459	5.88023	0.0525922		-0.32459	5.1813	0.312405
-0.32425	5.87993	0.0524992		-0.32425	5.18101	0.312331
-0.323911	5.87962	0.0524062		-0.323911	5.18072	0.312256
-0.323571	5.87932	0.0523131		-0.323571	5.18043	0.312182
-0.323232	5.87901	0.0522199		-0.323232	5.18014	0.312108
-0.322892	5.87871	0.0521266		-0.322892	5.17985	0.312033
-0.322553	5.8784	0.0520333		-0.322553	5.17956	0.311959
-0.322213	5.8781	0.0519398		-0.322213	5.17927	0.311884
-0.321874	5.87779	0.0518463		-0.321874	5.17898	0.31181
-0.321534	5.87749	0.0517526		-0.321534	5.17869	0.311735
-0.321195	5.87719	0.0516589		-0.321195	5.1784	0.311661
-0.320855	5.87688	0.0515651		-0.320855	5.17812	0.311586
-0.320516	5.87658	0.0514711		-0.320516	5.17783	0.311512
-0.320176	5.87628	0.0513771		-0.320176	5.17754	0.311437
-0.319837	5.87598	0.051283		-0.319837	5.17725	0.311363
-0.319497	5.87568	0.0511887		-0.319497	5.17696	0.311288
-0.319157	5.87537	0.0510944		-0.319157	5.17668	0.311213
-0.318818	5.87507	0.051		-0.318818	5.17639	0.311139
-0.318478	5.87477	0.0509054		-0.318478	5.1761	0.311064
-0.318139	5.87447	0.0508108		-0.318139	5.17581	0.310989
-0.317799	5.87417	0.050716		-0.317799	5.17553	0.310914
-0.31746	5.87387	0.0506211		-0.31746	5.17524	0.31084
-0.31712	5.87358	0.0505261		-0.31712	5.17495	0.310765
-0.316781	5.87328	0.050431		-0.316781	5.17466	0.31069
-0.316441	5.87298	0.0503358		-0.316441	5.17438	0.310615
-0.316102	5.87268	0.0502405		-0.316102	5.17409	0.31054
-0.315762	5.87238	0.050145		-0.315762	5.1738	0.310465
-0.315423	5.87209	0.0500495		-0.315423	5.17352	0.31039
-0.315083	5.87179	0.0499538		-0.315083	5.17323	0.310315
-0.314744	5.87149	0.049858		-0.314744	5.17295	0.31024
-0.314404	5.8712	0.0497621		-0.314404	5.17266	0.310165
-0.314065	5.8709	0.049666		-0.314065	5.17237	0.31009
-0.313725	5.87061	0.0495699		-0.313725	5.17209	0.310015
-0.313386	5.87031	0.0494736		-0.313386	5.1718	0.30994
-0.313046	5.87002	0.0493772		-0.313046	5.17151	0.309865
-0.312707	5.86972	0.0492807		-0.312707	5.17123	0.30979
-0.312367	5.86943	0.049184		-0.312367	5.17094	0.309714
-0.312028	5.86913	0.0490873		-0.312028	5.17066	0.309639
-0.311688	5.86884	0.0489904		-0.311688	5.17037	0.309564
-0.311348	5.86855	0.0488934		-0.311348	5.17009	0.309489
-0.311009	5.86825	0.0487963		-0.311009	5.1698	0.309413
-0.310669	5.86796	0.048699		-0.310669	5.16952	0.309338
-0.31033	5.86767	0.0486017		-0.31033	5.16923	0.309263
-0.30999	5.86738	0.0485042		-0.30999	5.16895	0.309187
-0.309651	5.86709	0.0484066		-0.309651	5.16866	0.309112
-0.309311	5.8668	0.0483088		-0.309311	5.16838	0.309036
-0.308972	5.86651	0.048211		-0.308972	5.16809	0.308961
-0.308632	5.86622	0.048113		-0.308632	5.16781	0.308885
-0.308293	5.86593	0.0480149		-0.308293	5.16752	0.30881
-0.307953	5.86564	0.0479167		-0.307953	5.16724	0.308734
-0.307614	5.86535	0.0478184		-0.307614	5.16695	0.308659
-0.307274	5.86506	0.04772		-0.307274	5.16667	0.308583
-0.306935	5.86477	0.0476214		-0.306935	5.16639	0.308507
-0.306595	5.86448	0.0475228		-0.306595	5.1661	0.308432
-0.306256	5.86419	0.047424		-0.306256	5.16582	0.308356
-0.305916	5.86391	0.0473251		-0.305916	5.16553	0.30828
-0.305577	5.86362	0.0472261		-0.305577	5.16525	0.308204
-0.305237	5.86333	0.047127		-0.305237	5.16497	0.308129
-0.304898	5.86305	0.0470278		-0.304898	5.16468	0.308053
-0.304558	5.86276	0.0469285		-0.304558	5.1644	0.307977
-0.304218	5.86248	0.046829		-0.304218	5.16411	0.307901
-0.303879	5.86219	0.0467295		-0.303879	5.16383	0.307825
-0.303539	5.86191	0.0466299		-0.303539	5.16355	0.307749
-0.3032	5.86162	0.0465302		-0.3032	5.16326	0.307673
-0.30286	5.86134	0.0464304		-0.30286	5.16298	0.307597
-0.302521	5.86105	0.0463305		-0.302521	5.1627	0.307521
-0.302181	5.86077	0.0462305		-0.302181	5.16241	0.307445
-0.301842	5.86049	0.0461304		-0.301842	5.16213	0.307369
-0.301502	5.8602	0.0460303		-0.301502	5.16185	0.307292
-0.301163	5.85992	0.04593		-0.301163	5.16156	0.307216
-0.300823	5.85964	0.0458297		-0.300823	5.16128	0.30714
-0.300484	5.85936	0.0457293		-0.300484	5.161	0.307064
-0.300144	5.85907	0.0456289		-0.300144	5.16071	0.306987
-0.299805	5.85879	0.0455283		-0.299805	5.16043	0.306911
-0.299465	5.85851	0.0454277		-0.299465	5.16015	0.306834
-0.299126	5.85823	0.0453271		-0.299126	5.15986	0.306758
-0.298786	5.85795	0.0452264		-0.298786	5.15958	0.306682
-0.298447	5.85767	0.0451256		-0.298447	5.1593	0.306605
-0.298107	5.85739	0.0450248		-0.298107	5.15902	0.306529
-0.297768	5.85711	0.044924		-0.297768	5.15873	0.306452
-0.297428	5.85683	0.0448231		-0.297428	5.15845	0.306375
-0.297088	5.85656	0.0447221		-0.297088	5.15817	0.306299
-0.296749	5.85628	0.0446212		-0.296749	5.15788	0.306222
-0.296409	5.856	0.0445202		-0.296409	5.1576	0.306145
-0.29607	5.85572	0.0444192		-0.29607	5.15732	0.306068
-0.29573	5.85545	0.0443182		-0.29573	5.15704	0.305992
-0.295391	5.85517	0.0442172		-0.295391	5.15675	0.305915
-0.295051	5.85489	0.0441161		-0.295051	5.15647	0.305838
-0.294712	5.85462	0.0440151		-0.294712	5.15619	0.305761
-0.294372	5.85434	0.0439141		-0.294372	5.15591	0.305684
-0.294033	5.85406	0.0438131		-0.294033	5.15562	0.305607
-0.293693	5.85379	0.0437121		-0.293693	5.15534	0.30553
-0.293354	5.85351	0.0436111		-0.293354	5.15506	0.305453
-0.293014	5.85324	0.0435102		-0.293014	5.15478	0.305376
-0.292675	5.85297	0.0434093		-0.292675	5.15449	0.305299
-0.292335	5.85269	0.0433085		-0.292335	5.15421	0.305221
-0.291996	5.85242	0.0432077		-0.291996	5.15393	0.305144
-0.291656	5.85215	0.043107		-0.291656	5.15365	0.305067
-0.291317	5.85187	0.0430064		-0.291317	5.15337	0.304989
-0.290977	5.8516	0.0429058		-0.290977	5.15308	0.304912
-0.290638	5.85133	0.0428053		-0.290638	5.1528	0.304835
-0.290298	5.85106	0.0427049		-0.290298	5.15252	0.304757
-0.289958	5.85078	0.0426046		-0.289958	5.15224	0.30468
-0.289619	5.85051	0.0425045		-0.289619	5.15195	0.304602
-0.289279	5.85024	0.0424044		-0.289279	5.15167	0.304525
-0.28894	5.84997	0.0423045		-0.28894	5.15139	0.304447
-0.2886	5.8497	0.0422047		-0.2886	5.15111	0.304369
-0.288261	5.84943	0.042105		-0.288261	5.15082	0.304292
-0.287921	5.84916	0.0420056		-0.287921	5.15054	0.304214
-0.287582	5.84889	0.0419062		-0.287582	5.15026	0.304136
-0.287242	5.84863	0.0418071		-0.287242	5.14998	0.304058
-0.286903	5.84836	0.0417082		-0.286903	5.1497	0.30398
-0.286563	5.84809	0.0416094		-0.286563	5.14941	0.303902
-0.286224	5.84782	0.0415109		-0.286224	5.14913	0.303824
-0.285884	5.84755	0.0414126		-0.285884	5.14885	0.303746
-0.285545	5.84729	0.0413145		-0.285545	5.14857	0.303668
-0.285205	5.84702	0.0412167		-0.285205	5.14828	0.30359
-0.284866	5.84675	0.0411191		-0.284866	5.148	0.303512
-0.284526	5.84649	0.0410218		-0.284526	5.14772	0.303434
-0.284187	5.84622	0.0409247		-0.284187	5.14744	0.303355
-0.283847	5.84596	0.040828		-0.283847	5.14715	0.303277
-0.283508	5.84569	0.0407316		-0.283508	5.14687	0.303199
-0.283168	5.84543	0.0406355		-0.283168	5.14659	0.30312
-0.282828	5.84516	0.0405397		-0.282828	5.14631	0.303042
-0.282489	5.8449	0.0404443		-0.282489	5.14603	0.302963
-0.282149	5.84463	0.0403493		-0.282149	5.14574	0.302885
-0.28181	5.84437	0.0402546		-0.28181	5.14546	0.302806
-0.28147	5.84411	0.0401603		-0.28147	5.14518	0.302727
-0.281131	5.84384	0.0400665		-0.281131	5.14489	0.302649
-0.280791	5.84358	0.039973		-0.280791	5.14461	0.30257
-0.280452	5.84332	0.03988		-0.280452	5.14433	0.302491
-0.280112	5.84306	0.0397874		-0.280112	5.14405	0.302412
-0.279773	5.84279	0.0396954		-0.279773	5.14376	0.302333
-0.279433	5.84253	0.0396038		-0.279433	5.14348	0.302254
-0.279094	5.84227	0.0395127		-0.279094	5.1432	0.302175
-0.278754	5.84201	0.0394221		-0.278754	5.14292	0.302096
-0.278415	5.84175	0.0393321		-0.278415	5.14263	0.302017
-0.278075	5.84149	0.0392427		-0.278075	5.14235	0.301938
-0.277736	5.84123	0.0391538		-0.277736	5.14207	0.301859
-0.277396	5.84097	0.0390655		-0.277396	5.14178	0.301779
-0.277057	5.84071	0.0389778		-0.277057	5.1415	0.3017
-0.276717	5.84045	0.0388908		-0.276717	5.14122	0.301621
-0.276378	5.8402	0.0388044		-0.276378	5.14094	0.301541
-0.276038	5.83994	0.0387187		-0.276038	5.14065	0.301462
-0.275698	5.83968	0.0386337		-0.275698	5.14037	0.301382
-0.275359	5.83942	0.0385494		-0.275359	5.14009	0.301302
-0.275019	5.83917	0.0384658		-0.275019	5.1398	0.301223
-0.27468	5.83891	0.038383		-0.27468	5.13952	0.301143
-0.27434	5.83865	0.038301		-0.27434	5.13924	0.301063
-0.274001	5.8384	0.0382197		-0.274001	5.13895	0.300983
-0.273661	5.83814	0.0381393		-0.273661	5.13867	0.300904
-0.273322	5.83789	0.0380598		-0.273322	5.13839	0.300824
-0.272982	5.83763	0.0379811		-0.272982	5.1381	0.300744
-0.272643	5.83738	0.0379032		-0.272643	5.13782	0.300663
-0.272303	5.83712	0.0378264		-0.272303	5.13753	0.300583
-0.271964	5.83687	0.0377504		-0.271964	5.13725	0.300503
-0.271624	5.83661	0.0376754		-0.271624	5.13697	0.300423
-0.271285	5.83636	0.0376014		-0.271285	5.13668	0.300343
-0.270945	5.83611	0.0375284		-0.270945	5.1364	0.300262
-0.270606	5.83585	0.0374565		-0.270606	5.13611	0.300182
-0.270266	5.8356	0.0373856		-0.270266	5.13583	0.300101
-0.269927	5.83535	0.0373158		-0.269927	5.13555	0.300021
-0.269587	5.8351	0.0372471		-0.269587	5.13526	0.29994
-0.269248	5.83484	0.0371796		-0.269248	5.13498	0.299859
-0.268908	5.83459	0.0371132		-0.268908	5.13469	0.299779
-0.268568	5.83434	0.037048		-0.268568	5.13441	0.299698
-0.268229	5.83409	0.0369841		-0.268229	5.13412	0.299617
-0.267889	5.83384	0.0369214		-0.267889	5.13384	0.299536
-0.26755	5.83359	0.0368599		-0.26755	5.13355	0.299455
-0.26721	5.83334	0.0367998		-0.26721	5.13327	0.299374
-0.266871	5.83309	0.0367411		-0.266871	5.13298	0.299293
-0.266531	5.83284	0.0366836		-0.266531	5.1327	0.299212
-0.266192	5.83259	0.0366276		-0.266192	5.13241	0.299131
-0.265852	5.83234	0.036573		-0.265852	5.13213	0.299049
-0.265513	5.8321	0.0365199		-0.265513	5.13184	0.298968
-0.265173	5.83185	0.0364682		-0.265173	5.13156	0.298886
-0.264834	5.8316	0.0364181		-0.264834	5.13127	0.298805
-0.264494	5.83135	0.0363695		-0.264494	5.13099	0.298723
-0.264155	5.83111	0.0363225		-0.264155	5.1307	0.298642
-0.263815	5.83086	0.0362771		-0.263815	5.13042	0.29856
-0.263476	5.83061	0.0362333		-0.263476	5.13013	0.298478
-0.263136	5.83037	0.0361911		-0.263136	5.12984	0.298396
-0.262797	5.83012	0.0361507		-0.262797	5.12956	0.298314
-0.262457	5.82988	0.036112		-0.262457	5.12927	0.298232
-0.262118	5.82963	0.0360751		-0.262118	5.12899	0.29815
-0.261778	5.82939	0.03604		-0.261778	5.1287	0.298068
-0.261439	5.82914	0.0360067		-0.261439	5.12841	0.297986
-0.261099	5.8289	0.0359752		-0.261099	5.12813	0.297904
-0.260759	5.82865	0.0359456		-0.260759	5.12784	0.297821
-0.26042	5.82841	0.035918		-0.26042	5.12755	0.297739
-0.26008	5.82817	0.0358923		-0.26008	5.12727	0.297657
-0.259741	5.82792	0.0358686		-0.259741	5.12698	0.297574
-0.259401	5.82768	0.0358469		-0.259401	5.12669	0.297491
-0.259062	5.82744	0.0358272		-0.259062	5.1264	0.297409
-0.258722	5.8272	0.0358097		-0.258722	5.12612	0.297326
-0.258383	5.82695	0.0357942		-0.258383	5.12583	0.297243
-0.258043	5.82671	0.0357809		-0.258043	5.12554	0.29716
-0.257704	5.82647	0.0357698		-0.257704	5.12525	0.297077
-0.257364	5.82623	0.0357609		-0.257364	5.12497	0.296994
-0.257025	5.82599	0.0357542		-0.257025	5.12468	0.296911
-0.256685	5.82575	0.0357498		-0.256685	5.12439	0.296828
-0.256346	5.82551	0.0357477		-0.256346	5.1241	0.296745
-0.256006	5.82527	0.0357479		-0.256006	5.12381	0.296661
-0.255667	5.82503	0.0357505		-0.255667	5.12353	0.296578
-0.255327	5.82479	0.0357555		-0.255327	5.12324	0.296494
-0.254988	5.82455	0.0357629		-0.254988	5.12295	0.296411
-0.254648	5.82432	0.0357728		-0.254648	5.12266	0.296327
-0.254309	5.82408	0.0357851		-0.254309	5.12237	0.296243
-0.253969	5.82384	0.0358		-0.253969	5.12208	0.296159
-0.253629	5.8236	0.0358175		-0.253629	5.12179	0.296076
-0.25329	5.82337	0.0358375		-0.25329	5.1215	0.295992
-0.25295	5.82313	0.0358601		-0.25295	5.12121	0.295907
-0.252611	5.82289	0.0358853		-0.252611	5.12092	0.295823
-0.252271	5.82266	0.0359132		-0.252271	5.12063	0.295739
-0.251932	5.82242	0.0359438		-0.251932	5.12034	0.295655
-0.251592	5.82218	0.0359772		-0.251592	5.12005	0.29557
-0.251253	5.82195	0.0360132		-0.251253	5.11976	0.295486
-0.250913	5.82171	0.0360521		-0.250913	5.11947	0.295401
-0.250574	5.82148	0.0360937		-0.250574	5.11918	0.295317
-0.250234	5.82124	0.0361382		-0.250234	5.11889	0.295232
-0.249895	5.82101	0.0361855		-0.249895	5.1186	0.295147
-0.249555	5.82078	0.0362357		-0.249555	5.11831	0.295062
-0.249216	5.82054	0.0362888		-0.249216	5.11802	0.294977
-0.248876	5.82031	0.0363448		-0.248876	5.11773	0.294892
-0.248537	5.82008	0.0364037		-0.248537	5.11744	0.294807
-0.248197	5.81984	0.0364657		-0.248197	5.11714	0.294722
-0.247858	5.81961	0.0365306		-0.247858	5.11685	0.294637
-0.247518	5.81938	0.0365985		-0.247518	5.11656	0.294551
-0.247179	5.81915	0.0366694		-0.247179	5.11627	0.294466
-0.246839	5.81892	0.0367434		-0.246839	5.11598	0.29438
-0.246499	5.81868	0.0368205		-0.246499	5.11568	0.294295
-0.24616	5.81845	0.0369007		-0.24616	5.11539	0.294209
-0.24582	5.81822	0.0369839		-0.24582	5.1151	0.294123
-0.245481	5.81799	0.0370703		-0.245481	5.1148	0.294037
-0.245141	5.81776	0.0371599		-0.245141	5.11451	0.293951
-0.244802	5.81753	0.0372526		-0.244802	5.11422	0.293865
-0.244462	5.8173	0.0373485		-0.244462	5.11393	0.293779
-0.244123	5.81707	0.0374475		-0.244123	5.11363	0.293693
-0.243783	5.81685	0.0375498		-0.243783	5.11334	0.293607
-0.243444	5.81662	0.0376553		-0.243444	5.11304	0.29352
-0.243104	5.81639	0.037764		-0.243104	5.11275	0.293434
-0.242765	5.81616	0.037876		-0.242765	5.11246	0.293347
-0.242425	5.81593	0.0379912		-0.242425	5.11216	0.29326
-0.242086	5.81571	0.0381096		-0.242086	5.11187	0.293173
-0.241746	5.81548	0.0382314		-0.241746	5.11157	0.293087
-0.241407	5.81525	0.0383564		-0.241407	5.11128	0.293
-0.241067	5.81502	0.0384848		-0.241067	5.11098	0.292912
-0.240728	5.8148	0.0386164		-0.240728	5.11069	0.292825
-0.240388	5.81457	0.0387514		-0.240388	5.11039	0.292738
-0.240049	5.81435	0.0388896		-0.240049	5.11009	0.292651
-0.239709	5.81412	0.0390312		-0.239709	5.1098	0.292563
-0.239369	5.8139	0.0391761		-0.239369	5.1095	0.292476
-0.23903	5.81367	0.0393244		-0.23903	5.10921	0.292388
-0.23869	5.81345	0.039476		-0.23869	5.10891	0.2923
-0.238351	5.81322	0.0396309		-0.238351	5.10861	0.292212
-0.238011	5.813	0.0397892		-0.238011	5.10832	0.292124
-0.237672	5.81278	0.0399508		-0.237672	5.10802	0.292036
-0.237332	5.81255	0.0401158		-0.237332	5.10772	0.291948
-0.236993	5.81233	0.0402842		-0.236993	5.10742	0.29186
-0.236653	5.81211	0.0404558		-0.236653	5.10713	0.291772
-0.236314	5.81188	0.0406309		-0.236314	5.10683	0.291683
-0.235974	5.81166	0.0408093		-0.235974	5.10653	0.291595
-0.235635	5.81144	0.040991		-0.235635	5.10623	0.291506
-0.235295	5.81122	0.0411761		-0.235295	5.10593	0.291417
-0.234956	5.811	0.0413646		-0.234956	5.10563	0.291329
-0.234616	5.81078	0.0415564		-0.234616	5.10533	0.29124
-0.234277	5.81056	0.0417516		-0.234277	5.10504	0.291151
-0.233937	5.81034	0.04195		-0.233937	5.10474	0.291062
-0.233598	5.81012	0.0421519		-0.233598	5.10444	0.290972
-0.233258	5.8099	0.0423571		-0.233258	5.10414	0.290883
-0.232919	5.80968	0.0425656		-0.232919	5.10384	0.290794
-0.232579	5.80946	0.0427774		-0.232579	5.10354	0.290704
-0.232239	5.80924	0.0429925		-0.232239	5.10324	0.290614
-0.2319	5.80902	0.043211		-0.2319	5.10293	0.290525
-0.23156	5.8088	0.0434328		-0.23156	5.10263	0.290435
-0.231221	5.80858	0.0436578		-0.231221	5.10233	0.290345
-0.230881	5.80836	0.0438862		-0.230881	5.10203	0.290255
-0.230542	5.80815	0.0441177		-0.230542	5.10173	0.290165
-0.230202	5.80793	0.0443525		-0.230202	5.10143	0.290074
-0.229863	5.80771	0.0445905		-0.229863	5.10113	0.289984
-0.229523	5.8075	0.0448317		-0.229523	5.10082	0.289894
-0.229184	5.80728	0.045076		-0.229184	5.10052	0.289803
-0.228844	5.80706	0.0453235		-0.228844	5.10022	0.289712
-0.228505	5.80685	0.0455742		-0.228505	5.09991	0.289622
-0.228165	5.80663	0.0458279		-0.228165	5.09961	0.289531
-0.227826	5.80641	0.0460847		-0.227826	5.09931	0.28944
-0.227486	5.8062	0.0463445		-0.227486	5.099	0.289349
-0.227147	5.80598	0.0466074		-0.227147	5.0987	0.289258
-0.226807	5.80577	0.0468733		-0.226807	5.0984	0.289167
-0.226468	5.80555	0.0471421		-0.226468	5.09809	0.289075
-0.226128	5.80534	0.047414		-0.226128	5.09779	0.288984
-0.225789	5.80513	0.0476888		-0.225789	5.09748	0.288892
-0.225449	5.80491	0.0479664		-0.225449	5.09718	0.288801
-0.225109	5.8047	0.048247		-0.225109	5.09687	0.288709
-0.22477	5.80448	0.0485305		-0.22477	5.09657	0.288618
-0.22443	5.80427	0.0488168		-0.22443	5.09626	0.288526
-0.224091	5.80406	0.0491059		-0.224091	5.09596	0.288434
-0.223751	5.80385	0.0493978		-0.223751	5.09565	0.288342
-0.223412	5.80363	0.0496924		-0.223412	5.09534	0.28825
-0.223072	5.80342	0.0499898		-0.223072	5.09504	0.288158
-0.222733	5.80321	0.05029		-0.222733	5.09473	0.288066
-0.222393	5.803	0.0505928		-0.222393	5.09443	0.287973
-0.222054	5.80278	0.0508983		-0.222054	5.09412	0.287881
-0.221714	5.80257	0.0512064		-0.221714	5.09381	0.287789
-0.221375	5.80236	0.0515171		-0.221375	5.0935	0.287696
-0.221035	5.80215	0.0518305		-0.221035	5.0932	0.287604
-0.220696	5.80194	0.0521464		-0.220696	5.09289	0.287511
-0.220356	5.80173	0.0524648		-0.220356	5.09258	0.287418
-0.220017	5.80151	0.0527858		-0.220017	5.09227	0.287326
-0.219677	5.8013	0.0531093		-0.219677	5.09196	0.287233
-0.219338	5.80109	0.0534352		-0.219338	5.09165	0.28714
-0.218998	5.80088	0.0537636		-0.218998	5.09135	0.287047
-0.218659	5.80067	0.0540943		-0.218659	5.09104	0.286954
-0.218319	5.80046	0.0544275		-0.218319	5.09073	0.286861
-0.21798	5.80025	0.0547631		-0.21798	5.09042	0.286768
-0.21764	5.80004	0.055101		-0.21764	5.09011	0.286675
-0.2173	5.79983	0.0554412		-0.2173	5.0898	0.286582
-0.216961	5.79962	0.0557837		-0.216961	5.08949	0.286488
-0.216621	5.79941	0.0561284		-0.216621	5.08918	0.286395
-0.216282	5.7992	0.0564755		-0.216282	5.08887	0.286302
-0.215942	5.79899	0.0568247		-0.215942	5.08856	0.286208
-0.215603	5.79878	0.0571761		-0.215603	5.08825	0.286115
-0.215263	5.79857	0.0575297		-0.215263	5.08794	0.286021
-0.214924	5.79837	0.0578855		-0.214924	5.08762	0.285927
-0.214584	5.79816	0.0582433		-0.214584	5.08731	0.285834
-0.214245	5.79795	0.0586033		-0.214245	5.087	0.28574
-0.213905	5.79774	0.0589654		-0.213905	5.08669	0.285646
-0.213566	5.79753	0.0593295		-0.213566	5.08638	0.285552
-0.213226	5.79732	0.0596956		-0.213226	5.08606	0.285459
-0.212887	5.79711	0.0600637		-0.212887	5.08575	0.285365
-0.212547	5.7969	0.0604339		-0.212547	5.08544	0.285271
-0.212208	5.7967	0.0608059		-0.212208	5.08513	0.285177
-0.211868	5.79649	0.0611799		-0.211868	5.08481	0.285083
-0.211529	5.79628	0.0615559		-0.211529	5.0845	0.284989
-0.211189	5.79607	0.0619337		-0.211189	5.08419	0.284895
-0.21085	5.79586	0.0623134		-0.21085	5.08387	0.284801
-0.21051	5.79565	0.0626949		-0.21051	5.08356	0.284706
-0.21017	5.79545	0.0630783		-0.21017	5.08325	0.284612
-0.209831	5.79524	0.0634634		-0.209831	5.08293	0.284518
-0.209491	5.79503	0.0638503		-0.209491	5.08262	0.284424
-0.209152	5.79482	0.064239		-0.209152	5.0823	0.284329
-0.208812	5.79461	0.0646294		-0.208812	5.08199	0.284235
-0.208473	5.79441	0.0650216		-0.208473	5.08167	0.284141
-0.208133	5.7942	0.0654154		-0.208133	5.08136	0.284046
-0.207794	5.79399	0.0658109		-0.207794	5.08104	0.283952
-0.207454	5.79378	0.066208		-0.207454	5.08073	0.283858
-0.207115	5.79358	0.0666068		-0.207115	5.08041	0.283763
-0.206775	5.79337	0.0670072		-0.206775	5.0801	0.283669
-0.206436	5.79316	0.0674091		-0.206436	5.07978	0.283574
-0.206096	5.79295	0.0678126		-0.206096	5.07946	0.28348
-0.205757	5.79274	0.0682177		-0.205757	5.07915	0.283385
-0.205417	5.79254	0.0686243		-0.205417	5.07883	0.28329
-0.205078	5.79233	0.0690324		-0.205078	5.07851	0.283196
-0.204738	5.79212	0.0694419		-0.204738	5.0782	0.283101
-0.204399	5.79191	0.069853		-0.204399	5.07788	0.283007
-0.204059	5.79171	0.0702654		-0.204059	5.07756	0.282912
-0.20372	5.7915	0.0706793		-0.20372	5.07724	0.282817
-0.20338	5.79129	0.0710946		-0.20338	5.07693	0.282723
-0.20304	5.79108	0.0715113		-0.20304	5.07661	0.282628
-0.202701	5.79087	0.0719294		-0.202701	5.07629	0.282534
-0.202361	5.79067	0.0723488		-0.202361	5.07597	0.282439
-0.202022	5.79046	0.0727695		-0.202022	5.07565	0.282344
-0.201682	5.79025	0.0731915		-0.201682	5.07534	0.282249
-0.201343	5.79004	0.0736148		-0.201343	5.07502	0.282155
-0.201003	5.78983	0.0740394		-0.201003	5.0747	0.28206
-0.200664	5.78963	0.0744652		-0.200664	5.07438	0.281965
-0.200324	5.78942	0.0748922		-0.200324	5.07406	0.281871
-0.199985	5.78921	0.0753205		-0.199985	5.07374	0.281776
-0.199645	5.789	0.07575		-0.199645	5.07342	0.281681
-0.199306	5.78879	0.0761806		-0.199306	5.0731	0.281587
-0.198966	5.78859	0.0766124		-0.198966	5.07278	0.281492
-0.198627	5.78838	0.0770453		-0.198627	5.07246	0.281397
-0.198287	5.78817	0.0774794		-0.198287	5.07214	0.281303
-0.197948	5.78796	0.0779145		-0.197948	5.07182	0.281208
-0.197608	5.78775	0.0783507		-0.197608	5.0715	0.281113
-0.197269	5.78754	0.078788		-0.197269	5.07118	0.281019
-0.196929	5.78733	0.0792264		-0.196929	5.07086	0.280924
-0.19659	5.78712	0.0796658		-0.19659	5.07054	0.280829
-0.19625	5.78691	0.0801062		-0.19625	5.07021	0.280735
-0.19591	5.78671	0.0805476		-0.19591	5.06989	0.28064
-0.195571	5.7865	0.08099		-0.195571	5.06957	0.280546
-0.195231	5.78629	0.0814333		-0.195231	5.06925	0.280451
-0.194892	5.78608	0.0818776		-0.194892	5.06893	0.280357
-0.194552	5.78587	0.0823228		-0.194552	5.0686	0.280262
-0.194213	5.78566	0.082769		-0.194213	5.06828	0.280168
-0.193873	5.78545	0.083216		-0.193873	5.06796	0.280073
-0.193534	5.78524	0.0836639		-0.193534	5.06764	0.279979
-0.193194	5.78503	0.0841127		-0.193194	5.06731	0.279884
-0.192855	5.78482	0.0845623		-0.192855	5.06699	0.27979
-0.192515	5.78461	0.0850128		-0.192515	5.06667	0.279695
-0.192176	5.7844	0.085464		-0.192176	5.06634	0.279601
-0.191836	5.78419	0.0859161		-0.191836	5.06602	0.279507
-0.191497	5.78398	0.086369		-0.191497	5.0657	0.279413
-0.191157	5.78376	0.0868226		-0.191157	5.06537	0.279318
-0.190818	5.78355	0.087277		-0.190818	5.06505	0.279224
-0.190478	5.78334	0.0877321		-0.190478	5.06472	0.27913
-0.190139	5.78313	0.0881879		-0.190139	5.0644	0.279036
-0.189799	5.78292	0.0886445		-0.189799	5.06408	0.278942
-0.18946	5.78271	0.0891017		-0.18946	5.06375	0.278848
-0.18912	5.78249	0.0895596		-0.18912	5.06343	0.278754
-0.18878	5.78228	0.0900182		-0.18878	5.0631	0.27866
-0.188441	5.78207	0.0904774		-0.188441	5.06278	0.278566
-0.188101	5.78186	0.0909372		-0.188101	5.06245	0.278472
-0.187762	5.78165	0.0913977		-0.187762	5.06212	0.278378
-0.187422	5.78143	0.0918587		-0.187422	5.0618	0.278284
-0.187083	5.78122	0.0923204		-0.187083	5.06147	0.27819
-0.186743	5.78101	0.0927826		-0.186743	5.06115	0.278097
-0.186404	5.78079	0.0932453		-0.186404	5.06082	0.278003
-0.186064	5.78058	0.0937086		-0.186064	5.06049	0.277909
-0.185725	5.78036	0.0941725		-0.185725	5.06017	0.277816
-0.185385	5.78015	0.0946368		-0.185385	5.05984	0.277722
-0.185046	5.77994	0.0951016		-0.185046	5.05951	0.277629
-0.184706	5.77972	0.095567		-0.184706	5.05919	0.277535
-0.184367	5.77951	0.0960328		-0.184367	5.05886	0.277442
-0.184027	5.77929	0.096499		-0.184027	5.05853	0.277349
-0.183688	5.77908	0.0969657		-0.183688	5.05821	0.277256
-0.183348	5.77886	0.0974328		-0.183348	5.05788	0.277162
-0.183009	5.77865	0.0979003		-0.183009	5.05755	0.277069
-0.182669	5.77843	0.0983682		-0.182669	5.05722	0.276976
-0.18233	5.77821	0.0988365		-0.18233	5.0569	0.276883
-0.18199	5.778	0.0993052		-0.18199	5.05657	0.276791
-0.18165	5.77778	0.0997743		-0.18165	5.05624	0.276698
-0.181311	5.77756	0.100244		-0.181311	5.05591	0.276605
-0.180971	5.77735	0.100713		-0.180971	5.05558	0.276512
-0.180632	5.77713	0.101183		-0.180632	5.05525	0.27642
-0.180292	5.77691	0.101654		-0.180292	5.05492	0.276327
-0.179953	5.77669	0.102124		-0.179953	5.05459	0.276235
-0.179613	5.77647	0.102595		-0.179613	5.05427	0.276142
-0.179274	5.77625	0.103066		-0.179274	5.05394	0.27605
-0.178934	5.77604	0.103538		-0.178934	5.05361	0.275958
-0.178595	5.77582	0.104009		-0.178595	5.05328	0.275866
-0.178255	5.7756	0.104481		-0.178255	5.05295	0.275774
-0.177916	5.77538	0.104953		-0.177916	5.05262	0.275682
-0.177576	5.77516	0.105426		-0.177576	5.05229	0.27559
-0.177237	5.77494	0.105898		-0.177237	5.05196	0.275498
-0.176897	5.77472	0.106371		-0.176897	5.05163	0.275406
-0.176558	5.7745	0.106844		-0.176558	5.0513	0.275315
-0.176218	5.77427	0.107317		-0.176218	5.05097	0.275223
-0.175879	5.77405	0.10779		-0.175879	5.05063	0.275132
-0.175539	5.77383	0.108263		-0.175539	5.0503	0.27504
-0.1752	5.77361	0.108736		-0.1752	5.04997	0.274949
-0.17486	5.77339	0.10921		-0.17486	5.04964	0.274858
-0.17452	5.77316	0.109683		-0.17452	5.04931	0.274767
-0.174181	5.77294	0.110157		-0.174181	5.04898	0.274676
-0.173841	5.77272	0.11063		-0.173841	5.04865	0.274585
-0.173502	5.77249	0.111104		-0.173502	5.04831	0.274494
-0.173162	5.77227	0.111578		-0.173162	5.04798	0.274404
-0.172823	5.77204	0.112051		-0.172823	5.04765	0.274313
-0.172483	5.77182	0.112525		-0.172483	5.04732	0.274223
-0.172144	5.77159	0.112999		-0.172144	5.04699	0.274132
-0.171804	5.77137	0.113473		-0.171804	5.04665	0.274042
-0.171465	5.77114	0.113946		-0.171465	5.04632	0.273952
-0.171125	5.77091	0.11442		-0.171125	5.04599	0.273862
-0.170786	5.77069	0.114894		-0.170786	5.04566	0.273772
-0.170446	5.77046	0.115367		-0.170446	5.04532	0.273682
-0.170107	5.77023	0.115841		-0.170107	5.04499	0.273592
-0.169767	5.77	0.116314		-0.169767	5.04466	0.273503
-0.169428	5.76978	0.116787		-0.169428	5.04432	0.273414
-0.169088	5.76955	0.117261		-0.169088	5.04399	0.273324
-0.168749	5.76932	0.117734		-0.168749	5.04366	0.273235
-0.168409	5.76909	0.118207		-0.168409	5.04332	0.273146
-0.16807	5.76886	0.118679		-0.16807	5.04299	0.273057
-0.16773	5.76863	0.119152		-0.16773	5.04265	0.272968
-0.167391	5.7684	0.119625		-0.167391	5.04232	0.27288
-0.167051	5.76817	0.120097		-0.167051	5.04199	0.272791
-0.166711	5.76793	0.120569		-0.166711	5.04165	0.272703
-0.166372	5.7677	0.121041		-0.166372	5.04132	0.272614
-0.166032	5.76747	0.121513		-0.166032	5.04098	0.272526
-0.165693	5.76724	0.121984		-0.165693	5.04065	0.272438
-0.165353	5.767	0.122455		-0.165353	5.04031	0.27235
-0.165014	5.76677	0.122927		-0.165014	5.03998	0.272263
-0.164674	5.76654	0.123397		-0.164674	5.03964	0.272175
-0.164335	5.7663	0.123868		-0.164335	5.03931	0.272087
-0.163995	5.76607	0.124338		-0.163995	5.03897	0.272
-0.163656	5.76583	0.124808		-0.163656	5.03863	0.271913
-0.163316	5.7656	0.125278		-0.163316	5.0383	0.271826
-0.162977	5.76536	0.125747		-0.162977	5.03796	0.271739
-0.162637	5.76512	0.126216		-0.162637	5.03763	0.271652
-0.162298	5.76488	0.126685		-0.162298	5.03729	0.271566
-0.161958	5.76465	0.127153		-0.161958	5.03695	0.271479
-0.161619	5.76441	0.127621		-0.161619	5.03662	0.271393
-0.161279	5.76417	0.128089		-0.161279	5.03628	0.271307
-0.16094	5.76393	0.128556		-0.16094	5.03595	0.271221
-0.1606	5.76369	0.129023		-0.1606	5.03561	0.271135
-0.160261	5.76345	0.12949		-0.160261	5.03527	0.27105
-0.159921	5.76321	0.129956		-0.159921	5.03493	0.270964
-0.159581	5.76297	0.130422		-0.159581	5.0346	0.270879
-0.159242	5.76273	0.130887		-0.159242	5.03426	0.270794
-0.158902	5.76249	0.131352		-0.158902	5.03392	0.270709
-0.158563	5.76224	0.131816		-0.158563	5.03359	0.270624
-0.158223	5.762	0.13228		-0.158223	5.03325	0.27054
-0.157884	5.76176	0.132744		-0.157884	5.03291	0.270455
-0.157544	5.76151	0.133207		-0.157544	5.03257	0.270371
-0.157205	5.76127	0.13367		-0.157205	5.03223	0.270287
-0.156865	5.76102	0.134132		-0.156865	5.0319	0.270203
-0.156526	5.76078	0.134593		-0.156526	5.03156	0.270119
-0.156186	5.76053	0.135054		-0.156186	5.03122	0.270036
-0.155847	5.76028	0.135515		-0.155847	5.03088	0.269952
-0.155507	5.76004	0.135975		-0.155507	5.03054	0.269869
-0.155168	5.75979	0.136435		-0.155168	5.03021	0.269786
-0.154828	5.75954	0.136894		-0.154828	5.02987	0.269703
-0.154489	5.75929	0.137352		-0.154489	5.02953	0.269621
-0.154149	5.75904	0.13781		-0.154149	5.02919	0.269538
-0.15381	5.75879	0.138267		-0.15381	5.02885	0.269456
-0.15347	5.75854	0.138724		-0.15347	5.02851	0.269374
-0.153131	5.75829	0.13918		-0.153131	5.02817	0.269292
-0.152791	5.75804	0.139635		-0.152791	5.02783	0.269211
-0.152451	5.75778	0.14009		-0.152451	5.02749	0.269129
-0.152112	5.75753	0.140545		-0.152112	5.02715	0.269048
-0.151772	5.75728	0.140998		-0.151772	5.02681	0.268967
-0.151433	5.75702	0.141451		-0.151433	5.02647	0.268886
-0.151093	5.75677	0.141904		-0.151093	5.02613	0.268806
-0.150754	5.75651	0.142355		-0.150754	5.02579	0.268725
-0.150414	5.75626	0.142806		-0.150414	5.02545	0.268645
-0.150075	5.756	0.143257		-0.150075	5.02511	0.268565
-0.149735	5.75575	0.143706		-0.149735	5.02477	0.268485
-0.149396	5.75549	0.144155		-0.149396	5.02443	0.268406
-0.149056	5.75523	0.144604		-0.149056	5.02409	0.268327
-0.148717	5.75497	0.145051		-0.148717	5.02375	0.268248
-0.148377	5.75471	0.145498		-0.148377	5.02341	0.268169
-0.148038	5.75445	0.145944		-0.148038	5.02307	0.26809
-0.147698	5.75419	0.14639		-0.147698	5.02273	0.268012
-0.147359	5.75393	0.146834		-0.147359	5.02239	0.267934
-0.147019	5.75367	0.147278		-0.147019	5.02205	0.267856
-0.14668	5.7534	0.147722		-0.14668	5.02171	0.267778
-0.14634	5.75314	0.148164		-0.14634	5.02136	0.267701
-0.146001	5.75288	0.148606		-0.146001	5.02102	0.267623
-0.145661	5.75261	0.149046		-0.145661	5.02068	0.267546
-0.145321	5.75235	0.149486		-0.145321	5.02034	0.26747
-0.144982	5.75208	0.149926		-0.144982	5.02	0.267393
-0.144642	5.75182	0.150364		-0.144642	5.01966	0.267317
-0.144303	5.75155	0.150802		-0.144303	5.01931	0.267241
-0.143963	5.75128	0.151239		-0.143963	5.01897	0.267165
-0.143624	5.75101	0.151675		-0.143624	5.01863	0.26709
-0.143284	5.75074	0.15211		-0.143284	5.01829	0.267014
-0.142945	5.75047	0.152544		-0.142945	5.01795	0.26694
-0.142605	5.7502	0.152978		-0.142605	5.0176	0.266865
-0.142266	5.74993	0.15341		-0.142266	5.01726	0.26679
-0.141926	5.74966	0.153842		-0.141926	5.01692	0.266716
-0.141587	5.74939	0.154273		-0.141587	5.01657	0.266642
-0.141247	5.74912	0.154703		-0.141247	5.01623	0.266569
-0.140908	5.74884	0.155132		-0.140908	5.01589	0.266495
-0.140568	5.74857	0.15556		-0.140568	5.01555	0.266422
-0.140229	5.74829	0.155987		-0.140229	5.0152	0.266349
-0.139889	5.74802	0.156414		-0.139889	5.01486	0.266277
-0.13955	5.74774	0.156839		-0.13955	5.01452	0.266205
-0.13921	5.74746	0.157264		-0.13921	5.01417	0.266133
-0.138871	5.74718	0.157688		-0.138871	5.01383	0.266061
-0.138531	5.74691	0.15811		-0.138531	5.01349	0.265989
-0.138191	5.74663	0.158532		-0.138191	5.01314	0.265918
-0.137852	5.74635	0.158953		-0.137852	5.0128	0.265847
-0.137512	5.74606	0.159373		-0.137512	5.01246	0.265777
-0.137173	5.74578	0.159792		-0.137173	5.01211	0.265707
-0.136833	5.7455	0.16021		-0.136833	5.01177	0.265637
-0.136494	5.74522	0.160627		-0.136494	5.01142	0.265567
-0.136154	5.74493	0.161043		-0.136154	5.01108	0.265498
-0.135815	5.74465	0.161457		-0.135815	5.01074	0.265429
-0.135475	5.74436	0.161871		-0.135475	5.01039	0.26536
-0.135136	5.74408	0.162284		-0.135136	5.01005	0.265292
-0.134796	5.74379	0.162696		-0.134796	5.0097	0.265223
-0.134457	5.7435	0.163107		-0.134457	5.00936	0.265156
-0.134117	5.74321	0.163517		-0.134117	5.00901	0.265088
-0.133778	5.74292	0.163926		-0.133778	5.00867	0.265021
-0.133438	5.74263	0.164334		-0.133438	5.00832	0.264954
-0.133099	5.74234	0.164741		-0.133099	5.00798	0.264888
-0.132759	5.74205	0.165147		-0.132759	5.00763	0.264821
-0.13242	5.74176	0.165552		-0.13242	5.00729	0.264756
-0.13208	5.74147	0.165956		-0.13208	5.00694	0.26469
-0.131741	5.74117	0.166358		-0.131741	5.0066	0.264625
-0.131401	5.74088	0.16676		-0.131401	5.00625	0.26456
-0.131061	5.74058	0.167161		-0.131061	5.00591	0.264495
-0.130722	5.74029	0.16756		-0.130722	5.00556	0.264431
-0.130382	5.73999	0.167958		-0.130382	5.00522	0.264367
-0.130043	5.73969	0.168356		-0.130043	5.00487	0.264304
-0.129703	5.73939	0.168752		-0.129703	5.00453	0.264241
-0.129364	5.73909	0.169147		-0.129364	5.00418	0.264178
-0.129024	5.73879	0.169541		-0.129024	5.00383	0.264116
-0.128685	5.73849	0.169934		-0.128685	5.00349	0.264054
-0.128345	5.73819	0.170326		-0.128345	5.00314	0.263992
-0.128006	5.73789	0.170717		-0.128006	5.0028	0.263931
-0.127666	5.73758	0.171107		-0.127666	5.00245	0.26387
-0.127327	5.73728	0.171495		-0.127327	5.0021	0.263809
-0.126987	5.73697	0.171883		-0.126987	5.00176	0.263749
-0.126648	5.73667	0.172269		-0.126648	5.00141	0.263689
-0.126308	5.73636	0.172654		-0.126308	5.00106	0.263629
-0.125969	5.73605	0.173038		-0.125969	5.00072	0.26357
-0.125629	5.73574	0.173421		-0.125629	5.00037	0.263512
-0.12529	5.73543	0.173803		-0.12529	5.00002	0.263453
-0.12495	5.73512	0.174183		-0.12495	4.99968	0.263395
-0.124611	5.73481	0.174563		-0.124611	4.99933	0.263338
-0.124271	5.7345	0.174941		-0.124271	4.99898	0.263281
-0.123932	5.73419	0.175318		-0.123932	4.99864	0.263224
-0.123592	5.73387	0.175694		-0.123592	4.99829	0.263168
-0.123252	5.73356	0.176069		-0.123252	4.99794	0.263112
-0.122913	5.73324	0.176443		-0.122913	4.9976	0.263056
-0.122573	5.73293	0.176815		-0.122573	4.99725	0.263001
-0.122234	5.73261	0.177187		-0.122234	4.9969	0.262946
-0.121894	5.73229	0.177557		-0.121894	4.99655	0.262892
-0.121555	5.73197	0.177926		-0.121555	4.99621	0.262838
-0.121215	5.73165	0.178294		-0.121215	4.99586	0.262785
-0.120876	5.73133	0.17866		-0.120876	4.99551	0.262731
-0.120536	5.73101	0.179026		-0.120536	4.99516	0.262679
-0.120197	5.73068	0.17939		-0.120197	4.99482	0.262627
-0.119857	5.73036	0.179753		-0.119857	4.99447	0.262575
-0.119518	5.73003	0.180115		-0.119518	4.99412	0.262524
-0.119178	5.72971	0.180476		-0.119178	4.99377	0.262473
-0.118839	5.72938	0.180835		-0.118839	4.99343	0.262422
-0.118499	5.72905	0.181193		-0.118499	4.99308	0.262372
-0.11816	5.72873	0.181551		-0.11816	4.99273	0.262323
-0.11782	5.7284	0.181907		-0.11782	4.99238	0.262274
-0.117481	5.72807	0.182261		-0.117481	4.99203	0.262225
-0.117141	5.72773	0.182615		-0.117141	4.99169	0.262177
-0.116802	5.7274	0.182967		-0.116802	4.99134	0.262129
-0.116462	5.72707	0.183318		-0.116462	4.99099	0.262082
-0.116122	5.72674	0.183668		-0.116122	4.99064	0.262035
-0.115783	5.7264	0.184017		-0.115783	4.99029	0.261989
-0.115443	5.72606	0.184364		-0.115443	4.98994	0.261943
-0.115104	5.72573	0.184711		-0.115104	4.9896	0.261898
-0.114764	5.72539	0.185056		-0.114764	4.98925	0.261853
-0.114425	5.72505	0.1854		-0.114425	4.9889	0.261808
-0.114085	5.72471	0.185742		-0.114085	4.98855	0.261764
-0.113746	5.72437	0.186084		-0.113746	4.9882	0.261721
-0.113406	5.72403	0.186424		-0.113406	4.98785	0.261678
-0.113067	5.72368	0.186763		-0.113067	4.9875	0.261636
-0.112727	5.72334	0.187101		-0.112727	4.98715	0.261594
-0.112388	5.72299	0.187438		-0.112388	4.98681	0.261552
-0.112048	5.72265	0.187773		-0.112048	4.98646	0.261511
-0.111709	5.7223	0.188107		-0.111709	4.98611	0.261471
-0.111369	5.72195	0.18844		-0.111369	4.98576	0.261431
-0.11103	5.7216	0.188772		-0.11103	4.98541	0.261392
-0.11069	5.72125	0.189103		-0.11069	4.98506	0.261353
-0.110351	5.7209	0.189432		-0.110351	4.98471	0.261315
-0.110011	5.72055	0.18976		-0.110011	4.98436	0.261277
-0.109672	5.7202	0.190087		-0.109672	4.98401	0.26124
-0.109332	5.71984	0.190413		-0.109332	4.98366	0.261203
-0.108992	5.71949	0.190738		-0.108992	4.98331	0.261167
-0.108653	5.71913	0.191061		-0.108653	4.98296	0.261131
-0.108313	5.71877	0.191383		-0.108313	4.98261	0.261096
-0.107974	5.71842	0.191704		-0.107974	4.98226	0.261062
-0.107634	5.71806	0.192024		-0.107634	4.98191	0.261028
-0.107295	5.7177	0.192343		-0.107295	4.98157	0.260994
-0.106955	5.71733	0.19266		-0.106955	4.98122	0.260962
-0.106616	5.71697	0.192977		-0.106616	4.98087	0.260929
-0.106276	5.71661	0.193292		-0.106276	4.98052	0.260898
-0.105937	5.71624	0.193606		-0.105937	4.98017	0.260867
-0.105597	5.71588	0.193919		-0.105597	4.97982	0.260836
-0.105258	5.71551	0.19423		-0.105258	4.97947	0.260806
-0.104918	5.71514	0.194541		-0.104918	4.97912	0.260776
-0.104579	5.71478	0.19485		-0.104579	4.97877	0.260747
-0.104239	5.71441	0.195159		-0.104239	4.97842	0.260719
-0.1039	5.71404	0.195466		-0.1039	4.97807	0.260691
-0.10356	5.71366	0.195772		-0.10356	4.97772	0.260664
-0.103221	5.71329	0.196077		-0.103221	4.97737	0.260637
-0.102881	5.71292	0.196381		-0.102881	4.97702	0.26061
-0.102542	5.71255	0.196684		-0.102542	4.97667	0.260584
-0.102202	5.71217	0.196986		-0.102202	4.97632	0.260559
-0.101862	5.71179	0.197287		-0.101862	4.97597	0.260534
-0.101523	5.71142	0.197587		-0.101523	4.97562	0.26051
-0.101183	5.71104	0.197886		-0.101183	4.97527	0.260486
-0.100844	5.71066	0.198183		-0.100844	4.97492	0.260462
-0.100504	5.71028	0.19848		-0.100504	4.97457	0.260439
-0.100165	5.70991	0.198776		-0.100165	4.97422	0.260417
-0.0998253	5.70953	0.199071		-0.0998253	4.97387	0.260395
-0.0994858	5.70914	0.199364		-0.0994858	4.97352	0.260373
-0.0991463	5.70876	0.199657		-0.0991463	4.97317	0.260352
-0.0988068	5.70838	0.199949		-0.0988068	4.97282	0.260331
-0.0984672	5.708	0.20024		-0.0984672	4.97247	0.260311
-0.0981277	5.70761	0.20053		-0.0981277	4.97212	0.260291
-0.0977882	5.70723	0.200819		-0.0977882	4.97177	0.260271
-0.0974487	5.70684	0.201107		-0.0974487	4.97143	0.260252
-0.0971091	5.70646	0.201394		-0.0971091	4.97108	0.260234
-0.0967696	5.70607	0.20168		-0.0967696	4.97073	0.260215
-0.0964301	5.70569	0.201965		-0.0964301	4.97038	0.260197
-0.0960906	5.7053	0.202249		-0.0960906	4.97003	0.26018
-0.0957511	5.70491	0.202533		-0.0957511	4.96968	0.260163
-0.0954115	5.70452	0.202815		-0.0954115	4.96933	0.260146
-0.095072	5.70413	0.203097		-0.095072	4.96899	0.26013
-0.0947325	5.70375	0.203377		-0.0947325	4.96864	0.260114
-0.094393	5.70336	0.203657		-0.094393	4.96829	0.260098
-0.0940534	5.70297	0.203936		-0.0940534	4.96794	0.260083
-0.0937139	5.70257	0.204214		-0.0937139	4.9676	0.260068
-0.0933744	5.70218	0.204491		-0.0933744	4.96725	0.260053
-0.0930349	5.70179	0.204767		-0.0930349	4.9669	0.260039
-0.0926953	5.7014	0.205043		-0.0926953	4.96655	0.260025
-0.0923558	5.70101	0.205317		-0.0923558	4.96621	0.260012
-0.0920163	5.70062	0.205591		-0.0920163	4.96586	0.259998
-0.0916768	5.70022	0.205864		-0.0916768	4.96551	0.259985
-0.0913372	5.69983	0.206135		-0.0913372	4.96517	0.259973
-0.0909977	5.69943	0.206406		-0.0909977	4.96482	0.25996
-0.0906582	5.69904	0.206677		-0.0906582	4.96448	0.259948
-0.0903187	5.69865	0.206946		-0.0903187	4.96413	0.259936
-0.0899792	5.69825	0.207214		-0.0899792	4.96379	0.259925
-0.0896396	5.69786	0.207482		-0.0896396	4.96344	0.259913
-0.0893001	5.69746	0.207749		-0.0893001	4.96309	0.259902
-0.0889606	5.69707	0.208015		-0.0889606	4.96275	0.259891
-0.0886211	5.69667	0.20828		-0.0886211	4.96241	0.259881
-0.0882815	5.69628	0.208544		-0.0882815	4.96206	0.25987
-0.087942	5.69588	0.208808		-0.087942	4.96172	0.25986
-0.0876025	5.69548	0.20907		-0.0876025	4.96137	0.25985
-0.087263	5.69509	0.209332		-0.087263	4.96103	0.259841
-0.0869234	5.69469	0.209593		-0.0869234	4.96069	0.259831
-0.0865839	5.69429	0.209853		-0.0865839	4.96034	0.259822
-0.0862444	5.6939	0.210113		-0.0862444	4.96	0.259813
-0.0859049	5.6935	0.210371		-0.0859049	4.95966	0.259804
-0.0855653	5.69311	0.210629		-0.0855653	4.95932	0.259795
-0.0852258	5.69271	0.210886		-0.0852258	4.95897	0.259786
-0.0848863	5.69231	0.211142		-0.0848863	4.95863	0.259778
-0.0845468	5.69191	0.211397		-0.0845468	4.95829	0.259769
-0.0842073	5.69152	0.211651		-0.0842073	4.95795	0.259761
-0.0838677	5.69112	0.211905		-0.0838677	4.95761	0.259753
-0.0835282	5.69072	0.212158		-0.0835282	4.95727	0.259745
-0.0831887	5.69033	0.21241		-0.0831887	4.95693	0.259737
-0.0828492	5.68993	0.212661		-0.0828492	4.95659	0.25973
-0.0825096	5.68953	0.212911		-0.0825096	4.95625	0.259722
-0.0821701	5.68914	0.21316		-0.0821701	4.95591	0.259714
-0.0818306	5.68874	0.213409		-0.0818306	4.95557	0.259707
-0.0814911	5.68835	0.213657		-0.0814911	4.95523	0.259699
-0.0811515	5.68795	0.213904		-0.0811515	4.95489	0.259692
-0.080812	5.68755	0.21415		-0.080812	4.95456	0.259685
-0.0804725	5.68716	0.214395		-0.0804725	4.95422	0.259677
-0.080133	5.68676	0.21464		-0.080133	4.95388	0.25967
-0.0797934	5.68637	0.214883		-0.0797934	4.95355	0.259663
-0.0794539	5.68597	0.215126		-0.0794539	4.95321	0.259656
-0.0791144	5.68558	0.215368		-0.0791144	4.95287	0.259649
-0.0787749	5.68518	0.215609		-0.0787749	4.95254	0.259641
-0.0784354	5.68479	0.21585		-0.0784354	4.9522	0.259634
-0.0780958	5.68439	0.216089		-0.0780958	4.95187	0.259627
-0.0777563	5.684	0.216328		-0.0777563	4.95153	0.25962
-0.0774168	5.6836	0.216565		-0.0774168	4.9512	0.259612
-0.0770773	5.68321	0.216802		-0.0770773	4.95087	0.259605
-0.0767377	5.68282	0.217038		-0.0767377	4.95053	0.259598
-0.0763982	5.68243	0.217273		-0.0763982	4.9502	0.25959
-0.0760587	5.68203	0.217508		-0.0760587	4.94987	0.259582
-0.0757192	5.68164	0.217741		-0.0757192	4.94953	0.259575
-0.0753796	5.68125	0.217974		-0.0753796	4.9492	0.259567
-0.0750401	5.68086	0.218205		-0.0750401	4.94887	0.259559
-0.0747006	5.68047	0.218436		-0.0747006	4.94854	0.259551
-0.0743611	5.68008	0.218666		-0.0743611	4.94821	0.259543
-0.0740216	5.67969	0.218895		-0.0740216	4.94788	0.259535
-0.073682	5.6793	0.219123		-0.073682	4.94755	0.259527
-0.0733425	5.67891	0.21935		-0.0733425	4.94722	0.259518
-0.073003	5.67852	0.219576		-0.073003	4.94689	0.259509
-0.0726635	5.67813	0.219802		-0.0726635	4.94657	0.259501
-0.0723239	5.67775	0.220026		-0.0723239	4.94624	0.259491
-0.0719844	5.67736	0.22025		-0.0719844	4.94591	0.259482
-0.0716449	5.67697	0.220473		-0.0716449	4.94559	0.259473
-0.0713054	5.67659	0.220694		-0.0713054	4.94526	0.259463
-0.0709658	5.6762	0.220915		-0.0709658	4.94493	0.259453
-0.0706263	5.67582	0.221135		-0.0706263	4.94461	0.259443
-0.0702868	5.67544	0.221354		-0.0702868	4.94429	0.259433
-0.0699473	5.67505	0.221572		-0.0699473	4.94396	0.259422
-0.0696077	5.67467	0.221789		-0.0696077	4.94364	0.259411
-0.0692682	5.67429	0.222005		-0.0692682	4.94332	0.2594
-0.0689287	5.67391	0.22222		-0.0689287	4.94299	0.259389
-0.0685892	5.67353	0.222434		-0.0685892	4.94267	0.259377
-0.0682497	5.67315	0.222647		-0.0682497	4.94235	0.259365
-0.0679101	5.67277	0.222859		-0.0679101	4.94203	0.259353
-0.0675706	5.67239	0.223071		-0.0675706	4.94171	0.25934
-0.0672311	5.67202	0.223281		-0.0672311	4.94139	0.259327
-0.0668916	5.67164	0.22349		-0.0668916	4.94107	0.259313
-0.066552	5.67126	0.223698		-0.066552	4.94075	0.2593
-0.0662125	5.67089	0.223905		-0.0662125	4.94043	0.259286
-0.065873	5.67052	0.224111		-0.065873	4.94012	0.259271
-0.0655335	5.67014	0.224317		-0.0655335	4.9398	0.259256
-0.0651939	5.66977	0.224521		-0.0651939	4.93948	0.259241
-0.0648544	5.6694	0.224724		-0.0648544	4.93917	0.259225
-0.0645149	5.66903	0.224926		-0.0645149	4.93885	0.259209
-0.0641754	5.66866	0.225127		-0.0641754	4.93854	0.259193
-0.0638358	5.66829	0.225327		-0.0638358	4.93822	0.259176
-0.0634963	5.66792	0.225525		-0.0634963	4.93791	0.259158
-0.0631568	5.66756	0.225723		-0.0631568	4.9376	0.25914
-0.0628173	5.66719	0.22592		-0.0628173	4.93729	0.259122
-0.0624778	5.66683	0.226116		-0.0624778	4.93698	0.259103
-0.0621382	5.66646	0.22631		-0.0621382	4.93666	0.259084
-0.0617987	5.6661	0.226503		-0.0617987	4.93635	0.259064
-0.0614592	5.66574	0.226696		-0.0614592	4.93605	0.259043
-0.0611197	5.66538	0.226887		-0.0611197	4.93574	0.259022
-0.0607801	5.66502	0.227077		-0.0607801	4.93543	0.259001
-0.0604406	5.66466	0.227266		-0.0604406	4.93512	0.258979
-0.0601011	5.66431	0.227454		-0.0601011	4.93481	0.258956
-0.0597616	5.66395	0.227641		-0.0597616	4.93451	0.258933
-0.059422	5.6636	0.227826		-0.059422	4.9342	0.258909
-0.0590825	5.66324	0.228011		-0.0590825	4.9339	0.258885
-0.058743	5.66289	0.228194		-0.058743	4.93359	0.25886
-0.0584035	5.66254	0.228376		-0.0584035	4.93329	0.258834
-0.0580639	5.66219	0.228557		-0.0580639	4.93299	0.258808
-0.0577244	5.66184	0.228736		-0.0577244	4.93269	0.258781
-0.0573849	5.66149	0.228915		-0.0573849	4.93238	0.258753
-0.0570454	5.66115	0.229092		-0.0570454	4.93208	0.258725
-0.0567059	5.6608	0.229268		-0.0567059	4.93178	0.258696
-0.0563663	5.66046	0.229443		-0.0563663	4.93148	0.258667
-0.0560268	5.66011	0.229617		-0.0560268	4.93119	0.258636
-0.0556873	5.65977	0.22979		-0.0556873	4.93089	0.258605
-0.0553478	5.65943	0.229961		-0.0553478	4.93059	0.258574
-0.0550082	5.65909	0.230131		-0.0550082	4.93029	0.258541
-0.0546687	5.65876	0.2303		-0.0546687	4.93	0.258508
-0.0543292	5.65842	0.230467		-0.0543292	4.9297	0.258474
-0.0539897	5.65809	0.230633		-0.0539897	4.92941	0.258439
-0.0536501	5.65775	0.230798		-0.0536501	4.92912	0.258404
-0.0533106	5.65742	0.230962		-0.0533106	4.92882	0.258368
-0.0529711	5.65709	0.231125		-0.0529711	4.92853	0.258331
-0.0526316	5.65676	0.231286		-0.0526316	4.92824	0.258293
-0.052292	5.65644	0.231446		-0.052292	4.92795	0.258254
-0.0519525	5.65611	0.231604		-0.0519525	4.92766	0.258214
-0.051613	5.65579	0.231762		-0.051613	4.92737	0.258174
-0.0512735	5.65546	0.231918		-0.0512735	4.92709	0.258133
-0.050934	5.65514	0.232072		-0.050934	4.9268	0.25809
-0.0505944	5.65482	0.232226		-0.0505944	4.92651	0.258047
-0.0502549	5.65451	0.232378		-0.0502549	4.92623	0.258004
-0.0499154	5.65419	0.232528		-0.0499154	4.92594	0.257959
-0.0495759	5.65387	0.232678		-0.0495759	4.92566	0.257913
-0.0492363	5.65356	0.232826		-0.0492363	4.92538	0.257866
-0.0488968	5.65325	0.232973		-0.0488968	4.92509	0.257819
-0.0485573	5.65294	0.233118		-0.0485573	4.92481	0.25777
-0.0482178	5.65263	0.233262		-0.0482178	4.92453	0.257721
-0.0478782	5.65233	0.233405		-0.0478782	4.92425	0.25767
-0.0475387	5.65202	0.233546		-0.0475387	4.92397	0.257619
-0.0471992	5.65172	0.233686		-0.0471992	4.9237	0.257566
-0.0468597	5.65142	0.233824		-0.0468597	4.92342	0.257513
-0.0465201	5.65112	0.233961		-0.0465201	4.92314	0.257458
-0.0461806	5.65082	0.234097		-0.0461806	4.92287	0.257403
-0.0458411	5.65052	0.234232		-0.0458411	4.92259	0.257346
-0.0455016	5.65023	0.234365		-0.0455016	4.92232	0.257289
-0.0451621	5.64994	0.234496		-0.0451621	4.92205	0.25723
-0.0448225	5.64964	0.234626		-0.0448225	4.92178	0.25717
-0.044483	5.64936	0.234755		-0.044483	4.92151	0.25711
-0.0441435	5.64907	0.234883		-0.0441435	4.92124	0.257048
-0.043804	5.64878	0.235009		-0.043804	4.92097	0.256985
-0.0434644	5.6485	0.235133		-0.0434644	4.9207	0.256921
-0.0431249	5.64822	0.235256		-0.0431249	4.92043	0.256855
-0.0427854	5.64794	0.235378		-0.0427854	4.92016	0.256789
-0.0424459	5.64766	0.235498		-0.0424459	4.9199	0.256721
-0.0421063	5.64739	0.235617		-0.0421063	4.91964	0.256653
-0.0417668	5.64711	0.235735		-0.0417668	4.91937	0.256583
-0.0414273	5.64684	0.235851		-0.0414273	4.91911	0.256512
-0.0410878	5.64657	0.235965		-0.0410878	4.91885	0.25644
-0.0407483	5.6463	0.236079		-0.0407483	4.91859	0.256366
-0.0404087	5.64604	0.23619		-0.0404087	4.91833	0.256292
-0.0400692	5.64577	0.236301		-0.0400692	4.91807	0.256216
-0.0397297	5.64551	0.23641		-0.0397297	4.91781	0.256139
-0.0393902	5.64525	0.236517		-0.0393902	4.91755	0.25606
-0.0390506	5.645	0.236623		-0.0390506	4.9173	0.255981
-0.0387111	5.64474	0.236728		-0.0387111	4.91704	0.2559
-0.0383716	5.64449	0.236831		-0.0383716	4.91679	0.255818
-0.0380321	5.64424	0.236932		-0.0380321	4.91654	0.255735
-0.0376925	5.64399	0.237033		-0.0376925	4.91629	0.25565
-0.037353	5.64374	0.237132		-0.037353	4.91603	0.255564
-0.0370135	5.6435	0.237229		-0.0370135	4.91579	0.255477
-0.036674	5.64325	0.237325		-0.036674	4.91554	0.255388
-0.0363344	5.64301	0.23742		-0.0363344	4.91529	0.255298
-0.0359949	5.64278	0.237513		-0.0359949	4.91504	0.255207
-0.0356554	5.64254	0.237605		-0.0356554	4.9148	0.255114
-0.0353159	5.64231	0.237695		-0.0353159	4.91455	0.25502
-0.0349764	5.64208	0.237784		-0.0349764	4.91431	0.254925
-0.0346368	5.64185	0.237872		-0.0346368	4.91407	0.254828
-0.0342973	5.64162	0.237958		-0.0342973	4.91382	0.25473
-0.0339578	5.6414	0.238042		-0.0339578	4.91358	0.25463
-0.0336183	5.64118	0.238126		-0.0336183	4.91334	0.25453
-0.0332787	5.64096	0.238208		-0.0332787	4.91311	0.254427
-0.0329392	5.64074	0.238288		-0.0329392	4.91287	0.254323
-0.0325997	5.64052	0.238367		-0.0325997	4.91263	0.254218
-0.0322602	5.64031	0.238445		-0.0322602	4.9124	0.254112
-0.0319206	5.6401	0.238522		-0.0319206	4.91216	0.254003
-0.0315811	5.63989	0.238597		-0.0315811	4.91193	0.253894
-0.0312416	5.63969	0.238671		-0.0312416	4.9117	0.253783
[truncated: 5,096 more rows]

## Sheet: Panel B
Active				Passive
F	PS	STD		F	PS	STD
-0.70927	7.17999	0.131688		-0.70927	6.10991	0.442949
-0.70893	7.17759	0.130813		-0.70893	6.10871	0.442753
-0.708591	7.17521	0.129956		-0.708591	6.10751	0.442556
-0.708251	7.17283	0.129117		-0.708251	6.10631	0.442361
-0.707912	7.17045	0.128298		-0.707912	6.10512	0.442165
-0.707572	7.16808	0.127498		-0.707572	6.10393	0.44197
-0.707233	7.16571	0.126718		-0.707233	6.10273	0.441776
-0.706893	7.16335	0.125957		-0.706893	6.10154	0.441582
-0.706554	7.16099	0.125216		-0.706554	6.10035	0.441389
-0.706214	7.15863	0.124494		-0.706214	6.09917	0.441196
-0.705875	7.15629	0.123793		-0.705875	6.09798	0.441003
-0.705535	7.15394	0.123112		-0.705535	6.0968	0.440811
-0.705196	7.1516	0.122451		-0.705196	6.09561	0.44062
-0.704856	7.14927	0.121811		-0.704856	6.09443	0.440429
-0.704517	7.14693	0.121191		-0.704517	6.09325	0.440238
-0.704177	7.14461	0.120592		-0.704177	6.09207	0.440048
-0.703838	7.14229	0.120014		-0.703838	6.0909	0.439858
-0.703498	7.13997	0.119457		-0.703498	6.08972	0.439669
-0.703159	7.13766	0.118921		-0.703159	6.08855	0.43948
-0.702819	7.13535	0.118406		-0.702819	6.08737	0.439292
-0.702479	7.13305	0.117912		-0.702479	6.0862	0.439104
-0.70214	7.13075	0.117439		-0.70214	6.08503	0.438916
-0.7018	7.12845	0.116988		-0.7018	6.08386	0.438729
-0.701461	7.12616	0.116558		-0.701461	6.0827	0.438543
-0.701121	7.12388	0.116149		-0.701121	6.08153	0.438356
-0.700782	7.1216	0.115762		-0.700782	6.08037	0.438171
-0.700442	7.11932	0.115397		-0.700442	6.0792	0.437985
-0.700103	7.11705	0.115053		-0.700103	6.07804	0.437801
-0.699763	7.11478	0.11473		-0.699763	6.07688	0.437616
-0.699424	7.11252	0.114429		-0.699424	6.07572	0.437432
-0.699084	7.11026	0.114149		-0.699084	6.07457	0.437249
-0.698745	7.10801	0.113891		-0.698745	6.07341	0.437066
-0.698405	7.10576	0.113654		-0.698405	6.07226	0.436883
-0.698066	7.10351	0.113438		-0.698066	6.0711	0.4367
-0.697726	7.10127	0.113243		-0.697726	6.06995	0.436519
-0.697387	7.09904	0.11307		-0.697387	6.0688	0.436337
-0.697047	7.09681	0.112918		-0.697047	6.06765	0.436156
-0.696708	7.09458	0.112786		-0.696708	6.06651	0.435975
-0.696368	7.09236	0.112676		-0.696368	6.06536	0.435795
-0.696029	7.09014	0.112586		-0.696029	6.06422	0.435615
-0.695689	7.08793	0.112516		-0.695689	6.06307	0.435436
-0.695349	7.08572	0.112468		-0.695349	6.06193	0.435257
-0.69501	7.08351	0.112439		-0.69501	6.06079	0.435078
-0.69467	7.08131	0.11243		-0.69467	6.05966	0.4349
-0.694331	7.07912	0.112442		-0.694331	6.05852	0.434722
-0.693991	7.07693	0.112473		-0.693991	6.05738	0.434545
-0.693652	7.07474	0.112523		-0.693652	6.05625	0.434367
-0.693312	7.07256	0.112593		-0.693312	6.05512	0.434191
-0.692973	7.07038	0.112682		-0.692973	6.05398	0.434015
-0.692633	7.06821	0.11279		-0.692633	6.05285	0.433839
-0.692294	7.06604	0.112916		-0.692294	6.05173	0.433663
-0.691954	7.06388	0.113061		-0.691954	6.0506	0.433488
-0.691615	7.06172	0.113224		-0.691615	6.04947	0.433313
-0.691275	7.05956	0.113404		-0.691275	6.04835	0.433139
-0.690936	7.05741	0.113603		-0.690936	6.04723	0.432965
-0.690596	7.05526	0.113819		-0.690596	6.0461	0.432791
-0.690257	7.05312	0.114051		-0.690257	6.04498	0.432618
-0.689917	7.05098	0.114301		-0.689917	6.04387	0.432445
-0.689578	7.04885	0.114567		-0.689578	6.04275	0.432272
-0.689238	7.04672	0.11485		-0.689238	6.04163	0.4321
-0.688899	7.04459	0.115148		-0.688899	6.04052	0.431928
-0.688559	7.04247	0.115462		-0.688559	6.03941	0.431757
-0.68822	7.04036	0.115792		-0.68822	6.03829	0.431586
-0.68788	7.03824	0.116136		-0.68788	6.03718	0.431415
-0.68754	7.03614	0.116495		-0.68754	6.03607	0.431245
-0.687201	7.03403	0.116869		-0.687201	6.03497	0.431074
-0.686861	7.03193	0.117257		-0.686861	6.03386	0.430905
-0.686522	7.02984	0.117659		-0.686522	6.03276	0.430735
-0.686182	7.02775	0.118075		-0.686182	6.03165	0.430566
-0.685843	7.02566	0.118504		-0.685843	6.03055	0.430398
-0.685503	7.02358	0.118945		-0.685503	6.02945	0.430229
-0.685164	7.0215	0.1194		-0.685164	6.02835	0.430061
-0.684824	7.01943	0.119867		-0.684824	6.02725	0.429894
-0.684485	7.01736	0.120346		-0.684485	6.02616	0.429726
-0.684145	7.0153	0.120837		-0.684145	6.02506	0.429559
-0.683806	7.01324	0.121339		-0.683806	6.02397	0.429393
-0.683466	7.01118	0.121853		-0.683466	6.02288	0.429227
-0.683127	7.00913	0.122378		-0.683127	6.02179	0.429061
-0.682787	7.00708	0.122913		-0.682787	6.0207	0.428895
-0.682448	7.00504	0.123459		-0.682448	6.01961	0.42873
-0.682108	7.003	0.124015		-0.682108	6.01852	0.428564
-0.681769	7.00097	0.12458		-0.681769	6.01744	0.4284
-0.681429	6.99894	0.125155		-0.681429	6.01635	0.428235
-0.68109	6.99691	0.12574		-0.68109	6.01527	0.428071
-0.68075	6.99489	0.126334		-0.68075	6.01419	0.427908
-0.68041	6.99287	0.126936		-0.68041	6.01311	0.427744
-0.680071	6.99086	0.127547		-0.680071	6.01203	0.427581
-0.679731	6.98885	0.128166		-0.679731	6.01095	0.427418
-0.679392	6.98684	0.128793		-0.679392	6.00988	0.427256
-0.679052	6.98484	0.129428		-0.679052	6.0088	0.427094
-0.678713	6.98285	0.130071		-0.678713	6.00773	0.426932
-0.678373	6.98085	0.130721		-0.678373	6.00666	0.42677
-0.678034	6.97887	0.131378		-0.678034	6.00559	0.426609
-0.677694	6.97688	0.132041		-0.677694	6.00452	0.426448
-0.677355	6.9749	0.132712		-0.677355	6.00345	0.426287
-0.677015	6.97293	0.133389		-0.677015	6.00238	0.426127
-0.676676	6.97096	0.134072		-0.676676	6.00132	0.425967
-0.676336	6.96899	0.13476		-0.676336	6.00025	0.425807
-0.675997	6.96703	0.135455		-0.675997	5.99919	0.425647
-0.675657	6.96507	0.136155		-0.675657	5.99813	0.425488
-0.675318	6.96311	0.136861		-0.675318	5.99707	0.425329
-0.674978	6.96116	0.137572		-0.674978	5.99601	0.42517
-0.674639	6.95922	0.138288		-0.674639	5.99495	0.425012
-0.674299	6.95728	0.139008		-0.674299	5.9939	0.424854
-0.67396	6.95534	0.139733		-0.67396	5.99284	0.424696
-0.67362	6.9534	0.140463		-0.67362	5.99179	0.424538
-0.67328	6.95148	0.141197		-0.67328	5.99074	0.424381
-0.672941	6.94955	0.141934		-0.672941	5.98969	0.424224
-0.672601	6.94763	0.142676		-0.672601	5.98864	0.424067
-0.672262	6.94571	0.143422		-0.672262	5.98759	0.423911
-0.671922	6.9438	0.144171		-0.671922	5.98655	0.423755
-0.671583	6.94189	0.144923		-0.671583	5.9855	0.423599
-0.671243	6.93998	0.145679		-0.671243	5.98446	0.423443
-0.670904	6.93808	0.146438		-0.670904	5.98341	0.423288
-0.670564	6.93619	0.1472		-0.670564	5.98237	0.423133
-0.670225	6.9343	0.147965		-0.670225	5.98133	0.422978
-0.669885	6.93241	0.148732		-0.669885	5.98029	0.422823
-0.669546	6.93052	0.149502		-0.669546	5.97926	0.422669
-0.669206	6.92864	0.150275		-0.669206	5.97822	0.422515
-0.668867	6.92677	0.151049		-0.668867	5.97719	0.422361
-0.668527	6.92489	0.151826		-0.668527	5.97615	0.422207
-0.668188	6.92303	0.152605		-0.668188	5.97512	0.422054
-0.667848	6.92116	0.153386		-0.667848	5.97409	0.421901
-0.667509	6.9193	0.154169		-0.667509	5.97306	0.421748
-0.667169	6.91745	0.154953		-0.667169	5.97203	0.421595
-0.66683	6.9156	0.155739		-0.66683	5.97101	0.421443
-0.66649	6.91375	0.156526		-0.66649	5.96998	0.421291
-0.66615	6.9119	0.157315		-0.66615	5.96896	0.421139
-0.665811	6.91007	0.158105		-0.665811	5.96794	0.420987
-0.665471	6.90823	0.158896		-0.665471	5.96691	0.420836
-0.665132	6.9064	0.159688		-0.665132	5.96589	0.420685
-0.664792	6.90457	0.160481		-0.664792	5.96487	0.420534
-0.664453	6.90275	0.161275		-0.664453	5.96386	0.420383
-0.664113	6.90093	0.16207		-0.664113	5.96284	0.420232
-0.663774	6.89911	0.162865		-0.663774	5.96183	0.420082
-0.663434	6.8973	0.163661		-0.663434	5.96081	0.419932
-0.663095	6.89549	0.164458		-0.663095	5.9598	0.419782
-0.662755	6.89369	0.165255		-0.662755	5.95879	0.419633
-0.662416	6.89189	0.166052		-0.662416	5.95778	0.419483
-0.662076	6.8901	0.16685		-0.662076	5.95677	0.419334
-0.661737	6.8883	0.167647		-0.661737	5.95576	0.419185
-0.661397	6.88652	0.168445		-0.661397	5.95476	0.419037
-0.661058	6.88473	0.169243		-0.661058	5.95375	0.418888
-0.660718	6.88295	0.170041		-0.660718	5.95275	0.41874
-0.660379	6.88118	0.170838		-0.660379	5.95175	0.418592
-0.660039	6.87941	0.171636		-0.660039	5.95075	0.418444
-0.6597	6.87764	0.172433		-0.6597	5.94975	0.418297
-0.65936	6.87588	0.17323		-0.65936	5.94875	0.418149
-0.65902	6.87412	0.174027		-0.65902	5.94775	0.418002
-0.658681	6.87236	0.174823		-0.658681	5.94675	0.417855
-0.658341	6.87061	0.175618		-0.658341	5.94576	0.417708
-0.658002	6.86886	0.176413		-0.658002	5.94477	0.417562
-0.657662	6.86712	0.177208		-0.657662	5.94377	0.417415
-0.657323	6.86538	0.178002		-0.657323	5.94278	0.417269
-0.656983	6.86364	0.178795		-0.656983	5.94179	0.417123
-0.656644	6.86191	0.179587		-0.656644	5.94081	0.416977
-0.656304	6.86018	0.180378		-0.656304	5.93982	0.416832
-0.655965	6.85845	0.181169		-0.655965	5.93883	0.416686
-0.655625	6.85673	0.181958		-0.655625	5.93785	0.416541
-0.655286	6.85502	0.182747		-0.655286	5.93687	0.416396
-0.654946	6.8533	0.183535		-0.654946	5.93588	0.416251
-0.654607	6.85159	0.184321		-0.654607	5.9349	0.416107
-0.654267	6.84989	0.185107		-0.654267	5.93392	0.415962
-0.653928	6.84819	0.185891		-0.653928	5.93295	0.415818
-0.653588	6.84649	0.186674		-0.653588	5.93197	0.415674
-0.653249	6.8448	0.187456		-0.653249	5.93099	0.41553
-0.652909	6.84311	0.188236		-0.652909	5.93002	0.415386
-0.65257	6.84142	0.189015		-0.65257	5.92905	0.415243
-0.65223	6.83974	0.189793		-0.65223	5.92807	0.4151
-0.65189	6.83806	0.19057		-0.65189	5.9271	0.414957
-0.651551	6.83639	0.191345		-0.651551	5.92613	0.414814
-0.651211	6.83472	0.192118		-0.651211	5.92517	0.414671
-0.650872	6.83305	0.19289		-0.650872	5.9242	0.414528
-0.650532	6.83139	0.193661		-0.650532	5.92323	0.414386
-0.650193	6.82973	0.194429		-0.650193	5.92227	0.414243
-0.649853	6.82807	0.195197		-0.649853	5.9213	0.414101
-0.649514	6.82642	0.195962		-0.649514	5.92034	0.413959
-0.649174	6.82478	0.196726		-0.649174	5.91938	0.413818
-0.648835	6.82313	0.197489		-0.648835	5.91842	0.413676
-0.648495	6.82149	0.198249		-0.648495	5.91746	0.413535
-0.648156	6.81986	0.199008		-0.648156	5.91651	0.413393
-0.647816	6.81822	0.199765		-0.647816	5.91555	0.413252
-0.647477	6.81659	0.20052		-0.647477	5.9146	0.413111
-0.647137	6.81497	0.201273		-0.647137	5.91364	0.412971
-0.646798	6.81335	0.202025		-0.646798	5.91269	0.41283
-0.646458	6.81173	0.202774		-0.646458	5.91174	0.41269
-0.646119	6.81012	0.203522		-0.646119	5.91079	0.412549
-0.645779	6.80851	0.204268		-0.645779	5.90984	0.412409
-0.64544	6.8069	0.205012		-0.64544	5.90889	0.412269
-0.6451	6.8053	0.205753		-0.6451	5.90795	0.412129
-0.644761	6.8037	0.206493		-0.644761	5.907	0.41199
-0.644421	6.80211	0.207231		-0.644421	5.90606	0.41185
-0.644081	6.80051	0.207967		-0.644081	5.90512	0.411711
-0.643742	6.79893	0.2087		-0.643742	5.90417	0.411571
-0.643402	6.79734	0.209432		-0.643402	5.90323	0.411432
-0.643063	6.79576	0.210161		-0.643063	5.9023	0.411293
-0.642723	6.79419	0.210889		-0.642723	5.90136	0.411155
-0.642384	6.79262	0.211614		-0.642384	5.90042	0.411016
-0.642044	6.79105	0.212337		-0.642044	5.89949	0.410877
-0.641705	6.78948	0.213058		-0.641705	5.89855	0.410739
-0.641365	6.78792	0.213776		-0.641365	5.89762	0.410601
-0.641026	6.78636	0.214493		-0.641026	5.89669	0.410463
-0.640686	6.78481	0.215207		-0.640686	5.89576	0.410325
-0.640347	6.78326	0.215919		-0.640347	5.89483	0.410187
-0.640007	6.78171	0.216629		-0.640007	5.8939	0.410049
-0.639668	6.78017	0.217336		-0.639668	5.89297	0.409912
-0.639328	6.77863	0.218041		-0.639328	5.89205	0.409774
-0.638989	6.77709	0.218744		-0.638989	5.89112	0.409637
-0.638649	6.77556	0.219445		-0.638649	5.8902	0.4095
-0.63831	6.77403	0.220143		-0.63831	5.88928	0.409363
-0.63797	6.77251	0.220839		-0.63797	5.88836	0.409226
-0.637631	6.77099	0.221532		-0.637631	5.88744	0.409089
-0.637291	6.76947	0.222223		-0.637291	5.88652	0.408953
-0.636951	6.76796	0.222912		-0.636951	5.8856	0.408816
-0.636612	6.76645	0.223599		-0.636612	5.88468	0.40868
-0.636272	6.76494	0.224283		-0.636272	5.88377	0.408544
-0.635933	6.76344	0.224964		-0.635933	5.88285	0.408408
-0.635593	6.76194	0.225643		-0.635593	5.88194	0.408272
-0.635254	6.76044	0.22632		-0.635254	5.88103	0.408136
-0.634914	6.75895	0.226994		-0.634914	5.88012	0.408
-0.634575	6.75746	0.227666		-0.634575	5.87921	0.407864
-0.634235	6.75597	0.228336		-0.634235	5.8783	0.407729
-0.633896	6.75449	0.229003		-0.633896	5.8774	0.407593
-0.633556	6.75302	0.229667		-0.633556	5.87649	0.407458
-0.633217	6.75154	0.230329		-0.633217	5.87559	0.407323
-0.632877	6.75007	0.230989		-0.632877	5.87468	0.407188
-0.632538	6.7486	0.231645		-0.632538	5.87378	0.407053
-0.632198	6.74714	0.2323		-0.632198	5.87288	0.406918
-0.631859	6.74568	0.232952		-0.631859	5.87198	0.406783
-0.631519	6.74422	0.233601		-0.631519	5.87108	0.406649
-0.63118	6.74277	0.234248		-0.63118	5.87018	0.406514
-0.63084	6.74132	0.234893		-0.63084	5.86929	0.40638
-0.630501	6.73988	0.235534		-0.630501	5.86839	0.406246
-0.630161	6.73843	0.236174		-0.630161	5.8675	0.406111
-0.629821	6.73699	0.23681		-0.629821	5.8666	0.405977
-0.629482	6.73556	0.237445		-0.629482	5.86571	0.405843
-0.629142	6.73413	0.238076		-0.629142	5.86482	0.405709
-0.628803	6.7327	0.238705		-0.628803	5.86393	0.405576
-0.628463	6.73127	0.239332		-0.628463	5.86304	0.405442
-0.628124	6.72985	0.239955		-0.628124	5.86216	0.405308
-0.627784	6.72844	0.240577		-0.627784	5.86127	0.405175
-0.627445	6.72702	0.241195		-0.627445	5.86038	0.405042
-0.627105	6.72561	0.241811		-0.627105	5.8595	0.404908
-0.626766	6.7242	0.242425		-0.626766	5.85862	0.404775
-0.626426	6.7228	0.243036		-0.626426	5.85774	0.404642
-0.626087	6.7214	0.243644		-0.626087	5.85686	0.404509
-0.625747	6.72	0.24425		-0.625747	5.85598	0.404376
-0.625408	6.71861	0.244853		-0.625408	5.8551	0.404243
-0.625068	6.71722	0.245453		-0.625068	5.85422	0.404111
-0.624729	6.71583	0.246051		-0.624729	5.85334	0.403978
-0.624389	6.71445	0.246646		-0.624389	5.85247	0.403845
-0.62405	6.71307	0.247238		-0.62405	5.8516	0.403713
-0.62371	6.71169	0.247828		-0.62371	5.85072	0.403581
-0.623371	6.71032	0.248416		-0.623371	5.84985	0.403448
-0.623031	6.70895	0.249		-0.623031	5.84898	0.403316
-0.622691	6.70759	0.249582		-0.622691	5.84811	0.403184
-0.622352	6.70622	0.250161		-0.622352	5.84724	0.403052
-0.622012	6.70487	0.250738		-0.622012	5.84638	0.40292
-0.621673	6.70351	0.251312		-0.621673	5.84551	0.402788
-0.621333	6.70216	0.251884		-0.621333	5.84465	0.402657
-0.620994	6.70081	0.252452		-0.620994	5.84378	0.402525
-0.620654	6.69946	0.253018		-0.620654	5.84292	0.402393
-0.620315	6.69812	0.253582		-0.620315	5.84206	0.402262
-0.619975	6.69678	0.254143		-0.619975	5.8412	0.40213
-0.619636	6.69545	0.254701		-0.619636	5.84034	0.401999
-0.619296	6.69412	0.255256		-0.619296	5.83948	0.401868
-0.618957	6.69279	0.255809		-0.618957	5.83862	0.401737
-0.618617	6.69146	0.256359		-0.618617	5.83777	0.401605
-0.618278	6.69014	0.256907		-0.618278	5.83691	0.401474
-0.617938	6.68882	0.257451		-0.617938	5.83606	0.401343
-0.617599	6.68751	0.257994		-0.617599	5.83521	0.401212
-0.617259	6.6862	0.258533		-0.617259	5.83436	0.401082
-0.61692	6.68489	0.25907		-0.61692	5.83351	0.400951
-0.61658	6.68358	0.259604		-0.61658	5.83266	0.40082
-0.616241	6.68228	0.260136		-0.616241	5.83181	0.40069
-0.615901	6.68098	0.260664		-0.615901	5.83096	0.400559
-0.615561	6.67969	0.261191		-0.615561	5.83012	0.400429
-0.615222	6.6784	0.261714		-0.615222	5.82927	0.400298
-0.614882	6.67711	0.262235		-0.614882	5.82843	0.400168
-0.614543	6.67583	0.262753		-0.614543	5.82758	0.400038
-0.614203	6.67454	0.263269		-0.614203	5.82674	0.399907
-0.613864	6.67327	0.263782		-0.613864	5.8259	0.399777
-0.613524	6.67199	0.264292		-0.613524	5.82506	0.399647
-0.613185	6.67072	0.264799		-0.613185	5.82422	0.399517
-0.612845	6.66945	0.265304		-0.612845	5.82339	0.399387
-0.612506	6.66818	0.265807		-0.612506	5.82255	0.399257
-0.612166	6.66692	0.266306		-0.612166	5.82171	0.399128
-0.611827	6.66566	0.266803		-0.611827	5.82088	0.398998
-0.611487	6.66441	0.267297		-0.611487	5.82005	0.398868
-0.611148	6.66316	0.267789		-0.611148	5.81922	0.398738
-0.610808	6.66191	0.268278		-0.610808	5.81838	0.398609
-0.610469	6.66066	0.268764		-0.610469	5.81755	0.398479
-0.610129	6.65942	0.269248		-0.610129	5.81673	0.39835
-0.60979	6.65818	0.269729		-0.60979	5.8159	0.39822
-0.60945	6.65695	0.270207		-0.60945	5.81507	0.398091
-0.609111	6.65571	0.270683		-0.609111	5.81425	0.397962
-0.608771	6.65448	0.271156		-0.608771	5.81342	0.397833
-0.608431	6.65326	0.271627		-0.608431	5.8126	0.397703
-0.608092	6.65203	0.272094		-0.608092	5.81178	0.397574
-0.607752	6.65081	0.272559		-0.607752	5.81095	0.397445
-0.607413	6.6496	0.273022		-0.607413	5.81013	0.397316
-0.607073	6.64839	0.273482		-0.607073	5.80931	0.397187
-0.606734	6.64718	0.273939		-0.606734	5.8085	0.397058
-0.606394	6.64597	0.274394		-0.606394	5.80768	0.396929
-0.606055	6.64476	0.274846		-0.606055	5.80686	0.396801
-0.605715	6.64356	0.275295		-0.605715	5.80605	0.396672
-0.605376	6.64237	0.275742		-0.605376	5.80523	0.396543
-0.605036	6.64117	0.276186		-0.605036	5.80442	0.396415
-0.604697	6.63998	0.276627		-0.604697	5.80361	0.396286
-0.604357	6.63879	0.277066		-0.604357	5.8028	0.396157
-0.604018	6.63761	0.277503		-0.604018	5.80199	0.396029
-0.603678	6.63643	0.277936		-0.603678	5.80118	0.3959
-0.603339	6.63525	0.278367		-0.603339	5.80037	0.395772
-0.602999	6.63407	0.278796		-0.602999	5.79957	0.395644
-0.60266	6.6329	0.279222		-0.60266	5.79876	0.395515
-0.60232	6.63173	0.279645		-0.60232	5.79795	0.395387
-0.601981	6.63057	0.280065		-0.601981	5.79715	0.395259
-0.601641	6.62941	0.280483		-0.601641	5.79635	0.39513
-0.601301	6.62825	0.280899		-0.601301	5.79555	0.395002
-0.600962	6.62709	0.281312		-0.600962	5.79475	0.394874
-0.600622	6.62594	0.281722		-0.600622	5.79395	0.394746
-0.600283	6.62479	0.28213		-0.600283	5.79315	0.394618
-0.599943	6.62364	0.282535		-0.599943	5.79235	0.39449
-0.599604	6.62249	0.282937		-0.599604	5.79155	0.394362
-0.599264	6.62135	0.283337		-0.599264	5.79076	0.394234
-0.598925	6.62022	0.283735		-0.598925	5.78996	0.394106
-0.598585	6.61908	0.284129		-0.598585	5.78917	0.393979
-0.598246	6.61795	0.284522		-0.598246	5.78838	0.393851
-0.597906	6.61682	0.284911		-0.597906	5.78759	0.393723
-0.597567	6.6157	0.285299		-0.597567	5.7868	0.393595
-0.597227	6.61457	0.285683		-0.597227	5.78601	0.393468
-0.596888	6.61345	0.286065		-0.596888	5.78522	0.39334
-0.596548	6.61234	0.286445		-0.596548	5.78443	0.393212
-0.596209	6.61123	0.286822		-0.596209	5.78365	0.393085
-0.595869	6.61011	0.287196		-0.595869	5.78286	0.392957
-0.59553	6.60901	0.287568		-0.59553	5.78208	0.39283
-0.59519	6.6079	0.287937		-0.59519	5.78129	0.392702
-0.594851	6.6068	0.288304		-0.594851	5.78051	0.392575
-0.594511	6.6057	0.288668		-0.594511	5.77973	0.392447
-0.594172	6.60461	0.28903		-0.594172	5.77895	0.39232
-0.593832	6.60352	0.289389		-0.593832	5.77817	0.392193
-0.593492	6.60243	0.289746		-0.593492	5.77739	0.392065
-0.593153	6.60134	0.2901		-0.593153	5.77662	0.391938
-0.592813	6.60026	0.290452		-0.592813	5.77584	0.391811
-0.592474	6.59918	0.290801		-0.592474	5.77506	0.391684
-0.592134	6.5981	0.291148		-0.592134	5.77429	0.391556
-0.591795	6.59703	0.291492		-0.591795	5.77352	0.391429
-0.591455	6.59596	0.291834		-0.591455	5.77274	0.391302
-0.591116	6.59489	0.292173		-0.591116	5.77197	0.391175
-0.590776	6.59383	0.29251		-0.590776	5.7712	0.391048
-0.590437	6.59276	0.292844		-0.590437	5.77043	0.390921
-0.590097	6.5917	0.293176		-0.590097	5.76966	0.390794
-0.589758	6.59065	0.293505		-0.589758	5.7689	0.390667
-0.589418	6.5896	0.293832		-0.589418	5.76813	0.39054
-0.589079	6.58854	0.294156		-0.589079	5.76737	0.390413
-0.588739	6.5875	0.294478		-0.588739	5.7666	0.390286
-0.5884	6.58645	0.294798		-0.5884	5.76584	0.390159
-0.58806	6.58541	0.295115		-0.58806	5.76507	0.390032
-0.587721	6.58437	0.295429		-0.587721	5.76431	0.389905
-0.587381	6.58334	0.295741		-0.587381	5.76355	0.389779
-0.587042	6.58231	0.296051		-0.587042	5.76279	0.389652
-0.586702	6.58128	0.296358		-0.586702	5.76203	0.389525
-0.586362	6.58025	0.296663		-0.586362	5.76128	0.389398
-0.586023	6.57923	0.296966		-0.586023	5.76052	0.389272
-0.585683	6.5782	0.297266		-0.585683	5.75976	0.389145
-0.585344	6.57719	0.297563		-0.585344	5.75901	0.389018
-0.585004	6.57617	0.297858		-0.585004	5.75826	0.388892
-0.584665	6.57516	0.298151		-0.584665	5.7575	0.388765
-0.584325	6.57415	0.298442		-0.584325	5.75675	0.388638
-0.583986	6.57314	0.29873		-0.583986	5.756	0.388512
-0.583646	6.57214	0.299015		-0.583646	5.75525	0.388385
-0.583307	6.57114	0.299298		-0.583307	5.7545	0.388259
-0.582967	6.57014	0.299579		-0.582967	5.75375	0.388132
-0.582628	6.56915	0.299858		-0.582628	5.75301	0.388006
-0.582288	6.56815	0.300134		-0.582288	5.75226	0.387879
-0.581949	6.56716	0.300408		-0.581949	5.75151	0.387753
-0.581609	6.56618	0.300679		-0.581609	5.75077	0.387626
-0.58127	6.56519	0.300948		-0.58127	5.75003	0.3875
-0.58093	6.56421	0.301215		-0.58093	5.74929	0.387373
-0.580591	6.56324	0.301479		-0.580591	5.74854	0.387247
-0.580251	6.56226	0.301741		-0.580251	5.7478	0.387121
-0.579912	6.56129	0.302		-0.579912	5.74706	0.386994
-0.579572	6.56032	0.302258		-0.579572	5.74633	0.386868
-0.579232	6.55935	0.302513		-0.579232	5.74559	0.386742
-0.578893	6.55839	0.302765		-0.578893	5.74485	0.386615
-0.578553	6.55743	0.303016		-0.578553	5.74411	0.386489
-0.578214	6.55647	0.303264		-0.578214	5.74338	0.386363
-0.577874	6.55551	0.303509		-0.577874	5.74265	0.386237
-0.577535	6.55456	0.303753		-0.577535	5.74191	0.38611
-0.577195	6.55361	0.303994		-0.577195	5.74118	0.385984
-0.576856	6.55266	0.304233		-0.576856	5.74045	0.385858
-0.576516	6.55172	0.304469		-0.576516	5.73972	0.385732
-0.576177	6.55078	0.304703		-0.576177	5.73899	0.385606
-0.575837	6.54984	0.304935		-0.575837	5.73826	0.385479
-0.575498	6.5489	0.305165		-0.575498	5.73753	0.385353
-0.575158	6.54797	0.305393		-0.575158	5.73681	0.385227
-0.574819	6.54704	0.305618		-0.574819	5.73608	0.385101
-0.574479	6.54611	0.305841		-0.574479	5.73536	0.384975
-0.57414	6.54519	0.306061		-0.57414	5.73463	0.384849
-0.5738	6.54426	0.30628		-0.5738	5.73391	0.384723
-0.573461	6.54334	0.306496		-0.573461	5.73319	0.384597
-0.573121	6.54243	0.30671		-0.573121	5.73247	0.384471
-0.572782	6.54151	0.306921		-0.572782	5.73175	0.384345
-0.572442	6.5406	0.307131		-0.572442	5.73103	0.384219
-0.572102	6.53969	0.307338		-0.572102	5.73031	0.384093
-0.571763	6.53879	0.307543		-0.571763	5.72959	0.383967
-0.571423	6.53788	0.307746		-0.571423	5.72888	0.383841
-0.571084	6.53698	0.307947		-0.571084	5.72816	0.383715
-0.570744	6.53609	0.308145		-0.570744	5.72745	0.383589
-0.570405	6.53519	0.308341		-0.570405	5.72673	0.383463
-0.570065	6.5343	0.308535		-0.570065	5.72602	0.383337
-0.569726	6.53341	0.308727		-0.569726	5.72531	0.383211
-0.569386	6.53252	0.308917		-0.569386	5.7246	0.383085
-0.569047	6.53164	0.309104		-0.569047	5.72389	0.382959
-0.568707	6.53076	0.30929		-0.568707	5.72318	0.382833
-0.568368	6.52988	0.309473		-0.568368	5.72247	0.382707
-0.568028	6.529	0.309654		-0.568028	5.72176	0.382581
-0.567689	6.52813	0.309833		-0.567689	5.72105	0.382456
-0.567349	6.52725	0.31001		-0.567349	5.72035	0.38233
-0.56701	6.52639	0.310184		-0.56701	5.71964	0.382204
-0.56667	6.52552	0.310357		-0.56667	5.71894	0.382078
-0.566331	6.52466	0.310527		-0.566331	5.71824	0.381952
-0.565991	6.5238	0.310695		-0.565991	5.71753	0.381826
-0.565652	6.52294	0.310861		-0.565652	5.71683	0.381701
-0.565312	6.52208	0.311025		-0.565312	5.71613	0.381575
-0.564972	6.52123	0.311187		-0.564972	5.71543	0.381449
-0.564633	6.52038	0.311347		-0.564633	5.71473	0.381323
-0.564293	6.51953	0.311505		-0.564293	5.71404	0.381198
-0.563954	6.51869	0.31166		-0.563954	5.71334	0.381072
-0.563614	6.51784	0.311814		-0.563614	5.71264	0.380946
-0.563275	6.517	0.311965		-0.563275	5.71195	0.38082
-0.562935	6.51617	0.312115		-0.562935	5.71125	0.380695
-0.562596	6.51533	0.312262		-0.562596	5.71056	0.380569
-0.562256	6.5145	0.312407		-0.562256	5.70987	0.380443
-0.561917	6.51367	0.31255		-0.561917	5.70918	0.380318
-0.561577	6.51284	0.312691		-0.561577	5.70849	0.380192
-0.561238	6.51202	0.31283		-0.561238	5.7078	0.380066
-0.560898	6.5112	0.312968		-0.560898	5.70711	0.379941
-0.560559	6.51038	0.313103		-0.560559	5.70642	0.379815
-0.560219	6.50956	0.313236		-0.560219	5.70573	0.379689
-0.55988	6.50875	0.313367		-0.55988	5.70504	0.379564
-0.55954	6.50793	0.313496		-0.55954	5.70436	0.379438
-0.559201	6.50713	0.313623		-0.559201	5.70367	0.379312
-0.558861	6.50632	0.313747		-0.558861	5.70299	0.379187
-0.558522	6.50551	0.31387		-0.558522	5.70231	0.379061
-0.558182	6.50471	0.313991		-0.558182	5.70162	0.378935
-0.557842	6.50391	0.31411		-0.557842	5.70094	0.37881
-0.557503	6.50312	0.314227		-0.557503	5.70026	0.378684
-0.557163	6.50232	0.314342		-0.557163	5.69958	0.378559
-0.556824	6.50153	0.314456		-0.556824	5.6989	0.378433
-0.556484	6.50074	0.314567		-0.556484	5.69822	0.378308
-0.556145	6.49996	0.314676		-0.556145	5.69755	0.378182
-0.555805	6.49917	0.314783		-0.555805	5.69687	0.378056
-0.555466	6.49839	0.314888		-0.555466	5.6962	0.377931
-0.555126	6.49761	0.314992		-0.555126	5.69552	0.377805
-0.554787	6.49683	0.315093		-0.554787	5.69485	0.37768
-0.554447	6.49606	0.315192		-0.554447	5.69417	0.377554
-0.554108	6.49529	0.31529		-0.554108	5.6935	0.377429
-0.553768	6.49452	0.315386		-0.553768	5.69283	0.377303
-0.553429	6.49375	0.315479		-0.553429	5.69216	0.377178
-0.553089	6.49299	0.315571		-0.553089	5.69149	0.377052
-0.55275	6.49222	0.315661		-0.55275	5.69082	0.376927
-0.55241	6.49147	0.315749		-0.55241	5.69015	0.376801
-0.552071	6.49071	0.315835		-0.552071	5.68949	0.376676
-0.551731	6.48995	0.31592		-0.551731	5.68882	0.376551
-0.551392	6.4892	0.316002		-0.551392	5.68815	0.376425
-0.551052	6.48845	0.316083		-0.551052	5.68749	0.3763
-0.550713	6.4877	0.316161		-0.550713	5.68682	0.376174
-0.550373	6.48696	0.316238		-0.550373	5.68616	0.376049
-0.550033	6.48622	0.316313		-0.550033	5.6855	0.375923
-0.549694	6.48548	0.316386		-0.549694	5.68484	0.375798
-0.549354	6.48474	0.316458		-0.549354	5.68418	0.375673
-0.549015	6.484	0.316527		-0.549015	5.68352	0.375547
-0.548675	6.48327	0.316595		-0.548675	5.68286	0.375422
-0.548336	6.48254	0.316661		-0.548336	5.6822	0.375296
-0.547996	6.48181	0.316725		-0.547996	5.68154	0.375171
-0.547657	6.48108	0.316787		-0.547657	5.68089	0.375046
-0.547317	6.48036	0.316847		-0.547317	5.68023	0.37492
-0.546978	6.47964	0.316906		-0.546978	5.67957	0.374795
-0.546638	6.47892	0.316963		-0.546638	5.67892	0.37467
-0.546299	6.4782	0.317018		-0.546299	5.67827	0.374544
-0.545959	6.47749	0.317071		-0.545959	5.67761	0.374419
-0.54562	6.47678	0.317123		-0.54562	5.67696	0.374294
-0.54528	6.47607	0.317172		-0.54528	5.67631	0.374168
-0.544941	6.47536	0.31722		-0.544941	5.67566	0.374043
-0.544601	6.47465	0.317267		-0.544601	5.67501	0.373918
-0.544262	6.47395	0.317311		-0.544262	5.67436	0.373793
-0.543922	6.47325	0.317354		-0.543922	5.67371	0.373667
-0.543583	6.47255	0.317395		-0.543583	5.67307	0.373542
-0.543243	6.47186	0.317434		-0.543243	5.67242	0.373417
-0.542903	6.47116	0.317472		-0.542903	5.67178	0.373292
-0.542564	6.47047	0.317508		-0.542564	5.67113	0.373166
-0.542224	6.46978	0.317542		-0.542224	5.67049	0.373041
-0.541885	6.4691	0.317575		-0.541885	5.66984	0.372916
-0.541545	6.46841	0.317606		-0.541545	5.6692	0.372791
-0.541206	6.46773	0.317635		-0.541206	5.66856	0.372666
-0.540866	6.46705	0.317662		-0.540866	5.66792	0.37254
-0.540527	6.46637	0.317688		-0.540527	5.66728	0.372415
-0.540187	6.4657	0.317712		-0.540187	5.66664	0.37229
-0.539848	6.46503	0.317735		-0.539848	5.666	0.372165
-0.539508	6.46436	0.317755		-0.539508	5.66536	0.37204
-0.539169	6.46369	0.317774		-0.539169	5.66473	0.371915
-0.538829	6.46302	0.317792		-0.538829	5.66409	0.37179
-0.53849	6.46236	0.317808		-0.53849	5.66345	0.371664
-0.53815	6.46169	0.317822		-0.53815	5.66282	0.371539
-0.537811	6.46104	0.317835		-0.537811	5.66218	0.371414
-0.537471	6.46038	0.317846		-0.537471	5.66155	0.371289
-0.537132	6.45972	0.317855		-0.537132	5.66092	0.371164
-0.536792	6.45907	0.317863		-0.536792	5.66029	0.371039
-0.536453	6.45842	0.317869		-0.536453	5.65966	0.370914
-0.536113	6.45777	0.317874		-0.536113	5.65903	0.370789
-0.535773	6.45712	0.317877		-0.535773	5.6584	0.370664
-0.535434	6.45648	0.317878		-0.535434	5.65777	0.370539
-0.535094	6.45584	0.317878		-0.535094	5.65714	0.370414
-0.534755	6.4552	0.317876		-0.534755	5.65651	0.370289
-0.534415	6.45456	0.317873		-0.534415	5.65589	0.370164
-0.534076	6.45393	0.317868		-0.534076	5.65526	0.370039
-0.533736	6.45329	0.317862		-0.533736	5.65464	0.369914
-0.533397	6.45266	0.317854		-0.533397	5.65401	0.369789
-0.533057	6.45203	0.317845		-0.533057	5.65339	0.369664
-0.532718	6.45141	0.317834		-0.532718	5.65277	0.369539
-0.532378	6.45078	0.317821		-0.532378	5.65214	0.369415
-0.532039	6.45016	0.317807		-0.532039	5.65152	0.36929
-0.531699	6.44954	0.317792		-0.531699	5.6509	0.369165
-0.53136	6.44892	0.317775		-0.53136	5.65028	0.36904
-0.53102	6.4483	0.317756		-0.53102	5.64966	0.368915
-0.530681	6.44769	0.317736		-0.530681	5.64904	0.36879
-0.530341	6.44708	0.317715		-0.530341	5.64843	0.368665
-0.530002	6.44647	0.317692		-0.530002	5.64781	0.368541
-0.529662	6.44586	0.317668		-0.529662	5.64719	0.368416
-0.529323	6.44526	0.317642		-0.529323	5.64658	0.368291
-0.528983	6.44465	0.317615		-0.528983	5.64596	0.368166
-0.528643	6.44405	0.317586		-0.528643	5.64535	0.368042
-0.528304	6.44345	0.317556		-0.528304	5.64474	0.367917
-0.527964	6.44286	0.317524		-0.527964	5.64412	0.367792
-0.527625	6.44226	0.317491		-0.527625	5.64351	0.367668
-0.527285	6.44167	0.317457		-0.527285	5.6429	0.367543
-0.526946	6.44108	0.317421		-0.526946	5.64229	0.367418
-0.526606	6.44049	0.317383		-0.526606	5.64168	0.367294
-0.526267	6.4399	0.317345		-0.526267	5.64107	0.367169
-0.525927	6.43932	0.317305		-0.525927	5.64047	0.367044
-0.525588	6.43873	0.317263		-0.525588	5.63986	0.36692
-0.525248	6.43815	0.31722		-0.525248	5.63925	0.366795
-0.524909	6.43758	0.317176		-0.524909	5.63865	0.366671
-0.524569	6.437	0.31713		-0.524569	5.63804	0.366546
-0.52423	6.43642	0.317083		-0.52423	5.63744	0.366422
-0.52389	6.43585	0.317035		-0.52389	5.63683	0.366297
-0.523551	6.43528	0.316985		-0.523551	5.63623	0.366173
-0.523211	6.43471	0.316934		-0.523211	5.63563	0.366048
-0.522872	6.43415	0.316882		-0.522872	5.63502	0.365924
-0.522532	6.43358	0.316828		-0.522532	5.63442	0.365799
-0.522193	6.43302	0.316773		-0.522193	5.63382	0.365675
-0.521853	6.43246	0.316717		-0.521853	5.63322	0.36555
-0.521513	6.4319	0.31666		-0.521513	5.63262	0.365426
-0.521174	6.43135	0.316601		-0.521174	5.63203	0.365302
-0.520834	6.43079	0.31654		-0.520834	5.63143	0.365177
-0.520495	6.43024	0.316479		-0.520495	5.63083	0.365053
-0.520155	6.42969	0.316416		-0.520155	5.63023	0.364929
-0.519816	6.42914	0.316352		-0.519816	5.62964	0.364805
-0.519476	6.42859	0.316287		-0.519476	5.62904	0.36468
-0.519137	6.42805	0.31622		-0.519137	5.62845	0.364556
-0.518797	6.42751	0.316152		-0.518797	5.62786	0.364432
-0.518458	6.42697	0.316083		-0.518458	5.62726	0.364308
-0.518118	6.42643	0.316013		-0.518118	5.62667	0.364184
-0.517779	6.42589	0.315941		-0.517779	5.62608	0.364059
-0.517439	6.42536	0.315868		-0.517439	5.62549	0.363935
-0.5171	6.42482	0.315794		-0.5171	5.6249	0.363811
-0.51676	6.42429	0.315719		-0.51676	5.62431	0.363687
-0.516421	6.42376	0.315643		-0.516421	5.62372	0.363563
-0.516081	6.42324	0.315565		-0.516081	5.62313	0.363439
-0.515742	6.42271	0.315486		-0.515742	5.62255	0.363315
-0.515402	6.42219	0.315406		-0.515402	5.62196	0.363191
-0.515063	6.42167	0.315325		-0.515063	5.62137	0.363067
-0.514723	6.42115	0.315243		-0.514723	5.62079	0.362943
-0.514383	6.42063	0.315159		-0.514383	5.6202	0.362819
-0.514044	6.42011	0.315074		-0.514044	5.61962	0.362696
-0.513704	6.4196	0.314988		-0.513704	5.61904	0.362572
-0.513365	6.41909	0.314901		-0.513365	5.61845	0.362448
-0.513025	6.41858	0.314813		-0.513025	5.61787	0.362324
-0.512686	6.41807	0.314724		-0.512686	5.61729	0.3622
-0.512346	6.41756	0.314634		-0.512346	5.61671	0.362077
-0.512007	6.41706	0.314542		-0.512007	5.61613	0.361953
-0.511667	6.41656	0.314449		-0.511667	5.61555	0.361829
-0.511328	6.41606	0.314356		-0.511328	5.61497	0.361706
-0.510988	6.41556	0.314261		-0.510988	5.61439	0.361582
-0.510649	6.41506	0.314165		-0.510649	5.61381	0.361458
-0.510309	6.41457	0.314068		-0.510309	5.61324	0.361335
-0.50997	6.41407	0.31397		-0.50997	5.61266	0.361211
-0.50963	6.41358	0.31387		-0.50963	5.61209	0.361088
-0.509291	6.41309	0.31377		-0.509291	5.61151	0.360964
-0.508951	6.4126	0.313669		-0.508951	5.61094	0.360841
-0.508612	6.41212	0.313566		-0.508612	5.61036	0.360717
-0.508272	6.41163	0.313463		-0.508272	5.60979	0.360594
-0.507933	6.41115	0.313358		-0.507933	5.60922	0.360471
-0.507593	6.41067	0.313253		-0.507593	5.60865	0.360347
-0.507253	6.41019	0.313146		-0.507253	5.60807	0.360224
-0.506914	6.40972	0.313039		-0.506914	5.6075	0.360101
-0.506574	6.40924	0.31293		-0.506574	5.60693	0.359977
-0.506235	6.40877	0.312821		-0.506235	5.60637	0.359854
-0.505895	6.40829	0.31271		-0.505895	5.6058	0.359731
-0.505556	6.40782	0.312599		-0.505556	5.60523	0.359608
-0.505216	6.40736	0.312486		-0.505216	5.60466	0.359485
-0.504877	6.40689	0.312373		-0.504877	5.6041	0.359362
-0.504537	6.40643	0.312258		-0.504537	5.60353	0.359239
-0.504198	6.40596	0.312143		-0.504198	5.60296	0.359116
-0.503858	6.4055	0.312026		-0.503858	5.6024	0.358993
-0.503519	6.40504	0.311909		-0.503519	5.60183	0.35887
-0.503179	6.40458	0.311791		-0.503179	5.60127	0.358747
-0.50284	6.40413	0.311671		-0.50284	5.60071	0.358624
-0.5025	6.40367	0.311551		-0.5025	5.60015	0.358501
-0.502161	6.40322	0.31143		-0.502161	5.59958	0.358378
-0.501821	6.40277	0.311308		-0.501821	5.59902	0.358256
-0.501482	6.40232	0.311185		-0.501482	5.59846	0.358133
-0.501142	6.40187	0.311061		-0.501142	5.5979	0.35801
-0.500803	6.40143	0.310937		-0.500803	5.59734	0.357888
-0.500463	6.40099	0.310811		-0.500463	5.59678	0.357765
-0.500124	6.40054	0.310685		-0.500124	5.59623	0.357642
-0.499784	6.4001	0.310557		-0.499784	5.59567	0.35752
-0.499444	6.39966	0.310429		-0.499444	5.59511	0.357397
-0.499105	6.39923	0.3103		-0.499105	5.59456	0.357275
-0.498765	6.39879	0.31017		-0.498765	5.594	0.357153
-0.498426	6.39836	0.310039		-0.498426	5.59345	0.35703
-0.498086	6.39793	0.309908		-0.498086	5.59289	0.356908
-0.497747	6.39749	0.309775		-0.497747	5.59234	0.356786
-0.497407	6.39707	0.309642		-0.497407	5.59178	0.356663
-0.497068	6.39664	0.309508		-0.497068	5.59123	0.356541
-0.496728	6.39621	0.309373		-0.496728	5.59068	0.356419
-0.496389	6.39579	0.309237		-0.496389	5.59013	0.356297
-0.496049	6.39537	0.309101		-0.496049	5.58958	0.356175
-0.49571	6.39495	0.308963		-0.49571	5.58903	0.356053
-0.49537	6.39453	0.308825		-0.49537	5.58848	0.355931
-0.495031	6.39411	0.308686		-0.495031	5.58793	0.355809
-0.494691	6.39369	0.308547		-0.494691	5.58738	0.355687
-0.494352	6.39328	0.308406		-0.494352	5.58683	0.355565
-0.494012	6.39287	0.308265		-0.494012	5.58628	0.355443
-0.493673	6.39246	0.308123		-0.493673	5.58574	0.355321
-0.493333	6.39205	0.30798		-0.493333	5.58519	0.3552
-0.492994	6.39164	0.307837		-0.492994	5.58464	0.355078
-0.492654	6.39123	0.307693		-0.492654	5.5841	0.354956
-0.492314	6.39083	0.307548		-0.492314	5.58356	0.354835
-0.491975	6.39043	0.307402		-0.491975	5.58301	0.354713
-0.491635	6.39002	0.307256		-0.491635	5.58247	0.354592
-0.491296	6.38962	0.307109		-0.491296	5.58193	0.35447
-0.490956	6.38923	0.306961		-0.490956	5.58138	0.354349
-0.490617	6.38883	0.306813		-0.490617	5.58084	0.354228
-0.490277	6.38843	0.306664		-0.490277	5.5803	0.354106
-0.489938	6.38804	0.306514		-0.489938	5.57976	0.353985
-0.489598	6.38765	0.306364		-0.489598	5.57922	0.353864
-0.489259	6.38726	0.306213		-0.489259	5.57868	0.353743
-0.488919	6.38687	0.306061		-0.488919	5.57814	0.353622
-0.48858	6.38648	0.305908		-0.48858	5.5776	0.353501
-0.48824	6.38609	0.305755		-0.48824	5.57707	0.35338
-0.487901	6.38571	0.305602		-0.487901	5.57653	0.353259
-0.487561	6.38533	0.305447		-0.487561	5.57599	0.353138
-0.487222	6.38495	0.305293		-0.487222	5.57546	0.353017
-0.486882	6.38457	0.305137		-0.486882	5.57492	0.352896
-0.486543	6.38419	0.304981		-0.486543	5.57438	0.352775
-0.486203	6.38381	0.304824		-0.486203	5.57385	0.352655
-0.485864	6.38343	0.304667		-0.485864	5.57332	0.352534
-0.485524	6.38306	0.304509		-0.485524	5.57278	0.352413
-0.485184	6.38269	0.30435		-0.485184	5.57225	0.352293
-0.484845	6.38232	0.304191		-0.484845	5.57172	0.352173
-0.484505	6.38195	0.304032		-0.484505	5.57119	0.352052
-0.484166	6.38158	0.303872		-0.484166	5.57065	0.351932
-0.483826	6.38121	0.303711		-0.483826	5.57012	0.351811
-0.483487	6.38085	0.303549		-0.483487	5.56959	0.351691
-0.483147	6.38048	0.303388		-0.483147	5.56906	0.351571
-0.482808	6.38012	0.303225		-0.482808	5.56854	0.351451
-0.482468	6.37976	0.303062		-0.482468	5.56801	0.351331
-0.482129	6.3794	0.302899		-0.482129	5.56748	0.351211
-0.481789	6.37904	0.302735		-0.481789	5.56695	0.351091
-0.48145	6.37869	0.302571		-0.48145	5.56642	0.350971
-0.48111	6.37833	0.302406		-0.48111	5.5659	0.350851
-0.480771	6.37798	0.30224		-0.480771	5.56537	0.350731
-0.480431	6.37763	0.302074		-0.480431	5.56485	0.350612
-0.480092	6.37728	0.301908		-0.480092	5.56432	0.350492
-0.479752	6.37693	0.301741		-0.479752	5.5638	0.350373
-0.479413	6.37658	0.301574		-0.479413	5.56327	0.350253
-0.479073	6.37623	0.301406		-0.479073	5.56275	0.350134
-0.478734	6.37589	0.301238		-0.478734	5.56223	0.350014
-0.478394	6.37554	0.301069		-0.478394	5.56171	0.349895
-0.478054	6.3752	0.3009		-0.478054	5.56118	0.349776
-0.477715	6.37486	0.30073		-0.477715	5.56066	0.349656
-0.477375	6.37452	0.300561		-0.477375	5.56014	0.349537
-0.477036	6.37418	0.30039		-0.477036	5.55962	0.349418
-0.476696	6.37384	0.300219		-0.476696	5.5591	0.349299
-0.476357	6.37351	0.300048		-0.476357	5.55858	0.34918
-0.476017	6.37317	0.299877		-0.476017	5.55806	0.349061
-0.475678	6.37284	0.299705		-0.475678	5.55755	0.348943
-0.475338	6.37251	0.299532		-0.475338	5.55703	0.348824
-0.474999	6.37218	0.299359		-0.474999	5.55651	0.348705
-0.474659	6.37185	0.299186		-0.474659	5.55599	0.348587
-0.47432	6.37152	0.299013		-0.47432	5.55548	0.348468
-0.47398	6.3712	0.298839		-0.47398	5.55496	0.34835
-0.473641	6.37087	0.298665		-0.473641	5.55445	0.348231
-0.473301	6.37055	0.29849		-0.473301	5.55393	0.348113
-0.472962	6.37023	0.298315		-0.472962	5.55342	0.347995
-0.472622	6.3699	0.29814		-0.472622	5.5529	0.347876
-0.472283	6.36958	0.297965		-0.472283	5.55239	0.347758
-0.471943	6.36927	0.297789		-0.471943	5.55188	0.34764
-0.471604	6.36895	0.297613		-0.471604	5.55137	0.347522
-0.471264	6.36863	0.297436		-0.471264	5.55085	0.347404
-0.470924	6.36832	0.29726		-0.470924	5.55034	0.347287
-0.470585	6.36801	0.297083		-0.470585	5.54983	0.347169
-0.470245	6.36769	0.296905		-0.470245	5.54932	0.347051
-0.469906	6.36738	0.296728		-0.469906	5.54881	0.346934
-0.469566	6.36707	0.29655		-0.469566	5.5483	0.346816
-0.469227	6.36677	0.296372		-0.469227	5.54779	0.346699
-0.468887	6.36646	0.296193		-0.468887	5.54729	0.346581
-0.468548	6.36615	0.296015		-0.468548	5.54678	0.346464
-0.468208	6.36585	0.295836		-0.468208	5.54627	0.346347
-0.467869	6.36554	0.295657		-0.467869	5.54576	0.346229
-0.467529	6.36524	0.295477		-0.467529	5.54526	0.346112
-0.46719	6.36494	0.295298		-0.46719	5.54475	0.345995
-0.46685	6.36464	0.295118		-0.46685	5.54425	0.345878
-0.466511	6.36434	0.294938		-0.466511	5.54374	0.345762
-0.466171	6.36405	0.294758		-0.466171	5.54324	0.345645
-0.465832	6.36375	0.294577		-0.465832	5.54273	0.345528
-0.465492	6.36346	0.294397		-0.465492	5.54223	0.345412
-0.465153	6.36316	0.294216		-0.465153	5.54172	0.345295
-0.464813	6.36287	0.294035		-0.464813	5.54122	0.345179
-0.464474	6.36258	0.293854		-0.464474	5.54072	0.345062
-0.464134	6.36229	0.293672		-0.464134	5.54022	0.344946
-0.463794	6.362	0.293491		-0.463794	5.53972	0.34483
-0.463455	6.36171	0.293309		-0.463455	5.53921	0.344714
-0.463115	6.36143	0.293127		-0.463115	5.53871	0.344598
-0.462776	6.36114	0.292946		-0.462776	5.53821	0.344482
-0.462436	6.36086	0.292763		-0.462436	5.53771	0.344366
-0.462097	6.36057	0.292581		-0.462097	5.53721	0.34425
-0.461757	6.36029	0.292399		-0.461757	5.53672	0.344134
-0.461418	6.36001	0.292217		-0.461418	5.53622	0.344019
-0.461078	6.35973	0.292034		-0.461078	5.53572	0.343903
-0.460739	6.35945	0.291851		-0.460739	5.53522	0.343788
-0.460399	6.35918	0.291669		-0.460399	5.53473	0.343673
-0.46006	6.3589	0.291486		-0.46006	5.53423	0.343557
-0.45972	6.35862	0.291303		-0.45972	5.53373	0.343442
-0.459381	6.35835	0.29112		-0.459381	5.53324	0.343327
-0.459041	6.35808	0.290937		-0.459041	5.53274	0.343212
-0.458702	6.35781	0.290754		-0.458702	5.53225	0.343097
-0.458362	6.35754	0.290571		-0.458362	5.53175	0.342982
-0.458023	6.35727	0.290387		-0.458023	5.53126	0.342868
-0.457683	6.357	0.290204		-0.457683	5.53076	0.342753
-0.457344	6.35673	0.290021		-0.457344	5.53027	0.342638
-0.457004	6.35646	0.289838		-0.457004	5.52978	0.342524
-0.456665	6.3562	0.289654		-0.456665	5.52929	0.34241
-0.456325	6.35594	0.289471		-0.456325	5.52879	0.342295
-0.455985	6.35567	0.289287		-0.455985	5.5283	0.342181
-0.455646	6.35541	0.289104		-0.455646	5.52781	0.342067
-0.455306	6.35515	0.288921		-0.455306	5.52732	0.341953
-0.454967	6.35489	0.288737		-0.454967	5.52683	0.341839
-0.454627	6.35463	0.288554		-0.454627	5.52634	0.341725
-0.454288	6.35437	0.28837		-0.454288	5.52585	0.341612
-0.453948	6.35412	0.288187		-0.453948	5.52536	0.341498
-0.453609	6.35386	0.288004		-0.453609	5.52487	0.341385
-0.453269	6.35361	0.28782		-0.453269	5.52439	0.341271
-0.45293	6.35335	0.287637		-0.45293	5.5239	0.341158
-0.45259	6.3531	0.287454		-0.45259	5.52341	0.341045
-0.452251	6.35285	0.287271		-0.452251	5.52292	0.340932
-0.451911	6.3526	0.287088		-0.451911	5.52244	0.340819
-0.451572	6.35235	0.286904		-0.451572	5.52195	0.340706
-0.451232	6.3521	0.286721		-0.451232	5.52147	0.340593
-0.450893	6.35185	0.286539		-0.450893	5.52098	0.34048
-0.450553	6.35161	0.286356		-0.450553	5.5205	0.340367
-0.450214	6.35136	0.286173		-0.450214	5.52001	0.340255
-0.449874	6.35112	0.28599		-0.449874	5.51953	0.340143
-0.449535	6.35087	0.285808		-0.449535	5.51904	0.34003
-0.449195	6.35063	0.285625		-0.449195	5.51856	0.339918
-0.448855	6.35039	0.285443		-0.448855	5.51808	0.339806
-0.448516	6.35015	0.285261		-0.448516	5.5176	0.339694
-0.448176	6.34991	0.285079		-0.448176	5.51711	0.339582
-0.447837	6.34967	0.284897		-0.447837	5.51663	0.33947
-0.447497	6.34943	0.284715		-0.447497	5.51615	0.339358
-0.447158	6.34919	0.284533		-0.447158	5.51567	0.339247
-0.446818	6.34896	0.284352		-0.446818	5.51519	0.339135
-0.446479	6.34872	0.28417		-0.446479	5.51471	0.339024
-0.446139	6.34849	0.283989		-0.446139	5.51423	0.338913
-0.4458	6.34826	0.283808		-0.4458	5.51375	0.338802
-0.44546	6.34802	0.283627		-0.44546	5.51327	0.338691
-0.445121	6.34779	0.283446		-0.445121	5.51279	0.33858
-0.444781	6.34756	0.283265		-0.444781	5.51231	0.338469
-0.444442	6.34733	0.283085		-0.444442	5.51183	0.338358
-0.444102	6.3471	0.282905		-0.444102	5.51136	0.338247
-0.443763	6.34688	0.282725		-0.443763	5.51088	0.338137
-0.443423	6.34665	0.282545		-0.443423	5.5104	0.338027
-0.443084	6.34642	0.282365		-0.443084	5.50993	0.337916
-0.442744	6.3462	0.282186		-0.442744	5.50945	0.337806
-0.442405	6.34597	0.282007		-0.442405	5.50897	0.337696
-0.442065	6.34575	0.281828		-0.442065	5.5085	0.337586
-0.441725	6.34553	0.281649		-0.441725	5.50802	0.337476
-0.441386	6.34531	0.281471		-0.441386	5.50755	0.337366
-0.441046	6.34509	0.281292		-0.441046	5.50707	0.337257
-0.440707	6.34487	0.281114		-0.440707	5.5066	0.337147
-0.440367	6.34465	0.280936		-0.440367	5.50613	0.337038
-0.440028	6.34443	0.280759		-0.440028	5.50565	0.336929
-0.439688	6.34421	0.280582		-0.439688	5.50518	0.33682
-0.439349	6.34399	0.280405		-0.439349	5.50471	0.336711
-0.439009	6.34378	0.280228		-0.439009	5.50424	0.336602
-0.43867	6.34356	0.280051		-0.43867	5.50376	0.336493
-0.43833	6.34335	0.279875		-0.43833	5.50329	0.336384
-0.437991	6.34314	0.279699		-0.437991	5.50282	0.336276
-0.437651	6.34292	0.279524		-0.437651	5.50235	0.336167
-0.437312	6.34271	0.279348		-0.437312	5.50188	0.336059
-0.436972	6.3425	0.279173		-0.436972	5.50141	0.335951
-0.436633	6.34229	0.278999		-0.436633	5.50094	0.335842
-0.436293	6.34208	0.278824		-0.436293	5.50047	0.335735
-0.435954	6.34187	0.27865		-0.435954	5.5	0.335627
-0.435614	6.34167	0.278476		-0.435614	5.49953	0.335519
-0.435275	6.34146	0.278303		-0.435275	5.49906	0.335411
-0.434935	6.34125	0.27813		-0.434935	5.4986	0.335304
-0.434595	6.34105	0.277957		-0.434595	5.49813	0.335197
-0.434256	6.34084	0.277784		-0.434256	5.49766	0.335089
-0.433916	6.34064	0.277612		-0.433916	5.49719	0.334982
-0.433577	6.34044	0.27744		-0.433577	5.49673	0.334875
-0.433237	6.34023	0.277269		-0.433237	5.49626	0.334768
-0.432898	6.34003	0.277098		-0.432898	5.49579	0.334662
-0.432558	6.33983	0.276927		-0.432558	5.49533	0.334555
-0.432219	6.33963	0.276757		-0.432219	5.49486	0.334449
-0.431879	6.33943	0.276587		-0.431879	5.4944	0.334342
-0.43154	6.33923	0.276417		-0.43154	5.49393	0.334236
-0.4312	6.33904	0.276248		-0.4312	5.49347	0.33413
-0.430861	6.33884	0.276079		-0.430861	5.493	0.334024
-0.430521	6.33864	0.275911		-0.430521	5.49254	0.333918
-0.430182	6.33845	0.275743		-0.430182	5.49208	0.333812
-0.429842	6.33825	0.275575		-0.429842	5.49161	0.333707
-0.429503	6.33806	0.275408		-0.429503	5.49115	0.333601
-0.429163	6.33786	0.275241		-0.429163	5.49069	0.333496
-0.428824	6.33767	0.275074		-0.428824	5.49022	0.333391
-0.428484	6.33748	0.274908		-0.428484	5.48976	0.333286
-0.428145	6.33729	0.274743		-0.428145	5.4893	0.333181
-0.427805	6.33709	0.274577		-0.427805	5.48884	0.333076
-0.427465	6.3369	0.274413		-0.427465	5.48838	0.332971
-0.427126	6.33671	0.274248		-0.427126	5.48792	0.332867
-0.426786	6.33653	0.274084		-0.426786	5.48746	0.332762
-0.426447	6.33634	0.273921		-0.426447	5.487	0.332658
-0.426107	6.33615	0.273758		-0.426107	5.48654	0.332554
-0.425768	6.33596	0.273595		-0.425768	5.48608	0.33245
-0.425428	6.33578	0.273433		-0.425428	5.48562	0.332346
-0.425089	6.33559	0.273271		-0.425089	5.48516	0.332242
-0.424749	6.3354	0.27311		-0.424749	5.4847	0.332139
-0.42441	6.33522	0.272949		-0.42441	5.48424	0.332035
-0.42407	6.33504	0.272789		-0.42407	5.48378	0.331932
-0.423731	6.33485	0.272629		-0.423731	5.48332	0.331829
-0.423391	6.33467	0.27247		-0.423391	5.48287	0.331726
-0.423052	6.33449	0.272311		-0.423052	5.48241	0.331623
-0.422712	6.33431	0.272153		-0.422712	5.48195	0.33152
-0.422373	6.33413	0.271995		-0.422373	5.4815	0.331418
-0.422033	6.33394	0.271837		-0.422033	5.48104	0.331315
-0.421694	6.33377	0.27168		-0.421694	5.48058	0.331213
-0.421354	6.33359	0.271524		-0.421354	5.48013	0.331111
-0.421015	6.33341	0.271368		-0.421015	5.47967	0.331009
-0.420675	6.33323	0.271213		-0.420675	5.47922	0.330907
-0.420335	6.33305	0.271058		-0.420335	5.47876	0.330805
-0.419996	6.33287	0.270903		-0.419996	5.47831	0.330703
-0.419656	6.3327	0.270749		-0.419656	5.47785	0.330602
-0.419317	6.33252	0.270596		-0.419317	5.4774	0.330501
-0.418977	6.33235	0.270443		-0.418977	5.47694	0.330399
-0.418638	6.33217	0.270291		-0.418638	5.47649	0.330298
-0.418298	6.332	0.270139		-0.418298	5.47603	0.330197
-0.417959	6.33182	0.269988		-0.417959	5.47558	0.330097
-0.417619	6.33165	0.269837		-0.417619	5.47513	0.329996
-0.41728	6.33148	0.269686		-0.41728	5.47468	0.329896
-0.41694	6.33131	0.269537		-0.41694	5.47422	0.329795
-0.416601	6.33114	0.269388		-0.416601	5.47377	0.329695
-0.416261	6.33096	0.269239		-0.416261	5.47332	0.329595
-0.415922	6.33079	0.269091		-0.415922	5.47287	0.329495
-0.415582	6.33062	0.268943		-0.415582	5.47242	0.329396
-0.415243	6.33045	0.268796		-0.415243	5.47196	0.329296
-0.414903	6.33028	0.26865		-0.414903	5.47151	0.329197
-0.414564	6.33012	0.268504		-0.414564	5.47106	0.329097
-0.414224	6.32995	0.268359		-0.414224	5.47061	0.328998
-0.413885	6.32978	0.268214		-0.413885	5.47016	0.328899
-0.413545	6.32961	0.26807		-0.413545	5.46971	0.328801
-0.413205	6.32945	0.267926		-0.413205	5.46926	0.328702
-0.412866	6.32928	0.267783		-0.412866	5.46881	0.328603
-0.412526	6.32911	0.267641		-0.412526	5.46836	0.328505
-0.412187	6.32895	0.267499		-0.412187	5.46791	0.328407
-0.411847	6.32878	0.267358		-0.411847	5.46746	0.328309
-0.411508	6.32862	0.267217		-0.411508	5.46702	0.328211
-0.411168	6.32845	0.267077		-0.411168	5.46657	0.328113
-0.410829	6.32829	0.266937		-0.410829	5.46612	0.328016
-0.410489	6.32813	0.266798		-0.410489	5.46567	0.327918
-0.41015	6.32797	0.26666		-0.41015	5.46522	0.327821
-0.40981	6.3278	0.266522		-0.40981	5.46478	0.327724
-0.409471	6.32764	0.266385		-0.409471	5.46433	0.327627
-0.409131	6.32748	0.266248		-0.409131	5.46388	0.32753
-0.408792	6.32732	0.266112		-0.408792	5.46344	0.327434
-0.408452	6.32716	0.265977		-0.408452	5.46299	0.327337
-0.408113	6.327	0.265842		-0.408113	5.46254	0.327241
-0.407773	6.32684	0.265708		-0.407773	5.4621	0.327145
-0.407434	6.32668	0.265574		-0.407434	5.46165	0.327049
-0.407094	6.32652	0.265441		-0.407094	5.4612	0.326953
-0.406755	6.32636	0.265309		-0.406755	5.46076	0.326857
-0.406415	6.3262	0.265177		-0.406415	5.46031	0.326762
-0.406076	6.32604	0.265046		-0.406076	5.45987	0.326667
-0.405736	6.32588	0.264916		-0.405736	5.45942	0.326571
-0.405396	6.32573	0.264786		-0.405396	5.45898	0.326476
-0.405057	6.32557	0.264656		-0.405057	5.45853	0.326382
-0.404717	6.32541	0.264528		-0.404717	5.45809	0.326287
-0.404378	6.32526	0.2644		-0.404378	5.45765	0.326192
-0.404038	6.3251	0.264272		-0.404038	5.4572	0.326098
-0.403699	6.32495	0.264145		-0.403699	5.45676	0.326004
-0.403359	6.32479	0.264019		-0.403359	5.45632	0.32591
-0.40302	6.32463	0.263894		-0.40302	5.45587	0.325816
-0.40268	6.32448	0.263769		-0.40268	5.45543	0.325722
-0.402341	6.32433	0.263644		-0.402341	5.45499	0.325629
-0.402001	6.32417	0.263521		-0.402001	5.45454	0.325536
-0.401662	6.32402	0.263398		-0.401662	5.4541	0.325442
-0.401322	6.32386	0.263275		-0.401322	5.45366	0.325349
-0.400983	6.32371	0.263154		-0.400983	5.45322	0.325257
-0.400643	6.32356	0.263032		-0.400643	5.45277	0.325164
-0.400304	6.3234	0.262912		-0.400304	5.45233	0.325071
-0.399964	6.32325	0.262792		-0.399964	5.45189	0.324979
-0.399625	6.3231	0.262673		-0.399625	5.45145	0.324887
-0.399285	6.32295	0.262554		-0.399285	5.45101	0.324795
-0.398946	6.3228	0.262436		-0.398946	5.45057	0.324703
-0.398606	6.32265	0.262319		-0.398606	5.45013	0.324612
-0.398266	6.32249	0.262202		-0.398266	5.44969	0.32452
-0.397927	6.32234	0.262086		-0.397927	5.44925	0.324429
-0.397587	6.32219	0.261971		-0.397587	5.44881	0.324338
-0.397248	6.32204	0.261856		-0.397248	5.44837	0.324247
-0.396908	6.32189	0.261742		-0.396908	5.44793	0.324156
-0.396569	6.32174	0.261629		-0.396569	5.44749	0.324065
-0.396229	6.32159	0.261516		-0.396229	5.44705	0.323975
-0.39589	6.32144	0.261404		-0.39589	5.44661	0.323885
-0.39555	6.32129	0.261292		-0.39555	5.44617	0.323795
-0.395211	6.32114	0.261181		-0.395211	5.44573	0.323705
-0.394871	6.321	0.261071		-0.394871	5.44529	0.323615
-0.394532	6.32085	0.260961		-0.394532	5.44485	0.323526
-0.394192	6.3207	0.260852		-0.394192	5.44441	0.323436
-0.393853	6.32055	0.260744		-0.393853	5.44397	0.323347
-0.393513	6.3204	0.260636		-0.393513	5.44354	0.323258
-0.393174	6.32025	0.260529		-0.393174	5.4431	0.323169
-0.392834	6.32011	0.260423		-0.392834	5.44266	0.323081
-0.392495	6.31996	0.260317		-0.392495	5.44222	0.322992
-0.392155	6.31981	0.260212		-0.392155	5.44178	0.322904
-0.391816	6.31966	0.260108		-0.391816	5.44135	0.322816
-0.391476	6.31952	0.260004		-0.391476	5.44091	0.322728
-0.391136	6.31937	0.259901		-0.391136	5.44047	0.32264
-0.390797	6.31922	0.259798		-0.390797	5.44003	0.322553
-0.390457	6.31908	0.259696		-0.390457	5.4396	0.322465
-0.390118	6.31893	0.259595		-0.390118	5.43916	0.322378
-0.389778	6.31878	0.259494		-0.389778	5.43872	0.322291
-0.389439	6.31864	0.259394		-0.389439	5.43829	0.322204
-0.389099	6.31849	0.259295		-0.389099	5.43785	0.322118
-0.38876	6.31835	0.259196		-0.38876	5.43742	0.322031
-0.38842	6.3182	0.259098		-0.38842	5.43698	0.321945
-0.388081	6.31805	0.259001		-0.388081	5.43654	0.321859
-0.387741	6.31791	0.258904		-0.387741	5.43611	0.321773
-0.387402	6.31776	0.258808		-0.387402	5.43567	0.321687
-0.387062	6.31762	0.258713		-0.387062	5.43524	0.321602
-0.386723	6.31747	0.258618		-0.386723	5.4348	0.321517
-0.386383	6.31733	0.258524		-0.386383	5.43437	0.321431
-0.386044	6.31718	0.25843		-0.386044	5.43393	0.321346
-0.385704	6.31704	0.258337		-0.385704	5.4335	0.321262
-0.385365	6.31689	0.258245		-0.385365	5.43306	0.321177
-0.385025	6.31675	0.258153		-0.385025	5.43263	0.321093
-0.384686	6.3166	0.258062		-0.384686	5.43219	0.321009
-0.384346	6.31646	0.257972		-0.384346	5.43176	0.320925
-0.384006	6.31631	0.257882		-0.384006	5.43132	0.320841
-0.383667	6.31617	0.257793		-0.383667	5.43089	0.320757
-0.383327	6.31602	0.257704		-0.383327	5.43045	0.320674
-0.382988	6.31588	0.257616		-0.382988	5.43002	0.320591
-0.382648	6.31573	0.257529		-0.382648	5.42959	0.320507
-0.382309	6.31559	0.257442		-0.382309	5.42915	0.320425
-0.381969	6.31544	0.257356		-0.381969	5.42872	0.320342
-0.38163	6.3153	0.25727		-0.38163	5.42829	0.32026
-0.38129	6.31515	0.257186		-0.38129	5.42785	0.320177
-0.380951	6.31501	0.257101		-0.380951	5.42742	0.320095
-0.380611	6.31486	0.257018		-0.380611	5.42698	0.320013
-0.380272	6.31472	0.256935		-0.380272	5.42655	0.319932
-0.379932	6.31457	0.256852		-0.379932	5.42612	0.31985
-0.379593	6.31443	0.25677		-0.379593	5.42569	0.319769
-0.379253	6.31429	0.256689		-0.379253	5.42525	0.319688
-0.378914	6.31414	0.256609		-0.378914	5.42482	0.319607
-0.378574	6.314	0.256529		-0.378574	5.42439	0.319526
-0.378235	6.31385	0.256449		-0.378235	5.42395	0.319446
-0.377895	6.31371	0.25637		-0.377895	5.42352	0.319365
-0.377556	6.31356	0.256292		-0.377556	5.42309	0.319285
-0.377216	6.31342	0.256214		-0.377216	5.42266	0.319205
-0.376876	6.31327	0.256137		-0.376876	5.42223	0.319126
-0.376537	6.31313	0.256061		-0.376537	5.42179	0.319046
-0.376197	6.31298	0.255985		-0.376197	5.42136	0.318967
-0.375858	6.31284	0.25591		-0.375858	5.42093	0.318888
-0.375518	6.31269	0.255835		-0.375518	5.4205	0.318809
-0.375179	6.31255	0.255761		-0.375179	5.42007	0.31873
-0.374839	6.3124	0.255687		-0.374839	5.41963	0.318652
-0.3745	6.31226	0.255614		-0.3745	5.4192	0.318574
-0.37416	6.31211	0.255542		-0.37416	5.41877	0.318495
-0.373821	6.31196	0.25547		-0.373821	5.41834	0.318418
-0.373481	6.31182	0.255399		-0.373481	5.41791	0.31834
-0.373142	6.31167	0.255328		-0.373142	5.41748	0.318262
-0.372802	6.31153	0.255258		-0.372802	5.41704	0.318185
-0.372463	6.31138	0.255188		-0.372463	5.41661	0.318108
-0.372123	6.31123	0.255119		-0.372123	5.41618	0.318031
-0.371784	6.31109	0.25505		-0.371784	5.41575	0.317955
-0.371444	6.31094	0.254982		-0.371444	5.41532	0.317878
-0.371105	6.3108	0.254915		-0.371105	5.41489	0.317802
-0.370765	6.31065	0.254848		-0.370765	5.41446	0.317726
-0.370426	6.3105	0.254782		-0.370426	5.41403	0.31765
-0.370086	6.31035	0.254716		-0.370086	5.4136	0.317574
-0.369746	6.31021	0.254651		-0.369746	5.41317	0.317499
-0.369407	6.31006	0.254586		-0.369407	5.41274	0.317424
-0.369067	6.30991	0.254521		-0.369067	5.4123	0.317349
-0.368728	6.30977	0.254458		-0.368728	5.41187	0.317274
-0.368388	6.30962	0.254394		-0.368388	5.41144	0.317199
-0.368049	6.30947	0.254332		-0.368049	5.41101	0.317125
-0.367709	6.30932	0.25427		-0.367709	5.41058	0.317051
-0.36737	6.30917	0.254208		-0.36737	5.41015	0.316977
-0.36703	6.30902	0.254147		-0.36703	5.40972	0.316903
-0.366691	6.30888	0.254086		-0.366691	5.40929	0.31683
-0.366351	6.30873	0.254026		-0.366351	5.40886	0.316756
-0.366012	6.30858	0.253966		-0.366012	5.40843	0.316683
-0.365672	6.30843	0.253907		-0.365672	5.408	0.31661
-0.365333	6.30828	0.253848		-0.365333	5.40757	0.316538
-0.364993	6.30813	0.25379		-0.364993	5.40714	0.316465
-0.364654	6.30798	0.253732		-0.364654	5.40671	0.316393
-0.364314	6.30783	0.253675		-0.364314	5.40628	0.316321
-0.363975	6.30768	0.253618		-0.363975	5.40585	0.316249
-0.363635	6.30753	0.253561		-0.363635	5.40542	0.316178
-0.363296	6.30738	0.253506		-0.363296	5.40499	0.316106
-0.362956	6.30723	0.25345		-0.362956	5.40456	0.316035
-0.362616	6.30708	0.253395		-0.362616	5.40413	0.315964
-0.362277	6.30692	0.253341		-0.362277	5.4037	0.315893
-0.361937	6.30677	0.253286		-0.361937	5.40327	0.315823
-0.361598	6.30662	0.253233		-0.361598	5.40284	0.315752
-0.361258	6.30647	0.25318		-0.361258	5.40241	0.315682
-0.360919	6.30631	0.253127		-0.360919	5.40198	0.315612
-0.360579	6.30616	0.253074		-0.360579	5.40155	0.315543
-0.36024	6.30601	0.253022		-0.36024	5.40112	0.315473
-0.3599	6.30585	0.252971		-0.3599	5.4007	0.315404
-0.359561	6.3057	0.25292		-0.359561	5.40027	0.315335
-0.359221	6.30555	0.252869		-0.359221	5.39984	0.315266
-0.358882	6.30539	0.252819		-0.358882	5.39941	0.315198
-0.358542	6.30524	0.252769		-0.358542	5.39898	0.315129
-0.358203	6.30508	0.252719		-0.358203	5.39855	0.315061
-0.357863	6.30493	0.25267		-0.357863	5.39812	0.314993
-0.357524	6.30477	0.252622		-0.357524	5.39769	0.314926
-0.357184	6.30461	0.252573		-0.357184	5.39726	0.314858
-0.356845	6.30446	0.252525		-0.356845	5.39683	0.314791
-0.356505	6.3043	0.252478		-0.356505	5.3964	0.314724
-0.356166	6.30414	0.252431		-0.356166	5.39597	0.314657
-0.355826	6.30399	0.252384		-0.355826	5.39554	0.314591
-0.355487	6.30383	0.252337		-0.355487	5.39511	0.314524
-0.355147	6.30367	0.252291		-0.355147	5.39468	0.314458
-0.354807	6.30351	0.252245		-0.354807	5.39425	0.314392
-0.354468	6.30335	0.2522		-0.354468	5.39382	0.314327
-0.354128	6.30319	0.252155		-0.354128	5.39339	0.314261
-0.353789	6.30303	0.25211		-0.353789	5.39296	0.314196
-0.353449	6.30287	0.252066		-0.353449	5.39253	0.314131
-0.35311	6.30271	0.252022		-0.35311	5.3921	0.314066
-0.35277	6.30255	0.251978		-0.35277	5.39168	0.314002
-0.352431	6.30239	0.251935		-0.352431	5.39125	0.313937
-0.352091	6.30223	0.251891		-0.352091	5.39082	0.313873
-0.351752	6.30207	0.251849		-0.351752	5.39039	0.313809
-0.351412	6.30191	0.251806		-0.351412	5.38996	0.313746
-0.351073	6.30174	0.251764		-0.351073	5.38953	0.313682
-0.350733	6.30158	0.251722		-0.350733	5.3891	0.313619
-0.350394	6.30142	0.25168		-0.350394	5.38867	0.313556
-0.350054	6.30125	0.251639		-0.350054	5.38824	0.313493
-0.349715	6.30109	0.251598		-0.349715	5.38781	0.313431
-0.349375	6.30092	0.251557		-0.349375	5.38738	0.313368
-0.349036	6.30076	0.251516		-0.349036	5.38695	0.313306
-0.348696	6.30059	0.251476		-0.348696	5.38652	0.313245
-0.348357	6.30042	0.251436		-0.348357	5.38609	0.313183
-0.348017	6.30026	0.251396		-0.348017	5.38566	0.313122
-0.347677	6.30009	0.251357		-0.347677	5.38523	0.313061
-0.347338	6.29992	0.251317		-0.347338	5.3848	0.313
-0.346998	6.29976	0.251278		-0.346998	5.38437	0.312939
-0.346659	6.29959	0.251239		-0.346659	5.38394	0.312879
-0.346319	6.29942	0.251201		-0.346319	5.38351	0.312818
-0.34598	6.29925	0.251162		-0.34598	5.38308	0.312758
-0.34564	6.29908	0.251124		-0.34564	5.38265	0.312699
-0.345301	6.29891	0.251086		-0.345301	5.38222	0.312639
-0.344961	6.29874	0.251048		-0.344961	5.38179	0.31258
-0.344622	6.29856	0.251011		-0.344622	5.38136	0.312521
-0.344282	6.29839	0.250973		-0.344282	5.38093	0.312462
-0.343943	6.29822	0.250936		-0.343943	5.3805	0.312403
-0.343603	6.29805	0.250899		-0.343603	5.38007	0.312345
-0.343264	6.29787	0.250862		-0.343264	5.37964	0.312287
-0.342924	6.2977	0.250825		-0.342924	5.37921	0.312229
-0.342585	6.29752	0.250789		-0.342585	5.37878	0.312172
-0.342245	6.29735	0.250752		-0.342245	5.37835	0.312114
-0.341906	6.29717	0.250716		-0.341906	5.37791	0.312057
-0.341566	6.297	0.25068		-0.341566	5.37748	0.312
-0.341227	6.29682	0.250644		-0.341227	5.37705	0.311943
-0.340887	6.29664	0.250608		-0.340887	5.37662	0.311887
-0.340547	6.29646	0.250572		-0.340547	5.37619	0.311831
-0.340208	6.29628	0.250536		-0.340208	5.37576	0.311775
-0.339868	6.29611	0.250501		-0.339868	5.37533	0.311719
-0.339529	6.29593	0.250465		-0.339529	5.3749	0.311664
-0.339189	6.29574	0.25043		-0.339189	5.37447	0.311608
-0.33885	6.29556	0.250395		-0.33885	5.37404	0.311553
-0.33851	6.29538	0.25036		-0.33851	5.3736	0.311499
-0.338171	6.2952	0.250325		-0.338171	5.37317	0.311444
-0.337831	6.29502	0.25029		-0.337831	5.37274	0.31139
-0.337492	6.29483	0.250255		-0.337492	5.37231	0.311336
-0.337152	6.29465	0.25022		-0.337152	5.37188	0.311282
-0.336813	6.29447	0.250185		-0.336813	5.37145	0.311228
-0.336473	6.29428	0.25015		-0.336473	5.37101	0.311175
-0.336134	6.29409	0.250115		-0.336134	5.37058	0.311122
-0.335794	6.29391	0.250081		-0.335794	5.37015	0.311069
-0.335455	6.29372	0.250046		-0.335455	5.36972	0.311016
-0.335115	6.29353	0.250011		-0.335115	5.36929	0.310964
-0.334776	6.29334	0.249977		-0.334776	5.36885	0.310912
-0.334436	6.29316	0.249942		-0.334436	5.36842	0.31086
-0.334097	6.29297	0.249908		-0.334097	5.36799	0.310809
-0.333757	6.29277	0.249873		-0.333757	5.36756	0.310757
-0.333417	6.29258	0.249838		-0.333417	5.36712	0.310706
-0.333078	6.29239	0.249804		-0.333078	5.36669	0.310655
-0.332738	6.2922	0.249769		-0.332738	5.36626	0.310604
-0.332399	6.29201	0.249734		-0.332399	5.36583	0.310554
-0.332059	6.29181	0.2497		-0.332059	5.36539	0.310504
-0.33172	6.29162	0.249665		-0.33172	5.36496	0.310454
-0.33138	6.29142	0.24963		-0.33138	5.36453	0.310404
-0.331041	6.29123	0.249595		-0.331041	5.36409	0.310355
-0.330701	6.29103	0.24956		-0.330701	5.36366	0.310306
-0.330362	6.29083	0.249525		-0.330362	5.36323	0.310257
-0.330022	6.29064	0.24949		-0.330022	5.36279	0.310208
-0.329683	6.29044	0.249455		-0.329683	5.36236	0.31016
-0.329343	6.29024	0.24942		-0.329343	5.36192	0.310111
-0.329004	6.29004	0.249385		-0.329004	5.36149	0.310063
-0.328664	6.28984	0.249349		-0.328664	5.36106	0.310016
-0.328325	6.28963	0.249314		-0.328325	5.36062	0.309968
-0.327985	6.28943	0.249278		-0.327985	5.36019	0.309921
-0.327646	6.28923	0.249243		-0.327646	5.35975	0.309874
-0.327306	6.28903	0.249207		-0.327306	5.35932	0.309827
-0.326967	6.28882	0.249171		-0.326967	5.35888	0.309781
-0.326627	6.28862	0.249135		-0.326627	5.35845	0.309735
-0.326287	6.28841	0.249098		-0.326287	5.35802	0.309689
-0.325948	6.2882	0.249062		-0.325948	5.35758	0.309643
-0.325608	6.28799	0.249026		-0.325608	5.35715	0.309598
-0.325269	6.28779	0.248989		-0.325269	5.35671	0.309553
-0.324929	6.28758	0.248952		-0.324929	5.35627	0.309508
-0.32459	6.28737	0.248915		-0.32459	5.35584	0.309463
-0.32425	6.28716	0.248878		-0.32425	5.3554	0.309418
-0.323911	6.28694	0.24884		-0.323911	5.35497	0.309374
-0.323571	6.28673	0.248803		-0.323571	5.35453	0.30933
-0.323232	6.28652	0.248765		-0.323232	5.3541	0.309287
-0.322892	6.2863	0.248727		-0.322892	5.35366	0.309243
-0.322553	6.28609	0.248688		-0.322553	5.35322	0.3092
-0.322213	6.28587	0.24865		-0.322213	5.35279	0.309157
-0.321874	6.28566	0.248611		-0.321874	5.35235	0.309114
-0.321534	6.28544	0.248572		-0.321534	5.35191	0.309072
-0.321195	6.28522	0.248533		-0.321195	5.35148	0.30903
-0.320855	6.285	0.248494		-0.320855	5.35104	0.308988
-0.320516	6.28478	0.248454		-0.320516	5.3506	0.308946
-0.320176	6.28456	0.248414		-0.320176	5.35016	0.308905
-0.319837	6.28434	0.248374		-0.319837	5.34973	0.308864
-0.319497	6.28412	0.248333		-0.319497	5.34929	0.308823
-0.319157	6.28389	0.248292		-0.319157	5.34885	0.308782
-0.318818	6.28367	0.248251		-0.318818	5.34841	0.308742
-0.318478	6.28344	0.24821		-0.318478	5.34798	0.308702
-0.318139	6.28322	0.248168		-0.318139	5.34754	0.308662
-0.317799	6.28299	0.248126		-0.317799	5.3471	0.308622
-0.31746	6.28276	0.248084		-0.31746	5.34666	0.308583
-0.31712	6.28254	0.248041		-0.31712	5.34622	0.308544
-0.316781	6.28231	0.247998		-0.316781	5.34578	0.308505
-0.316441	6.28208	0.247955		-0.316441	5.34534	0.308466
-0.316102	6.28184	0.247911		-0.316102	5.3449	0.308428
-0.315762	6.28161	0.247867		-0.315762	5.34446	0.30839
-0.315423	6.28138	0.247823		-0.315423	5.34403	0.308352
-0.315083	6.28114	0.247778		-0.315083	5.34359	0.308315
-0.314744	6.28091	0.247733		-0.314744	5.34315	0.308277
-0.314404	6.28067	0.247688		-0.314404	5.34271	0.30824
-0.314065	6.28044	0.247642		-0.314065	5.34227	0.308204
-0.313725	6.2802	0.247596		-0.313725	5.34182	0.308167
-0.313386	6.27996	0.247549		-0.313386	5.34138	0.308131
-0.313046	6.27972	0.247502		-0.313046	5.34094	0.308095
-0.312707	6.27948	0.247455		-0.312707	5.3405	0.308059
-0.312367	6.27924	0.247407		-0.312367	5.34006	0.308024
-0.312028	6.27899	0.247359		-0.312028	5.33962	0.307988
-0.311688	6.27875	0.24731		-0.311688	5.33918	0.307953
-0.311348	6.27851	0.247261		-0.311348	5.33874	0.307919
-0.311009	6.27826	0.247211		-0.311009	5.33829	0.307884
-0.310669	6.27801	0.247161		-0.310669	5.33785	0.30785
-0.31033	6.27777	0.24711		-0.31033	5.33741	0.307816
-0.30999	6.27752	0.247059		-0.30999	5.33697	0.307783
-0.309651	6.27727	0.247008		-0.309651	5.33653	0.307749
-0.309311	6.27702	0.246956		-0.309311	5.33608	0.307716
-0.308972	6.27677	0.246904		-0.308972	5.33564	0.307683
-0.308632	6.27651	0.246851		-0.308632	5.3352	0.307651
-0.308293	6.27626	0.246797		-0.308293	5.33475	0.307619
-0.307953	6.27601	0.246744		-0.307953	5.33431	0.307587
-0.307614	6.27575	0.246689		-0.307614	5.33386	0.307555
-0.307274	6.27549	0.246634		-0.307274	5.33342	0.307523
-0.306935	6.27523	0.246579		-0.306935	5.33298	0.307492
-0.306595	6.27498	0.246523		-0.306595	5.33253	0.307461
-0.306256	6.27472	0.246466		-0.306256	5.33209	0.30743
-0.305916	6.27446	0.246409		-0.305916	5.33164	0.3074
-0.305577	6.27419	0.246352		-0.305577	5.3312	0.30737
-0.305237	6.27393	0.246293		-0.305237	5.33075	0.30734
-0.304898	6.27367	0.246235		-0.304898	5.33031	0.30731
-0.304558	6.2734	0.246175		-0.304558	5.32986	0.307281
-0.304218	6.27313	0.246115		-0.304218	5.32941	0.307252
-0.303879	6.27287	0.246055		-0.303879	5.32897	0.307223
-0.303539	6.2726	0.245994		-0.303539	5.32852	0.307194
-0.3032	6.27233	0.245932		-0.3032	5.32808	0.307166
-0.30286	6.27206	0.24587		-0.30286	5.32763	0.307138
-0.302521	6.27179	0.245807		-0.302521	5.32718	0.30711
-0.302181	6.27151	0.245744		-0.302181	5.32673	0.307083
-0.301842	6.27124	0.245679		-0.301842	5.32629	0.307055
-0.301502	6.27096	0.245615		-0.301502	5.32584	0.307028
-0.301163	6.27069	0.245549		-0.301163	5.32539	0.307002
-0.300823	6.27041	0.245483		-0.300823	5.32494	0.306975
-0.300484	6.27013	0.245417		-0.300484	5.32449	0.306949
-0.300144	6.26985	0.245349		-0.300144	5.32405	0.306923
-0.299805	6.26957	0.245281		-0.299805	5.3236	0.306898
-0.299465	6.26929	0.245213		-0.299465	5.32315	0.306872
-0.299126	6.26901	0.245143		-0.299126	5.3227	0.306847
-0.298786	6.26872	0.245073		-0.298786	5.32225	0.306823
-0.298447	6.26844	0.245003		-0.298447	5.3218	0.306798
-0.298107	6.26815	0.244931		-0.298107	5.32135	0.306774
-0.297768	6.26786	0.244859		-0.297768	5.3209	0.30675
-0.297428	6.26757	0.244786		-0.297428	5.32045	0.306726
-0.297088	6.26728	0.244713		-0.297088	5.32	0.306703
-0.296749	6.26699	0.244639		-0.296749	5.31955	0.306679
-0.296409	6.2667	0.244564		-0.296409	5.3191	0.306657
-0.29607	6.26641	0.244488		-0.29607	5.31864	0.306634
-0.29573	6.26611	0.244411		-0.29573	5.31819	0.306612
-0.295391	6.26582	0.244334		-0.295391	5.31774	0.30659
-0.295051	6.26552	0.244256		-0.295051	5.31729	0.306568
-0.294712	6.26522	0.244178		-0.294712	5.31684	0.306546
-0.294372	6.26492	0.244098		-0.294372	5.31638	0.306525
-0.294033	6.26462	0.244018		-0.294033	5.31593	0.306504
-0.293693	6.26432	0.243937		-0.293693	5.31548	0.306483
-0.293354	6.26402	0.243855		-0.293354	5.31502	0.306463
-0.293014	6.26371	0.243773		-0.293014	5.31457	0.306443
-0.292675	6.2634	0.243689		-0.292675	5.31411	0.306423
-0.292335	6.2631	0.243605		-0.292335	5.31366	0.306403
-0.291996	6.26279	0.24352		-0.291996	5.31321	0.306384
-0.291656	6.26248	0.243434		-0.291656	5.31275	0.306365
-0.291317	6.26217	0.243348		-0.291317	5.3123	0.306346
-0.290977	6.26186	0.24326		-0.290977	5.31184	0.306328
-0.290638	6.26154	0.243172		-0.290638	5.31138	0.30631
-0.290298	6.26123	0.243083		-0.290298	5.31093	0.306292
-0.289958	6.26091	0.242993		-0.289958	5.31047	0.306274
-0.289619	6.2606	0.242902		-0.289619	5.31001	0.306257
-0.289279	6.26028	0.242811		-0.289279	5.30956	0.30624
-0.28894	6.25996	0.242718		-0.28894	5.3091	0.306223
-0.2886	6.25964	0.242625		-0.2886	5.30864	0.306206
-0.288261	6.25931	0.242531		-0.288261	5.30819	0.30619
-0.287921	6.25899	0.242436		-0.287921	5.30773	0.306174
-0.287582	6.25867	0.24234		-0.287582	5.30727	0.306159
-0.287242	6.25834	0.242243		-0.287242	5.30681	0.306143
-0.286903	6.25801	0.242145		-0.286903	5.30635	0.306128
-0.286563	6.25768	0.242046		-0.286563	5.30589	0.306113
-0.286224	6.25735	0.241947		-0.286224	5.30543	0.306099
-0.285884	6.25702	0.241846		-0.285884	5.30497	0.306084
-0.285545	6.25669	0.241745		-0.285545	5.30451	0.30607
-0.285205	6.25635	0.241642		-0.285205	5.30405	0.306057
-0.284866	6.25602	0.241539		-0.284866	5.30359	0.306043
-0.284526	6.25568	0.241435		-0.284526	5.30313	0.30603
-0.284187	6.25534	0.24133		-0.284187	5.30267	0.306017
-0.283847	6.255	0.241224		-0.283847	5.30221	0.306005
-0.283508	6.25466	0.241117		-0.283508	5.30175	0.305992
-0.283168	6.25432	0.241009		-0.283168	5.30129	0.30598
-0.282828	6.25397	0.2409		-0.282828	5.30082	0.305969
-0.282489	6.25363	0.24079		-0.282489	5.30036	0.305957
-0.282149	6.25328	0.240679		-0.282149	5.2999	0.305946
-0.28181	6.25293	0.240567		-0.28181	5.29943	0.305935
-0.28147	6.25258	0.240454		-0.28147	5.29897	0.305925
-0.281131	6.25223	0.24034		-0.281131	5.29851	0.305914
-0.280791	6.25188	0.240226		-0.280791	5.29804	0.305904
-0.280452	6.25153	0.24011		-0.280452	5.29758	0.305894
-0.280112	6.25117	0.239993		-0.280112	5.29711	0.305885
-0.279773	6.25082	0.239875		-0.279773	5.29665	0.305876
-0.279433	6.25046	0.239756		-0.279433	5.29618	0.305867
-0.279094	6.2501	0.239636		-0.279094	5.29572	0.305858
-0.278754	6.24974	0.239515		-0.278754	5.29525	0.30585
-0.278415	6.24938	0.239393		-0.278415	5.29478	0.305842
-0.278075	6.24901	0.23927		-0.278075	5.29432	0.305834
-0.277736	6.24865	0.239146		-0.277736	5.29385	0.305827
-0.277396	6.24828	0.239021		-0.277396	5.29338	0.30582
-0.277057	6.24791	0.238895		-0.277057	5.29291	0.305813
-0.276717	6.24754	0.238768		-0.276717	5.29245	0.305806
-0.276378	6.24717	0.23864		-0.276378	5.29198	0.3058
-0.276038	6.2468	0.238511		-0.276038	5.29151	0.305794
-0.275698	6.24642	0.23838		-0.275698	5.29104	0.305788
-0.275359	6.24605	0.238249		-0.275359	5.29057	0.305783
-0.275019	6.24567	0.238116		-0.275019	5.2901	0.305778
-0.27468	6.24529	0.237983		-0.27468	5.28963	0.305773
-0.27434	6.24491	0.237848		-0.27434	5.28916	0.305768
-0.274001	6.24453	0.237712		-0.274001	5.28869	0.305764
-0.273661	6.24415	0.237575		-0.273661	5.28822	0.30576
-0.273322	6.24376	0.237437		-0.273322	5.28775	0.305757
-0.272982	6.24338	0.237298		-0.272982	5.28727	0.305753
-0.272643	6.24299	0.237158		-0.272643	5.2868	0.30575
-0.272303	6.2426	0.237017		-0.272303	5.28633	0.305747
-0.271964	6.24221	0.236874		-0.271964	5.28586	0.305745
-0.271624	6.24182	0.236731		-0.271624	5.28538	0.305743
-0.271285	6.24142	0.236586		-0.271285	5.28491	0.305741
-0.270945	6.24103	0.23644		-0.270945	5.28444	0.305739
-0.270606	6.24063	0.236293		-0.270606	5.28396	0.305738
-0.270266	6.24023	0.236145		-0.270266	5.28349	0.305737
-0.269927	6.23983	0.235996		-0.269927	5.28301	0.305736
-0.269587	6.23943	0.235846		-0.269587	5.28254	0.305736
-0.269248	6.23903	0.235694		-0.269248	5.28206	0.305735
-0.268908	6.23862	0.235541		-0.268908	5.28158	0.305736
-0.268568	6.23822	0.235387		-0.268568	5.28111	0.305736
-0.268229	6.23781	0.235232		-0.268229	5.28063	0.305737
-0.267889	6.2374	0.235076		-0.267889	5.28015	0.305738
-0.26755	6.23699	0.234919		-0.26755	5.27968	0.305739
-0.26721	6.23658	0.23476		-0.26721	5.2792	0.305741
-0.266871	6.23616	0.234601		-0.266871	5.27872	0.305743
-0.266531	6.23575	0.23444		-0.266531	5.27824	0.305745
-0.266192	6.23533	0.234278		-0.266192	5.27776	0.305747
-0.265852	6.23491	0.234114		-0.265852	5.27728	0.30575
-0.265513	6.23449	0.23395		-0.265513	5.2768	0.305753
-0.265173	6.23407	0.233784		-0.265173	5.27632	0.305757
-0.264834	6.23364	0.233617		-0.264834	5.27584	0.305761
-0.264494	6.23322	0.233449		-0.264494	5.27536	0.305765
-0.264155	6.23279	0.23328		-0.264155	5.27488	0.305769
-0.263815	6.23236	0.233109		-0.263815	5.2744	0.305774
-0.263476	6.23193	0.232938		-0.263476	5.27392	0.305778
-0.263136	6.2315	0.232765		-0.263136	5.27343	0.305784
-0.262797	6.23106	0.232591		-0.262797	5.27295	0.305789
-0.262457	6.23063	0.232415		-0.262457	5.27247	0.305795
-0.262118	6.23019	0.232239		-0.262118	5.27198	0.305801
-0.261778	6.22975	0.232061		-0.261778	5.2715	0.305808
-0.261439	6.22931	0.231882		-0.261439	5.27101	0.305814
-0.261099	6.22887	0.231702		-0.261099	5.27053	0.305821
-0.260759	6.22843	0.23152		-0.260759	5.27004	0.305829
-0.26042	6.22798	0.231337		-0.26042	5.26956	0.305836
-0.26008	6.22753	0.231153		-0.26008	5.26907	0.305844
-0.259741	6.22708	0.230968		-0.259741	5.26859	0.305852
-0.259401	6.22663	0.230781		-0.259401	5.2681	0.305861
-0.259062	6.22618	0.230594		-0.259062	5.26761	0.30587
-0.258722	6.22573	0.230405		-0.258722	5.26712	0.305879
-0.258383	6.22527	0.230214		-0.258383	5.26664	0.305889
-0.258043	6.22481	0.230023		-0.258043	5.26615	0.305898
-0.257704	6.22435	0.22983		-0.257704	5.26566	0.305908
-0.257364	6.22389	0.229636		-0.257364	5.26517	0.305919
-0.257025	6.22343	0.229441		-0.257025	5.26468	0.305929
-0.256685	6.22296	0.229244		-0.256685	5.26419	0.30594
-0.256346	6.2225	0.229046		-0.256346	5.2637	0.305952
-0.256006	6.22203	0.228847		-0.256006	5.26321	0.305963
-0.255667	6.22156	0.228647		-0.255667	5.26272	0.305975
-0.255327	6.22109	0.228445		-0.255327	5.26222	0.305987
-0.254988	6.22061	0.228242		-0.254988	5.26173	0.306
-0.254648	6.22014	0.228038		-0.254648	5.26124	0.306013
-0.254309	6.21966	0.227833		-0.254309	5.26075	0.306026
-0.253969	6.21918	0.227626		-0.253969	5.26025	0.306039
-0.253629	6.2187	0.227418		-0.253629	5.25976	0.306053
-0.25329	6.21822	0.227209		-0.25329	5.25926	0.306067
-0.25295	6.21773	0.226998		-0.25295	5.25877	0.306082
-0.252611	6.21725	0.226786		-0.252611	5.25827	0.306096
-0.252271	6.21676	0.226573		-0.252271	5.25778	0.306111
-0.251932	6.21627	0.226359		-0.251932	5.25728	0.306127
-0.251592	6.21578	0.226143		-0.251592	5.25678	0.306142
-0.251253	6.21529	0.225926		-0.251253	5.25629	0.306158
-0.250913	6.21479	0.225707		-0.250913	5.25579	0.306175
-0.250574	6.21429	0.225488		-0.250574	5.25529	0.306191
-0.250234	6.21379	0.225267		-0.250234	5.25479	0.306208
-0.249895	6.21329	0.225045		-0.249895	5.2543	0.306225
-0.249555	6.21279	0.224821		-0.249555	5.2538	0.306243
-0.249216	6.21229	0.224597		-0.249216	5.2533	0.306261
-0.248876	6.21178	0.224371		-0.248876	5.2528	0.306279
-0.248537	6.21127	0.224143		-0.248537	5.2523	0.306297
-0.248197	6.21076	0.223915		-0.248197	5.25179	0.306316
-0.247858	6.21025	0.223685		-0.247858	5.25129	0.306335
-0.247518	6.20974	0.223454		-0.247518	5.25079	0.306354
-0.247179	6.20922	0.223221		-0.247179	5.25029	0.306374
-0.246839	6.2087	0.222987		-0.246839	5.24979	0.306394
-0.246499	6.20818	0.222752		-0.246499	5.24928	0.306414
-0.24616	6.20766	0.222516		-0.24616	5.24878	0.306435
-0.24582	6.20714	0.222278		-0.24582	5.24827	0.306456
-0.245481	6.20661	0.222039		-0.245481	5.24777	0.306477
-0.245141	6.20609	0.221799		-0.245141	5.24726	0.306499
-0.244802	6.20556	0.221558		-0.244802	5.24676	0.306521
-0.244462	6.20503	0.221315		-0.244462	5.24625	0.306543
-0.244123	6.20449	0.221071		-0.244123	5.24575	0.306566
-0.243783	6.20396	0.220826		-0.243783	5.24524	0.306589
-0.243444	6.20342	0.220579		-0.243444	5.24473	0.306612
-0.243104	6.20288	0.220331		-0.243104	5.24422	0.306636
-0.242765	6.20234	0.220082		-0.242765	5.24372	0.306659
-0.242425	6.2018	0.219832		-0.242425	5.24321	0.306684
-0.242086	6.20126	0.21958		-0.242086	5.2427	0.306708
-0.241746	6.20071	0.219327		-0.241746	5.24219	0.306733
-0.241407	6.20016	0.219073		-0.241407	5.24168	0.306758
-0.241067	6.19961	0.218817		-0.241067	5.24117	0.306784
-0.240728	6.19906	0.218561		-0.240728	5.24066	0.306809
-0.240388	6.1985	0.218303		-0.240388	5.24014	0.306836
-0.240049	6.19795	0.218043		-0.240049	5.23963	0.306862
-0.239709	6.19739	0.217783		-0.239709	5.23912	0.306889
-0.239369	6.19683	0.217521		-0.239369	5.2386	0.306916
-0.23903	6.19627	0.217258		-0.23903	5.23809	0.306943
-0.23869	6.1957	0.216994		-0.23869	5.23758	0.306971
-0.238351	6.19513	0.216728		-0.238351	5.23706	0.306999
-0.238011	6.19457	0.216462		-0.238011	5.23655	0.307028
-0.237672	6.194	0.216194		-0.237672	5.23603	0.307056
-0.237332	6.19342	0.215925		-0.237332	5.23552	0.307085
-0.236993	6.19285	0.215654		-0.236993	5.235	0.307115
-0.236653	6.19227	0.215383		-0.236653	5.23448	0.307145
-0.236314	6.19169	0.21511		-0.236314	5.23396	0.307175
-0.235974	6.19111	0.214836		-0.235974	5.23345	0.307205
-0.235635	6.19053	0.21456		-0.235635	5.23293	0.307236
-0.235295	6.18995	0.214284		-0.235295	5.23241	0.307267
-0.234956	6.18936	0.214006		-0.234956	5.23189	0.307298
-0.234616	6.18877	0.213727		-0.234616	5.23137	0.30733
-0.234277	6.18818	0.213447		-0.234277	5.23085	0.307362
-0.233937	6.18759	0.213166		-0.233937	5.23033	0.307394
-0.233598	6.18699	0.212884		-0.233598	5.2298	0.307427
-0.233258	6.18639	0.2126		-0.233258	5.22928	0.30746
-0.232919	6.18579	0.212315		-0.232919	5.22876	0.307493
-0.232579	6.18519	0.21203		-0.232579	5.22824	0.307527
-0.232239	6.18459	0.211743		-0.232239	5.22771	0.307561
-0.2319	6.18398	0.211454		-0.2319	5.22719	0.307596
-0.23156	6.18338	0.211165		-0.23156	5.22666	0.30763
-0.231221	6.18277	0.210875		-0.231221	5.22614	0.307665
-0.230881	6.18215	0.210583		-0.230881	5.22561	0.307701
-0.230542	6.18154	0.21029		-0.230542	5.22508	0.307736
-0.230202	6.18092	0.209997		-0.230202	5.22456	0.307772
-0.229863	6.18031	0.209702		-0.229863	5.22403	0.307809
-0.229523	6.17969	0.209407		-0.229523	5.2235	0.307845
-0.229184	6.17906	0.20911		-0.229184	5.22297	0.307882
-0.228844	6.17844	0.208812		-0.228844	5.22245	0.30792
-0.228505	6.17781	0.208514		-0.228505	5.22192	0.307957
-0.228165	6.17719	0.208214		-0.228165	5.22139	0.307995
-0.227826	6.17656	0.207914		-0.227826	5.22086	0.308033
-0.227486	6.17592	0.207613		-0.227486	5.22033	0.308072
-0.227147	6.17529	0.207311		-0.227147	5.21979	0.30811
-0.226807	6.17465	0.207008		-0.226807	5.21926	0.308149
-0.226468	6.17402	0.206705		-0.226468	5.21873	0.308189
-0.226128	6.17338	0.2064		-0.226128	5.2182	0.308228
-0.225789	6.17274	0.206095		-0.225789	5.21766	0.308268
-0.225449	6.17209	0.205789		-0.225449	5.21713	0.308308
-0.225109	6.17145	0.205483		-0.225109	5.2166	0.308348
-0.22477	6.1708	0.205176		-0.22477	5.21606	0.308389
-0.22443	6.17015	0.204868		-0.22443	5.21553	0.30843
-0.224091	6.1695	0.20456		-0.224091	5.21499	0.308471
-0.223751	6.16885	0.20425		-0.223751	5.21446	0.308512
-0.223412	6.16819	0.203941		-0.223412	5.21392	0.308554
-0.223072	6.16753	0.203631		-0.223072	5.21338	0.308596
-0.222733	6.16688	0.20332		-0.222733	5.21284	0.308638
-0.222393	6.16622	0.203009		-0.222393	5.21231	0.30868
-0.222054	6.16555	0.202697		-0.222054	5.21177	0.308723
-0.221714	6.16489	0.202385		-0.221714	5.21123	0.308765
-0.221375	6.16422	0.202072		-0.221375	5.21069	0.308808
-0.221035	6.16356	0.201759		-0.221035	5.21015	0.308851
-0.220696	6.16289	0.201446		-0.220696	5.20961	0.308895
-0.220356	6.16222	0.201132		-0.220356	5.20907	0.308938
-0.220017	6.16154	0.200818		-0.220017	5.20853	0.308982
-0.219677	6.16087	0.200504		-0.219677	5.20799	0.309026
-0.219338	6.16019	0.200189		-0.219338	5.20745	0.309071
-0.218998	6.15952	0.199874		-0.218998	5.20691	0.309115
-0.218659	6.15884	0.199559		-0.218659	5.20636	0.30916
-0.218319	6.15816	0.199243		-0.218319	5.20582	0.309204
-0.21798	6.15747	0.198928		-0.21798	5.20528	0.309249
-0.21764	6.15679	0.198612		-0.21764	5.20473	0.309295
-0.2173	6.1561	0.198296		-0.2173	5.20419	0.30934
-0.216961	6.15541	0.19798		-0.216961	5.20365	0.309385
-0.216621	6.15472	0.197664		-0.216621	5.2031	0.309431
-0.216282	6.15403	0.197348		-0.216282	5.20256	0.309477
-0.215942	6.15334	0.197032		-0.215942	5.20201	0.309523
-0.215603	6.15265	0.196715		-0.215603	5.20147	0.309569
-0.215263	6.15195	0.196399		-0.215263	5.20092	0.309615
-0.214924	6.15125	0.196083		-0.214924	5.20037	0.309662
-0.214584	6.15055	0.195767		-0.214584	5.19983	0.309708
-0.214245	6.14985	0.195451		-0.214245	5.19928	0.309755
-0.213905	6.14915	0.195135		-0.213905	5.19873	0.309802
-0.213566	6.14845	0.194819		-0.213566	5.19818	0.309849
-0.213226	6.14774	0.194503		-0.213226	5.19763	0.309896
-0.212887	6.14704	0.194188		-0.212887	5.19709	0.309944
-0.212547	6.14633	0.193873		-0.212547	5.19654	0.309991
-0.212208	6.14562	0.193558		-0.212208	5.19599	0.310039
-0.211868	6.14491	0.193243		-0.211868	5.19544	0.310086
-0.211529	6.14419	0.192928		-0.211529	5.19489	0.310134
-0.211189	6.14348	0.192614		-0.211189	5.19434	0.310182
-0.21085	6.14276	0.1923		-0.21085	5.19379	0.31023
-0.21051	6.14205	0.191987		-0.21051	5.19323	0.310278
-0.21017	6.14133	0.191673		-0.21017	5.19268	0.310326
-0.209831	6.14061	0.191361		-0.209831	5.19213	0.310374
-0.209491	6.13989	0.191048		-0.209491	5.19158	0.310423
-0.209152	6.13916	0.190736		-0.209152	5.19103	0.310471
-0.208812	6.13844	0.190425		-0.208812	5.19047	0.31052
-0.208473	6.13771	0.190114		-0.208473	5.18992	0.310568
-0.208133	6.13699	0.189804		-0.208133	5.18937	0.310617
-0.207794	6.13626	0.189494		-0.207794	5.18881	0.310666
-0.207454	6.13553	0.189185		-0.207454	5.18826	0.310714
-0.207115	6.1348	0.188876		-0.207115	5.1877	0.310763
-0.206775	6.13407	0.188568		-0.206775	5.18715	0.310812
-0.206436	6.13333	0.188261		-0.206436	5.18659	0.310861
-0.206096	6.1326	0.187954		-0.206096	5.18604	0.31091
-0.205757	6.13186	0.187648		-0.205757	5.18548	0.310959
-0.205417	6.13112	0.187343		-0.205417	5.18493	0.311008
-0.205078	6.13039	0.187038		-0.205078	5.18437	0.311058
-0.204738	6.12965	0.186735		-0.204738	5.18382	0.311107
-0.204399	6.1289	0.186432		-0.204399	5.18326	0.311156
-0.204059	6.12816	0.18613		-0.204059	5.1827	0.311205
-0.20372	6.12742	0.185828		-0.20372	5.18214	0.311254
-0.20338	6.12667	0.185528		-0.20338	5.18159	0.311304
-0.20304	6.12593	0.185228		-0.20304	5.18103	0.311353
-0.202701	6.12518	0.18493		-0.202701	5.18047	0.311402
-0.202361	6.12443	0.184632		-0.202361	5.17991	0.311452
-0.202022	6.12368	0.184335		-0.202022	5.17935	0.311501
-0.201682	6.12293	0.18404		-0.201682	5.17879	0.31155
-0.201343	6.12218	0.183745		-0.201343	5.17824	0.3116
-0.201003	6.12142	0.183451		-0.201003	5.17768	0.311649
-0.200664	6.12067	0.183159		-0.200664	5.17712	0.311698
-0.200324	6.11991	0.182867		-0.200324	5.17656	0.311748
-0.199985	6.11916	0.182577		-0.199985	5.176	0.311797
-0.199645	6.1184	0.182288		-0.199645	5.17544	0.311846
-0.199306	6.11764	0.181999		-0.199306	5.17488	0.311896
-0.198966	6.11688	0.181713		-0.198966	5.17431	0.311945
-0.198627	6.11612	0.181427		-0.198627	5.17375	0.311994
-0.198287	6.11536	0.181142		-0.198287	5.17319	0.312043
-0.197948	6.11459	0.180859		-0.197948	5.17263	0.312092
-0.197608	6.11383	0.180577		-0.197608	5.17207	0.312141
-0.197269	6.11306	0.180296		-0.197269	5.17151	0.31219
-0.196929	6.1123	0.180017		-0.196929	5.17094	0.312239
-0.19659	6.11153	0.179739		-0.19659	5.17038	0.312288
-0.19625	6.11076	0.179462		-0.19625	5.16982	0.312337
-0.19591	6.10999	0.179186		-0.19591	5.16926	0.312386
-0.195571	6.10922	0.178912		-0.195571	5.16869	0.312434
-0.195231	6.10845	0.17864		-0.195231	5.16813	0.312483
-0.194892	6.10768	0.178369		-0.194892	5.16757	0.312532
-0.194552	6.10691	0.178099		-0.194552	5.167	0.31258
-0.194213	6.10613	0.177831		-0.194213	5.16644	0.312628
-0.193873	6.10536	0.177564		-0.193873	5.16588	0.312677
-0.193534	6.10458	0.177299		-0.193534	5.16531	0.312725
-0.193194	6.1038	0.177036		-0.193194	5.16475	0.312773
-0.192855	6.10303	0.176773		-0.192855	5.16418	0.312821
-0.192515	6.10225	0.176513		-0.192515	5.16362	0.312869
-0.192176	6.10147	0.176254		-0.192176	5.16305	0.312917
-0.191836	6.10069	0.175997		-0.191836	5.16249	0.312964
-0.191497	6.09991	0.175741		-0.191497	5.16192	0.313012
-0.191157	6.09913	0.175487		-0.191157	5.16136	0.313059
-0.190818	6.09834	0.175235		-0.190818	5.16079	0.313107
-0.190478	6.09756	0.174985		-0.190478	5.16023	0.313154
-0.190139	6.09677	0.174736		-0.190139	5.15966	0.313201
-0.189799	6.09599	0.174489		-0.189799	5.15909	0.313248
-0.18946	6.0952	0.174243		-0.18946	5.15853	0.313295
-0.18912	6.09442	0.174		-0.18912	5.15796	0.313341
-0.18878	6.09363	0.173758		-0.18878	5.15739	0.313388
-0.188441	6.09284	0.173518		-0.188441	5.15683	0.313434
-0.188101	6.09205	0.17328		-0.188101	5.15626	0.31348
-0.187762	6.09126	0.173044		-0.187762	5.15569	0.313526
-0.187422	6.09047	0.17281		-0.187422	5.15513	0.313572
-0.187083	6.08968	0.172577		-0.187083	5.15456	0.313618
-0.186743	6.08889	0.172346		-0.186743	5.15399	0.313663
-0.186404	6.08809	0.172118		-0.186404	5.15342	0.313709
-0.186064	6.0873	0.171891		-0.186064	5.15286	0.313754
-0.185725	6.0865	0.171666		-0.185725	5.15229	0.313799
-0.185385	6.08571	0.171443		-0.185385	5.15172	0.313844
-0.185046	6.08491	0.171222		-0.185046	5.15115	0.313888
-0.184706	6.08412	0.171003		-0.184706	5.15058	0.313933
-0.184367	6.08332	0.170787		-0.184367	5.15002	0.313977
-0.184027	6.08252	0.170572		-0.184027	5.14945	0.314021
-0.183688	6.08173	0.170359		-0.183688	5.14888	0.314065
-0.183348	6.08093	0.170148		-0.183348	5.14831	0.314108
-0.183009	6.08013	0.169939		-0.183009	5.14774	0.314152
-0.182669	6.07933	0.169733		-0.182669	5.14717	0.314195
-0.18233	6.07853	0.169528		-0.18233	5.1466	0.314238
-0.18199	6.07773	0.169326		-0.18199	5.14604	0.31428
-0.18165	6.07692	0.169126		-0.18165	5.14547	0.314323
-0.181311	6.07612	0.168927		-0.181311	5.1449	0.314365
-0.180971	6.07532	0.168731		-0.180971	5.14433	0.314407
-0.180632	6.07452	0.168537		-0.180632	5.14376	0.314449
-0.180292	6.07371	0.168346		-0.180292	5.14319	0.31449
-0.179953	6.07291	0.168156		-0.179953	5.14262	0.314531
-0.179613	6.0721	0.167969		-0.179613	5.14205	0.314572
-0.179274	6.0713	0.167784		-0.179274	5.14148	0.314613
-0.178934	6.07049	0.167601		-0.178934	5.14091	0.314654
-0.178595	6.06969	0.16742		-0.178595	5.14034	0.314694
-0.178255	6.06888	0.167241		-0.178255	5.13977	0.314734
-0.177916	6.06807	0.167065		-0.177916	5.1392	0.314773
-0.177576	6.06727	0.166891		-0.177576	5.13863	0.314813
-0.177237	6.06646	0.166719		-0.177237	5.13806	0.314852
-0.176897	6.06565	0.16655		-0.176897	5.13749	0.31489
-0.176558	6.06484	0.166382		-0.176558	5.13692	0.314929
-0.176218	6.06403	0.166217		-0.176218	5.13635	0.314967
-0.175879	6.06322	0.166055		-0.175879	5.13578	0.315005
-0.175539	6.06241	0.165894		-0.175539	5.13521	0.315043
-0.1752	6.0616	0.165736		-0.1752	5.13464	0.31508
-0.17486	6.06079	0.16558		-0.17486	5.13407	0.315117
-0.17452	6.05998	0.165427		-0.17452	5.1335	0.315153
-0.174181	6.05917	0.165275		-0.174181	5.13293	0.31519
-0.173841	6.05836	0.165126		-0.173841	5.13236	0.315226
-0.173502	6.05755	0.16498		-0.173502	5.13179	0.315261
-0.173162	6.05674	0.164836		-0.173162	5.13122	0.315297
-0.172823	6.05592	0.164694		-0.172823	5.13065	0.315332
-0.172483	6.05511	0.164554		-0.172483	5.13008	0.315366
-0.172144	6.0543	0.164417		-0.172144	5.12951	0.315401
-0.171804	6.05349	0.164282		-0.171804	5.12894	0.315435
-0.171465	6.05267	0.164149		-0.171465	5.12837	0.315468
-0.171125	6.05186	0.164019		-0.171125	5.1278	0.315501
-0.170786	6.05105	0.163891		-0.170786	5.12723	0.315534
-0.170446	6.05023	0.163766		-0.170446	5.12666	0.315567
-0.170107	6.04942	0.163642		-0.170107	5.12609	0.315599
-0.169767	6.0486	0.163521		-0.169767	5.12552	0.315631
-0.169428	6.04779	0.163403		-0.169428	5.12495	0.315662
-0.169088	6.04697	0.163287		-0.169088	5.12438	0.315693
-0.168749	6.04616	0.163173		-0.168749	5.12381	0.315724
-0.168409	6.04534	0.163062		-0.168409	5.12324	0.315754
-0.16807	6.04453	0.162952		-0.16807	5.12267	0.315784
-0.16773	6.04371	0.162846		-0.16773	5.1221	0.315813
-0.167391	6.0429	0.162741		-0.167391	5.12153	0.315842
-0.167051	6.04208	0.162639		-0.167051	5.12096	0.315871
-0.166711	6.04127	0.162539		-0.166711	5.12039	0.315899
-0.166372	6.04045	0.162442		-0.166372	5.11982	0.315927
-0.166032	6.03964	0.162347		-0.166032	5.11925	0.315954
-0.165693	6.03882	0.162254		-0.165693	5.11868	0.315981
-0.165353	6.038	0.162164		-0.165353	5.11811	0.316008
-0.165014	6.03719	0.162075		-0.165014	5.11754	0.316034
-0.164674	6.03637	0.16199		-0.164674	5.11697	0.316059
-0.164335	6.03556	0.161906		-0.164335	5.1164	0.316085
-0.163995	6.03474	0.161825		-0.163995	5.11583	0.316109
-0.163656	6.03393	0.161746		-0.163656	5.11526	0.316134
-0.163316	6.03311	0.161669		-0.163316	5.11469	0.316158
-0.162977	6.03229	0.161595		-0.162977	5.11412	0.316181
-0.162637	6.03148	0.161523		-0.162637	5.11355	0.316204
-0.162298	6.03066	0.161453		-0.162298	5.11298	0.316226
-0.161958	6.02985	0.161385		-0.161958	5.11242	0.316248
-0.161619	6.02903	0.16132		-0.161619	5.11185	0.31627
-0.161279	6.02822	0.161257		-0.161279	5.11128	0.316291
-0.16094	6.0274	0.161196		-0.16094	5.11071	0.316311
-0.1606	6.02658	0.161137		-0.1606	5.11014	0.316332
-0.160261	6.02577	0.161081		-0.160261	5.10957	0.316351
-0.159921	6.02495	0.161027		-0.159921	5.109	0.31637
-0.159581	6.02414	0.160975		-0.159581	5.10843	0.316389
-0.159242	6.02332	0.160925		-0.159242	5.10787	0.316407
-0.158902	6.02251	0.160877		-0.158902	5.1073	0.316425
-0.158563	6.0217	0.160832		-0.158563	5.10673	0.316442
-0.158223	6.02088	0.160788		-0.158223	5.10616	0.316458
-0.157884	6.02007	0.160747		-0.157884	5.10559	0.316474
-0.157544	6.01925	0.160708		-0.157544	5.10503	0.31649
-0.157205	6.01844	0.160671		-0.157205	5.10446	0.316505
-0.156865	6.01762	0.160636		-0.156865	5.10389	0.316519
-0.156526	6.01681	0.160603		-0.156526	5.10332	0.316533
-0.156186	6.016	0.160573		-0.156186	5.10276	0.316546
-0.155847	6.01519	0.160544		-0.155847	5.10219	0.316559
-0.155507	6.01437	0.160517		-0.155507	5.10162	0.316572
-0.155168	6.01356	0.160493		-0.155168	5.10106	0.316583
-0.154828	6.01275	0.16047		-0.154828	5.10049	0.316594
-0.154489	6.01194	0.160449		-0.154489	5.09992	0.316605
-0.154149	6.01113	0.160431		-0.154149	5.09936	0.316615
-0.15381	6.01031	0.160414		-0.15381	5.09879	0.316625
-0.15347	6.0095	0.160399		-0.15347	5.09823	0.316633
-0.153131	6.00869	0.160386		-0.153131	5.09766	0.316642
-0.152791	6.00788	0.160376		-0.152791	5.09709	0.316649
-0.152451	6.00707	0.160367		-0.152451	5.09653	0.316657
-0.152112	6.00626	0.16036		-0.152112	5.09596	0.316663
-0.151772	6.00545	0.160354		-0.151772	5.0954	0.316669
-0.151433	6.00464	0.160351		-0.151433	5.09483	0.316674
-0.151093	6.00384	0.160349		-0.151093	5.09427	0.316679
-0.150754	6.00303	0.16035		-0.150754	5.0937	0.316683
-0.150414	6.00222	0.160352		-0.150414	5.09314	0.316687
-0.150075	6.00141	0.160355		-0.150075	5.09257	0.31669
-0.149735	6.00061	0.160361		-0.149735	5.09201	0.316692
-0.149396	5.9998	0.160368		-0.149396	5.09145	0.316694
-0.149056	5.99899	0.160377		-0.149056	5.09088	0.316695
-0.148717	5.99819	0.160388		-0.148717	5.09032	0.316695
-0.148377	5.99738	0.1604		-0.148377	5.08976	0.316695
-0.148038	5.99658	0.160414		-0.148038	5.08919	0.316694
-0.147698	5.99578	0.16043		-0.147698	5.08863	0.316693
-0.147359	5.99497	0.160447		-0.147359	5.08807	0.316691
-0.147019	5.99417	0.160466		-0.147019	5.0875	0.316688
-0.14668	5.99337	0.160487		-0.14668	5.08694	0.316684
-0.14634	5.99257	0.160509		-0.14634	5.08638	0.31668
-0.146001	5.99176	0.160532		-0.146001	5.08582	0.316675
-0.145661	5.99096	0.160557		-0.145661	5.08526	0.31667
-0.145321	5.99016	0.160584		-0.145321	5.0847	0.316664
-0.144982	5.98936	0.160612		-0.144982	5.08413	0.316657
-0.144642	5.98857	0.160641		-0.144642	5.08357	0.31665
-0.144303	5.98777	0.160672		-0.144303	5.08301	0.316641
-0.143963	5.98697	0.160705		-0.143963	5.08245	0.316632
-0.143624	5.98617	0.160738		-0.143624	5.08189	0.316623
-0.143284	5.98538	0.160773		-0.143284	5.08133	0.316613
-0.142945	5.98458	0.16081		-0.142945	5.08077	0.316602
-0.142605	5.98378	0.160847		-0.142605	5.08021	0.31659
-0.142266	5.98299	0.160886		-0.142266	5.07965	0.316578
-0.141926	5.9822	0.160926		-0.141926	5.0791	0.316565
-0.141587	5.9814	0.160968		-0.141587	5.07854	0.316551
-0.141247	5.98061	0.161011		-0.141247	5.07798	0.316536
-0.140908	5.97982	0.161054		-0.140908	5.07742	0.316521
-0.140568	5.97903	0.161099		-0.140568	5.07686	0.316505
-0.140229	5.97824	0.161146		-0.140229	5.0763	0.316488
-0.139889	5.97745	0.161193		-0.139889	5.07575	0.316471
-0.13955	5.97666	0.161241		-0.13955	5.07519	0.316452
-0.13921	5.97587	0.161291		-0.13921	5.07463	0.316433
-0.138871	5.97508	0.161341		-0.138871	5.07408	0.316414
-0.138531	5.9743	0.161393		-0.138531	5.07352	0.316393
-0.138191	5.97351	0.161445		-0.138191	5.07296	0.316372
-0.137852	5.97273	0.161499		-0.137852	5.07241	0.31635
-0.137512	5.97194	0.161553		-0.137512	5.07185	0.316327
-0.137173	5.97116	0.161608		-0.137173	5.0713	0.316304
-0.136833	5.97038	0.161665		-0.136833	5.07074	0.316279
-0.136494	5.9696	0.161722		-0.136494	5.07019	0.316254
-0.136154	5.96881	0.16178		-0.136154	5.06964	0.316228
-0.135815	5.96803	0.161839		-0.135815	5.06908	0.316202
-0.135475	5.96726	0.161898		-0.135475	5.06853	0.316174
-0.135136	5.96648	0.161959		-0.135136	5.06797	0.316146
-0.134796	5.9657	0.16202		-0.134796	5.06742	0.316117
-0.134457	5.96492	0.162082		-0.134457	5.06687	0.316087
-0.134117	5.96415	0.162145		-0.134117	5.06632	0.316056
-0.133778	5.96337	0.162208		-0.133778	5.06576	0.316025
-0.133438	5.9626	0.162272		-0.133438	5.06521	0.315992
-0.133099	5.96183	0.162336		-0.133099	5.06466	0.315959
-0.132759	5.96106	0.162402		-0.132759	5.06411	0.315925
-0.13242	5.96028	0.162467		-0.13242	5.06356	0.31589
-0.13208	5.95952	0.162534		-0.13208	5.06301	0.315855
-0.131741	5.95875	0.162601		-0.131741	5.06246	0.315818
-0.131401	5.95798	0.162668		-0.131401	5.06191	0.315781
-0.131061	5.95721	0.162736		-0.131061	5.06136	0.315743
-0.130722	5.95645	0.162804		-0.130722	5.06081	0.315703
-0.130382	5.95568	0.162873		-0.130382	5.06026	0.315664
-0.130043	5.95492	0.162942		-0.130043	5.05972	0.315623
-0.129703	5.95416	0.163011		-0.129703	5.05917	0.315581
-0.129364	5.95339	0.163081		-0.129364	5.05862	0.315539
-0.129024	5.95263	0.163152		-0.129024	5.05807	0.315495
-0.128685	5.95187	0.163222		-0.128685	5.05753	0.315451
-0.128345	5.95112	0.163293		-0.128345	5.05698	0.315406
-0.128006	5.95036	0.163364		-0.128006	5.05643	0.31536
-0.127666	5.9496	0.163435		-0.127666	5.05589	0.315313
-0.127327	5.94885	0.163507		-0.127327	5.05534	0.315265
-0.126987	5.94809	0.163579		-0.126987	5.0548	0.315217
-0.126648	5.94734	0.16365		-0.126648	5.05425	0.315167
-0.126308	5.94659	0.163722		-0.126308	5.05371	0.315117
-0.125969	5.94584	0.163795		-0.125969	5.05317	0.315065
-0.125629	5.94509	0.163867		-0.125629	5.05262	0.315013
-0.12529	5.94434	0.163939		-0.12529	5.05208	0.31496
-0.12495	5.9436	0.164012		-0.12495	5.05154	0.314906
-0.124611	5.94285	0.164084		-0.124611	5.051	0.314851
-0.124271	5.94211	0.164156		-0.124271	5.05046	0.314795
-0.123932	5.94136	0.164229		-0.123932	5.04991	0.314738
-0.123592	5.94062	0.164301		-0.123592	5.04937	0.31468
-0.123252	5.93988	0.164373		-0.123252	5.04883	0.314621
-0.122913	5.93914	0.164445		-0.122913	5.04829	0.314561
-0.122573	5.9384	0.164517		-0.122573	5.04775	0.314501
-0.122234	5.93767	0.164589		-0.122234	5.04721	0.314439
-0.121894	5.93693	0.164661		-0.121894	5.04668	0.314376
-0.121555	5.9362	0.164732		-0.121555	5.04614	0.314313
-0.121215	5.93546	0.164804		-0.121215	5.0456	0.314248
-0.120876	5.93473	0.164875		-0.120876	5.04506	0.314183
-0.120536	5.934	0.164946		-0.120536	5.04453	0.314116
-0.120197	5.93327	0.165016		-0.120197	5.04399	0.314049
-0.119857	5.93255	0.165087		-0.119857	5.04345	0.31398
-0.119518	5.93182	0.165157		-0.119518	5.04292	0.313911
-0.119178	5.93109	0.165226		-0.119178	5.04238	0.313841
-0.118839	5.93037	0.165296		-0.118839	5.04185	0.313769
-0.118499	5.92965	0.165365		-0.118499	5.04131	0.313697
-0.11816	5.92893	0.165433		-0.11816	5.04078	0.313624
-0.11782	5.92821	0.165501		-0.11782	5.04025	0.313549
-0.117481	5.92749	0.165569		-0.117481	5.03971	0.313474
-0.117141	5.92678	0.165636		-0.117141	5.03918	0.313397
-0.116802	5.92606	0.165703		-0.116802	5.03865	0.31332
-0.116462	5.92535	0.165769		-0.116462	5.03812	0.313242
-0.116122	5.92464	0.165835		-0.116122	5.03759	0.313162
-0.115783	5.92393	0.1659		-0.115783	5.03706	0.313082
-0.115443	5.92322	0.165965		-0.115443	5.03653	0.313
-0.115104	5.92251	0.166029		-0.115104	5.036	0.312918
-0.114764	5.9218	0.166092		-0.114764	5.03547	0.312834
-0.114425	5.9211	0.166155		-0.114425	5.03494	0.312749
-0.114085	5.9204	0.166217		-0.114085	5.03441	0.312664
-0.113746	5.91969	0.166279		-0.113746	5.03388	0.312577
-0.113406	5.91899	0.16634		-0.113406	5.03336	0.312489
-0.113067	5.9183	0.1664		-0.113067	5.03283	0.3124
-0.112727	5.9176	0.166459		-0.112727	5.0323	0.312311
-0.112388	5.9169	0.166518		-0.112388	5.03178	0.31222
-0.112048	5.91621	0.166576		-0.112048	5.03125	0.312128
-0.111709	5.91552	0.166634		-0.111709	5.03073	0.312034
-0.111369	5.91483	0.16669		-0.111369	5.03021	0.31194
-0.11103	5.91414	0.166746		-0.11103	5.02968	0.311845
-0.11069	5.91345	0.166801		-0.11069	5.02916	0.311749
-0.110351	5.91277	0.166855		-0.110351	5.02864	0.311651
-0.110011	5.91209	0.166908		-0.110011	5.02811	0.311553
-0.109672	5.9114	0.166961		-0.109672	5.02759	0.311453
-0.109332	5.91072	0.167012		-0.109332	5.02707	0.311353
-0.108992	5.91004	0.167063		-0.108992	5.02655	0.311251
-0.108653	5.90937	0.167113		-0.108653	5.02603	0.311148
-0.108313	5.90869	0.167162		-0.108313	5.02551	0.311044
-0.107974	5.90802	0.16721		-0.107974	5.025	0.310939
-0.107634	5.90735	0.167257		-0.107634	5.02448	0.310833
-0.107295	5.90668	0.167303		-0.107295	5.02396	0.310725
-0.106955	5.90601	0.167348		-0.106955	5.02344	0.310617
-0.106616	5.90534	0.167393		-0.106616	5.02293	0.310507
-0.106276	5.90468	0.167436		-0.106276	5.02241	0.310396
-0.105937	5.90402	0.167478		-0.105937	5.0219	0.310285
-0.105597	5.90335	0.167519		-0.105597	5.02138	0.310172
-0.105258	5.90269	0.16756		-0.105258	5.02087	0.310058
-0.104918	5.90204	0.167599		-0.104918	5.02035	0.309943
-0.104579	5.90138	0.167637		-0.104579	5.01984	0.309827
-0.104239	5.90073	0.167674		-0.104239	5.01933	0.309709
-0.1039	5.90007	0.167711		-0.1039	5.01882	0.309591
-0.10356	5.89942	0.167746		-0.10356	5.0183	0.309472
-0.103221	5.89877	0.16778		-0.103221	5.01779	0.309352
-0.102881	5.89813	0.167813		-0.102881	5.01728	0.30923
-0.102542	5.89748	0.167845		-0.102542	5.01677	0.309108
-0.102202	5.89684	0.167876		-0.102202	5.01626	0.308985
-0.101862	5.8962	0.167905		-0.101862	5.01576	0.30886
-0.101523	5.89555	0.167934		-0.101523	5.01525	0.308735
-0.101183	5.89492	0.167962		-0.101183	5.01474	0.308609
-0.100844	5.89428	0.167988		-0.100844	5.01423	0.308481
-0.100504	5.89364	0.168014		-0.100504	5.01373	0.308353
-0.100165	5.89301	0.168038		-0.100165	5.01322	0.308224
-0.0998253	5.89238	0.168061		-0.0998253	5.01271	0.308094
-0.0994858	5.89175	0.168083		-0.0994858	5.01221	0.307963
-0.0991463	5.89112	0.168104		-0.0991463	5.0117	0.307831
-0.0988068	5.89049	0.168124		-0.0988068	5.0112	0.307698
-0.0984672	5.88987	0.168143		-0.0984672	5.0107	0.307564
-0.0981277	5.88924	0.168161		-0.0981277	5.01019	0.307429
-0.0977882	5.88862	0.168177		-0.0977882	5.00969	0.307294
-0.0974487	5.888	0.168193		-0.0974487	5.00919	0.307157
-0.0971091	5.88738	0.168207		-0.0971091	5.00869	0.30702
-0.0967696	5.88677	0.16822		-0.0967696	5.00819	0.306881
-0.0964301	5.88615	0.168232		-0.0964301	5.00769	0.306742
-0.0960906	5.88554	0.168243		-0.0960906	5.00719	0.306602
-0.0957511	5.88492	0.168253		-0.0957511	5.00669	0.306461
-0.0954115	5.88431	0.168261		-0.0954115	5.00619	0.30632
-0.095072	5.88371	0.168269		-0.095072	5.00569	0.306177
-0.0947325	5.8831	0.168275		-0.0947325	5.00519	0.306034
-0.094393	5.88249	0.16828		-0.094393	5.0047	0.30589
-0.0940534	5.88189	0.168284		-0.0940534	5.0042	0.305745
-0.0937139	5.88129	0.168287		-0.0937139	5.0037	0.305599
-0.0933744	5.88069	0.168289		-0.0933744	5.00321	0.305453
-0.0930349	5.88009	0.168289		-0.0930349	5.00271	0.305306
-0.0926953	5.87949	0.168289		-0.0926953	5.00222	0.305158
-0.0923558	5.87889	0.168287		-0.0923558	5.00172	0.305009
-0.0920163	5.8783	0.168284		-0.0920163	5.00123	0.304859
-0.0916768	5.87771	0.16828		-0.0916768	5.00073	0.304709
-0.0913372	5.87712	0.168275		-0.0913372	5.00024	0.304558
-0.0909977	5.87653	0.168269		-0.0909977	4.99975	0.304406
-0.0906582	5.87594	0.168262		-0.0906582	4.99926	0.304254
-0.0903187	5.87535	0.168253		-0.0903187	4.99876	0.304101
-0.0899792	5.87477	0.168244		-0.0899792	4.99827	0.303947
-0.0896396	5.87419	0.168233		-0.0896396	4.99778	0.303792
-0.0893001	5.87361	0.168221		-0.0893001	4.99729	0.303637
-0.0889606	5.87303	0.168208		-0.0889606	4.9968	0.303481
-0.0886211	5.87245	0.168194		-0.0886211	4.99631	0.303325
-0.0882815	5.87187	0.168179		-0.0882815	4.99583	0.303167
-0.087942	5.8713	0.168162		-0.087942	4.99534	0.303009
-0.0876025	5.87072	0.168145		-0.0876025	4.99485	0.302851
-0.087263	5.87015	0.168126		-0.087263	4.99436	0.302692
-0.0869234	5.86958	0.168106		-0.0869234	4.99388	0.302532
-0.0865839	5.86901	0.168086		-0.0865839	4.99339	0.302372
-0.0862444	5.86845	0.168064		-0.0862444	4.9929	0.302211
-0.0859049	5.86788	0.168041		-0.0859049	4.99242	0.302049
-0.0855653	5.86732	0.168016		-0.0855653	4.99193	0.301887
-0.0852258	5.86675	0.167991		-0.0852258	4.99145	0.301724
-0.0848863	5.86619	0.167965		-0.0848863	4.99096	0.301561
-0.0845468	5.86563	0.167937		-0.0845468	4.99048	0.301397
-0.0842073	5.86508	0.167909		-0.0842073	4.99	0.301232
-0.0838677	5.86452	0.167879		-0.0838677	4.98951	0.301067
-0.0835282	5.86396	0.167849		-0.0835282	4.98903	0.300902
-0.0831887	5.86341	0.167817		-0.0831887	4.98855	0.300736
-0.0828492	5.86286	0.167784		-0.0828492	4.98807	0.300569
-0.0825096	5.86231	0.16775		-0.0825096	4.98759	0.300402
-0.0821701	5.86176	0.167715		-0.0821701	4.98711	0.300234
-0.0818306	5.86121	0.167679		-0.0818306	4.98663	0.300066
-0.0814911	5.86067	0.167642		-0.0814911	4.98615	0.299898
-0.0811515	5.86012	0.167604		-0.0811515	4.98567	0.299729
-0.080812	5.85958	0.167565		-0.080812	4.98519	0.299559
-0.0804725	5.85904	0.167525		-0.0804725	4.98471	0.299389
-0.080133	5.8585	0.167483		-0.080133	4.98423	0.299218
-0.0797934	5.85796	0.167441		-0.0797934	4.98376	0.299047
-0.0794539	5.85743	0.167398		-0.0794539	4.98328	0.298876
-0.0791144	5.85689	0.167353		-0.0791144	4.9828	0.298704
-0.0787749	5.85636	0.167308		-0.0787749	4.98233	0.298532
-0.0784354	5.85582	0.167262		-0.0784354	4.98185	0.298359
-0.0780958	5.85529	0.167214		-0.0780958	4.98138	0.298186
-0.0777563	5.85476	0.167166		-0.0777563	4.9809	0.298013
-0.0774168	5.85424	0.167116		-0.0774168	4.98043	0.297839
-0.0770773	5.85371	0.167066		-0.0770773	4.97995	0.297664
-0.0767377	5.85319	0.167014		-0.0767377	4.97948	0.29749
-0.0763982	5.85266	0.166962		-0.0763982	4.97901	0.297315
-0.0760587	5.85214	0.166909		-0.0760587	4.97853	0.297139
-0.0757192	5.85162	0.166854		-0.0757192	4.97806	0.296964
-0.0753796	5.8511	0.166799		-0.0753796	4.97759	0.296788
-0.0750401	5.85058	0.166743		-0.0750401	4.97712	0.296611
-0.0747006	5.85007	0.166685		-0.0747006	4.97665	0.296434
-0.0743611	5.84955	0.166627		-0.0743611	4.97617	0.296257
-0.0740216	5.84904	0.166568		-0.0740216	4.9757	0.29608
-0.073682	5.84853	0.166507		-0.073682	4.97523	0.295902
-0.0733425	5.84802	0.166446		-0.0733425	4.97476	0.295724
-0.073003	5.84751	0.166384		-0.073003	4.9743	0.295546
-0.0726635	5.847	0.166321		-0.0726635	4.97383	0.295367
-0.0723239	5.84649	0.166257		-0.0723239	4.97336	0.295188
-0.0719844	5.84599	0.166192		-0.0719844	4.97289	0.295009
-0.0716449	5.84549	0.166127		-0.0716449	4.97242	0.29483
-0.0713054	5.84498	0.16606		-0.0713054	4.97196	0.29465
-0.0709658	5.84448	0.165992		-0.0709658	4.97149	0.29447
-0.0706263	5.84399	0.165924		-0.0706263	4.97102	0.29429
-0.0702868	5.84349	0.165854		-0.0702868	4.97056	0.29411
-0.0699473	5.84299	0.165784		-0.0699473	4.97009	0.293929
-0.0696077	5.8425	0.165712		-0.0696077	4.96962	0.293748
-0.0692682	5.842	0.16564		-0.0692682	4.96916	0.293567
-0.0689287	5.84151	0.165567		-0.0689287	4.9687	0.293386
-0.0685892	5.84102	0.165493		-0.0685892	4.96823	0.293205
-0.0682497	5.84053	0.165418		-0.0682497	4.96777	0.293023
-0.0679101	5.84004	0.165343		-0.0679101	4.9673	0.292842
-0.0675706	5.83956	0.165266		-0.0675706	4.96684	0.29266
-0.0672311	5.83907	0.165189		-0.0672311	4.96638	0.292478
-0.0668916	5.83859	0.165111		-0.0668916	4.96592	0.292295
-0.066552	5.83811	0.165031		-0.066552	4.96545	0.292113
-0.0662125	5.83763	0.164951		-0.0662125	4.96499	0.29193
-0.065873	5.83715	0.164871		-0.065873	4.96453	0.291748
-0.0655335	5.83667	0.164789		-0.0655335	4.96407	0.291565
-0.0651939	5.83619	0.164706		-0.0651939	4.96361	0.291382
-0.0648544	5.83571	0.164623		-0.0648544	4.96315	0.291199
-0.0645149	5.83524	0.164539		-0.0645149	4.96269	0.291016
-0.0641754	5.83477	0.164454		-0.0641754	4.96223	0.290833
-0.0638358	5.8343	0.164368		-0.0638358	4.96177	0.29065
-0.0634963	5.83383	0.164281		-0.0634963	4.96131	0.290466
-0.0631568	5.83336	0.164194		-0.0631568	4.96085	0.290283
-0.0628173	5.83289	0.164105		-0.0628173	4.9604	0.2901
-0.0624778	5.83242	0.164016		-0.0624778	4.95994	0.289916
-0.0621382	5.83196	0.163927		-0.0621382	4.95948	0.289733
-0.0617987	5.83149	0.163836		-0.0617987	4.95902	0.289549
-0.0614592	5.83103	0.163744		-0.0614592	4.95857	0.289365
-0.0611197	5.83057	0.163652		-0.0611197	4.95811	0.289182
-0.0607801	5.83011	0.163559		-0.0607801	4.95765	0.288998
-0.0604406	5.82965	0.163465		-0.0604406	4.9572	0.288814
-0.0601011	5.8292	0.163371		-0.0601011	4.95674	0.288631
-0.0597616	5.82874	0.163275		-0.0597616	4.95629	0.288447
-0.059422	5.82829	0.163179		-0.059422	4.95583	0.288263
-0.0590825	5.82783	0.163082		-0.0590825	4.95538	0.28808
-0.058743	5.82738	0.162985		-0.058743	4.95493	0.287896
-0.0584035	5.82693	0.162886		-0.0584035	4.95447	0.287713
-0.0580639	5.82648	0.162787		-0.0580639	4.95402	0.287529
-0.0577244	5.82603	0.162687		-0.0577244	4.95357	0.287346
-0.0573849	5.82559	0.162586		-0.0573849	4.95311	0.287162
-0.0570454	5.82514	0.162485		-0.0570454	4.95266	0.286979
-0.0567059	5.8247	0.162383		-0.0567059	4.95221	0.286796
-0.0563663	5.82425	0.16228		-0.0563663	4.95176	0.286613
-0.0560268	5.82381	0.162176		-0.0560268	4.9513	0.286429
-0.0556873	5.82337	0.162072		-0.0556873	4.95085	0.286246
-0.0553478	5.82293	0.161967		-0.0553478	4.9504	0.286064
-0.0550082	5.8225	0.161861		-0.0550082	4.94995	0.285881
-0.0546687	5.82206	0.161754		-0.0546687	4.9495	0.285698
-0.0543292	5.82162	0.161647		-0.0543292	4.94905	0.285516
-0.0539897	5.82119	0.161539		-0.0539897	4.9486	0.285333
-0.0536501	5.82076	0.16143		-0.0536501	4.94815	0.285151
-0.0533106	5.82032	0.161321		-0.0533106	4.9477	0.284969
-0.0529711	5.81989	0.161211		-0.0529711	4.94726	0.284787
-0.0526316	5.81946	0.1611		-0.0526316	4.94681	0.284605
-0.052292	5.81904	0.160988		-0.052292	4.94636	0.284423
-0.0519525	5.81861	0.160876		-0.0519525	4.94591	0.284242
-0.051613	5.81818	0.160763		-0.051613	4.94546	0.284061
-0.0512735	5.81776	0.16065		-0.0512735	4.94502	0.28388
-0.050934	5.81734	0.160535		-0.050934	4.94457	0.283699
-0.0505944	5.81692	0.16042		-0.0505944	4.94412	0.283518
-0.0502549	5.81649	0.160305		-0.0502549	4.94368	0.283338
-0.0499154	5.81608	0.160188		-0.0499154	4.94323	0.283157
-0.0495759	5.81566	0.160071		-0.0495759	4.94279	0.282977
-0.0492363	5.81524	0.159953		-0.0492363	4.94234	0.282797
-0.0488968	5.81482	0.159835		-0.0488968	4.9419	0.282618
-0.0485573	5.81441	0.159716		-0.0485573	4.94145	0.282439
-0.0482178	5.814	0.159596		-0.0482178	4.94101	0.28226
-0.0478782	5.81358	0.159476		-0.0478782	4.94056	0.282081
-0.0475387	5.81317	0.159355		-0.0475387	4.94012	0.281902
-0.0471992	5.81276	0.159233		-0.0471992	4.93967	0.281724
-0.0468597	5.81235	0.15911		-0.0468597	4.93923	0.281546
-0.0465201	5.81195	0.158987		-0.0465201	4.93879	0.281369
-0.0461806	5.81154	0.158863		-0.0461806	4.93834	0.281191
-0.0458411	5.81114	0.158739		-0.0458411	4.9379	0.281014
-0.0455016	5.81073	0.158614		-0.0455016	4.93746	0.280838
-0.0451621	5.81033	0.158488		-0.0451621	4.93702	0.280661
-0.0448225	5.80993	0.158361		-0.0448225	4.93657	0.280485
-0.044483	5.80953	0.158234		-0.044483	4.93613	0.280309
-0.0441435	5.80913	0.158107		-0.0441435	4.93569	0.280134
-0.043804	5.80873	0.157978		-0.043804	4.93525	0.279959
-0.0434644	5.80833	0.157849		-0.0434644	4.93481	0.279784
-0.0431249	5.80794	0.157719		-0.0431249	4.93437	0.27961
-0.0427854	5.80754	0.157589		-0.0427854	4.93393	0.279436
-0.0424459	5.80715	0.157458		-0.0424459	4.93349	0.279263
-0.0421063	5.80675	0.157326		-0.0421063	4.93305	0.279089
-0.0417668	5.80636	0.157194		-0.0417668	4.93261	0.278917
-0.0414273	5.80597	0.157061		-0.0414273	4.93217	0.278744
-0.0410878	5.80558	0.156927		-0.0410878	4.93173	0.278572
-0.0407483	5.80519	0.156793		-0.0407483	4.93129	0.278401
-0.0404087	5.80481	0.156658		-0.0404087	4.93085	0.27823
-0.0400692	5.80442	0.156523		-0.0400692	4.93041	0.278059
-0.0397297	5.80404	0.156386		-0.0397297	4.92998	0.277889
-0.0393902	5.80365	0.15625		-0.0393902	4.92954	0.277719
-0.0390506	5.80327	0.156112		-0.0390506	4.9291	0.27755
-0.0387111	5.80289	0.155974		-0.0387111	4.92866	0.277381
-0.0383716	5.80251	0.155835		-0.0383716	4.92823	0.277213
-0.0380321	5.80213	0.155696		-0.0380321	4.92779	0.277045
-0.0376925	5.80175	0.155556		-0.0376925	4.92735	0.276877
-0.037353	5.80137	0.155415		-0.037353	4.92692	0.27671
-0.0370135	5.801	0.155274		-0.0370135	4.92648	0.276544
-0.036674	5.80062	0.155132		-0.036674	4.92604	0.276378
-0.0363344	5.80025	0.154989		-0.0363344	4.92561	0.276213
-0.0359949	5.79988	0.154846		-0.0359949	4.92517	0.276048
-0.0356554	5.79951	0.154702		-0.0356554	4.92474	0.275884
-0.0353159	5.79913	0.154557		-0.0353159	4.9243	0.27572
-0.0349764	5.79876	0.154412		-0.0349764	4.92387	0.275557
-0.0346368	5.7984	0.154266		-0.0346368	4.92343	0.275394
-0.0342973	5.79803	0.15412		-0.0342973	4.923	0.275232
-0.0339578	5.79766	0.153973		-0.0339578	4.92256	0.27507
-0.0336183	5.7973	0.153825		-0.0336183	4.92213	0.274909
-0.0332787	5.79693	0.153677		-0.0332787	4.92169	0.274749
-0.0329392	5.79657	0.153528		-0.0329392	4.92126	0.274589
-0.0325997	5.79621	0.153378		-0.0325997	4.92083	0.27443
-0.0322602	5.79585	0.153228		-0.0322602	4.92039	0.274271
-0.0319206	5.79549	0.153077		-0.0319206	4.91996	0.274113
-0.0315811	5.79513	0.152926		-0.0315811	4.91953	0.273956
-0.0312416	5.79477	0.152773		-0.0312416	4.9191	0.273799
[truncated: 5,096 more rows]

## Sheet: Panel C
Active				Passive
F	PS	STD		F	PS	STD
-0.70927	6.16398	0.12735		-0.70927	5.80971	0.333397
-0.70893	6.16349	0.126942		-0.70893	5.80831	0.332614
-0.708591	6.16301	0.126538		-0.708591	5.80692	0.331834
-0.708251	6.16252	0.126137		-0.708251	5.80554	0.331055
-0.707912	6.16203	0.12574		-0.707912	5.80415	0.330278
-0.707572	6.16155	0.125347		-0.707572	5.80276	0.329504
-0.707233	6.16106	0.124957		-0.707233	5.80138	0.328731
-0.706893	6.16057	0.124571		-0.706893	5.8	0.32796
-0.706554	6.16009	0.124188		-0.706554	5.79862	0.327191
-0.706214	6.1596	0.12381		-0.706214	5.79724	0.326424
-0.705875	6.15911	0.123434		-0.705875	5.79587	0.325659
-0.705535	6.15862	0.123063		-0.705535	5.79449	0.324896
-0.705196	6.15813	0.122695		-0.705196	5.79312	0.324135
-0.704856	6.15765	0.122331		-0.704856	5.79175	0.323375
-0.704517	6.15716	0.12197		-0.704517	5.79038	0.322618
-0.704177	6.15667	0.121613		-0.704177	5.78902	0.321862
-0.703838	6.15618	0.12126		-0.703838	5.78765	0.321109
-0.703498	6.15569	0.12091		-0.703498	5.78629	0.320357
-0.703159	6.1552	0.120564		-0.703159	5.78493	0.319608
-0.702819	6.15471	0.120222		-0.702819	5.78357	0.31886
-0.702479	6.15422	0.119883		-0.702479	5.78222	0.318114
-0.70214	6.15373	0.119548		-0.70214	5.78086	0.31737
-0.7018	6.15324	0.119216		-0.7018	5.77951	0.316628
-0.701461	6.15275	0.118888		-0.701461	5.77816	0.315888
-0.701121	6.15226	0.118564		-0.701121	5.77681	0.31515
-0.700782	6.15177	0.118243		-0.700782	5.77546	0.314413
-0.700442	6.15127	0.117926		-0.700442	5.77412	0.313679
-0.700103	6.15078	0.117612		-0.700103	5.77277	0.312946
-0.699763	6.15029	0.117302		-0.699763	5.77143	0.312216
-0.699424	6.1498	0.116995		-0.699424	5.77009	0.311487
-0.699084	6.14931	0.116693		-0.699084	5.76876	0.31076
-0.698745	6.14881	0.116393		-0.698745	5.76742	0.310035
-0.698405	6.14832	0.116098		-0.698405	5.76609	0.309312
-0.698066	6.14783	0.115805		-0.698066	5.76475	0.308591
-0.697726	6.14733	0.115517		-0.697726	5.76342	0.307872
-0.697387	6.14684	0.115232		-0.697387	5.7621	0.307155
-0.697047	6.14635	0.11495		-0.697047	5.76077	0.306439
-0.696708	6.14585	0.114672		-0.696708	5.75944	0.305726
-0.696368	6.14536	0.114398		-0.696368	5.75812	0.305014
-0.696029	6.14486	0.114127		-0.696029	5.7568	0.304304
-0.695689	6.14437	0.113859		-0.695689	5.75548	0.303596
-0.695349	6.14388	0.113595		-0.695349	5.75416	0.30289
-0.69501	6.14338	0.113335		-0.69501	5.75285	0.302186
-0.69467	6.14289	0.113078		-0.69467	5.75154	0.301484
-0.694331	6.14239	0.112824		-0.694331	5.75022	0.300783
-0.693991	6.14189	0.112574		-0.693991	5.74891	0.300084
-0.693652	6.1414	0.112328		-0.693652	5.74761	0.299388
-0.693312	6.1409	0.112084		-0.693312	5.7463	0.298693
-0.692973	6.14041	0.111845		-0.692973	5.745	0.298
-0.692633	6.13991	0.111608		-0.692633	5.74369	0.297309
-0.692294	6.13941	0.111376		-0.692294	5.74239	0.296619
-0.691954	6.13892	0.111146		-0.691954	5.74109	0.295932
-0.691615	6.13842	0.11092		-0.691615	5.7398	0.295246
-0.691275	6.13792	0.110697		-0.691275	5.7385	0.294563
-0.690936	6.13743	0.110478		-0.690936	5.73721	0.293881
-0.690596	6.13693	0.110262		-0.690596	5.73592	0.293201
-0.690257	6.13643	0.110049		-0.690257	5.73463	0.292523
-0.689917	6.13593	0.10984		-0.689917	5.73334	0.291846
-0.689578	6.13543	0.109634		-0.689578	5.73205	0.291172
-0.689238	6.13494	0.109431		-0.689238	5.73077	0.290499
-0.688899	6.13444	0.109232		-0.688899	5.72949	0.289828
-0.688559	6.13394	0.109036		-0.688559	5.72821	0.289159
-0.68822	6.13344	0.108843		-0.68822	5.72693	0.288492
-0.68788	6.13294	0.108653		-0.68788	5.72565	0.287827
-0.68754	6.13244	0.108467		-0.68754	5.72437	0.287163
-0.687201	6.13194	0.108284		-0.687201	5.7231	0.286502
-0.686861	6.13144	0.108104		-0.686861	5.72183	0.285842
-0.686522	6.13094	0.107927		-0.686522	5.72056	0.285184
-0.686182	6.13044	0.107754		-0.686182	5.71929	0.284528
-0.685843	6.12994	0.107584		-0.685843	5.71803	0.283873
-0.685503	6.12944	0.107416		-0.685503	5.71676	0.283221
-0.685164	6.12894	0.107252		-0.685164	5.7155	0.28257
-0.684824	6.12844	0.107091		-0.684824	5.71424	0.281921
-0.684485	6.12794	0.106934		-0.684485	5.71298	0.281274
-0.684145	6.12744	0.106779		-0.684145	5.71172	0.280629
-0.683806	6.12693	0.106627		-0.683806	5.71047	0.279985
-0.683466	6.12643	0.106479		-0.683466	5.70921	0.279343
-0.683127	6.12593	0.106333		-0.683127	5.70796	0.278704
-0.682787	6.12543	0.10619		-0.682787	5.70671	0.278065
-0.682448	6.12493	0.106051		-0.682448	5.70546	0.277429
-0.682108	6.12443	0.105914		-0.682108	5.70422	0.276795
-0.681769	6.12392	0.105781		-0.681769	5.70297	0.276162
-0.681429	6.12342	0.10565		-0.681429	5.70173	0.275531
-0.68109	6.12292	0.105522		-0.68109	5.70049	0.274902
-0.68075	6.12241	0.105398		-0.68075	5.69925	0.274275
-0.68041	6.12191	0.105276		-0.68041	5.69801	0.273649
-0.680071	6.12141	0.105157		-0.680071	5.69678	0.273025
-0.679731	6.1209	0.105041		-0.679731	5.69554	0.272403
-0.679392	6.1204	0.104927		-0.679392	5.69431	0.271783
-0.679052	6.1199	0.104817		-0.679052	5.69308	0.271165
-0.678713	6.11939	0.104709		-0.678713	5.69185	0.270548
-0.678373	6.11889	0.104604		-0.678373	5.69062	0.269933
-0.678034	6.11838	0.104502		-0.678034	5.6894	0.26932
-0.677694	6.11788	0.104403		-0.677694	5.68817	0.268709
-0.677355	6.11737	0.104306		-0.677355	5.68695	0.268099
-0.677015	6.11687	0.104212		-0.677015	5.68573	0.267492
-0.676676	6.11636	0.104121		-0.676676	5.68451	0.266886
-0.676336	6.11586	0.104032		-0.676336	5.6833	0.266281
-0.675997	6.11535	0.103946		-0.675997	5.68208	0.265679
-0.675657	6.11485	0.103863		-0.675657	5.68087	0.265078
-0.675318	6.11434	0.103782		-0.675318	5.67966	0.264479
-0.674978	6.11384	0.103704		-0.674978	5.67845	0.263882
-0.674639	6.11333	0.103628		-0.674639	5.67724	0.263287
-0.674299	6.11282	0.103555		-0.674299	5.67604	0.262693
-0.67396	6.11232	0.103485		-0.67396	5.67483	0.262101
-0.67362	6.11181	0.103417		-0.67362	5.67363	0.261511
-0.67328	6.1113	0.103351		-0.67328	5.67243	0.260922
-0.672941	6.1108	0.103288		-0.672941	5.67123	0.260335
-0.672601	6.11029	0.103227		-0.672601	5.67003	0.25975
-0.672262	6.10978	0.103169		-0.672262	5.66884	0.259167
-0.671922	6.10928	0.103113		-0.671922	5.66764	0.258586
-0.671583	6.10877	0.10306		-0.671583	5.66645	0.258006
-0.671243	6.10826	0.103008		-0.671243	5.66526	0.257428
-0.670904	6.10775	0.102959		-0.670904	5.66407	0.256851
-0.670564	6.10724	0.102913		-0.670564	5.66288	0.256277
-0.670225	6.10674	0.102869		-0.670225	5.6617	0.255704
-0.669885	6.10623	0.102827		-0.669885	5.66052	0.255133
-0.669546	6.10572	0.102787		-0.669546	5.65933	0.254563
-0.669206	6.10521	0.102749		-0.669206	5.65815	0.253996
-0.668867	6.1047	0.102714		-0.668867	5.65698	0.25343
-0.668527	6.10419	0.10268		-0.668527	5.6558	0.252865
-0.668188	6.10368	0.102649		-0.668188	5.65462	0.252303
-0.667848	6.10318	0.10262		-0.667848	5.65345	0.251742
-0.667509	6.10267	0.102594		-0.667509	5.65228	0.251183
-0.667169	6.10216	0.102569		-0.667169	5.65111	0.250625
-0.66683	6.10165	0.102546		-0.66683	5.64994	0.250069
-0.66649	6.10114	0.102525		-0.66649	5.64877	0.249515
-0.66615	6.10063	0.102507		-0.66615	5.64761	0.248963
-0.665811	6.10012	0.10249		-0.665811	5.64645	0.248412
-0.665471	6.09961	0.102475		-0.665471	5.64528	0.247863
-0.665132	6.0991	0.102462		-0.665132	5.64412	0.247316
-0.664792	6.09859	0.102451		-0.664792	5.64297	0.24677
-0.664453	6.09808	0.102442		-0.664453	5.64181	0.246226
-0.664113	6.09757	0.102435		-0.664113	5.64066	0.245684
-0.663774	6.09705	0.10243		-0.663774	5.6395	0.245143
-0.663434	6.09654	0.102426		-0.663434	5.63835	0.244605
-0.663095	6.09603	0.102425		-0.663095	5.6372	0.244067
-0.662755	6.09552	0.102425		-0.662755	5.63605	0.243532
-0.662416	6.09501	0.102427		-0.662416	5.63491	0.242998
-0.662076	6.0945	0.102431		-0.662076	5.63376	0.242466
-0.661737	6.09399	0.102436		-0.661737	5.63262	0.241935
-0.661397	6.09347	0.102443		-0.661397	5.63148	0.241406
-0.661058	6.09296	0.102452		-0.661058	5.63034	0.240879
-0.660718	6.09245	0.102462		-0.660718	5.6292	0.240354
-0.660379	6.09194	0.102474		-0.660379	5.62807	0.23983
-0.660039	6.09143	0.102488		-0.660039	5.62693	0.239307
-0.6597	6.09091	0.102503		-0.6597	5.6258	0.238787
-0.65936	6.0904	0.10252		-0.65936	5.62467	0.238268
-0.65902	6.08989	0.102538		-0.65902	5.62354	0.237751
-0.658681	6.08938	0.102558		-0.658681	5.62241	0.237235
-0.658341	6.08886	0.102579		-0.658341	5.62128	0.236721
-0.658002	6.08835	0.102602		-0.658002	5.62016	0.236209
-0.657662	6.08784	0.102626		-0.657662	5.61903	0.235698
-0.657323	6.08732	0.102652		-0.657323	5.61791	0.235189
-0.656983	6.08681	0.102679		-0.656983	5.61679	0.234682
-0.656644	6.0863	0.102707		-0.656644	5.61568	0.234176
-0.656304	6.08578	0.102737		-0.656304	5.61456	0.233672
-0.655965	6.08527	0.102769		-0.655965	5.61344	0.233169
-0.655625	6.08475	0.102801		-0.655625	5.61233	0.232668
-0.655286	6.08424	0.102835		-0.655286	5.61122	0.232169
-0.654946	6.08373	0.10287		-0.654946	5.61011	0.231671
-0.654607	6.08321	0.102906		-0.654607	5.609	0.231175
-0.654267	6.0827	0.102944		-0.654267	5.6079	0.230681
-0.653928	6.08218	0.102983		-0.653928	5.60679	0.230188
-0.653588	6.08167	0.103023		-0.653588	5.60569	0.229697
-0.653249	6.08115	0.103064		-0.653249	5.60459	0.229207
-0.652909	6.08064	0.103107		-0.652909	5.60348	0.228719
-0.65257	6.08012	0.10315		-0.65257	5.60239	0.228232
-0.65223	6.07961	0.103195		-0.65223	5.60129	0.227748
-0.65189	6.07909	0.103241		-0.65189	5.60019	0.227264
-0.651551	6.07858	0.103288		-0.651551	5.5991	0.226783
-0.651211	6.07806	0.103335		-0.651211	5.59801	0.226303
-0.650872	6.07755	0.103384		-0.650872	5.59692	0.225824
-0.650532	6.07703	0.103434		-0.650532	5.59583	0.225348
-0.650193	6.07652	0.103485		-0.650193	5.59474	0.224872
-0.649853	6.076	0.103537		-0.649853	5.59366	0.224399
-0.649514	6.07548	0.10359		-0.649514	5.59257	0.223927
-0.649174	6.07497	0.103644		-0.649174	5.59149	0.223456
-0.648835	6.07445	0.103699		-0.648835	5.59041	0.222987
-0.648495	6.07394	0.103755		-0.648495	5.58933	0.22252
-0.648156	6.07342	0.103811		-0.648156	5.58825	0.222054
-0.647816	6.0729	0.103869		-0.647816	5.58718	0.22159
-0.647477	6.07239	0.103927		-0.647477	5.5861	0.221127
-0.647137	6.07187	0.103987		-0.647137	5.58503	0.220666
-0.646798	6.07135	0.104047		-0.646798	5.58396	0.220206
-0.646458	6.07084	0.104107		-0.646458	5.58289	0.219748
-0.646119	6.07032	0.104169		-0.646119	5.58182	0.219292
-0.645779	6.0698	0.104231		-0.645779	5.58076	0.218837
-0.64544	6.06929	0.104294		-0.64544	5.57969	0.218384
-0.6451	6.06877	0.104358		-0.6451	5.57863	0.217932
-0.644761	6.06825	0.104423		-0.644761	5.57757	0.217482
-0.644421	6.06773	0.104488		-0.644421	5.57651	0.217033
-0.644081	6.06722	0.104554		-0.644081	5.57545	0.216586
-0.643742	6.0667	0.104621		-0.643742	5.57439	0.21614
-0.643402	6.06618	0.104688		-0.643402	5.57333	0.215696
-0.643063	6.06566	0.104756		-0.643063	5.57228	0.215254
-0.642723	6.06515	0.104824		-0.642723	5.57123	0.214813
-0.642384	6.06463	0.104893		-0.642384	5.57018	0.214373
-0.642044	6.06411	0.104963		-0.642044	5.56913	0.213935
-0.641705	6.06359	0.105033		-0.641705	5.56808	0.213499
-0.641365	6.06307	0.105104		-0.641365	5.56704	0.213064
-0.641026	6.06256	0.105175		-0.641026	5.56599	0.212631
-0.640686	6.06204	0.105247		-0.640686	5.56495	0.212199
-0.640347	6.06152	0.105319		-0.640347	5.56391	0.211768
-0.640007	6.061	0.105392		-0.640007	5.56287	0.21134
-0.639668	6.06048	0.105465		-0.639668	5.56183	0.210912
-0.639328	6.05996	0.105539		-0.639328	5.56079	0.210486
-0.638989	6.05944	0.105613		-0.638989	5.55976	0.210062
-0.638649	6.05893	0.105688		-0.638649	5.55872	0.209639
-0.63831	6.05841	0.105763		-0.63831	5.55769	0.209218
-0.63797	6.05789	0.105838		-0.63797	5.55666	0.208798
-0.637631	6.05737	0.105914		-0.637631	5.55563	0.208379
-0.637291	6.05685	0.10599		-0.637291	5.55461	0.207963
-0.636951	6.05633	0.106067		-0.636951	5.55358	0.207547
-0.636612	6.05581	0.106144		-0.636612	5.55256	0.207133
-0.636272	6.05529	0.106221		-0.636272	5.55153	0.206721
-0.635933	6.05477	0.106298		-0.635933	5.55051	0.20631
-0.635593	6.05425	0.106376		-0.635593	5.54949	0.2059
-0.635254	6.05373	0.106454		-0.635254	5.54847	0.205492
-0.634914	6.05321	0.106533		-0.634914	5.54746	0.205086
-0.634575	6.05269	0.106611		-0.634575	5.54644	0.204681
-0.634235	6.05217	0.10669		-0.634235	5.54543	0.204277
-0.633896	6.05165	0.106769		-0.633896	5.54442	0.203875
-0.633556	6.05114	0.106848		-0.633556	5.54341	0.203474
-0.633217	6.05062	0.106928		-0.633217	5.5424	0.203075
-0.632877	6.0501	0.107008		-0.632877	5.54139	0.202677
-0.632538	6.04958	0.107087		-0.632538	5.54038	0.202281
-0.632198	6.04905	0.107167		-0.632198	5.53938	0.201886
-0.631859	6.04853	0.107248		-0.631859	5.53838	0.201492
-0.631519	6.04801	0.107328		-0.631519	5.53738	0.2011
-0.63118	6.04749	0.107408		-0.63118	5.53638	0.20071
-0.63084	6.04697	0.107489		-0.63084	5.53538	0.200321
-0.630501	6.04645	0.10757		-0.630501	5.53438	0.199933
-0.630161	6.04593	0.107651		-0.630161	5.53339	0.199547
-0.629821	6.04541	0.107731		-0.629821	5.53239	0.199162
-0.629482	6.04489	0.107812		-0.629482	5.5314	0.198778
-0.629142	6.04437	0.107893		-0.629142	5.53041	0.198396
-0.628803	6.04385	0.107975		-0.628803	5.52942	0.198016
-0.628463	6.04333	0.108056		-0.628463	5.52843	0.197636
-0.628124	6.04281	0.108137		-0.628124	5.52744	0.197259
-0.627784	6.04229	0.108218		-0.627784	5.52646	0.196882
-0.627445	6.04177	0.108299		-0.627445	5.52548	0.196507
-0.627105	6.04125	0.10838		-0.627105	5.52449	0.196134
-0.626766	6.04072	0.108462		-0.626766	5.52351	0.195762
-0.626426	6.0402	0.108543		-0.626426	5.52254	0.195391
-0.626087	6.03968	0.108624		-0.626087	5.52156	0.195021
-0.625747	6.03916	0.108705		-0.625747	5.52058	0.194653
-0.625408	6.03864	0.108786		-0.625408	5.51961	0.194287
-0.625068	6.03812	0.108867		-0.625068	5.51863	0.193922
-0.624729	6.0376	0.108948		-0.624729	5.51766	0.193558
-0.624389	6.03708	0.109029		-0.624389	5.51669	0.193195
-0.62405	6.03655	0.109109		-0.62405	5.51572	0.192834
-0.62371	6.03603	0.10919		-0.62371	5.51476	0.192475
-0.623371	6.03551	0.10927		-0.623371	5.51379	0.192116
-0.623031	6.03499	0.109351		-0.623031	5.51283	0.191759
-0.622691	6.03447	0.109431		-0.622691	5.51186	0.191404
-0.622352	6.03395	0.109511		-0.622352	5.5109	0.19105
-0.622012	6.03342	0.109591		-0.622012	5.50994	0.190697
-0.621673	6.0329	0.109671		-0.621673	5.50898	0.190345
-0.621333	6.03238	0.109751		-0.621333	5.50803	0.189995
-0.620994	6.03186	0.10983		-0.620994	5.50707	0.189646
-0.620654	6.03134	0.109909		-0.620654	5.50612	0.189299
-0.620315	6.03082	0.109988		-0.620315	5.50517	0.188953
-0.619975	6.03029	0.110067		-0.619975	5.50421	0.188608
-0.619636	6.02977	0.110146		-0.619636	5.50327	0.188265
-0.619296	6.02925	0.110225		-0.619296	5.50232	0.187923
-0.618957	6.02873	0.110303		-0.618957	5.50137	0.187582
-0.618617	6.02821	0.110381		-0.618617	5.50043	0.187242
-0.618278	6.02768	0.110459		-0.618278	5.49948	0.186904
-0.617938	6.02716	0.110536		-0.617938	5.49854	0.186568
-0.617599	6.02664	0.110614		-0.617599	5.4976	0.186232
-0.617259	6.02612	0.110691		-0.617259	5.49666	0.185898
-0.61692	6.0256	0.110767		-0.61692	5.49572	0.185565
-0.61658	6.02507	0.110844		-0.61658	5.49478	0.185234
-0.616241	6.02455	0.11092		-0.616241	5.49385	0.184904
-0.615901	6.02403	0.110996		-0.615901	5.49291	0.184575
-0.615561	6.02351	0.111072		-0.615561	5.49198	0.184247
-0.615222	6.02298	0.111147		-0.615222	5.49105	0.183921
-0.614882	6.02246	0.111222		-0.614882	5.49012	0.183596
-0.614543	6.02194	0.111297		-0.614543	5.48919	0.183272
-0.614203	6.02142	0.111371		-0.614203	5.48827	0.18295
-0.613864	6.02089	0.111445		-0.613864	5.48734	0.182629
-0.613524	6.02037	0.111519		-0.613524	5.48642	0.182309
-0.613185	6.01985	0.111592		-0.613185	5.48549	0.18199
-0.612845	6.01933	0.111666		-0.612845	5.48457	0.181673
-0.612506	6.0188	0.111738		-0.612506	5.48365	0.181357
-0.612166	6.01828	0.111811		-0.612166	5.48274	0.181042
-0.611827	6.01776	0.111882		-0.611827	5.48182	0.180729
-0.611487	6.01724	0.111954		-0.611487	5.4809	0.180417
-0.611148	6.01671	0.112025		-0.611148	5.47999	0.180106
-0.610808	6.01619	0.112096		-0.610808	5.47908	0.179796
-0.610469	6.01567	0.112167		-0.610469	5.47817	0.179488
-0.610129	6.01515	0.112237		-0.610129	5.47726	0.179181
-0.60979	6.01462	0.112306		-0.60979	5.47635	0.178875
-0.60945	6.0141	0.112375		-0.60945	5.47544	0.17857
-0.609111	6.01358	0.112444		-0.609111	5.47453	0.178267
-0.608771	6.01306	0.112513		-0.608771	5.47363	0.177965
-0.608431	6.01253	0.112581		-0.608431	5.47273	0.177664
-0.608092	6.01201	0.112648		-0.608092	5.47183	0.177364
-0.607752	6.01149	0.112715		-0.607752	5.47093	0.177066
-0.607413	6.01097	0.112782		-0.607413	5.47003	0.176768
-0.607073	6.01044	0.112848		-0.607073	5.46913	0.176472
-0.606734	6.00992	0.112914		-0.606734	5.46823	0.176178
-0.606394	6.0094	0.112979		-0.606394	5.46734	0.175884
-0.606055	6.00887	0.113044		-0.606055	5.46645	0.175592
-0.605715	6.00835	0.113109		-0.605715	5.46555	0.175301
-0.605376	6.00783	0.113173		-0.605376	5.46466	0.175011
-0.605036	6.00731	0.113236		-0.605036	5.46377	0.174722
-0.604697	6.00678	0.113299		-0.604697	5.46289	0.174435
-0.604357	6.00626	0.113361		-0.604357	5.462	0.174148
-0.604018	6.00574	0.113423		-0.604018	5.46112	0.173863
-0.603678	6.00522	0.113485		-0.603678	5.46023	0.173579
-0.603339	6.00469	0.113546		-0.603339	5.45935	0.173297
-0.602999	6.00417	0.113607		-0.602999	5.45847	0.173015
-0.60266	6.00365	0.113667		-0.60266	5.45759	0.172735
-0.60232	6.00313	0.113726		-0.60232	5.45671	0.172456
-0.601981	6.0026	0.113785		-0.601981	5.45583	0.172178
-0.601641	6.00208	0.113844		-0.601641	5.45496	0.171901
-0.601301	6.00156	0.113902		-0.601301	5.45408	0.171625
-0.600962	6.00103	0.113959		-0.600962	5.45321	0.171351
-0.600622	6.00051	0.114016		-0.600622	5.45234	0.171078
-0.600283	5.99999	0.114072		-0.600283	5.45147	0.170805
-0.599943	5.99947	0.114128		-0.599943	5.4506	0.170534
-0.599604	5.99894	0.114184		-0.599604	5.44973	0.170265
-0.599264	5.99842	0.114238		-0.599264	5.44887	0.169996
-0.598925	5.9979	0.114293		-0.598925	5.448	0.169729
-0.598585	5.99738	0.114346		-0.598585	5.44714	0.169462
-0.598246	5.99685	0.114399		-0.598246	5.44628	0.169197
-0.597906	5.99633	0.114452		-0.597906	5.44542	0.168933
-0.597567	5.99581	0.114504		-0.597567	5.44456	0.16867
-0.597227	5.99529	0.114556		-0.597227	5.4437	0.168408
-0.596888	5.99476	0.114606		-0.596888	5.44284	0.168148
-0.596548	5.99424	0.114657		-0.596548	5.44199	0.167888
-0.596209	5.99372	0.114707		-0.596209	5.44113	0.16763
-0.595869	5.9932	0.114756		-0.595869	5.44028	0.167372
-0.59553	5.99267	0.114804		-0.59553	5.43943	0.167116
-0.59519	5.99215	0.114852		-0.59519	5.43858	0.166861
-0.594851	5.99163	0.1149		-0.594851	5.43773	0.166607
-0.594511	5.99111	0.114947		-0.594511	5.43688	0.166354
-0.594172	5.99059	0.114993		-0.594172	5.43604	0.166103
-0.593832	5.99006	0.115039		-0.593832	5.43519	0.165852
-0.593492	5.98954	0.115084		-0.593492	5.43435	0.165602
-0.593153	5.98902	0.115128		-0.593153	5.4335	0.165354
-0.592813	5.9885	0.115172		-0.592813	5.43266	0.165107
-0.592474	5.98797	0.115215		-0.592474	5.43182	0.16486
-0.592134	5.98745	0.115258		-0.592134	5.43099	0.164615
-0.591795	5.98693	0.1153		-0.591795	5.43015	0.164371
-0.591455	5.98641	0.115342		-0.591455	5.42931	0.164128
-0.591116	5.98589	0.115383		-0.591116	5.42848	0.163886
-0.590776	5.98536	0.115423		-0.590776	5.42764	0.163646
-0.590437	5.98484	0.115462		-0.590437	5.42681	0.163406
-0.590097	5.98432	0.115501		-0.590097	5.42598	0.163167
-0.589758	5.9838	0.11554		-0.589758	5.42515	0.162929
-0.589418	5.98328	0.115578		-0.589418	5.42432	0.162693
-0.589079	5.98275	0.115615		-0.589079	5.4235	0.162457
-0.588739	5.98223	0.115651		-0.588739	5.42267	0.162223
-0.5884	5.98171	0.115687		-0.5884	5.42185	0.161989
-0.58806	5.98119	0.115722		-0.58806	5.42103	0.161757
-0.587721	5.98067	0.115757		-0.587721	5.4202	0.161526
-0.587381	5.98015	0.115791		-0.587381	5.41938	0.161295
-0.587042	5.97962	0.115824		-0.587042	5.41856	0.161066
-0.586702	5.9791	0.115857		-0.586702	5.41775	0.160838
-0.586362	5.97858	0.115889		-0.586362	5.41693	0.160611
-0.586023	5.97806	0.115921		-0.586023	5.41611	0.160385
-0.585683	5.97754	0.115951		-0.585683	5.4153	0.16016
-0.585344	5.97702	0.115982		-0.585344	5.41449	0.159936
-0.585004	5.9765	0.116011		-0.585004	5.41368	0.159712
-0.584665	5.97597	0.11604		-0.584665	5.41287	0.15949
-0.584325	5.97545	0.116068		-0.584325	5.41206	0.159269
-0.583986	5.97493	0.116096		-0.583986	5.41125	0.159049
-0.583646	5.97441	0.116123		-0.583646	5.41044	0.15883
-0.583307	5.97389	0.116149		-0.583307	5.40964	0.158612
-0.582967	5.97337	0.116175		-0.582967	5.40883	0.158395
-0.582628	5.97285	0.1162		-0.582628	5.40803	0.158179
-0.582288	5.97233	0.116224		-0.582288	5.40723	0.157964
-0.581949	5.97181	0.116247		-0.581949	5.40643	0.15775
-0.581609	5.97129	0.11627		-0.581609	5.40563	0.157537
-0.58127	5.97077	0.116293		-0.58127	5.40483	0.157325
-0.58093	5.97024	0.116314		-0.58093	5.40404	0.157114
-0.580591	5.96972	0.116335		-0.580591	5.40324	0.156904
-0.580251	5.9692	0.116356		-0.580251	5.40245	0.156695
-0.579912	5.96868	0.116375		-0.579912	5.40165	0.156487
-0.579572	5.96816	0.116394		-0.579572	5.40086	0.156279
-0.579232	5.96764	0.116413		-0.579232	5.40007	0.156073
-0.578893	5.96712	0.11643		-0.578893	5.39928	0.155868
-0.578553	5.9666	0.116447		-0.578553	5.39849	0.155664
-0.578214	5.96608	0.116464		-0.578214	5.39771	0.15546
-0.577874	5.96556	0.116479		-0.577874	5.39692	0.155258
-0.577535	5.96504	0.116494		-0.577535	5.39614	0.155056
-0.577195	5.96452	0.116508		-0.577195	5.39536	0.154856
-0.576856	5.964	0.116522		-0.576856	5.39457	0.154656
-0.576516	5.96348	0.116535		-0.576516	5.39379	0.154458
-0.576177	5.96296	0.116547		-0.576177	5.39301	0.15426
-0.575837	5.96244	0.116559		-0.575837	5.39224	0.154063
-0.575498	5.96192	0.11657		-0.575498	5.39146	0.153868
-0.575158	5.9614	0.11658		-0.575158	5.39068	0.153673
-0.574819	5.96088	0.116589		-0.574819	5.38991	0.153479
-0.574479	5.96036	0.116598		-0.574479	5.38914	0.153286
-0.57414	5.95984	0.116607		-0.57414	5.38836	0.153094
-0.5738	5.95932	0.116614		-0.5738	5.38759	0.152902
-0.573461	5.9588	0.116621		-0.573461	5.38682	0.152712
-0.573121	5.95829	0.116627		-0.573121	5.38605	0.152523
-0.572782	5.95777	0.116632		-0.572782	5.38529	0.152334
-0.572442	5.95725	0.116637		-0.572442	5.38452	0.152147
-0.572102	5.95673	0.116641		-0.572102	5.38376	0.15196
-0.571763	5.95621	0.116645		-0.571763	5.38299	0.151774
-0.571423	5.95569	0.116647		-0.571423	5.38223	0.151589
-0.571084	5.95517	0.116649		-0.571084	5.38147	0.151405
-0.570744	5.95465	0.116651		-0.570744	5.38071	0.151222
-0.570405	5.95413	0.116651		-0.570405	5.37995	0.15104
-0.570065	5.95362	0.116651		-0.570065	5.37919	0.150859
-0.569726	5.9531	0.116651		-0.569726	5.37844	0.150678
-0.569386	5.95258	0.116649		-0.569386	5.37768	0.150499
-0.569047	5.95206	0.116647		-0.569047	5.37693	0.15032
-0.568707	5.95154	0.116645		-0.568707	5.37617	0.150142
-0.568368	5.95103	0.116641		-0.568368	5.37542	0.149965
-0.568028	5.95051	0.116637		-0.568028	5.37467	0.149789
-0.567689	5.94999	0.116632		-0.567689	5.37392	0.149614
-0.567349	5.94947	0.116627		-0.567349	5.37317	0.149439
-0.56701	5.94895	0.11662		-0.56701	5.37243	0.149266
-0.56667	5.94844	0.116614		-0.56667	5.37168	0.149093
-0.566331	5.94792	0.116606		-0.566331	5.37094	0.148921
-0.565991	5.9474	0.116598		-0.565991	5.37019	0.14875
-0.565652	5.94688	0.116589		-0.565652	5.36945	0.14858
-0.565312	5.94637	0.116579		-0.565312	5.36871	0.148411
-0.564972	5.94585	0.116569		-0.564972	5.36797	0.148242
-0.564633	5.94533	0.116558		-0.564633	5.36723	0.148075
-0.564293	5.94481	0.116546		-0.564293	5.36649	0.147908
-0.563954	5.9443	0.116534		-0.563954	5.36575	0.147742
-0.563614	5.94378	0.116521		-0.563614	5.36502	0.147577
-0.563275	5.94326	0.116507		-0.563275	5.36428	0.147412
-0.562935	5.94275	0.116492		-0.562935	5.36355	0.147249
-0.562596	5.94223	0.116477		-0.562596	5.36282	0.147086
-0.562256	5.94171	0.116462		-0.562256	5.36209	0.146924
-0.561917	5.9412	0.116445		-0.561917	5.36136	0.146763
-0.561577	5.94068	0.116428		-0.561577	5.36063	0.146603
-0.561238	5.94017	0.11641		-0.561238	5.3599	0.146443
-0.560898	5.93965	0.116391		-0.560898	5.35917	0.146285
-0.560559	5.93913	0.116372		-0.560559	5.35845	0.146127
-0.560219	5.93862	0.116352		-0.560219	5.35772	0.14597
-0.55988	5.9381	0.116332		-0.55988	5.357	0.145814
-0.55954	5.93759	0.11631		-0.55954	5.35628	0.145658
-0.559201	5.93707	0.116288		-0.559201	5.35556	0.145503
-0.558861	5.93656	0.116266		-0.558861	5.35484	0.145349
-0.558522	5.93604	0.116242		-0.558522	5.35412	0.145196
-0.558182	5.93553	0.116218		-0.558182	5.3534	0.145044
-0.557842	5.93501	0.116194		-0.557842	5.35269	0.144892
-0.557503	5.9345	0.116168		-0.557503	5.35197	0.144741
-0.557163	5.93398	0.116142		-0.557163	5.35126	0.144591
-0.556824	5.93347	0.116115		-0.556824	5.35054	0.144442
-0.556484	5.93295	0.116088		-0.556484	5.34983	0.144294
-0.556145	5.93244	0.11606		-0.556145	5.34912	0.144146
-0.555805	5.93192	0.116031		-0.555805	5.34841	0.143999
-0.555466	5.93141	0.116002		-0.555466	5.3477	0.143852
-0.555126	5.93089	0.115971		-0.555126	5.347	0.143707
-0.554787	5.93038	0.115941		-0.554787	5.34629	0.143562
-0.554447	5.92987	0.115909		-0.554447	5.34558	0.143418
-0.554108	5.92935	0.115877		-0.554108	5.34488	0.143275
-0.553768	5.92884	0.115844		-0.553768	5.34418	0.143132
-0.553429	5.92833	0.115811		-0.553429	5.34348	0.142991
-0.553089	5.92781	0.115776		-0.553089	5.34277	0.14285
-0.55275	5.9273	0.115741		-0.55275	5.34207	0.142709
-0.55241	5.92679	0.115706		-0.55241	5.34138	0.14257
-0.552071	5.92627	0.11567		-0.552071	5.34068	0.142431
-0.551731	5.92576	0.115633		-0.551731	5.33998	0.142293
-0.551392	5.92525	0.115595		-0.551392	5.33929	0.142155
-0.551052	5.92473	0.115557		-0.551052	5.33859	0.142019
-0.550713	5.92422	0.115518		-0.550713	5.3379	0.141883
-0.550373	5.92371	0.115478		-0.550373	5.33721	0.141747
-0.550033	5.9232	0.115438		-0.550033	5.33652	0.141613
-0.549694	5.92268	0.115397		-0.549694	5.33583	0.141479
-0.549354	5.92217	0.115356		-0.549354	5.33514	0.141346
-0.549015	5.92166	0.115314		-0.549015	5.33445	0.141213
-0.548675	5.92115	0.115271		-0.548675	5.33376	0.141081
-0.548336	5.92064	0.115227		-0.548336	5.33308	0.14095
-0.547996	5.92013	0.115183		-0.547996	5.33239	0.14082
-0.547657	5.91961	0.115138		-0.547657	5.33171	0.14069
-0.547317	5.9191	0.115092		-0.547317	5.33102	0.140561
-0.546978	5.91859	0.115046		-0.546978	5.33034	0.140433
-0.546638	5.91808	0.114999		-0.546638	5.32966	0.140306
-0.546299	5.91757	0.114952		-0.546299	5.32898	0.140179
-0.545959	5.91706	0.114904		-0.545959	5.32831	0.140052
-0.54562	5.91655	0.114855		-0.54562	5.32763	0.139927
-0.54528	5.91604	0.114805		-0.54528	5.32695	0.139802
-0.544941	5.91553	0.114755		-0.544941	5.32628	0.139678
-0.544601	5.91502	0.114704		-0.544601	5.3256	0.139554
-0.544262	5.91451	0.114653		-0.544262	5.32493	0.139431
-0.543922	5.914	0.114601		-0.543922	5.32426	0.139309
-0.543583	5.91349	0.114548		-0.543583	5.32359	0.139188
-0.543243	5.91298	0.114494		-0.543243	5.32292	0.139067
-0.542903	5.91247	0.11444		-0.542903	5.32225	0.138946
-0.542564	5.91196	0.114386		-0.542564	5.32158	0.138827
-0.542224	5.91145	0.11433		-0.542224	5.32091	0.138708
-0.541885	5.91094	0.114274		-0.541885	5.32025	0.13859
-0.541545	5.91043	0.114218		-0.541545	5.31958	0.138472
-0.541206	5.90992	0.11416		-0.541206	5.31892	0.138355
-0.540866	5.90941	0.114102		-0.540866	5.31826	0.138239
-0.540527	5.90891	0.114044		-0.540527	5.31759	0.138123
-0.540187	5.9084	0.113985		-0.540187	5.31693	0.138008
-0.539848	5.90789	0.113925		-0.539848	5.31627	0.137893
-0.539508	5.90738	0.113864		-0.539508	5.31561	0.13778
-0.539169	5.90687	0.113803		-0.539169	5.31496	0.137666
-0.538829	5.90637	0.113741		-0.538829	5.3143	0.137554
-0.53849	5.90586	0.113679		-0.53849	5.31364	0.137442
-0.53815	5.90535	0.113616		-0.53815	5.31299	0.13733
-0.537811	5.90484	0.113552		-0.537811	5.31234	0.13722
-0.537471	5.90434	0.113488		-0.537471	5.31168	0.13711
-0.537132	5.90383	0.113423		-0.537132	5.31103	0.137
-0.536792	5.90332	0.113358		-0.536792	5.31038	0.136891
-0.536453	5.90282	0.113291		-0.536453	5.30973	0.136783
-0.536113	5.90231	0.113225		-0.536113	5.30908	0.136676
-0.535773	5.9018	0.113157		-0.535773	5.30844	0.136568
-0.535434	5.9013	0.113089		-0.535434	5.30779	0.136462
-0.535094	5.90079	0.11302		-0.535094	5.30714	0.136356
-0.534755	5.90029	0.112951		-0.534755	5.3065	0.136251
-0.534415	5.89978	0.112881		-0.534415	5.30586	0.136146
-0.534076	5.89928	0.112811		-0.534076	5.30521	0.136042
-0.533736	5.89877	0.11274		-0.533736	5.30457	0.135939
-0.533397	5.89826	0.112668		-0.533397	5.30393	0.135836
-0.533057	5.89776	0.112595		-0.533057	5.30329	0.135734
-0.532718	5.89726	0.112522		-0.532718	5.30265	0.135632
-0.532378	5.89675	0.112449		-0.532378	5.30202	0.135531
-0.532039	5.89625	0.112375		-0.532039	5.30138	0.13543
-0.531699	5.89574	0.1123		-0.531699	5.30074	0.13533
-0.53136	5.89524	0.112224		-0.53136	5.30011	0.135231
-0.53102	5.89473	0.112148		-0.53102	5.29947	0.135132
-0.530681	5.89423	0.112072		-0.530681	5.29884	0.135034
-0.530341	5.89373	0.111995		-0.530341	5.29821	0.134936
-0.530002	5.89322	0.111917		-0.530002	5.29758	0.134839
-0.529662	5.89272	0.111838		-0.529662	5.29695	0.134743
-0.529323	5.89222	0.111759		-0.529323	5.29632	0.134647
-0.528983	5.89171	0.11168		-0.528983	5.29569	0.134551
-0.528643	5.89121	0.111599		-0.528643	5.29507	0.134457
-0.528304	5.89071	0.111519		-0.528304	5.29444	0.134362
-0.527964	5.89021	0.111437		-0.527964	5.29381	0.134269
-0.527625	5.8897	0.111355		-0.527625	5.29319	0.134175
-0.527285	5.8892	0.111273		-0.527285	5.29257	0.134083
-0.526946	5.8887	0.111189		-0.526946	5.29194	0.133991
-0.526606	5.8882	0.111106		-0.526606	5.29132	0.133899
-0.526267	5.8877	0.111021		-0.526267	5.2907	0.133808
-0.525927	5.8872	0.110936		-0.525927	5.29008	0.133718
-0.525588	5.88669	0.110851		-0.525588	5.28947	0.133628
-0.525248	5.88619	0.110765		-0.525248	5.28885	0.133538
-0.524909	5.88569	0.110678		-0.524909	5.28823	0.13345
-0.524569	5.88519	0.110591		-0.524569	5.28762	0.133361
-0.52423	5.88469	0.110503		-0.52423	5.287	0.133274
-0.52389	5.88419	0.110415		-0.52389	5.28639	0.133186
-0.523551	5.88369	0.110326		-0.523551	5.28578	0.1331
-0.523211	5.88319	0.110236		-0.523211	5.28516	0.133013
-0.522872	5.88269	0.110146		-0.522872	5.28455	0.132928
-0.522532	5.88219	0.110055		-0.522532	5.28394	0.132843
-0.522193	5.88169	0.109964		-0.522193	5.28333	0.132758
-0.521853	5.8812	0.109872		-0.521853	5.28273	0.132674
-0.521513	5.8807	0.10978		-0.521513	5.28212	0.13259
-0.521174	5.8802	0.109687		-0.521174	5.28151	0.132507
-0.520834	5.8797	0.109593		-0.520834	5.28091	0.132425
-0.520495	5.8792	0.109499		-0.520495	5.2803	0.132343
-0.520155	5.8787	0.109405		-0.520155	5.2797	0.132261
-0.519816	5.87821	0.10931		-0.519816	5.2791	0.13218
-0.519476	5.87771	0.109214		-0.519476	5.27849	0.1321
-0.519137	5.87721	0.109118		-0.519137	5.27789	0.13202
-0.518797	5.87671	0.109021		-0.518797	5.27729	0.13194
-0.518458	5.87622	0.108923		-0.518458	5.27669	0.131861
-0.518118	5.87572	0.108825		-0.518118	5.2761	0.131782
-0.517779	5.87522	0.108727		-0.517779	5.2755	0.131704
-0.517439	5.87473	0.108628		-0.517439	5.2749	0.131627
-0.5171	5.87423	0.108528		-0.5171	5.27431	0.13155
-0.51676	5.87373	0.108428		-0.51676	5.27371	0.131473
-0.516421	5.87324	0.108328		-0.516421	5.27312	0.131397
-0.516081	5.87274	0.108227		-0.516081	5.27253	0.131322
-0.515742	5.87225	0.108125		-0.515742	5.27194	0.131247
-0.515402	5.87175	0.108023		-0.515402	5.27135	0.131172
-0.515063	5.87126	0.10792		-0.515063	5.27076	0.131098
-0.514723	5.87076	0.107817		-0.514723	5.27017	0.131024
-0.514383	5.87027	0.107713		-0.514383	5.26958	0.130951
-0.514044	5.86977	0.107608		-0.514044	5.26899	0.130878
-0.513704	5.86928	0.107504		-0.513704	5.2684	0.130806
-0.513365	5.86879	0.107398		-0.513365	5.26782	0.130734
-0.513025	5.86829	0.107292		-0.513025	5.26723	0.130663
-0.512686	5.8678	0.107186		-0.512686	5.26665	0.130592
-0.512346	5.86731	0.107079		-0.512346	5.26607	0.130522
-0.512007	5.86681	0.106971		-0.512007	5.26549	0.130452
-0.511667	5.86632	0.106863		-0.511667	5.2649	0.130383
-0.511328	5.86583	0.106755		-0.511328	5.26432	0.130314
-0.510988	5.86533	0.106646		-0.510988	5.26374	0.130245
-0.510649	5.86484	0.106537		-0.510649	5.26317	0.130177
-0.510309	5.86435	0.106427		-0.510309	5.26259	0.130109
-0.50997	5.86386	0.106316		-0.50997	5.26201	0.130042
-0.50963	5.86337	0.106205		-0.50963	5.26144	0.129976
-0.509291	5.86288	0.106093		-0.509291	5.26086	0.129909
-0.508951	5.86238	0.105981		-0.508951	5.26029	0.129844
-0.508612	5.86189	0.105869		-0.508612	5.25971	0.129778
-0.508272	5.8614	0.105756		-0.508272	5.25914	0.129714
-0.507933	5.86091	0.105642		-0.507933	5.25857	0.129649
-0.507593	5.86042	0.105528		-0.507593	5.258	0.129585
-0.507253	5.85993	0.105414		-0.507253	5.25743	0.129522
-0.506914	5.85944	0.105299		-0.506914	5.25686	0.129459
-0.506574	5.85895	0.105184		-0.506574	5.25629	0.129396
-0.506235	5.85846	0.105068		-0.506235	5.25572	0.129334
-0.505895	5.85797	0.104951		-0.505895	5.25516	0.129272
-0.505556	5.85749	0.104834		-0.505556	5.25459	0.129211
-0.505216	5.857	0.104717		-0.505216	5.25403	0.12915
-0.504877	5.85651	0.104599		-0.504877	5.25346	0.129089
-0.504537	5.85602	0.104481		-0.504537	5.2529	0.129029
-0.504198	5.85553	0.104362		-0.504198	5.25234	0.12897
-0.503858	5.85505	0.104243		-0.503858	5.25177	0.12891
-0.503519	5.85456	0.104123		-0.503519	5.25121	0.128852
-0.503179	5.85407	0.104003		-0.503179	5.25065	0.128793
-0.50284	5.85358	0.103882		-0.50284	5.25009	0.128735
-0.5025	5.8531	0.103761		-0.5025	5.24954	0.128678
-0.502161	5.85261	0.103639		-0.502161	5.24898	0.128621
-0.501821	5.85212	0.103517		-0.501821	5.24842	0.128564
-0.501482	5.85164	0.103395		-0.501482	5.24787	0.128508
-0.501142	5.85115	0.103272		-0.501142	5.24731	0.128452
-0.500803	5.85067	0.103148		-0.500803	5.24676	0.128397
-0.500463	5.85018	0.103025		-0.500463	5.2462	0.128342
-0.500124	5.8497	0.1029		-0.500124	5.24565	0.128287
-0.499784	5.84921	0.102775		-0.499784	5.2451	0.128233
-0.499444	5.84873	0.10265		-0.499444	5.24455	0.128179
-0.499105	5.84824	0.102525		-0.499105	5.244	0.128126
-0.498765	5.84776	0.102399		-0.498765	5.24345	0.128073
-0.498426	5.84728	0.102272		-0.498426	5.2429	0.128021
-0.498086	5.84679	0.102145		-0.498086	5.24235	0.127968
-0.497747	5.84631	0.102018		-0.497747	5.24181	0.127917
-0.497407	5.84583	0.10189		-0.497407	5.24126	0.127865
-0.497068	5.84534	0.101762		-0.497068	5.24071	0.127815
-0.496728	5.84486	0.101633		-0.496728	5.24017	0.127764
-0.496389	5.84438	0.101504		-0.496389	5.23963	0.127714
-0.496049	5.8439	0.101374		-0.496049	5.23908	0.127664
-0.49571	5.84341	0.101244		-0.49571	5.23854	0.127615
-0.49537	5.84293	0.101114		-0.49537	5.238	0.127566
-0.495031	5.84245	0.100983		-0.495031	5.23746	0.127517
-0.494691	5.84197	0.100852		-0.494691	5.23692	0.127469
-0.494352	5.84149	0.10072		-0.494352	5.23638	0.127421
-0.494012	5.84101	0.100588		-0.494012	5.23584	0.127374
-0.493673	5.84053	0.100456		-0.493673	5.2353	0.127327
-0.493333	5.84005	0.100323		-0.493333	5.23477	0.127281
-0.492994	5.83957	0.10019		-0.492994	5.23423	0.127234
-0.492654	5.83909	0.100056		-0.492654	5.2337	0.127189
-0.492314	5.83861	0.0999218		-0.492314	5.23316	0.127143
-0.491975	5.83813	0.0997874		-0.491975	5.23263	0.127098
-0.491635	5.83765	0.0996525		-0.491635	5.23209	0.127053
-0.491296	5.83718	0.0995172		-0.491296	5.23156	0.127009
-0.490956	5.8367	0.0993816		-0.490956	5.23103	0.126965
-0.490617	5.83622	0.0992455		-0.490617	5.2305	0.126922
-0.490277	5.83574	0.0991091		-0.490277	5.22997	0.126878
-0.489938	5.83526	0.0989723		-0.489938	5.22944	0.126836
-0.489598	5.83479	0.0988351		-0.489598	5.22891	0.126793
-0.489259	5.83431	0.0986975		-0.489259	5.22839	0.126751
-0.488919	5.83383	0.0985595		-0.488919	5.22786	0.12671
-0.48858	5.83336	0.0984212		-0.48858	5.22733	0.126668
-0.48824	5.83288	0.0982824		-0.48824	5.22681	0.126627
-0.487901	5.83241	0.0981433		-0.487901	5.22628	0.126587
-0.487561	5.83193	0.0980039		-0.487561	5.22576	0.126547
-0.487222	5.83146	0.097864		-0.487222	5.22524	0.126507
-0.486882	5.83098	0.0977238		-0.486882	5.22471	0.126467
-0.486543	5.83051	0.0975833		-0.486543	5.22419	0.126428
-0.486203	5.83003	0.0974423		-0.486203	5.22367	0.126389
-0.485864	5.82956	0.097301		-0.485864	5.22315	0.126351
-0.485524	5.82908	0.0971594		-0.485524	5.22263	0.126313
-0.485184	5.82861	0.0970174		-0.485184	5.22211	0.126275
-0.484845	5.82814	0.096875		-0.484845	5.22159	0.126238
-0.484505	5.82766	0.0967323		-0.484505	5.22108	0.126201
-0.484166	5.82719	0.0965892		-0.484166	5.22056	0.126164
-0.483826	5.82672	0.0964458		-0.483826	5.22004	0.126128
-0.483487	5.82625	0.0963021		-0.483487	5.21953	0.126092
-0.483147	5.82577	0.096158		-0.483147	5.21901	0.126057
-0.482808	5.8253	0.0960135		-0.482808	5.2185	0.126022
-0.482468	5.82483	0.0958687		-0.482468	5.21799	0.125987
-0.482129	5.82436	0.0957236		-0.482129	5.21748	0.125952
-0.481789	5.82389	0.0955782		-0.481789	5.21696	0.125918
-0.48145	5.82342	0.0954324		-0.48145	5.21645	0.125884
-0.48111	5.82295	0.0952863		-0.48111	5.21594	0.125851
-0.480771	5.82248	0.0951398		-0.480771	5.21543	0.125818
-0.480431	5.82201	0.0949931		-0.480431	5.21493	0.125785
-0.480092	5.82154	0.094846		-0.480092	5.21442	0.125753
-0.479752	5.82107	0.0946986		-0.479752	5.21391	0.125721
-0.479413	5.8206	0.0945509		-0.479413	5.2134	0.125689
-0.479073	5.82014	0.0944028		-0.479073	5.2129	0.125658
-0.478734	5.81967	0.0942545		-0.478734	5.21239	0.125627
-0.478394	5.8192	0.0941058		-0.478394	5.21189	0.125596
-0.478054	5.81873	0.0939568		-0.478054	5.21138	0.125565
-0.477715	5.81826	0.0938076		-0.477715	5.21088	0.125535
-0.477375	5.8178	0.093658		-0.477375	5.21038	0.125506
-0.477036	5.81733	0.0935081		-0.477036	5.20988	0.125476
-0.476696	5.81686	0.0933579		-0.476696	5.20938	0.125447
-0.476357	5.8164	0.0932074		-0.476357	5.20888	0.125419
-0.476017	5.81593	0.0930566		-0.476017	5.20838	0.12539
-0.475678	5.81547	0.0929056		-0.475678	5.20788	0.125362
-0.475338	5.815	0.0927542		-0.475338	5.20738	0.125335
-0.474999	5.81454	0.0926026		-0.474999	5.20688	0.125307
-0.474659	5.81407	0.0924506		-0.474659	5.20638	0.12528
-0.47432	5.81361	0.0922984		-0.47432	5.20589	0.125253
-0.47398	5.81315	0.0921459		-0.47398	5.20539	0.125227
-0.473641	5.81268	0.0919931		-0.473641	5.2049	0.125201
-0.473301	5.81222	0.0918401		-0.473301	5.2044	0.125175
-0.472962	5.81176	0.0916867		-0.472962	5.20391	0.12515
-0.472622	5.81129	0.0915331		-0.472622	5.20342	0.125125
-0.472283	5.81083	0.0913793		-0.472283	5.20292	0.1251
-0.471943	5.81037	0.0912251		-0.471943	5.20243	0.125075
-0.471604	5.80991	0.0910707		-0.471604	5.20194	0.125051
-0.471264	5.80945	0.0909161		-0.471264	5.20145	0.125028
-0.470924	5.80898	0.0907611		-0.470924	5.20096	0.125004
-0.470585	5.80852	0.090606		-0.470585	5.20047	0.124981
-0.470245	5.80806	0.0904505		-0.470245	5.19998	0.124958
-0.469906	5.8076	0.0902948		-0.469906	5.1995	0.124935
-0.469566	5.80714	0.0901389		-0.469566	5.19901	0.124913
-0.469227	5.80668	0.0899827		-0.469227	5.19852	0.124891
-0.468887	5.80622	0.0898263		-0.468887	5.19804	0.12487
-0.468548	5.80577	0.0896696		-0.468548	5.19755	0.124848
-0.468208	5.80531	0.0895127		-0.468208	5.19707	0.124827
-0.467869	5.80485	0.0893555		-0.467869	5.19658	0.124807
-0.467529	5.80439	0.0891981		-0.467529	5.1961	0.124786
-0.46719	5.80393	0.0890405		-0.46719	5.19562	0.124766
-0.46685	5.80348	0.0888827		-0.46685	5.19514	0.124747
-0.466511	5.80302	0.0887246		-0.466511	5.19465	0.124727
-0.466171	5.80256	0.0885663		-0.466171	5.19417	0.124708
-0.465832	5.80211	0.0884077		-0.465832	5.19369	0.124689
-0.465492	5.80165	0.088249		-0.465492	5.19321	0.124671
-0.465153	5.80119	0.08809		-0.465153	5.19274	0.124652
-0.464813	5.80074	0.0879308		-0.464813	5.19226	0.124634
-0.464474	5.80028	0.0877714		-0.464474	5.19178	0.124617
-0.464134	5.79983	0.0876118		-0.464134	5.1913	0.1246
-0.463794	5.79937	0.087452		-0.463794	5.19083	0.124583
-0.463455	5.79892	0.087292		-0.463455	5.19035	0.124566
-0.463115	5.79847	0.0871317		-0.463115	5.18988	0.124549
-0.462776	5.79801	0.0869713		-0.462776	5.1894	0.124533
-0.462436	5.79756	0.0868107		-0.462436	5.18893	0.124517
-0.462097	5.79711	0.0866499		-0.462097	5.18845	0.124502
-0.461757	5.79665	0.0864888		-0.461757	5.18798	0.124487
-0.461418	5.7962	0.0863276		-0.461418	5.18751	0.124472
-0.461078	5.79575	0.0861662		-0.461078	5.18704	0.124457
-0.460739	5.7953	0.0860046		-0.460739	5.18657	0.124443
-0.460399	5.79485	0.0858429		-0.460399	5.1861	0.124429
-0.46006	5.7944	0.0856809		-0.46006	5.18563	0.124415
-0.45972	5.79395	0.0855188		-0.45972	5.18516	0.124401
-0.459381	5.7935	0.0853565		-0.459381	5.18469	0.124388
-0.459041	5.79305	0.085194		-0.459041	5.18422	0.124375
-0.458702	5.7926	0.0850314		-0.458702	5.18375	0.124363
-0.458362	5.79215	0.0848686		-0.458362	5.18329	0.12435
-0.458023	5.7917	0.0847056		-0.458023	5.18282	0.124338
-0.457683	5.79125	0.0845424		-0.457683	5.18236	0.124327
-0.457344	5.7908	0.0843791		-0.457344	5.18189	0.124315
-0.457004	5.79036	0.0842157		-0.457004	5.18143	0.124304
-0.456665	5.78991	0.084052		-0.456665	5.18096	0.124293
-0.456325	5.78946	0.0838883		-0.456325	5.1805	0.124282
-0.455985	5.78902	0.0837243		-0.455985	5.18004	0.124272
-0.455646	5.78857	0.0835603		-0.455646	5.17957	0.124262
-0.455306	5.78812	0.0833961		-0.455306	5.17911	0.124252
-0.454967	5.78768	0.0832317		-0.454967	5.17865	0.124243
-0.454627	5.78723	0.0830672		-0.454627	5.17819	0.124233
-0.454288	5.78679	0.0829026		-0.454288	5.17773	0.124224
-0.453948	5.78634	0.0827378		-0.453948	5.17727	0.124216
-0.453609	5.7859	0.0825729		-0.453609	5.17681	0.124207
-0.453269	5.78545	0.0824079		-0.453269	5.17636	0.124199
-0.45293	5.78501	0.0822427		-0.45293	5.1759	0.124191
-0.45259	5.78457	0.0820774		-0.45259	5.17544	0.124184
-0.452251	5.78413	0.081912		-0.452251	5.17499	0.124177
-0.451911	5.78368	0.0817465		-0.451911	5.17453	0.12417
-0.451572	5.78324	0.0815808		-0.451572	5.17407	0.124163
-0.451232	5.7828	0.0814151		-0.451232	5.17362	0.124156
-0.450893	5.78236	0.0812492		-0.450893	5.17317	0.12415
-0.450553	5.78192	0.0810833		-0.450553	5.17271	0.124144
-0.450214	5.78148	0.0809172		-0.450214	5.17226	0.124138
-0.449874	5.78104	0.080751		-0.449874	5.17181	0.124133
-0.449535	5.7806	0.0805847		-0.449535	5.17135	0.124128
-0.449195	5.78016	0.0804183		-0.449195	5.1709	0.124123
-0.448855	5.77972	0.0802518		-0.448855	5.17045	0.124118
-0.448516	5.77928	0.0800853		-0.448516	5.17	0.124114
-0.448176	5.77884	0.0799186		-0.448176	5.16955	0.12411
-0.447837	5.7784	0.0797519		-0.447837	5.1691	0.124106
-0.447497	5.77796	0.079585		-0.447497	5.16865	0.124103
-0.447158	5.77753	0.0794181		-0.447158	5.1682	0.124099
-0.446818	5.77709	0.0792511		-0.446818	5.16776	0.124096
-0.446479	5.77665	0.0790841		-0.446479	5.16731	0.124094
-0.446139	5.77622	0.0789169		-0.446139	5.16686	0.124091
-0.4458	5.77578	0.0787497		-0.4458	5.16642	0.124089
-0.44546	5.77535	0.0785825		-0.44546	5.16597	0.124087
-0.445121	5.77491	0.0784151		-0.445121	5.16552	0.124085
-0.444781	5.77448	0.0782477		-0.444781	5.16508	0.124083
-0.444442	5.77404	0.0780802		-0.444442	5.16464	0.124082
-0.444102	5.77361	0.0779127		-0.444102	5.16419	0.124081
-0.443763	5.77317	0.0777451		-0.443763	5.16375	0.124081
-0.443423	5.77274	0.0775775		-0.443423	5.16331	0.12408
-0.443084	5.77231	0.0774098		-0.443084	5.16286	0.12408
-0.442744	5.77188	0.0772421		-0.442744	5.16242	0.12408
-0.442405	5.77144	0.0770743		-0.442405	5.16198	0.12408
-0.442065	5.77101	0.0769065		-0.442065	5.16154	0.124081
-0.441725	5.77058	0.0767387		-0.441725	5.1611	0.124081
-0.441386	5.77015	0.0765708		-0.441386	5.16066	0.124082
-0.441046	5.76972	0.0764029		-0.441046	5.16022	0.124084
-0.440707	5.76929	0.0762349		-0.440707	5.15978	0.124085
-0.440367	5.76886	0.076067		-0.440367	5.15935	0.124087
-0.440028	5.76843	0.075899		-0.440028	5.15891	0.124089
-0.439688	5.768	0.075731		-0.439688	5.15847	0.124091
-0.439349	5.76757	0.0755629		-0.439349	5.15803	0.124094
-0.439009	5.76714	0.0753949		-0.439009	5.1576	0.124097
-0.43867	5.76671	0.0752268		-0.43867	5.15716	0.1241
-0.43833	5.76629	0.0750588		-0.43833	5.15673	0.124103
-0.437991	5.76586	0.0748907		-0.437991	5.15629	0.124106
-0.437651	5.76543	0.0747226		-0.437651	5.15586	0.12411
-0.437312	5.76501	0.0745545		-0.437312	5.15542	0.124114
-0.436972	5.76458	0.0743864		-0.436972	5.15499	0.124118
-0.436633	5.76416	0.0742184		-0.436633	5.15456	0.124122
-0.436293	5.76373	0.0740503		-0.436293	5.15413	0.124127
-0.435954	5.76331	0.0738822		-0.435954	5.15369	0.124132
-0.435614	5.76288	0.0737142		-0.435614	5.15326	0.124137
-0.435275	5.76246	0.0735462		-0.435275	5.15283	0.124142
-0.434935	5.76203	0.0733782		-0.434935	5.1524	0.124148
-0.434595	5.76161	0.0732102		-0.434595	5.15197	0.124154
-0.434256	5.76119	0.0730422		-0.434256	5.15154	0.12416
-0.433916	5.76076	0.0728743		-0.433916	5.15111	0.124166
-0.433577	5.76034	0.0727064		-0.433577	5.15068	0.124173
-0.433237	5.75992	0.0725385		-0.433237	5.15025	0.124179
-0.432898	5.7595	0.0723706		-0.432898	5.14983	0.124186
-0.432558	5.75908	0.0722029		-0.432558	5.1494	0.124194
-0.432219	5.75866	0.0720351		-0.432219	5.14897	0.124201
-0.431879	5.75824	0.0718674		-0.431879	5.14855	0.124209
-0.43154	5.75782	0.0716997		-0.43154	5.14812	0.124217
-0.4312	5.7574	0.0715321		-0.4312	5.14769	0.124225
-0.430861	5.75698	0.0713645		-0.430861	5.14727	0.124233
-0.430521	5.75656	0.071197		-0.430521	5.14684	0.124242
-0.430182	5.75614	0.0710296		-0.430182	5.14642	0.12425
-0.429842	5.75573	0.0708622		-0.429842	5.146	0.124259
-0.429503	5.75531	0.0706949		-0.429503	5.14557	0.124269
-0.429163	5.75489	0.0705276		-0.429163	5.14515	0.124278
-0.428824	5.75448	0.0703605		-0.428824	5.14473	0.124288
-0.428484	5.75406	0.0701934		-0.428484	5.14431	0.124297
-0.428145	5.75364	0.0700263		-0.428145	5.14388	0.124308
-0.427805	5.75323	0.0698594		-0.427805	5.14346	0.124318
-0.427465	5.75282	0.0696925		-0.427465	5.14304	0.124328
-0.427126	5.7524	0.0695257		-0.427126	5.14262	0.124339
-0.426786	5.75199	0.0693591		-0.426786	5.1422	0.12435
-0.426447	5.75157	0.0691925		-0.426447	5.14178	0.124361
-0.426107	5.75116	0.069026		-0.426107	5.14136	0.124373
-0.425768	5.75075	0.0688596		-0.425768	5.14094	0.124384
-0.425428	5.75034	0.0686933		-0.425428	5.14053	0.124396
-0.425089	5.74992	0.0685271		-0.425089	5.14011	0.124408
-0.424749	5.74951	0.068361		-0.424749	5.13969	0.12442
-0.42441	5.7491	0.068195		-0.42441	5.13927	0.124433
-0.42407	5.74869	0.0680291		-0.42407	5.13886	0.124445
-0.423731	5.74828	0.0678634		-0.423731	5.13844	0.124458
-0.423391	5.74787	0.0676977		-0.423391	5.13802	0.124471
-0.423052	5.74746	0.0675322		-0.423052	5.13761	0.124484
-0.422712	5.74705	0.0673668		-0.422712	5.13719	0.124498
-0.422373	5.74664	0.0672016		-0.422373	5.13678	0.124511
-0.422033	5.74624	0.0670364		-0.422033	5.13637	0.124525
-0.421694	5.74583	0.0668714		-0.421694	5.13595	0.124539
-0.421354	5.74542	0.0667066		-0.421354	5.13554	0.124553
-0.421015	5.74501	0.0665419		-0.421015	5.13512	0.124568
-0.420675	5.74461	0.0663773		-0.420675	5.13471	0.124583
-0.420335	5.7442	0.0662128		-0.420335	5.1343	0.124597
-0.419996	5.7438	0.0660486		-0.419996	5.13389	0.124612
-0.419656	5.74339	0.0658844		-0.419656	5.13348	0.124628
-0.419317	5.74299	0.0657205		-0.419317	5.13306	0.124643
-0.418977	5.74258	0.0655567		-0.418977	5.13265	0.124659
-0.418638	5.74218	0.065393		-0.418638	5.13224	0.124674
-0.418298	5.74178	0.0652295		-0.418298	5.13183	0.12469
-0.417959	5.74137	0.0650662		-0.417959	5.13142	0.124707
-0.417619	5.74097	0.064903		-0.417619	5.13101	0.124723
-0.41728	5.74057	0.0647401		-0.41728	5.13061	0.12474
-0.41694	5.74017	0.0645773		-0.41694	5.1302	0.124756
-0.416601	5.73977	0.0644147		-0.416601	5.12979	0.124773
-0.416261	5.73937	0.0642522		-0.416261	5.12938	0.12479
-0.415922	5.73897	0.06409		-0.415922	5.12897	0.124808
-0.415582	5.73857	0.0639279		-0.415582	5.12857	0.124825
-0.415243	5.73817	0.063766		-0.415243	5.12816	0.124843
-0.414903	5.73777	0.0636044		-0.414903	5.12775	0.124861
-0.414564	5.73737	0.0634429		-0.414564	5.12735	0.124879
-0.414224	5.73697	0.0632816		-0.414224	5.12694	0.124897
-0.413885	5.73657	0.0631206		-0.413885	5.12654	0.124915
-0.413545	5.73618	0.0629597		-0.413545	5.12613	0.124934
-0.413205	5.73578	0.062799		-0.413205	5.12573	0.124953
-0.412866	5.73538	0.0626386		-0.412866	5.12532	0.124972
-0.412526	5.73499	0.0624784		-0.412526	5.12492	0.124991
-0.412187	5.73459	0.0623184		-0.412187	5.12451	0.12501
-0.411847	5.7342	0.0621586		-0.411847	5.12411	0.12503
-0.411508	5.7338	0.0619991		-0.411508	5.12371	0.125049
-0.411168	5.73341	0.0618398		-0.411168	5.12331	0.125069
-0.410829	5.73301	0.0616807		-0.410829	5.1229	0.125089
-0.410489	5.73262	0.0615218		-0.410489	5.1225	0.125109
-0.41015	5.73223	0.0613632		-0.41015	5.1221	0.125129
-0.40981	5.73184	0.0612048		-0.40981	5.1217	0.12515
-0.409471	5.73144	0.0610467		-0.409471	5.1213	0.125171
-0.409131	5.73105	0.0608888		-0.409131	5.1209	0.125191
-0.408792	5.73066	0.0607312		-0.408792	5.1205	0.125212
-0.408452	5.73027	0.0605739		-0.408452	5.1201	0.125234
-0.408113	5.72988	0.0604167		-0.408113	5.1197	0.125255
-0.407773	5.72949	0.0602599		-0.407773	5.1193	0.125276
-0.407434	5.7291	0.0601033		-0.407434	5.1189	0.125298
-0.407094	5.72872	0.059947		-0.407094	5.1185	0.12532
-0.406755	5.72833	0.0597909		-0.406755	5.1181	0.125342
-0.406415	5.72794	0.0596352		-0.406415	5.1177	0.125364
-0.406076	5.72755	0.0594797		-0.406076	5.1173	0.125386
-0.405736	5.72717	0.0593245		-0.405736	5.11691	0.125409
-0.405396	5.72678	0.0591695		-0.405396	5.11651	0.125431
-0.405057	5.72639	0.0590149		-0.405057	5.11611	0.125454
-0.404717	5.72601	0.0588605		-0.404717	5.11572	0.125477
-0.404378	5.72562	0.0587064		-0.404378	5.11532	0.1255
-0.404038	5.72524	0.0585527		-0.404038	5.11492	0.125523
-0.403699	5.72486	0.0583992		-0.403699	5.11453	0.125546
-0.403359	5.72447	0.058246		-0.403359	5.11413	0.12557
-0.40302	5.72409	0.0580932		-0.40302	5.11374	0.125593
-0.40268	5.72371	0.0579406		-0.40268	5.11334	0.125617
-0.402341	5.72332	0.0577884		-0.402341	5.11295	0.125641
-0.402001	5.72294	0.0576364		-0.402001	5.11255	0.125665
-0.401662	5.72256	0.0574848		-0.401662	5.11216	0.125689
-0.401322	5.72218	0.0573335		-0.401322	5.11177	0.125714
-0.400983	5.7218	0.0571825		-0.400983	5.11137	0.125738
-0.400643	5.72142	0.0570319		-0.400643	5.11098	0.125763
-0.400304	5.72104	0.0568816		-0.400304	5.11059	0.125788
-0.399964	5.72066	0.0567316		-0.399964	5.1102	0.125813
-0.399625	5.72029	0.0565819		-0.399625	5.1098	0.125838
-0.399285	5.71991	0.0564326		-0.399285	5.10941	0.125863
-0.398946	5.71953	0.0562837		-0.398946	5.10902	0.125888
-0.398606	5.71915	0.056135		-0.398606	5.10863	0.125914
-0.398266	5.71878	0.0559868		-0.398266	5.10824	0.125939
-0.397927	5.7184	0.0558388		-0.397927	5.10785	0.125965
-0.397587	5.71803	0.0556913		-0.397587	5.10745	0.125991
-0.397248	5.71765	0.0555441		-0.397248	5.10706	0.126017
-0.396908	5.71728	0.0553972		-0.396908	5.10667	0.126043
-0.396569	5.7169	0.0552507		-0.396569	5.10628	0.126069
-0.396229	5.71653	0.0551046		-0.396229	5.10589	0.126096
-0.39589	5.71616	0.0549589		-0.39589	5.10551	0.126122
-0.39555	5.71578	0.0548135		-0.39555	5.10512	0.126149
-0.395211	5.71541	0.0546685		-0.395211	5.10473	0.126176
-0.394871	5.71504	0.0545239		-0.394871	5.10434	0.126202
-0.394532	5.71467	0.0543796		-0.394532	5.10395	0.126229
-0.394192	5.7143	0.0542358		-0.394192	5.10356	0.126257
-0.393853	5.71393	0.0540923		-0.393853	5.10317	0.126284
-0.393513	5.71356	0.0539492		-0.393513	5.10279	0.126311
-0.393174	5.71319	0.0538066		-0.393174	5.1024	0.126339
-0.392834	5.71282	0.0536643		-0.392834	5.10201	0.126366
-0.392495	5.71245	0.0535224		-0.392495	5.10163	0.126394
-0.392155	5.71209	0.0533809		-0.392155	5.10124	0.126422
-0.391816	5.71172	0.0532398		-0.391816	5.10085	0.12645
-0.391476	5.71135	0.0530992		-0.391476	5.10047	0.126478
-0.391136	5.71099	0.0529589		-0.391136	5.10008	0.126506
-0.390797	5.71062	0.0528191		-0.390797	5.09969	0.126534
-0.390457	5.71026	0.0526797		-0.390457	5.09931	0.126562
-0.390118	5.70989	0.0525407		-0.390118	5.09892	0.126591
-0.389778	5.70953	0.0524021		-0.389778	5.09854	0.126619
-0.389439	5.70916	0.0522639		-0.389439	5.09815	0.126648
-0.389099	5.7088	0.0521262		-0.389099	5.09777	0.126677
-0.38876	5.70844	0.0519889		-0.38876	5.09738	0.126706
-0.38842	5.70808	0.0518521		-0.38842	5.097	0.126735
-0.388081	5.70772	0.0517157		-0.388081	5.09662	0.126764
-0.387741	5.70735	0.0515797		-0.387741	5.09623	0.126793
-0.387402	5.70699	0.0514442		-0.387402	5.09585	0.126822
-0.387062	5.70663	0.0513091		-0.387062	5.09547	0.126851
-0.386723	5.70627	0.0511744		-0.386723	5.09508	0.126881
-0.386383	5.70591	0.0510403		-0.386383	5.0947	0.12691
-0.386044	5.70556	0.0509065		-0.386044	5.09432	0.12694
-0.385704	5.7052	0.0507733		-0.385704	5.09393	0.12697
-0.385365	5.70484	0.0506404		-0.385365	5.09355	0.127
-0.385025	5.70448	0.0505081		-0.385025	5.09317	0.12703
-0.384686	5.70413	0.0503762		-0.384686	5.09279	0.12706
-0.384346	5.70377	0.0502448		-0.384346	5.09241	0.12709
-0.384006	5.70342	0.0501139		-0.384006	5.09202	0.12712
-0.383667	5.70306	0.0499834		-0.383667	5.09164	0.12715
-0.383327	5.70271	0.0498534		-0.383327	5.09126	0.12718
-0.382988	5.70235	0.0497239		-0.382988	5.09088	0.127211
-0.382648	5.702	0.0495949		-0.382648	5.0905	0.127241
-0.382309	5.70165	0.0494663		-0.382309	5.09012	0.127272
-0.381969	5.70129	0.0493383		-0.381969	5.08974	0.127302
-0.38163	5.70094	0.0492107		-0.38163	5.08936	0.127333
-0.38129	5.70059	0.0490836		-0.38129	5.08898	0.127364
-0.380951	5.70024	0.048957		-0.380951	5.0886	0.127395
-0.380611	5.69989	0.048831		-0.380611	5.08822	0.127426
-0.380272	5.69954	0.0487054		-0.380272	5.08784	0.127457
-0.379932	5.69919	0.0485803		-0.379932	5.08746	0.127488
-0.379593	5.69884	0.0484557		-0.379593	5.08708	0.127519
-0.379253	5.69849	0.0483316		-0.379253	5.0867	0.12755
-0.378914	5.69815	0.0482081		-0.378914	5.08632	0.127581
-0.378574	5.6978	0.048085		-0.378574	5.08594	0.127613
-0.378235	5.69745	0.0479625		-0.378235	5.08556	0.127644
-0.377895	5.69711	0.0478405		-0.377895	5.08519	0.127676
-0.377556	5.69676	0.047719		-0.377556	5.08481	0.127707
-0.377216	5.69642	0.047598		-0.377216	5.08443	0.127739
-0.376876	5.69607	0.0474775		-0.376876	5.08405	0.12777
-0.376537	5.69573	0.0473576		-0.376537	5.08367	0.127802
-0.376197	5.69538	0.0472382		-0.376197	5.0833	0.127834
-0.375858	5.69504	0.0471193		-0.375858	5.08292	0.127866
-0.375518	5.6947	0.047001		-0.375518	5.08254	0.127897
-0.375179	5.69436	0.0468832		-0.375179	5.08216	0.127929
-0.374839	5.69402	0.0467659		-0.374839	5.08179	0.127961
-0.3745	5.69368	0.0466492		-0.3745	5.08141	0.127993
-0.37416	5.69334	0.046533		-0.37416	5.08103	0.128025
-0.373821	5.693	0.0464173		-0.373821	5.08066	0.128057
-0.373481	5.69266	0.0463022		-0.373481	5.08028	0.12809
-0.373142	5.69232	0.0461876		-0.373142	5.0799	0.128122
-0.372802	5.69198	0.0460736		-0.372802	5.07953	0.128154
-0.372463	5.69164	0.0459602		-0.372463	5.07915	0.128186
-0.372123	5.69131	0.0458472		-0.372123	5.07877	0.128219
-0.371784	5.69097	0.0457349		-0.371784	5.0784	0.128251
-0.371444	5.69063	0.0456231		-0.371444	5.07802	0.128283
-0.371105	5.6903	0.0455118		-0.371105	5.07765	0.128316
-0.370765	5.68996	0.0454011		-0.370765	5.07727	0.128348
-0.370426	5.68963	0.045291		-0.370426	5.0769	0.128381
-0.370086	5.6893	0.0451814		-0.370086	5.07652	0.128413
-0.369746	5.68896	0.0450724		-0.369746	5.07615	0.128446
-0.369407	5.68863	0.044964		-0.369407	5.07577	0.128478
-0.369067	5.6883	0.0448561		-0.369067	5.07539	0.128511
-0.368728	5.68797	0.0447488		-0.368728	5.07502	0.128543
-0.368388	5.68764	0.0446421		-0.368388	5.07465	0.128576
-0.368049	5.6873	0.0445359		-0.368049	5.07427	0.128609
-0.367709	5.68698	0.0444303		-0.367709	5.0739	0.128641
-0.36737	5.68665	0.0443253		-0.36737	5.07352	0.128674
-0.36703	5.68632	0.0442209		-0.36703	5.07315	0.128707
-0.366691	5.68599	0.044117		-0.366691	5.07277	0.12874
-0.366351	5.68566	0.0440137		-0.366351	5.0724	0.128772
-0.366012	5.68533	0.043911		-0.366012	5.07202	0.128805
-0.365672	5.68501	0.0438089		-0.365672	5.07165	0.128838
-0.365333	5.68468	0.0437074		-0.365333	5.07128	0.128871
-0.364993	5.68436	0.0436064		-0.364993	5.0709	0.128904
-0.364654	5.68403	0.043506		-0.364654	5.07053	0.128936
-0.364314	5.68371	0.0434062		-0.364314	5.07016	0.128969
-0.363975	5.68338	0.043307		-0.363975	5.06978	0.129002
-0.363635	5.68306	0.0432084		-0.363635	5.06941	0.129035
-0.363296	5.68274	0.0431104		-0.363296	5.06904	0.129068
-0.362956	5.68242	0.0430129		-0.362956	5.06866	0.129101
-0.362616	5.68209	0.042916		-0.362616	5.06829	0.129134
-0.362277	5.68177	0.0428198		-0.362277	5.06792	0.129166
-0.361937	5.68145	0.0427241		-0.361937	5.06754	0.129199
-0.361598	5.68113	0.042629		-0.361598	5.06717	0.129232
-0.361258	5.68081	0.0425345		-0.361258	5.0668	0.129265
-0.360919	5.6805	0.0424406		-0.360919	5.06642	0.129298
-0.360579	5.68018	0.0423473		-0.360579	5.06605	0.129331
-0.36024	5.67986	0.0422545		-0.36024	5.06568	0.129363
-0.3599	5.67954	0.0421624		-0.3599	5.06531	0.129396
-0.359561	5.67923	0.0420709		-0.359561	5.06493	0.129429
-0.359221	5.67891	0.0419799		-0.359221	5.06456	0.129462
-0.358882	5.6786	0.0418896		-0.358882	5.06419	0.129494
-0.358542	5.67828	0.0417998		-0.358542	5.06382	0.129527
-0.358203	5.67797	0.0417106		-0.358203	5.06344	0.12956
-0.357863	5.67765	0.0416221		-0.357863	5.06307	0.129593
-0.357524	5.67734	0.0415341		-0.357524	5.0627	0.129625
-0.357184	5.67703	0.0414467		-0.357184	5.06233	0.129658
-0.356845	5.67672	0.0413599		-0.356845	5.06195	0.129691
-0.356505	5.6764	0.0412737		-0.356505	5.06158	0.129723
-0.356166	5.67609	0.0411881		-0.356166	5.06121	0.129756
-0.355826	5.67578	0.0411031		-0.355826	5.06084	0.129788
-0.355487	5.67547	0.0410187		-0.355487	5.06047	0.129821
-0.355147	5.67517	0.0409349		-0.355147	5.06009	0.129853
-0.354807	5.67486	0.0408517		-0.354807	5.05972	0.129886
-0.354468	5.67455	0.040769		-0.354468	5.05935	0.129918
-0.354128	5.67424	0.040687		-0.354128	5.05898	0.129951
-0.353789	5.67394	0.0406055		-0.353789	5.05861	0.129983
-0.353449	5.67363	0.0405246		-0.353449	5.05824	0.130015
-0.35311	5.67332	0.0404444		-0.35311	5.05786	0.130048
-0.35277	5.67302	0.0403647		-0.35277	5.05749	0.13008
-0.352431	5.67272	0.0402856		-0.352431	5.05712	0.130112
-0.352091	5.67241	0.0402071		-0.352091	5.05675	0.130144
-0.351752	5.67211	0.0401291		-0.351752	5.05638	0.130176
-0.351412	5.67181	0.0400518		-0.351412	5.05601	0.130208
-0.351073	5.6715	0.039975		-0.351073	5.05563	0.13024
-0.350733	5.6712	0.0398989		-0.350733	5.05526	0.130272
-0.350394	5.6709	0.0398233		-0.350394	5.05489	0.130304
-0.350054	5.6706	0.0397483		-0.350054	5.05452	0.130336
-0.349715	5.6703	0.0396738		-0.349715	5.05415	0.130368
-0.349375	5.67	0.0396		-0.349375	5.05378	0.1304
-0.349036	5.66971	0.0395267		-0.349036	5.0534	0.130431
-0.348696	5.66941	0.039454		-0.348696	5.05303	0.130463
-0.348357	5.66911	0.0393819		-0.348357	5.05266	0.130494
-0.348017	5.66881	0.0393103		-0.348017	5.05229	0.130526
-0.347677	5.66852	0.0392394		-0.347677	5.05192	0.130557
-0.347338	5.66822	0.0391689		-0.347338	5.05155	0.130589
-0.346998	5.66793	0.0390991		-0.346998	5.05117	0.13062
-0.346659	5.66763	0.0390298		-0.346659	5.0508	0.130651
-0.346319	5.66734	0.0389611		-0.346319	5.05043	0.130682
-0.34598	5.66705	0.038893		-0.34598	5.05006	0.130713
-0.34564	5.66676	0.0388254		-0.34564	5.04969	0.130744
-0.345301	5.66646	0.0387583		-0.345301	5.04932	0.130775
-0.344961	5.66617	0.0386919		-0.344961	5.04894	0.130806
-0.344622	5.66588	0.0386259		-0.344622	5.04857	0.130837
-0.344282	5.66559	0.0385606		-0.344282	5.0482	0.130868
-0.343943	5.6653	0.0384958		-0.343943	5.04783	0.130898
-0.343603	5.66501	0.0384315		-0.343603	5.04746	0.130929
-0.343264	5.66473	0.0383678		-0.343264	5.04709	0.130959
-0.342924	5.66444	0.0383046		-0.342924	5.04671	0.13099
-0.342585	5.66415	0.0382419		-0.342585	5.04634	0.13102
-0.342245	5.66387	0.0381798		-0.342245	5.04597	0.13105
-0.341906	5.66358	0.0381182		-0.341906	5.0456	0.13108
-0.341566	5.66329	0.0380572		-0.341566	5.04523	0.13111
-0.341227	5.66301	0.0379967		-0.341227	5.04485	0.13114
-0.340887	5.66273	0.0379367		-0.340887	5.04448	0.13117
-0.340547	5.66244	0.0378773		-0.340547	5.04411	0.1312
-0.340208	5.66216	0.0378183		-0.340208	5.04374	0.131229
-0.339868	5.66188	0.0377599		-0.339868	5.04337	0.131259
-0.339529	5.6616	0.037702		-0.339529	5.04299	0.131288
-0.339189	5.66132	0.0376446		-0.339189	5.04262	0.131318
-0.33885	5.66104	0.0375878		-0.33885	5.04225	0.131347
-0.33851	5.66076	0.0375314		-0.33851	5.04188	0.131376
-0.338171	5.66048	0.0374755		-0.338171	5.0415	0.131405
-0.337831	5.6602	0.0374202		-0.337831	5.04113	0.131434
-0.337492	5.65992	0.0373653		-0.337492	5.04076	0.131463
-0.337152	5.65965	0.0373109		-0.337152	5.04039	0.131491
-0.336813	5.65937	0.037257		-0.336813	5.04001	0.13152
-0.336473	5.65909	0.0372036		-0.336473	5.03964	0.131548
-0.336134	5.65882	0.0371507		-0.336134	5.03927	0.131577
-0.335794	5.65854	0.0370983		-0.335794	5.0389	0.131605
-0.335455	5.65827	0.0370463		-0.335455	5.03852	0.131633
-0.335115	5.658	0.0369948		-0.335115	5.03815	0.131661
-0.334776	5.65772	0.0369438		-0.334776	5.03778	0.131689
-0.334436	5.65745	0.0368933		-0.334436	5.0374	0.131716
-0.334097	5.65718	0.0368432		-0.334097	5.03703	0.131744
-0.333757	5.65691	0.0367936		-0.333757	5.03666	0.131771
-0.333417	5.65664	0.0367444		-0.333417	5.03628	0.131799
-0.333078	5.65637	0.0366956		-0.333078	5.03591	0.131826
-0.332738	5.6561	0.0366474		-0.332738	5.03554	0.131853
-0.332399	5.65583	0.0365995		-0.332399	5.03516	0.13188
-0.332059	5.65557	0.0365521		-0.332059	5.03479	0.131907
-0.33172	5.6553	0.0365051		-0.33172	5.03442	0.131933
-0.33138	5.65503	0.0364586		-0.33138	5.03404	0.13196
-0.331041	5.65477	0.0364125		-0.331041	5.03367	0.131986
-0.330701	5.6545	0.0363668		-0.330701	5.0333	0.132012
-0.330362	5.65424	0.0363215		-0.330362	5.03292	0.132039
-0.330022	5.65397	0.0362767		-0.330022	5.03255	0.132064
-0.329683	5.65371	0.0362322		-0.329683	5.03217	0.13209
-0.329343	5.65345	0.0361881		-0.329343	5.0318	0.132116
-0.329004	5.65319	0.0361445		-0.329004	5.03142	0.132141
-0.328664	5.65293	0.0361012		-0.328664	5.03105	0.132167
-0.328325	5.65266	0.0360584		-0.328325	5.03067	0.132192
-0.327985	5.6524	0.0360159		-0.327985	5.0303	0.132217
-0.327646	5.65215	0.0359738		-0.327646	5.02992	0.132242
-0.327306	5.65189	0.035932		-0.327306	5.02955	0.132267
-0.326967	5.65163	0.0358907		-0.326967	5.02917	0.132291
-0.326627	5.65137	0.0358497		-0.326627	5.0288	0.132316
-0.326287	5.65111	0.0358091		-0.326287	5.02842	0.13234
-0.325948	5.65086	0.0357688		-0.325948	5.02805	0.132364
-0.325608	5.6506	0.0357289		-0.325608	5.02767	0.132388
-0.325269	5.65035	0.0356893		-0.325269	5.0273	0.132412
-0.324929	5.65009	0.0356501		-0.324929	5.02692	0.132435
-0.32459	5.64984	0.0356112		-0.32459	5.02654	0.132459
-0.32425	5.64959	0.0355726		-0.32425	5.02617	0.132482
-0.323911	5.64934	0.0355344		-0.323911	5.02579	0.132505
-0.323571	5.64909	0.0354965		-0.323571	5.02542	0.132528
-0.323232	5.64883	0.0354589		-0.323232	5.02504	0.13255
-0.322892	5.64858	0.0354216		-0.322892	5.02466	0.132573
-0.322553	5.64833	0.0353846		-0.322553	5.02429	0.132595
-0.322213	5.64809	0.0353479		-0.322213	5.02391	0.132617
-0.321874	5.64784	0.0353116		-0.321874	5.02353	0.132639
-0.321534	5.64759	0.0352755		-0.321534	5.02316	0.132661
-0.321195	5.64734	0.0352397		-0.321195	5.02278	0.132683
-0.320855	5.6471	0.0352042		-0.320855	5.0224	0.132704
-0.320516	5.64685	0.0351689		-0.320516	5.02202	0.132725
-0.320176	5.64661	0.035134		-0.320176	5.02164	0.132746
-0.319837	5.64636	0.0350993		-0.319837	5.02127	0.132767
-0.319497	5.64612	0.0350648		-0.319497	5.02089	0.132788
-0.319157	5.64588	0.0350306		-0.319157	5.02051	0.132808
-0.318818	5.64563	0.0349967		-0.318818	5.02013	0.132829
-0.318478	5.64539	0.034963		-0.318478	5.01975	0.132849
-0.318139	5.64515	0.0349295		-0.318139	5.01937	0.132869
-0.317799	5.64491	0.0348963		-0.317799	5.019	0.132888
-0.31746	5.64467	0.0348633		-0.31746	5.01862	0.132908
-0.31712	5.64443	0.0348305		-0.31712	5.01824	0.132927
-0.316781	5.64419	0.0347979		-0.316781	5.01786	0.132946
-0.316441	5.64396	0.0347656		-0.316441	5.01748	0.132965
-0.316102	5.64372	0.0347334		-0.316102	5.0171	0.132983
-0.315762	5.64348	0.0347015		-0.315762	5.01672	0.133002
-0.315423	5.64325	0.0346697		-0.315423	5.01634	0.13302
-0.315083	5.64301	0.0346381		-0.315083	5.01596	0.133038
-0.314744	5.64278	0.0346067		-0.314744	5.01558	0.133056
-0.314404	5.64255	0.0345755		-0.314404	5.0152	0.133073
-0.314065	5.64231	0.0345445		-0.314065	5.01482	0.13309
-0.313725	5.64208	0.0345136		-0.313725	5.01444	0.133107
-0.313386	5.64185	0.0344829		-0.313386	5.01405	0.133124
-0.313046	5.64162	0.0344523		-0.313046	5.01367	0.133141
-0.312707	5.64139	0.0344219		-0.312707	5.01329	0.133157
-0.312367	5.64116	0.0343917		-0.312367	5.01291	0.133173
-0.312028	5.64093	0.0343615		-0.312028	5.01253	0.133189
-0.311688	5.6407	0.0343315		-0.311688	5.01215	0.133205
-0.311348	5.64048	0.0343017		-0.311348	5.01176	0.133221
-0.311009	5.64025	0.0342719		-0.311009	5.01138	0.133236
-0.310669	5.64002	0.0342423		-0.310669	5.011	0.133251
-0.31033	5.6398	0.0342127		-0.31033	5.01062	0.133266
-0.30999	5.63957	0.0341833		-0.30999	5.01023	0.13328
-0.309651	5.63935	0.034154		-0.309651	5.00985	0.133294
-0.309311	5.63913	0.0341247		-0.309311	5.00947	0.133308
-0.308972	5.6389	0.0340956		-0.308972	5.00908	0.133322
-0.308632	5.63868	0.0340665		-0.308632	5.0087	0.133336
-0.308293	5.63846	0.0340375		-0.308293	5.00831	0.133349
-0.307953	5.63824	0.0340085		-0.307953	5.00793	0.133362
-0.307614	5.63802	0.0339797		-0.307614	5.00755	0.133375
-0.307274	5.6378	0.0339509		-0.307274	5.00716	0.133388
-0.306935	5.63758	0.0339221		-0.306935	5.00678	0.1334
-0.306595	5.63736	0.0338934		-0.306595	5.00639	0.133412
-0.306256	5.63715	0.0338647		-0.306256	5.006	0.133424
-0.305916	5.63693	0.033836		-0.305916	5.00562	0.133435
-0.305577	5.63671	0.0338074		-0.305577	5.00523	0.133446
-0.305237	5.6365	0.0337788		-0.305237	5.00485	0.133457
-0.304898	5.63629	0.0337502		-0.304898	5.00446	0.133468
-0.304558	5.63607	0.0337217		-0.304558	5.00407	0.133479
-0.304218	5.63586	0.0336931		-0.304218	5.00369	0.133489
-0.303879	5.63565	0.0336645		-0.303879	5.0033	0.133499
-0.303539	5.63544	0.033636		-0.303539	5.00291	0.133508
-0.3032	5.63522	0.0336074		-0.3032	5.00253	0.133518
-0.30286	5.63501	0.0335788		-0.30286	5.00214	0.133527
-0.302521	5.63481	0.0335502		-0.302521	5.00175	0.133536
-0.302181	5.6346	0.0335215		-0.302181	5.00136	0.133544
-0.301842	5.63439	0.0334928		-0.301842	5.00097	0.133553
-0.301502	5.63418	0.0334641		-0.301502	5.00058	0.133561
-0.301163	5.63397	0.0334353		-0.301163	5.0002	0.133568
-0.300823	5.63377	0.0334065		-0.300823	4.99981	0.133576
-0.300484	5.63356	0.0333776		-0.300484	4.99942	0.133583
-0.300144	5.63336	0.0333486		-0.300144	4.99903	0.13359
-0.299805	5.63316	0.0333196		-0.299805	4.99864	0.133596
-0.299465	5.63295	0.0332905		-0.299465	4.99825	0.133603
-0.299126	5.63275	0.0332614		-0.299126	4.99786	0.133609
-0.298786	5.63255	0.0332321		-0.298786	4.99746	0.133614
-0.298447	5.63235	0.0332028		-0.298447	4.99707	0.13362
-0.298107	5.63215	0.0331733		-0.298107	4.99668	0.133625
-0.297768	5.63195	0.0331438		-0.297768	4.99629	0.13363
-0.297428	5.63175	0.0331141		-0.297428	4.9959	0.133634
-0.297088	5.63155	0.0330844		-0.297088	4.99551	0.133638
-0.296749	5.63135	0.0330545		-0.296749	4.99511	0.133642
-0.296409	5.63116	0.0330245		-0.296409	4.99472	0.133646
-0.29607	5.63096	0.0329943		-0.29607	4.99433	0.133649
-0.29573	5.63077	0.032964		-0.29573	4.99394	0.133652
-0.295391	5.63057	0.0329336		-0.295391	4.99354	0.133655
-0.295051	5.63038	0.0329031		-0.295051	4.99315	0.133657
-0.294712	5.63019	0.0328724		-0.294712	4.99275	0.133659
-0.294372	5.62999	0.0328415		-0.294372	4.99236	0.133661
-0.294033	5.6298	0.0328105		-0.294033	4.99196	0.133663
-0.293693	5.62961	0.0327793		-0.293693	4.99157	0.133664
-0.293354	5.62942	0.0327479		-0.293354	4.99117	0.133664
-0.293014	5.62923	0.0327164		-0.293014	4.99078	0.133665
-0.292675	5.62904	0.0326846		-0.292675	4.99038	0.133665
-0.292335	5.62886	0.0326527		-0.292335	4.98999	0.133665
-0.291996	5.62867	0.0326206		-0.291996	4.98959	0.133664
-0.291656	5.62848	0.0325883		-0.291656	4.98919	0.133664
-0.291317	5.6283	0.0325558		-0.291317	4.9888	0.133663
-0.290977	5.62811	0.0325231		-0.290977	4.9884	0.133661
-0.290638	5.62793	0.0324901		-0.290638	4.988	0.133659
-0.290298	5.62774	0.032457		-0.290298	4.9876	0.133657
-0.289958	5.62756	0.0324236		-0.289958	4.98721	0.133655
-0.289619	5.62738	0.03239		-0.289619	4.98681	0.133652
-0.289279	5.6272	0.0323562		-0.289279	4.98641	0.133649
-0.28894	5.62702	0.0323221		-0.28894	4.98601	0.133645
-0.2886	5.62684	0.0322878		-0.2886	4.98561	0.133642
-0.288261	5.62666	0.0322532		-0.288261	4.98521	0.133637
-0.287921	5.62648	0.0322184		-0.287921	4.98481	0.133633
-0.287582	5.6263	0.0321833		-0.287582	4.98441	0.133628
-0.287242	5.62612	0.0321479		-0.287242	4.98401	0.133623
-0.286903	5.62595	0.0321123		-0.286903	4.98361	0.133617
-0.286563	5.62577	0.0320764		-0.286563	4.9832	0.133612
-0.286224	5.6256	0.0320403		-0.286224	4.9828	0.133605
-0.285884	5.62542	0.0320038		-0.285884	4.9824	0.133599
-0.285545	5.62525	0.0319671		-0.285545	4.982	0.133592
-0.285205	5.62508	0.0319301		-0.285205	4.9816	0.133585
-0.284866	5.62491	0.0318927		-0.284866	4.98119	0.133577
-0.284526	5.62474	0.0318551		-0.284526	4.98079	0.133569
-0.284187	5.62457	0.0318172		-0.284187	4.98039	0.133561
-0.283847	5.6244	0.0317789		-0.283847	4.97998	0.133552
-0.283508	5.62423	0.0317403		-0.283508	4.97958	0.133543
-0.283168	5.62406	0.0317015		-0.283168	4.97917	0.133533
-0.282828	5.62389	0.0316623		-0.282828	4.97877	0.133523
-0.282489	5.62373	0.0316227		-0.282489	4.97836	0.133513
-0.282149	5.62356	0.0315829		-0.282149	4.97795	0.133503
-0.28181	5.62339	0.0315426		-0.28181	4.97755	0.133492
-0.28147	5.62323	0.0315021		-0.28147	4.97714	0.133481
-0.281131	5.62307	0.0314612		-0.281131	4.97673	0.133469
-0.280791	5.6229	0.03142		-0.280791	4.97633	0.133457
-0.280452	5.62274	0.0313784		-0.280452	4.97592	0.133445
-0.280112	5.62258	0.0313364		-0.280112	4.97551	0.133432
-0.279773	5.62242	0.0312941		-0.279773	4.9751	0.133419
-0.279433	5.62226	0.0312514		-0.279433	4.97469	0.133405
-0.279094	5.6221	0.0312083		-0.279094	4.97429	0.133391
-0.278754	5.62194	0.0311649		-0.278754	4.97388	0.133377
-0.278415	5.62179	0.031121		-0.278415	4.97347	0.133362
-0.278075	5.62163	0.0310768		-0.278075	4.97306	0.133347
-0.277736	5.62147	0.0310323		-0.277736	4.97265	0.133332
-0.277396	5.62132	0.0309873		-0.277396	4.97223	0.133316
-0.277057	5.62116	0.0309419		-0.277057	4.97182	0.1333
-0.276717	5.62101	0.0308961		-0.276717	4.97141	0.133283
-0.276378	5.62086	0.0308499		-0.276378	4.971	0.133266
-0.276038	5.62071	0.0308033		-0.276038	4.97059	0.133249
-0.275698	5.62055	0.0307563		-0.275698	4.97017	0.133231
-0.275359	5.6204	0.0307089		-0.275359	4.96976	0.133212
-0.275019	5.62025	0.0306611		-0.275019	4.96935	0.133194
-0.27468	5.62011	0.0306128		-0.27468	4.96893	0.133175
-0.27434	5.61996	0.0305641		-0.27434	4.96852	0.133155
-0.274001	5.61981	0.030515		-0.274001	4.9681	0.133136
-0.273661	5.61966	0.0304655		-0.273661	4.96769	0.133115
-0.273322	5.61952	0.0304155		-0.273322	4.96727	0.133095
-0.272982	5.61937	0.0303651		-0.272982	4.96686	0.133074
-0.272643	5.61923	0.0303142		-0.272643	4.96644	0.133052
-0.272303	5.61908	0.0302629		-0.272303	4.96602	0.133031
-0.271964	5.61894	0.0302111		-0.271964	4.9656	0.133008
-0.271624	5.6188	0.0301589		-0.271624	4.96519	0.132986
-0.271285	5.61866	0.0301063		-0.271285	4.96477	0.132963
-0.270945	5.61852	0.0300531		-0.270945	4.96435	0.132939
-0.270606	5.61838	0.0299995		-0.270606	4.96393	0.132915
-0.270266	5.61824	0.0299455		-0.270266	4.96351	0.132891
-0.269927	5.6181	0.0298909		-0.269927	4.96309	0.132866
-0.269587	5.61796	0.029836		-0.269587	4.96267	0.132841
-0.269248	5.61783	0.0297805		-0.269248	4.96225	0.132815
-0.268908	5.61769	0.0297245		-0.268908	4.96183	0.132789
-0.268568	5.61755	0.0296681		-0.268568	4.96141	0.132763
-0.268229	5.61742	0.0296112		-0.268229	4.96099	0.132736
-0.267889	5.61729	0.0295538		-0.267889	4.96056	0.132709
-0.26755	5.61715	0.0294959		-0.26755	4.96014	0.132681
-0.26721	5.61702	0.0294375		-0.26721	4.95972	0.132653
-0.266871	5.61689	0.0293787		-0.266871	4.9593	0.132624
-0.266531	5.61676	0.0293193		-0.266531	4.95887	0.132595
-0.266192	5.61663	0.0292594		-0.266192	4.95845	0.132566
-0.265852	5.6165	0.0291991		-0.265852	4.95802	0.132536
-0.265513	5.61637	0.0291382		-0.265513	4.9576	0.132506
-0.265173	5.61625	0.0290768		-0.265173	4.95717	0.132475
-0.264834	5.61612	0.029015		-0.264834	4.95674	0.132444
-0.264494	5.616	0.0289526		-0.264494	4.95632	0.132412
-0.264155	5.61587	0.0288897		-0.264155	4.95589	0.13238
-0.263815	5.61575	0.0288263		-0.263815	4.95546	0.132348
-0.263476	5.61562	0.0287624		-0.263476	4.95503	0.132315
-0.263136	5.6155	0.0286979		-0.263136	4.95461	0.132281
-0.262797	5.61538	0.0286329		-0.262797	4.95418	0.132247
-0.262457	5.61526	0.0285675		-0.262457	4.95375	0.132213
-0.262118	5.61514	0.0285015		-0.262118	4.95332	0.132178
-0.261778	5.61502	0.0284349		-0.261778	4.95289	0.132143
-0.261439	5.6149	0.0283679		-0.261439	4.95246	0.132107
-0.261099	5.61478	0.0283003		-0.261099	4.95203	0.132071
-0.260759	5.61467	0.0282322		-0.260759	4.95159	0.132035
-0.26042	5.61455	0.0281636		-0.26042	4.95116	0.131998
-0.26008	5.61443	0.0280944		-0.26008	4.95073	0.13196
-0.259741	5.61432	0.0280247		-0.259741	4.9503	0.131922
-0.259401	5.61421	0.0279545		-0.259401	4.94986	0.131884
-0.259062	5.61409	0.0278837		-0.259062	4.94943	0.131845
-0.258722	5.61398	0.0278124		-0.258722	4.94899	0.131806
-0.258383	5.61387	0.0277406		-0.258383	4.94856	0.131766
-0.258043	5.61376	0.0276682		-0.258043	4.94812	0.131726
-0.257704	5.61365	0.0275953		-0.257704	4.94769	0.131685
-0.257364	5.61354	0.0275219		-0.257364	4.94725	0.131644
-0.257025	5.61343	0.0274479		-0.257025	4.94681	0.131602
-0.256685	5.61333	0.0273734		-0.256685	4.94638	0.13156
-0.256346	5.61322	0.0272984		-0.256346	4.94594	0.131518
-0.256006	5.61311	0.0272228		-0.256006	4.9455	0.131475
-0.255667	5.61301	0.0271467		-0.255667	4.94506	0.131431
-0.255327	5.6129	0.02707		-0.255327	4.94462	0.131387
-0.254988	5.6128	0.0269928		-0.254988	4.94418	0.131343
-0.254648	5.6127	0.0269151		-0.254648	4.94374	0.131298
-0.254309	5.6126	0.0268368		-0.254309	4.9433	0.131252
-0.253969	5.6125	0.026758		-0.253969	4.94286	0.131207
-0.253629	5.6124	0.0266787		-0.253629	4.94242	0.13116
-0.25329	5.6123	0.0265988		-0.25329	4.94197	0.131113
-0.25295	5.6122	0.0265184		-0.25295	4.94153	0.131066
-0.252611	5.6121	0.0264375		-0.252611	4.94109	0.131018
-0.252271	5.61201	0.026356		-0.252271	4.94064	0.13097
-0.251932	5.61191	0.0262741		-0.251932	4.9402	0.130921
-0.251592	5.61182	0.0261915		-0.251592	4.93975	0.130872
-0.251253	5.61172	0.0261085		-0.251253	4.93931	0.130822
-0.250913	5.61163	0.0260249		-0.250913	4.93886	0.130772
-0.250574	5.61154	0.0259408		-0.250574	4.93842	0.130721
-0.250234	5.61144	0.0258562		-0.250234	4.93797	0.13067
-0.249895	5.61135	0.0257711		-0.249895	4.93752	0.130618
-0.249555	5.61126	0.0256855		-0.249555	4.93707	0.130566
-0.249216	5.61117	0.0255993		-0.249216	4.93663	0.130513
-0.248876	5.61109	0.0255127		-0.248876	4.93618	0.13046
-0.248537	5.611	0.0254255		-0.248537	4.93573	0.130407
-0.248197	5.61091	0.0253378		-0.248197	4.93528	0.130352
-0.247858	5.61082	0.0252497		-0.247858	4.93483	0.130298
-0.247518	5.61074	0.025161		-0.247518	4.93437	0.130243
-0.247179	5.61066	0.0250718		-0.247179	4.93392	0.130187
-0.246839	5.61057	0.0249822		-0.246839	4.93347	0.130131
-0.246499	5.61049	0.0248921		-0.246499	4.93302	0.130074
-0.24616	5.61041	0.0248015		-0.24616	4.93256	0.130017
-0.24582	5.61033	0.0247104		-0.24582	4.93211	0.129959
-0.245481	5.61025	0.0246188		-0.245481	4.93165	0.129901
-0.245141	5.61017	0.0245268		-0.245141	4.9312	0.129843
-0.244802	5.61009	0.0244343		-0.244802	4.93074	0.129783
-0.244462	5.61001	0.0243414		-0.244462	4.93029	0.129724
-0.244123	5.60994	0.024248		-0.244123	4.92983	0.129664
-0.243783	5.60986	0.0241541		-0.243783	4.92937	0.129603
-0.243444	5.60978	0.0240599		-0.243444	4.92892	0.129542
-0.243104	5.60971	0.0239652		-0.243104	4.92846	0.12948
-0.242765	5.60964	0.02387		-0.242765	4.928	0.129418
-0.242425	5.60956	0.0237745		-0.242425	4.92754	0.129355
-0.242086	5.60949	0.0236785		-0.242086	4.92708	0.129292
-0.241746	5.60942	0.0235822		-0.241746	4.92662	0.129228
-0.241407	5.60935	0.0234854		-0.241407	4.92616	0.129164
-0.241067	5.60928	0.0233883		-0.241067	4.9257	0.129099
-0.240728	5.60921	0.0232908		-0.240728	4.92523	0.129034
-0.240388	5.60915	0.0231929		-0.240388	4.92477	0.128968
-0.240049	5.60908	0.0230947		-0.240049	4.92431	0.128902
-0.239709	5.60901	0.0229961		-0.239709	4.92384	0.128835
-0.239369	5.60895	0.0228972		-0.239369	4.92338	0.128768
-0.23903	5.60889	0.0227979		-0.23903	4.92291	0.1287
-0.23869	5.60882	0.0226983		-0.23869	4.92245	0.128631
-0.238351	5.60876	0.0225985		-0.238351	4.92198	0.128562
-0.238011	5.6087	0.0224983		-0.238011	4.92151	0.128493
-0.237672	5.60864	0.0223978		-0.237672	4.92104	0.128423
-0.237332	5.60858	0.0222971		-0.237332	4.92058	0.128353
-0.236993	5.60852	0.0221961		-0.236993	4.92011	0.128282
-0.236653	5.60846	0.0220949		-0.236653	4.91964	0.12821
-0.236314	5.6084	0.0219934		-0.236314	4.91917	0.128138
-0.235974	5.60835	0.0218917		-0.235974	4.9187	0.128066
-0.235635	5.60829	0.0217899		-0.235635	4.91823	0.127992
-0.235295	5.60824	0.0216878		-0.235295	4.91775	0.127919
-0.234956	5.60818	0.0215856		-0.234956	4.91728	0.127845
-0.234616	5.60813	0.0214832		-0.234616	4.91681	0.12777
-0.234277	5.60808	0.0213807		-0.234277	4.91634	0.127695
-0.233937	5.60803	0.021278		-0.233937	4.91586	0.127619
-0.233598	5.60798	0.0211753		-0.233598	4.91539	0.127543
-0.233258	5.60793	0.0210725		-0.233258	4.91491	0.127466
-0.232919	5.60788	0.0209696		-0.232919	4.91444	0.127389
-0.232579	5.60783	0.0208666		-0.232579	4.91396	0.127311
-0.232239	5.60778	0.0207637		-0.232239	4.91348	0.127233
-0.2319	5.60774	0.0206607		-0.2319	4.913	0.127154
-0.23156	5.60769	0.0205578		-0.23156	4.91252	0.127074
-0.231221	5.60765	0.0204549		-0.231221	4.91205	0.126994
-0.230881	5.60761	0.0203521		-0.230881	4.91157	0.126914
-0.230542	5.60756	0.0202494		-0.230542	4.91109	0.126833
-0.230202	5.60752	0.0201469		-0.230202	4.9106	0.126752
-0.229863	5.60748	0.0200445		-0.229863	4.91012	0.12667
-0.229523	5.60744	0.0199422		-0.229523	4.90964	0.126587
-0.229184	5.6074	0.0198402		-0.229184	4.90916	0.126504
-0.228844	5.60736	0.0197385		-0.228844	4.90867	0.126421
-0.228505	5.60733	0.019637		-0.228505	4.90819	0.126337
-0.228165	5.60729	0.0195358		-0.228165	4.90771	0.126252
-0.227826	5.60725	0.019435		-0.227826	4.90722	0.126167
-0.227486	5.60722	0.0193345		-0.227486	4.90674	0.126082
-0.227147	5.60718	0.0192344		-0.227147	4.90625	0.125996
-0.226807	5.60715	0.0191348		-0.226807	4.90576	0.12591
-0.226468	5.60712	0.0190356		-0.226468	4.90528	0.125823
-0.226128	5.60709	0.018937		-0.226128	4.90479	0.125736
-0.225789	5.60705	0.0188389		-0.225789	4.9043	0.125648
-0.225449	5.60702	0.0187414		-0.225449	4.90381	0.12556
-0.225109	5.60699	0.0186445		-0.225109	4.90332	0.125471
-0.22477	5.60697	0.0185482		-0.22477	4.90283	0.125382
-0.22443	5.60694	0.0184526		-0.22443	4.90234	0.125292
-0.224091	5.60691	0.0183578		-0.224091	4.90185	0.125202
-0.223751	5.60688	0.0182638		-0.223751	4.90136	0.125112
-0.223412	5.60686	0.0181705		-0.223412	4.90087	0.125021
-0.223072	5.60683	0.0180782		-0.223072	4.90037	0.12493
-0.222733	5.60681	0.0179867		-0.222733	4.89988	0.124838
-0.222393	5.60678	0.0178962		-0.222393	4.89939	0.124746
-0.222054	5.60676	0.0178066		-0.222054	4.89889	0.124654
-0.221714	5.60674	0.0177181		-0.221714	4.8984	0.124561
-0.221375	5.60672	0.0176306		-0.221375	4.8979	0.124467
-0.221035	5.6067	0.0175443		-0.221035	4.89741	0.124374
-0.220696	5.60668	0.0174592		-0.220696	4.89691	0.12428
-0.220356	5.60666	0.0173752		-0.220356	4.89641	0.124185
-0.220017	5.60664	0.0172925		-0.220017	4.89592	0.12409
-0.219677	5.60662	0.0172112		-0.219677	4.89542	0.123995
-0.219338	5.6066	0.0171312		-0.219338	4.89492	0.123899
-0.218998	5.60659	0.0170525		-0.218998	4.89442	0.123803
-0.218659	5.60657	0.0169754		-0.218659	4.89393	0.123707
-0.218319	5.60656	0.0168998		-0.218319	4.89343	0.12361
-0.21798	5.60654	0.0168257		-0.21798	4.89293	0.123513
-0.21764	5.60653	0.0167532		-0.21764	4.89243	0.123416
-0.2173	5.60651	0.0166824		-0.2173	4.89193	0.123318
-0.216961	5.6065	0.0166133		-0.216961	4.89142	0.12322
-0.216621	5.60649	0.016546		-0.216621	4.89092	0.123121
-0.216282	5.60648	0.0164805		-0.216282	4.89042	0.123022
-0.215942	5.60647	0.0164168		-0.215942	4.88992	0.122923
-0.215603	5.60646	0.0163551		-0.215603	4.88942	0.122824
-0.215263	5.60645	0.0162954		-0.215263	4.88891	0.122724
-0.214924	5.60644	0.0162376		-0.214924	4.88841	0.122624
-0.214584	5.60643	0.016182		-0.214584	4.88791	0.122523
-0.214245	5.60642	0.0161285		-0.214245	4.8874	0.122422
-0.213905	5.60642	0.0160771		-0.213905	4.8869	0.122321
-0.213566	5.60641	0.016028		-0.213566	4.88639	0.12222
-0.213226	5.6064	0.0159812		-0.213226	4.88589	0.122118
-0.212887	5.6064	0.0159367		-0.212887	4.88538	0.122016
-0.212547	5.60639	0.0158946		-0.212547	4.88487	0.121914
-0.212208	5.60639	0.015855		-0.212208	4.88437	0.121811
-0.211868	5.60639	0.0158178		-0.211868	4.88386	0.121708
-0.211529	5.60638	0.0157832		-0.211529	4.88335	0.121605
-0.211189	5.60638	0.0157511		-0.211189	4.88284	0.121501
-0.21085	5.60638	0.0157216		-0.21085	4.88234	0.121398
-0.21051	5.60638	0.0156948		-0.21051	4.88183	0.121293
-0.21017	5.60638	0.0156708		-0.21017	4.88132	0.121189
-0.209831	5.60638	0.0156494		-0.209831	4.88081	0.121085
-0.209491	5.60638	0.0156309		-0.209491	4.8803	0.12098
-0.209152	5.60638	0.0156152		-0.209152	4.87979	0.120875
-0.208812	5.60638	0.0156024		-0.208812	4.87928	0.120769
-0.208473	5.60638	0.0155925		-0.208473	4.87877	0.120664
-0.208133	5.60638	0.0155855		-0.208133	4.87826	0.120558
-0.207794	5.60639	0.0155815		-0.207794	4.87775	0.120452
-0.207454	5.60639	0.0155805		-0.207454	4.87724	0.120345
-0.207115	5.6064	0.0155825		-0.207115	4.87672	0.120239
-0.206775	5.6064	0.0155876		-0.206775	4.87621	0.120132
-0.206436	5.6064	0.0155957		-0.206436	4.8757	0.120025
-0.206096	5.60641	0.015607		-0.206096	4.87519	0.119918
-0.205757	5.60642	0.0156214		-0.205757	4.87467	0.11981
-0.205417	5.60642	0.0156389		-0.205417	4.87416	0.119702
-0.205078	5.60643	0.0156596		-0.205078	4.87365	0.119594
-0.204738	5.60644	0.0156835		-0.204738	4.87313	0.119486
-0.204399	5.60645	0.0157106		-0.204399	4.87262	0.119378
-0.204059	5.60645	0.0157408		-0.204059	4.87211	0.119269
-0.20372	5.60646	0.0157743		-0.20372	4.87159	0.119161
-0.20338	5.60647	0.015811		-0.20338	4.87108	0.119052
-0.20304	5.60648	0.0158509		-0.20304	4.87056	0.118943
-0.202701	5.60649	0.015894		-0.202701	4.87005	0.118833
-0.202361	5.6065	0.0159403		-0.202361	4.86953	0.118724
-0.202022	5.60651	0.0159898		-0.202022	4.86901	0.118614
-0.201682	5.60653	0.0160426		-0.201682	4.8685	0.118504
-0.201343	5.60654	0.0160985		-0.201343	4.86798	0.118394
-0.201003	5.60655	0.0161576		-0.201003	4.86746	0.118284
-0.200664	5.60656	0.0162199		-0.200664	4.86695	0.118174
-0.200324	5.60658	0.0162853		-0.200324	4.86643	0.118063
-0.199985	5.60659	0.0163539		-0.199985	4.86591	0.117953
-0.199645	5.6066	0.0164257		-0.199645	4.8654	0.117842
-0.199306	5.60662	0.0165005		-0.199306	4.86488	0.117731
-0.198966	5.60663	0.0165784		-0.198966	4.86436	0.11762
-0.198627	5.60665	0.0166594		-0.198627	4.86384	0.117509
-0.198287	5.60666	0.0167434		-0.198287	4.86332	0.117397
-0.197948	5.60668	0.0168305		-0.197948	4.86281	0.117286
-0.197608	5.6067	0.0169206		-0.197608	4.86229	0.117174
-0.197269	5.60671	0.0170136		-0.197269	4.86177	0.117062
-0.196929	5.60673	0.0171095		-0.196929	4.86125	0.11695
-0.19659	5.60675	0.0172084		-0.19659	4.86073	0.116838
-0.19625	5.60677	0.0173101		-0.19625	4.86021	0.116726
-0.19591	5.60678	0.0174147		-0.19591	4.85969	0.116614
-0.195571	5.6068	0.0175221		-0.195571	4.85917	0.116501
-0.195231	5.60682	0.0176322		-0.195231	4.85865	0.116389
-0.194892	5.60684	0.0177452		-0.194892	4.85813	0.116276
-0.194552	5.60686	0.0178608		-0.194552	4.85761	0.116164
-0.194213	5.60688	0.0179791		-0.194213	4.85709	0.116051
-0.193873	5.6069	0.0181		-0.193873	4.85657	0.115938
-0.193534	5.60692	0.0182235		-0.193534	4.85605	0.115825
-0.193194	5.60694	0.0183496		-0.193194	4.85553	0.115712
-0.192855	5.60696	0.0184783		-0.192855	4.85501	0.115599
-0.192515	5.60698	0.0186094		-0.192515	4.85449	0.115486
-0.192176	5.607	0.018743		-0.192176	4.85396	0.115372
-0.191836	5.60703	0.018879		-0.191836	4.85344	0.115259
-0.191497	5.60705	0.0190173		-0.191497	4.85292	0.115146
-0.191157	5.60707	0.019158		-0.191157	4.8524	0.115032
-0.190818	5.60709	0.0193011		-0.190818	4.85188	0.114918
-0.190478	5.60712	0.0194463		-0.190478	4.85136	0.114805
-0.190139	5.60714	0.0195938		-0.190139	4.85083	0.114691
-0.189799	5.60716	0.0197435		-0.189799	4.85031	0.114577
-0.18946	5.60719	0.0198954		-0.18946	4.84979	0.114464
-0.18912	5.60721	0.0200494		-0.18912	4.84927	0.11435
-0.18878	5.60724	0.0202054		-0.18878	4.84875	0.114236
-0.188441	5.60726	0.0203635		-0.188441	4.84822	0.114122
-0.188101	5.60728	0.0205236		-0.188101	4.8477	0.114008
-0.187762	5.60731	0.0206857		-0.187762	4.84718	0.113894
-0.187422	5.60734	0.0208497		-0.187422	4.84666	0.11378
-0.187083	5.60736	0.0210156		-0.187083	4.84613	0.113666
-0.186743	5.60739	0.0211834		-0.186743	4.84561	0.113552
-0.186404	5.60741	0.021353		-0.186404	4.84509	0.113438
-0.186064	5.60744	0.0215245		-0.186064	4.84457	0.113323
-0.185725	5.60746	0.0216976		-0.185725	4.84404	0.113209
-0.185385	5.60749	0.0218725		-0.185385	4.84352	0.113095
-0.185046	5.60752	0.0220492		-0.185046	4.843	0.112981
-0.184706	5.60754	0.0222274		-0.184706	4.84247	0.112867
-0.184367	5.60757	0.0224074		-0.184367	4.84195	0.112753
-0.184027	5.6076	0.0225889		-0.184027	4.84143	0.112638
-0.183688	5.60763	0.022772		-0.183688	4.84091	0.112524
-0.183348	5.60765	0.0229566		-0.183348	4.84038	0.11241
-0.183009	5.60768	0.0231428		-0.183009	4.83986	0.112296
-0.182669	5.60771	0.0233304		-0.182669	4.83934	0.112182
-0.18233	5.60774	0.0235195		-0.18233	4.83881	0.112068
-0.18199	5.60776	0.02371		-0.18199	4.83829	0.111953
-0.18165	5.60779	0.023902		-0.18165	4.83777	0.111839
-0.181311	5.60782	0.0240952		-0.181311	4.83725	0.111725
-0.180971	5.60785	0.0242899		-0.180971	4.83672	0.111611
-0.180632	5.60788	0.0244858		-0.180632	4.8362	0.111497
-0.180292	5.60791	0.0246831		-0.180292	4.83568	0.111383
-0.179953	5.60794	0.0248816		-0.179953	4.83515	0.111269
-0.179613	5.60796	0.0250813		-0.179613	4.83463	0.111155
-0.179274	5.60799	0.0252823		-0.179274	4.83411	0.111041
-0.178934	5.60802	0.0254845		-0.178934	4.83359	0.110928
-0.178595	5.60805	0.0256878		-0.178595	4.83306	0.110814
-0.178255	5.60808	0.0258922		-0.178255	4.83254	0.1107
-0.177916	5.60811	0.0260978		-0.177916	4.83202	0.110586
-0.177576	5.60814	0.0263045		-0.177576	4.8315	0.110473
-0.177237	5.60817	0.0265123		-0.177237	4.83097	0.110359
-0.176897	5.6082	0.0267211		-0.176897	4.83045	0.110246
-0.176558	5.60823	0.0269309		-0.176558	4.82993	0.110132
-0.176218	5.60826	0.0271418		-0.176218	4.82941	0.110019
-0.175879	5.60829	0.0273536		-0.175879	4.82888	0.109906
-0.175539	5.60832	0.0275665		-0.175539	4.82836	0.109792
-0.1752	5.60835	0.0277802		-0.1752	4.82784	0.109679
-0.17486	5.60838	0.0279949		-0.17486	4.82732	0.109566
-0.17452	5.60841	0.0282105		-0.17452	4.8268	0.109453
-0.174181	5.60844	0.028427		-0.174181	4.82627	0.10934
-0.173841	5.60847	0.0286444		-0.173841	4.82575	0.109227
-0.173502	5.6085	0.0288626		-0.173502	4.82523	0.109114
-0.173162	5.60853	0.0290817		-0.173162	4.82471	0.109002
-0.172823	5.60856	0.0293016		-0.172823	4.82419	0.108889
-0.172483	5.60859	0.0295222		-0.172483	4.82367	0.108777
-0.172144	5.60862	0.0297437		-0.172144	4.82315	0.108664
-0.171804	5.60865	0.0299659		-0.171804	4.82263	0.108552
-0.171465	5.60868	0.0301889		-0.171465	4.82211	0.10844
-0.171125	5.60871	0.0304127		-0.171125	4.82159	0.108328
-0.170786	5.60874	0.0306371		-0.170786	4.82106	0.108216
-0.170446	5.60877	0.0308622		-0.170446	4.82054	0.108104
-0.170107	5.6088	0.0310881		-0.170107	4.82002	0.107992
-0.169767	5.60883	0.0313146		-0.169767	4.8195	0.107881
-0.169428	5.60886	0.0315418		-0.169428	4.81898	0.107769
-0.169088	5.60889	0.0317696		-0.169088	4.81846	0.107658
-0.168749	5.60892	0.031998		-0.168749	4.81795	0.107546
-0.168409	5.60895	0.0322271		-0.168409	4.81743	0.107435
-0.16807	5.60898	0.0324567		-0.16807	4.81691	0.107324
-0.16773	5.60901	0.032687		-0.16773	4.81639	0.107213
-0.167391	5.60904	0.0329178		-0.167391	4.81587	0.107103
-0.167051	5.60907	0.0331492		-0.167051	4.81535	0.106992
-0.166711	5.6091	0.0333811		-0.166711	4.81483	0.106882
-0.166372	5.60913	0.0336136		-0.166372	4.81431	0.106771
-0.166032	5.60916	0.0338466		-0.166032	4.8138	0.106661
-0.165693	5.60918	0.0340801		-0.165693	4.81328	0.106551
-0.165353	5.60921	0.0343141		-0.165353	4.81276	0.106441
-0.165014	5.60924	0.0345486		-0.165014	4.81224	0.106331
-0.164674	5.60927	0.0347836		-0.164674	4.81173	0.106222
-0.164335	5.6093	0.035019		-0.164335	4.81121	0.106112
-0.163995	5.60933	0.0352549		-0.163995	4.81069	0.106003
-0.163656	5.60936	0.0354913		-0.163656	4.81018	0.105894
-0.163316	5.60939	0.035728		-0.163316	4.80966	0.105785
-0.162977	5.60941	0.0359652		-0.162977	4.80915	0.105676
-0.162637	5.60944	0.0362028		-0.162637	4.80863	0.105568
-0.162298	5.60947	0.0364408		-0.162298	4.80811	0.105459
-0.161958	5.6095	0.0366792		-0.161958	4.8076	0.105351
-0.161619	5.60953	0.036918		-0.161619	4.80708	0.105243
-0.161279	5.60955	0.0371571		-0.161279	4.80657	0.105135
-0.16094	5.60958	0.0373966		-0.16094	4.80606	0.105027
-0.1606	5.60961	0.0376365		-0.1606	4.80554	0.10492
-0.160261	5.60963	0.0378766		-0.160261	4.80503	0.104812
-0.159921	5.60966	0.0381172		-0.159921	4.80451	0.104705
-0.159581	5.60969	0.038358		-0.159581	4.804	0.104598
-0.159242	5.60971	0.0385992		-0.159242	4.80349	0.104491
-0.158902	5.60974	0.0388406		-0.158902	4.80297	0.104385
-0.158563	5.60977	0.0390824		-0.158563	4.80246	0.104278
-0.158223	5.60979	0.0393244		-0.158223	4.80195	0.104172
-0.157884	5.60982	0.0395667		-0.157884	4.80144	0.104066
-0.157544	5.60984	0.0398093		-0.157544	4.80093	0.10396
-0.157205	5.60987	0.0400521		-0.157205	4.80042	0.103855
-0.156865	5.60989	0.0402952		-0.156865	4.79991	0.103749
-0.156526	5.60992	0.0405386		-0.156526	4.79939	0.103644
-0.156186	5.60994	0.0407822		-0.156186	4.79888	0.103539
-0.155847	5.60997	0.041026		-0.155847	4.79837	0.103434
-0.155507	5.60999	0.04127		-0.155507	4.79787	0.10333
-0.155168	5.61002	0.0415142		-0.155168	4.79736	0.103225
-0.154828	5.61004	0.0417587		-0.154828	4.79685	0.103121
-0.154489	5.61006	0.0420033		-0.154489	4.79634	0.103017
-0.154149	5.61009	0.0422482		-0.154149	4.79583	0.102914
-0.15381	5.61011	0.0424932		-0.15381	4.79532	0.10281
-0.15347	5.61013	0.0427384		-0.15347	4.79482	0.102707
-0.153131	5.61015	0.0429838		-0.153131	4.79431	0.102604
-0.152791	5.61018	0.0432293		-0.152791	4.7938	0.102501
-0.152451	5.6102	0.043475		-0.152451	4.7933	0.102399
-0.152112	5.61022	0.0437208		-0.152112	4.79279	0.102297
-0.151772	5.61024	0.0439668		-0.151772	4.79228	0.102195
-0.151433	5.61026	0.0442129		-0.151433	4.79178	0.102093
-0.151093	5.61028	0.0444592		-0.151093	4.79127	0.101991
-0.150754	5.6103	0.0447056		-0.150754	4.79077	0.10189
-0.150414	5.61032	0.044952		-0.150414	4.79027	0.101789
-0.150075	5.61034	0.0451986		-0.150075	4.78976	0.101688
-0.149735	5.61036	0.0454454		-0.149735	4.78926	0.101588
-0.149396	5.61038	0.0456922		-0.149396	4.78876	0.101488
-0.149056	5.6104	0.0459391		-0.149056	4.78825	0.101388
-0.148717	5.61042	0.046186		-0.148717	4.78775	0.101288
-0.148377	5.61043	0.0464331		-0.148377	4.78725	0.101189
-0.148038	5.61045	0.0466803		-0.148038	4.78675	0.101089
-0.147698	5.61047	0.0469275		-0.147698	4.78625	0.10099
-0.147359	5.61049	0.0471748		-0.147359	4.78575	0.100892
-0.147019	5.6105	0.0474221		-0.147019	4.78525	0.100793
-0.14668	5.61052	0.0476695		-0.14668	4.78475	0.100695
-0.14634	5.61053	0.0479169		-0.14634	4.78425	0.100598
-0.146001	5.61055	0.0481644		-0.146001	4.78375	0.1005
-0.145661	5.61056	0.048412		-0.145661	4.78326	0.100403
-0.145321	5.61058	0.0486595		-0.145321	4.78276	0.100306
-0.144982	5.61059	0.0489071		-0.144982	4.78226	0.100209
-0.144642	5.61061	0.0491547		-0.144642	4.78177	0.100113
-0.144303	5.61062	0.0494024		-0.144303	4.78127	0.100017
-0.143963	5.61063	0.04965		-0.143963	4.78077	0.099921
-0.143624	5.61065	0.0498977		-0.143624	4.78028	0.0998256
-0.143284	5.61066	0.0501454		-0.143284	4.77978	0.0997304
-0.142945	5.61067	0.050393		-0.142945	4.77929	0.0996356
-0.142605	5.61068	0.0506407		-0.142605	4.7788	0.099541
-0.142266	5.61069	0.0508884		-0.142266	4.7783	0.0994468
-0.141926	5.6107	0.051136		-0.141926	4.77781	0.0993529
-0.141587	5.61071	0.0513836		-0.141587	4.77732	0.0992593
-0.141247	5.61072	0.0516313		-0.141247	4.77683	0.099166
-0.140908	5.61073	0.0518788		-0.140908	4.77634	0.0990731
-0.140568	5.61074	0.0521264		-0.140568	4.77585	0.0989804
-0.140229	5.61075	0.0523739		-0.140229	4.77536	0.0988881
-0.139889	5.61076	0.0526214		-0.139889	4.77487	0.0987962
-0.13955	5.61076	0.0528689		-0.13955	4.77438	0.0987045
-0.13921	5.61077	0.0531163		-0.13921	4.77389	0.0986133
-0.138871	5.61078	0.0533636		-0.138871	4.7734	0.0985223
-0.138531	5.61078	0.0536109		-0.138531	4.77291	0.0984317
-0.138191	5.61079	0.0538582		-0.138191	4.77243	0.0983414
-0.137852	5.61079	0.0541054		-0.137852	4.77194	0.0982515
-0.137512	5.6108	0.0543525		-0.137512	4.77146	0.0981619
-0.137173	5.6108	0.0545996		-0.137173	4.77097	0.0980727
-0.136833	5.6108	0.0548466		-0.136833	4.77049	0.0979839
-0.136494	5.61081	0.0550935		-0.136494	4.77	0.0978954
-0.136154	5.61081	0.0553404		-0.136154	4.76952	0.0978073
-0.135815	5.61081	0.0555872		-0.135815	4.76904	0.0977195
-0.135475	5.61081	0.0558339		-0.135475	4.76855	0.0976321
-0.135136	5.61081	0.0560805		-0.135136	4.76807	0.0975451
-0.134796	5.61081	0.056327		-0.134796	4.76759	0.0974584
-0.134457	5.61081	0.0565735		-0.134457	4.76711	0.0973722
-0.134117	5.61081	0.0568198		-0.134117	4.76663	0.0972863
-0.133778	5.61081	0.0570661		-0.133778	4.76615	0.0972008
-0.133438	5.61081	0.0573122		-0.133438	4.76567	0.0971157
-0.133099	5.6108	0.0575583		-0.133099	4.7652	0.097031
-0.132759	5.6108	0.0578042		-0.132759	4.76472	0.0969467
-0.13242	5.6108	0.0580501		-0.13242	4.76424	0.0968628
-0.13208	5.61079	0.0582958		-0.13208	4.76377	0.0967793
-0.131741	5.61079	0.0585415		-0.131741	4.76329	0.0966961
-0.131401	5.61078	0.058787		-0.131401	4.76282	0.0966135
-0.131061	5.61077	0.0590324		-0.131061	4.76234	0.0965312
-0.130722	5.61077	0.0592777		-0.130722	4.76187	0.0964493
-0.130382	5.61076	0.0595228		-0.130382	4.7614	0.0963679
-0.130043	5.61075	0.0597679		-0.130043	4.76092	0.0962868
-0.129703	5.61074	0.0600128		-0.129703	4.76045	0.0962063
-0.129364	5.61073	0.0602576		-0.129364	4.75998	0.0961261
-0.129024	5.61073	0.0605023		-0.129024	4.75951	0.0960464
-0.128685	5.61071	0.0607469		-0.128685	4.75904	0.0959671
-0.128345	5.6107	0.0609913		-0.128345	4.75857	0.0958883
-0.128006	5.61069	0.0612356		-0.128006	4.75811	0.0958099
-0.127666	5.61068	0.0614797		-0.127666	4.75764	0.0957319
-0.127327	5.61067	0.0617238		-0.127327	4.75717	0.0956545
-0.126987	5.61065	0.0619677		-0.126987	4.75671	0.0955774
-0.126648	5.61064	0.0622114		-0.126648	4.75624	0.0955009
-0.126308	5.61062	0.062455		-0.126308	4.75578	0.0954248
-0.125969	5.61061	0.0626985		-0.125969	4.75531	0.0953492
-0.125629	5.61059	0.0629418		-0.125629	4.75485	0.095274
-0.12529	5.61057	0.063185		-0.12529	4.75439	0.0951994
-0.12495	5.61056	0.0634281		-0.12495	4.75392	0.0951252
-0.124611	5.61054	0.063671		-0.124611	4.75346	0.0950515
-0.124271	5.61052	0.0639138		-0.124271	4.753	0.0949783
-0.123932	5.6105	0.0641564		-0.123932	4.75254	0.0949056
-0.123592	5.61048	0.0643988		-0.123592	4.75208	0.0948335
-0.123252	5.61046	0.0646412		-0.123252	4.75163	0.0947618
-0.122913	5.61043	0.0648833		-0.122913	4.75117	0.0946906
-0.122573	5.61041	0.0651254		-0.122573	4.75071	0.09462
-0.122234	5.61039	0.0653672		-0.122234	4.75026	0.0945499
-0.121894	5.61036	0.065609		-0.121894	4.7498	0.0944803
-0.121555	5.61034	0.0658506		-0.121555	4.74935	0.0944112
-0.121215	5.61031	0.066092		-0.121215	4.74889	0.0943427
-0.120876	5.61029	0.0663333		-0.120876	4.74844	0.0942747
-0.120536	5.61026	0.0665744		-0.120536	4.74799	0.0942073
-0.120197	5.61023	0.0668154		-0.120197	4.74754	0.0941404
-0.119857	5.6102	0.0670562		-0.119857	4.74709	0.0940741
-0.119518	5.61017	0.0672969		-0.119518	4.74664	0.0940083
-0.119178	5.61014	0.0675374		-0.119178	4.74619	0.0939431
-0.118839	5.61011	0.0677778		-0.118839	4.74574	0.0938785
-0.118499	5.61008	0.068018		-0.118499	4.74529	0.0938145
-0.11816	5.61005	0.068258		-0.11816	4.74485	0.093751
-0.11782	5.61002	0.068498		-0.11782	4.7444	0.0936882
-0.117481	5.60998	0.0687377		-0.117481	4.74396	0.0936259
-0.117141	5.60995	0.0689774		-0.117141	4.74351	0.0935643
-0.116802	5.60991	0.0692168		-0.116802	4.74307	0.0935032
-0.116462	5.60988	0.0694562		-0.116462	4.74263	0.0934428
-0.116122	5.60984	0.0696953		-0.116122	4.74218	0.093383
-0.115783	5.6098	0.0699344		-0.115783	4.74174	0.0933238
-0.115443	5.60976	0.0701733		-0.115443	4.7413	0.0932653
-0.115104	5.60972	0.070412		-0.115104	4.74086	0.0932073
-0.114764	5.60968	0.0706506		-0.114764	4.74043	0.0931501
-0.114425	5.60964	0.0708891		-0.114425	4.73999	0.0930935
-0.114085	5.6096	0.0711274		-0.114085	4.73955	0.0930375
-0.113746	5.60955	0.0713656		-0.113746	4.73912	0.0929822
-0.113406	5.60951	0.0716036		-0.113406	4.73868	0.0929276
-0.113067	5.60947	0.0718415		-0.113067	4.73825	0.0928737
-0.112727	5.60942	0.0720792		-0.112727	4.73782	0.0928204
-0.112388	5.60937	0.0723169		-0.112388	4.73738	0.0927679
-0.112048	5.60933	0.0725544		-0.112048	4.73695	0.092716
-0.111709	5.60928	0.0727917		-0.111709	4.73652	0.0926648
-0.111369	5.60923	0.0730289		-0.111369	4.73609	0.0926144
-0.11103	5.60918	0.073266		-0.11103	4.73566	0.0925647
-0.11069	5.60913	0.073503		-0.11069	4.73524	0.0925157
-0.110351	5.60908	0.0737399		-0.110351	4.73481	0.0924674
-0.110011	5.60902	0.0739766		-0.110011	4.73438	0.0924199
-0.109672	5.60897	0.0742132		-0.109672	4.73396	0.0923731
-0.109332	5.60891	0.0744497		-0.109332	4.73353	0.0923271
-0.108992	5.60886	0.0746861		-0.108992	4.73311	0.0922819
-0.108653	5.6088	0.0749223		-0.108653	4.73269	0.0922374
-0.108313	5.60874	0.0751585		-0.108313	4.73227	0.0921937
-0.107974	5.60869	0.0753945		-0.107974	4.73185	0.0921508
-0.107634	5.60863	0.0756304		-0.107634	4.73143	0.0921087
-0.107295	5.60857	0.0758663		-0.107295	4.73101	0.0920674
-0.106955	5.60851	0.076102		-0.106955	4.73059	0.0920269
-0.106616	5.60844	0.0763376		-0.106616	4.73017	0.0919872
-0.106276	5.60838	0.0765732		-0.106276	4.72976	0.0919484
-0.105937	5.60832	0.0768086		-0.105937	4.72934	0.0919103
-0.105597	5.60825	0.077044		-0.105597	4.72893	0.0918731
-0.105258	5.60819	0.0772794		-0.105258	4.72852	0.0918368
-0.104918	5.60812	0.0775147		-0.104918	4.72811	0.0918012
-0.104579	5.60805	0.0777499		-0.104579	4.72769	0.0917665
-0.104239	5.60798	0.0779851		-0.104239	4.72728	0.0917327
-0.1039	5.60792	0.0782203		-0.1039	4.72688	0.0916996
-0.10356	5.60785	0.0784555		-0.10356	4.72647	0.0916675
-0.103221	5.60778	0.0786906		-0.103221	4.72606	0.0916361
-0.102881	5.6077	0.0789257		-0.102881	4.72565	0.0916057
-0.102542	5.60763	0.0791608		-0.102542	4.72525	0.091576
-0.102202	5.60756	0.079396		-0.102202	4.72484	0.0915473
-0.101862	5.60748	0.0796311		-0.101862	4.72444	0.0915194
-0.101523	5.60741	0.0798663		-0.101523	4.72404	0.0914923
-0.101183	5.60733	0.0801014		-0.101183	4.72364	0.0914662
-0.100844	5.60726	0.0803366		-0.100844	4.72323	0.0914409
-0.100504	5.60718	0.0805718		-0.100504	4.72283	0.0914164
-0.100165	5.6071	0.0808071		-0.100165	4.72244	0.0913929
-0.0998253	5.60703	0.0810423		-0.0998253	4.72204	0.0913702
-0.0994858	5.60695	0.0812777		-0.0994858	4.72164	0.0913484
-0.0991463	5.60687	0.081513		-0.0991463	4.72124	0.0913275
-0.0988068	5.60679	0.0817485		-0.0988068	4.72085	0.0913075
-0.0984672	5.60671	0.0819839		-0.0984672	4.72045	0.0912884
-0.0981277	5.60663	0.0822194		-0.0981277	4.72006	0.0912701
-0.0977882	5.60654	0.082455		-0.0977882	4.71967	0.0912528
-0.0974487	5.60646	0.0826907		-0.0974487	4.71928	0.0912364
-0.0971091	5.60638	0.0829264		-0.0971091	4.71888	0.0912208
-0.0967696	5.6063	0.0831621		-0.0967696	4.71849	0.0912062
-0.0964301	5.60621	0.083398		-0.0964301	4.71811	0.0911924
-0.0960906	5.60613	0.0836339		-0.0960906	4.71772	0.0911796
-0.0957511	5.60604	0.0838698		-0.0957511	4.71733	0.0911677
-0.0954115	5.60596	0.0841059		-0.0954115	4.71694	0.0911567
-0.095072	5.60587	0.084342		-0.095072	4.71656	0.0911466
-0.0947325	5.60578	0.0845782		-0.0947325	4.71617	0.0911374
-0.094393	5.6057	0.0848144		-0.094393	4.71579	0.0911292
-0.0940534	5.60561	0.0850507		-0.0940534	4.71541	0.0911219
-0.0937139	5.60552	0.0852871		-0.0937139	4.71502	0.0911155
-0.0933744	5.60543	0.0855236		-0.0933744	4.71464	0.09111
-0.0930349	5.60534	0.0857602		-0.0930349	4.71426	0.0911054
-0.0926953	5.60525	0.0859968		-0.0926953	4.71388	0.0911018
-0.0923558	5.60516	0.0862334		-0.0923558	4.7135	0.0910991
-0.0920163	5.60507	0.0864702		-0.0920163	4.71313	0.0910974
-0.0916768	5.60498	0.086707		-0.0916768	4.71275	0.0910965
-0.0913372	5.60489	0.0869439		-0.0913372	4.71237	0.0910966
-0.0909977	5.6048	0.0871808		-0.0909977	4.712	0.0910977
-0.0906582	5.60471	0.0874178		-0.0906582	4.71162	0.0910997
-0.0903187	5.60462	0.0876549		-0.0903187	4.71125	0.0911026
-0.0899792	5.60453	0.087892		-0.0899792	4.71088	0.0911065
-0.0896396	5.60443	0.0881292		-0.0896396	4.71051	0.0911113
-0.0893001	5.60434	0.0883664		-0.0893001	4.71014	0.091117
-0.0889606	5.60425	0.0886037		-0.0889606	4.70977	0.0911237
-0.0886211	5.60416	0.088841		-0.0886211	4.7094	0.0911314
-0.0882815	5.60406	0.0890784		-0.0882815	4.70903	0.09114
-0.087942	5.60397	0.0893158		-0.087942	4.70866	0.0911495
-0.0876025	5.60387	0.0895532		-0.0876025	4.70829	0.09116
-0.087263	5.60378	0.0897906		-0.087263	4.70793	0.0911714
-0.0869234	5.60369	0.0900281		-0.0869234	4.70756	0.0911838
-0.0865839	5.60359	0.0902656		-0.0865839	4.7072	0.0911971
-0.0862444	5.6035	0.0905031		-0.0862444	4.70684	0.0912114
-0.0859049	5.6034	0.0907406		-0.0859049	4.70647	0.0912266
-0.0855653	5.60331	0.0909781		-0.0855653	4.70611	0.0912428
-0.0852258	5.60321	0.0912157		-0.0852258	4.70575	0.09126
-0.0848863	5.60312	0.0914532		-0.0848863	4.70539	0.091278
-0.0845468	5.60302	0.0916907		-0.0845468	4.70503	0.0912971
-0.0842073	5.60293	0.0919282		-0.0842073	4.70467	0.091317
-0.0838677	5.60283	0.0921656		-0.0838677	4.70431	0.091338
-0.0835282	5.60274	0.092403		-0.0835282	4.70396	0.0913598
-0.0831887	5.60264	0.0926404		-0.0831887	4.7036	0.0913827
-0.0828492	5.60255	0.0928778		-0.0828492	4.70325	0.0914064
-0.0825096	5.60245	0.0931151		-0.0825096	4.70289	0.0914311
-0.0821701	5.60236	0.0933523		-0.0821701	4.70254	0.0914568
-0.0818306	5.60226	0.0935895		-0.0818306	4.70219	0.0914834
-0.0814911	5.60216	0.0938266		-0.0814911	4.70183	0.091511
-0.0811515	5.60207	0.0940636		-0.0811515	4.70148	0.0915394
-0.080812	5.60197	0.0943006		-0.080812	4.70113	0.0915689
-0.0804725	5.60188	0.0945374		-0.0804725	4.70078	0.0915992
-0.080133	5.60178	0.0947742		-0.080133	4.70043	0.0916306
-0.0797934	5.60169	0.0950108		-0.0797934	4.70009	0.0916628
-0.0794539	5.60159	0.0952473		-0.0794539	4.69974	0.091696
-0.0791144	5.6015	0.0954837		-0.0791144	4.69939	0.0917301
-0.0787749	5.6014	0.09572		-0.0787749	4.69905	0.0917651
-0.0784354	5.60131	0.0959561		-0.0784354	4.6987	0.0918011
-0.0780958	5.60122	0.096192		-0.0780958	4.69836	0.091838
-0.0777563	5.60112	0.0964279		-0.0777563	4.69802	0.0918758
-0.0774168	5.60103	0.0966635		-0.0774168	4.69767	0.0919145
-0.0770773	5.60093	0.096899		-0.0770773	4.69733	0.0919542
-0.0767377	5.60084	0.0971342		-0.0767377	4.69699	0.0919948
-0.0763982	5.60075	0.0973693		-0.0763982	4.69665	0.0920363
-0.0760587	5.60065	0.0976042		-0.0760587	4.69631	0.0920787
-0.0757192	5.60056	0.0978388		-0.0757192	4.69597	0.092122
-0.0753796	5.60047	0.0980733		-0.0753796	4.69564	0.0921662
-0.0750401	5.60037	0.0983075		-0.0750401	4.6953	0.0922113
-0.0747006	5.60028	0.0985415		-0.0747006	4.69496	0.0922573
-0.0743611	5.60019	0.0987752		-0.0743611	4.69463	0.0923042
-0.0740216	5.6001	0.0990086		-0.0740216	4.69429	0.092352
-0.073682	5.60001	0.0992418		-0.073682	4.69396	0.0924007
-0.0733425	5.59992	0.0994747		-0.0733425	4.69363	0.0924503
-0.073003	5.59983	0.0997073		-0.073003	4.69329	0.0925008
-0.0726635	5.59974	0.0999396		-0.0726635	4.69296	0.0925521
-0.0723239	5.59965	0.100172		-0.0723239	4.69263	0.0926043
-0.0719844	5.59956	0.100403		-0.0719844	4.6923	0.0926574
-0.0716449	5.59947	0.100635		-0.0716449	4.69197	0.0927113
-0.0713054	5.59938	0.100866		-0.0713054	4.69164	0.0927661
-0.0709658	5.59929	0.101096		-0.0709658	4.69132	0.0928218
-0.0706263	5.5992	0.101327		-0.0706263	4.69099	0.0928783
-0.0702868	5.59911	0.101556		-0.0702868	4.69066	0.0929356
-0.0699473	5.59903	0.101786		-0.0699473	4.69034	0.0929938
-0.0696077	5.59894	0.102015		-0.0696077	4.69001	0.0930528
-0.0692682	5.59886	0.102244		-0.0692682	4.68969	0.0931127
-0.0689287	5.59877	0.102472		-0.0689287	4.68936	0.0931734
-0.0685892	5.59869	0.1027		-0.0685892	4.68904	0.0932349
-0.0682497	5.5986	0.102928		-0.0682497	4.68872	0.0932972
-0.0679101	5.59852	0.103155		-0.0679101	4.6884	0.0933603
-0.0675706	5.59843	0.103381		-0.0675706	4.68808	0.0934243
-0.0672311	5.59835	0.103607		-0.0672311	4.68776	0.093489
-0.0668916	5.59827	0.103833		-0.0668916	4.68744	0.0935545
-0.066552	5.59819	0.104058		-0.066552	4.68712	0.0936209
-0.0662125	5.59811	0.104283		-0.0662125	4.6868	0.0936879
-0.065873	5.59803	0.104507		-0.065873	4.68649	0.0937558
-0.0655335	5.59795	0.10473		-0.0655335	4.68617	0.0938245
-0.0651939	5.59787	0.104954		-0.0651939	4.68585	0.0938939
-0.0648544	5.59779	0.105176		-0.0648544	4.68554	0.093964
-0.0645149	5.59771	0.105398		-0.0645149	4.68523	0.0940349
-0.0641754	5.59763	0.10562		-0.0641754	4.68491	0.0941066
-0.0638358	5.59756	0.10584		-0.0638358	4.6846	0.094179
-0.0634963	5.59748	0.106061		-0.0634963	4.68429	0.0942521
-0.0631568	5.59741	0.10628		-0.0631568	4.68398	0.0943259
-0.0628173	5.59733	0.1065		-0.0628173	4.68367	0.0944005
-0.0624778	5.59726	0.106718		-0.0624778	4.68336	0.0944758
-0.0621382	5.59719	0.106936		-0.0621382	4.68305	0.0945517
-0.0617987	5.59712	0.107153		-0.0617987	4.68274	0.0946284
-0.0614592	5.59704	0.10737		-0.0614592	4.68243	0.0947057
-0.0611197	5.59697	0.107586		-0.0611197	4.68213	0.0947838
-0.0607801	5.5969	0.107801		-0.0607801	4.68182	0.0948625
-0.0604406	5.59684	0.108016		-0.0604406	4.68151	0.0949418
-0.0601011	5.59677	0.108229		-0.0601011	4.68121	0.0950219
-0.0597616	5.5967	0.108443		-0.0597616	4.6809	0.0951025
-0.059422	5.59663	0.108655		-0.059422	4.6806	0.0951838
-0.0590825	5.59657	0.108867		-0.0590825	4.6803	0.0952658
-0.058743	5.59651	0.109078		-0.058743	4.68	0.0953484
-0.0584035	5.59644	0.109289		-0.0584035	4.67969	0.0954315
-0.0580639	5.59638	0.109498		-0.0580639	4.67939	0.0955153
-0.0577244	5.59632	0.109707		-0.0577244	4.67909	0.0955997
-0.0573849	5.59626	0.109915		-0.0573849	4.67879	0.0956847
-0.0570454	5.5962	0.110123		-0.0570454	4.6785	0.0957703
-0.0567059	5.59614	0.110329		-0.0567059	4.6782	0.0958564
-0.0563663	5.59608	0.110535		-0.0563663	4.6779	0.0959431
-0.0560268	5.59602	0.11074		-0.0560268	4.6776	0.0960304
-0.0556873	5.59597	0.110945		-0.0556873	4.67731	0.0961182
-0.0553478	5.59591	0.111148		-0.0553478	4.67701	0.0962066
-0.0550082	5.59586	0.111351		-0.0550082	4.67672	0.0962954
-0.0546687	5.59581	0.111552		-0.0546687	4.67642	0.0963849
-0.0543292	5.59576	0.111753		-0.0543292	4.67613	0.0964748
-0.0539897	5.59571	0.111954		-0.0539897	4.67584	0.0965652
-0.0536501	5.59566	0.112153		-0.0536501	4.67554	0.0966561
-0.0533106	5.59561	0.112351		-0.0533106	4.67525	0.0967475
-0.0529711	5.59556	0.112549		-0.0529711	4.67496	0.0968394
-0.0526316	5.59551	0.112746		-0.0526316	4.67467	0.0969317
-0.052292	5.59547	0.112942		-0.052292	4.67438	0.0970245
-0.0519525	5.59543	0.113137		-0.0519525	4.67409	0.0971177
-0.051613	5.59538	0.113331		-0.051613	4.6738	0.0972114
-0.0512735	5.59534	0.113524		-0.0512735	4.67352	0.0973055
-0.050934	5.5953	0.113716		-0.050934	4.67323	0.0974
-0.0505944	5.59526	0.113908		-0.0505944	4.67294	0.097495
-0.0502549	5.59523	0.114098		-0.0502549	4.67266	0.0975903
-0.0499154	5.59519	0.114288		-0.0499154	4.67237	0.097686
-0.0495759	5.59515	0.114477		-0.0495759	4.67209	0.0977821
-0.0492363	5.59512	0.114665		-0.0492363	4.6718	0.0978785
-0.0488968	5.59509	0.114851		-0.0488968	4.67152	0.0979753
-0.0485573	5.59505	0.115037		-0.0485573	4.67124	0.0980725
-0.0482178	5.59502	0.115222		-0.0482178	4.67096	0.09817
-0.0478782	5.595	0.115407		-0.0478782	4.67068	0.0982678
-0.0475387	5.59497	0.11559		-0.0475387	4.67039	0.0983659
-0.0471992	5.59494	0.115772		-0.0471992	4.67011	0.0984644
-0.0468597	5.59492	0.115953		-0.0468597	4.66984	0.0985631
-0.0465201	5.59489	0.116133		-0.0465201	4.66956	0.0986621
-0.0461806	5.59487	0.116313		-0.0461806	4.66928	0.0987614
-0.0458411	5.59485	0.116491		-0.0458411	4.669	0.0988609
-0.0455016	5.59483	0.116669		-0.0455016	4.66872	0.0989607
-0.0451621	5.59481	0.116845		-0.0451621	4.66845	0.0990608
-0.0448225	5.5948	0.117021		-0.0448225	4.66817	0.099161
-0.044483	5.59478	0.117195		-0.044483	4.6679	0.0992615
-0.0441435	5.59477	0.117369		-0.0441435	4.66762	0.0993622
-0.043804	5.59475	0.117542		-0.043804	4.66735	0.0994631
-0.0434644	5.59474	0.117713		-0.0434644	4.66707	0.0995642
-0.0431249	5.59473	0.117884		-0.0431249	4.6668	0.0996654
-0.0427854	5.59473	0.118054		-0.0427854	4.66653	0.0997669
-0.0424459	5.59472	0.118223		-0.0424459	4.66626	0.0998684
-0.0421063	5.59472	0.118391		-0.0421063	4.66599	0.0999701
-0.0417668	5.59471	0.118558		-0.0417668	4.66572	0.100072
-0.0414273	5.59471	0.118724		-0.0414273	4.66545	0.100174
-0.0410878	5.59471	0.118889		-0.0410878	4.66518	0.100276
-0.0407483	5.59471	0.119053		-0.0407483	4.66491	0.100378
-0.0404087	5.59472	0.119216		-0.0404087	4.66464	0.10048
-0.0400692	5.59472	0.119378		-0.0400692	4.66437	0.100583
-0.0397297	5.59473	0.119539		-0.0397297	4.66411	0.100685
-0.0393902	5.59473	0.1197		-0.0393902	4.66384	0.100788
-0.0390506	5.59474	0.119859		-0.0390506	4.66357	0.10089
-0.0387111	5.59476	0.120018		-0.0387111	4.66331	0.100993
-0.0383716	5.59477	0.120175		-0.0383716	4.66304	0.101095
-0.0380321	5.59478	0.120332		-0.0380321	4.66278	0.101198
-0.0376925	5.5948	0.120488		-0.0376925	4.66252	0.1013
-0.037353	5.59482	0.120643		-0.037353	4.66225	0.101403
-0.0370135	5.59484	0.120797		-0.0370135	4.66199	0.101505
-0.036674	5.59486	0.12095		-0.036674	4.66173	0.101607
-0.0363344	5.59488	0.121102		-0.0363344	4.66147	0.10171
-0.0359949	5.59491	0.121253		-0.0359949	4.66121	0.101812
-0.0356554	5.59493	0.121404		-0.0356554	4.66095	0.101914
-0.0353159	5.59496	0.121554		-0.0353159	4.66069	0.102016
-0.0349764	5.59499	0.121703		-0.0349764	4.66043	0.102118
-0.0346368	5.59502	0.121851		-0.0346368	4.66017	0.10222
-0.0342973	5.59506	0.121998		-0.0342973	4.65991	0.102322
-0.0339578	5.59509	0.122144		-0.0339578	4.65965	0.102424
-0.0336183	5.59513	0.12229		-0.0336183	4.6594	0.102525
-0.0332787	5.59517	0.122435		-0.0332787	4.65914	0.102627
-0.0329392	5.59521	0.122579		-0.0329392	4.65888	0.102728
-0.0325997	5.59526	0.122722		-0.0325997	4.65863	0.102829
-0.0322602	5.5953	0.122865		-0.0322602	4.65837	0.10293
-0.0319206	5.59535	0.123007		-0.0319206	4.65812	0.10303
-0.0315811	5.5954	0.123148		-0.0315811	4.65787	0.103131
-0.0312416	5.59545	0.123289		-0.0312416	4.65761	0.103231
[truncated: 5,096 more rows]

## Sheet: Panel D
Active				Passive
F	PS	STD		F	PS	STD
-0.70927	5.47877	0.30661		-0.70927	3.81667	0.325953
-0.70893	5.47761	0.306424		-0.70893	3.81591	0.326003
-0.708591	5.47645	0.306239		-0.708591	3.81514	0.326054
-0.708251	5.4753	0.306056		-0.708251	3.81438	0.326105
-0.707912	5.47414	0.305873		-0.707912	3.81361	0.326156
-0.707572	5.47299	0.305691		-0.707572	3.81285	0.326208
-0.707233	5.47184	0.30551		-0.707233	3.81209	0.32626
-0.706893	5.47069	0.305331		-0.706893	3.81133	0.326312
-0.706554	5.46954	0.305152		-0.706554	3.81056	0.326365
-0.706214	5.46839	0.304975		-0.706214	3.80981	0.326417
-0.705875	5.46725	0.304798		-0.705875	3.80905	0.32647
-0.705535	5.46611	0.304622		-0.705535	3.80829	0.326524
-0.705196	5.46497	0.304448		-0.705196	3.80753	0.326577
-0.704856	5.46383	0.304274		-0.704856	3.80678	0.326631
-0.704517	5.4627	0.304102		-0.704517	3.80602	0.326685
-0.704177	5.46157	0.30393		-0.704177	3.80527	0.326739
-0.703838	5.46044	0.30376		-0.703838	3.80452	0.326793
-0.703498	5.45931	0.30359		-0.703498	3.80377	0.326848
-0.703159	5.45818	0.303421		-0.703159	3.80302	0.326902
-0.702819	5.45705	0.303254		-0.702819	3.80227	0.326957
-0.702479	5.45593	0.303087		-0.702479	3.80152	0.327012
-0.70214	5.45481	0.302921		-0.70214	3.80077	0.327068
-0.7018	5.45369	0.302757		-0.7018	3.80003	0.327123
-0.701461	5.45257	0.302593		-0.701461	3.79928	0.327179
-0.701121	5.45146	0.30243		-0.701121	3.79854	0.327235
-0.700782	5.45035	0.302268		-0.700782	3.79779	0.327291
-0.700442	5.44924	0.302108		-0.700442	3.79705	0.327347
-0.700103	5.44813	0.301948		-0.700103	3.79631	0.327404
-0.699763	5.44702	0.301789		-0.699763	3.79557	0.32746
-0.699424	5.44591	0.301631		-0.699424	3.79483	0.327517
-0.699084	5.44481	0.301474		-0.699084	3.79409	0.327574
-0.698745	5.44371	0.301317		-0.698745	3.79335	0.32763
-0.698405	5.44261	0.301162		-0.698405	3.79262	0.327688
-0.698066	5.44151	0.301008		-0.698066	3.79188	0.327745
-0.697726	5.44042	0.300854		-0.697726	3.79115	0.327802
-0.697387	5.43933	0.300702		-0.697387	3.79041	0.32786
-0.697047	5.43823	0.30055		-0.697047	3.78968	0.327917
-0.696708	5.43714	0.3004		-0.696708	3.78895	0.327975
-0.696368	5.43606	0.30025		-0.696368	3.78822	0.328033
-0.696029	5.43497	0.300101		-0.696029	3.78749	0.328091
-0.695689	5.43389	0.299953		-0.695689	3.78676	0.328149
-0.695349	5.43281	0.299806		-0.695349	3.78603	0.328207
-0.69501	5.43173	0.29966		-0.69501	3.7853	0.328265
-0.69467	5.43065	0.299515		-0.69467	3.78458	0.328323
-0.694331	5.42957	0.29937		-0.694331	3.78385	0.328381
-0.693991	5.4285	0.299227		-0.693991	3.78313	0.32844
-0.693652	5.42743	0.299084		-0.693652	3.78241	0.328498
-0.693312	5.42636	0.298942		-0.693312	3.78168	0.328557
-0.692973	5.42529	0.298801		-0.692973	3.78096	0.328615
-0.692633	5.42423	0.298661		-0.692633	3.78024	0.328674
-0.692294	5.42316	0.298522		-0.692294	3.77952	0.328733
-0.691954	5.4221	0.298384		-0.691954	3.7788	0.328792
-0.691615	5.42104	0.298246		-0.691615	3.77809	0.32885
-0.691275	5.41998	0.29811		-0.691275	3.77737	0.328909
-0.690936	5.41893	0.297974		-0.690936	3.77665	0.328968
-0.690596	5.41787	0.297839		-0.690596	3.77594	0.329027
-0.690257	5.41682	0.297705		-0.690257	3.77523	0.329086
-0.689917	5.41577	0.297572		-0.689917	3.77451	0.329145
-0.689578	5.41472	0.297439		-0.689578	3.7738	0.329204
-0.689238	5.41367	0.297308		-0.689238	3.77309	0.329263
-0.688899	5.41263	0.297177		-0.688899	3.77238	0.329322
-0.688559	5.41159	0.297047		-0.688559	3.77167	0.329381
-0.68822	5.41055	0.296918		-0.68822	3.77096	0.32944
-0.68788	5.40951	0.296789		-0.68788	3.77026	0.329499
-0.68754	5.40847	0.296662		-0.68754	3.76955	0.329558
-0.687201	5.40744	0.296535		-0.687201	3.76884	0.329617
-0.686861	5.4064	0.296409		-0.686861	3.76814	0.329676
-0.686522	5.40537	0.296284		-0.686522	3.76744	0.329735
-0.686182	5.40434	0.29616		-0.686182	3.76673	0.329794
-0.685843	5.40331	0.296036		-0.685843	3.76603	0.329853
-0.685503	5.40229	0.295913		-0.685503	3.76533	0.329912
-0.685164	5.40126	0.295791		-0.685164	3.76463	0.329971
-0.684824	5.40024	0.29567		-0.684824	3.76393	0.33003
-0.684485	5.39922	0.295549		-0.684485	3.76324	0.330088
-0.684145	5.39821	0.29543		-0.684145	3.76254	0.330147
-0.683806	5.39719	0.295311		-0.683806	3.76184	0.330206
-0.683466	5.39618	0.295192		-0.683466	3.76115	0.330264
-0.683127	5.39516	0.295075		-0.683127	3.76045	0.330323
-0.682787	5.39415	0.294958		-0.682787	3.75976	0.330382
-0.682448	5.39314	0.294842		-0.682448	3.75907	0.33044
-0.682108	5.39214	0.294727		-0.682108	3.75838	0.330499
-0.681769	5.39113	0.294613		-0.681769	3.75769	0.330557
-0.681429	5.39013	0.294499		-0.681429	3.757	0.330615
-0.68109	5.38913	0.294386		-0.68109	3.75631	0.330673
-0.68075	5.38813	0.294274		-0.68075	3.75562	0.330731
-0.68041	5.38713	0.294162		-0.68041	3.75493	0.33079
-0.680071	5.38614	0.294051		-0.680071	3.75425	0.330848
-0.679731	5.38514	0.293941		-0.679731	3.75356	0.330905
-0.679392	5.38415	0.293832		-0.679392	3.75288	0.330963
-0.679052	5.38316	0.293723		-0.679052	3.7522	0.331021
-0.678713	5.38217	0.293615		-0.678713	3.75151	0.331078
-0.678373	5.38119	0.293508		-0.678373	3.75083	0.331136
-0.678034	5.3802	0.293402		-0.678034	3.75015	0.331193
-0.677694	5.37922	0.293296		-0.677694	3.74947	0.331251
-0.677355	5.37824	0.293191		-0.677355	3.74879	0.331308
-0.677015	5.37726	0.293086		-0.677015	3.74812	0.331365
-0.676676	5.37629	0.292982		-0.676676	3.74744	0.331422
-0.676336	5.37531	0.292879		-0.676336	3.74676	0.331479
-0.675997	5.37434	0.292777		-0.675997	3.74609	0.331535
-0.675657	5.37337	0.292675		-0.675657	3.74541	0.331592
-0.675318	5.3724	0.292574		-0.675318	3.74474	0.331648
-0.674978	5.37143	0.292474		-0.674978	3.74407	0.331705
-0.674639	5.37046	0.292374		-0.674639	3.7434	0.331761
-0.674299	5.3695	0.292275		-0.674299	3.74273	0.331817
-0.67396	5.36854	0.292176		-0.67396	3.74206	0.331873
-0.67362	5.36758	0.292078		-0.67362	3.74139	0.331929
-0.67328	5.36662	0.291981		-0.67328	3.74072	0.331984
-0.672941	5.36566	0.291885		-0.672941	3.74005	0.33204
-0.672601	5.36471	0.291789		-0.672601	3.73939	0.332095
-0.672262	5.36375	0.291694		-0.672262	3.73872	0.33215
-0.671922	5.3628	0.291599		-0.671922	3.73806	0.332205
-0.671583	5.36185	0.291505		-0.671583	3.73739	0.33226
-0.671243	5.3609	0.291412		-0.671243	3.73673	0.332315
-0.670904	5.35996	0.291319		-0.670904	3.73607	0.332369
-0.670564	5.35902	0.291227		-0.670564	3.73541	0.332424
-0.670225	5.35807	0.291136		-0.670225	3.73475	0.332478
-0.669885	5.35713	0.291045		-0.669885	3.73409	0.332532
-0.669546	5.35619	0.290955		-0.669546	3.73343	0.332586
-0.669206	5.35526	0.290865		-0.669206	3.73277	0.332639
-0.668867	5.35432	0.290776		-0.668867	3.73212	0.332693
-0.668527	5.35339	0.290687		-0.668527	3.73146	0.332746
-0.668188	5.35246	0.2906		-0.668188	3.73081	0.332799
-0.667848	5.35153	0.290512		-0.667848	3.73015	0.332852
-0.667509	5.3506	0.290426		-0.667509	3.7295	0.332905
-0.667169	5.34967	0.29034		-0.667169	3.72885	0.332957
-0.66683	5.34875	0.290254		-0.66683	3.7282	0.33301
-0.66649	5.34783	0.290169		-0.66649	3.72755	0.333062
-0.66615	5.34691	0.290085		-0.66615	3.7269	0.333114
-0.665811	5.34599	0.290001		-0.665811	3.72625	0.333165
-0.665471	5.34507	0.289918		-0.665471	3.7256	0.333217
-0.665132	5.34416	0.289835		-0.665132	3.72495	0.333268
-0.664792	5.34324	0.289753		-0.664792	3.72431	0.333319
-0.664453	5.34233	0.289672		-0.664453	3.72366	0.33337
-0.664113	5.34142	0.289591		-0.664113	3.72302	0.333421
-0.663774	5.34051	0.28951		-0.663774	3.72237	0.333471
-0.663434	5.33961	0.28943		-0.663434	3.72173	0.333522
-0.663095	5.3387	0.289351		-0.663095	3.72109	0.333572
-0.662755	5.3378	0.289272		-0.662755	3.72045	0.333621
-0.662416	5.3369	0.289194		-0.662416	3.71981	0.333671
-0.662076	5.336	0.289116		-0.662076	3.71917	0.33372
-0.661737	5.3351	0.289039		-0.661737	3.71853	0.333769
-0.661397	5.3342	0.288962		-0.661397	3.71789	0.333818
-0.661058	5.33331	0.288886		-0.661058	3.71726	0.333867
-0.660718	5.33242	0.28881		-0.660718	3.71662	0.333915
-0.660379	5.33153	0.288735		-0.660379	3.71599	0.333964
-0.660039	5.33064	0.288661		-0.660039	3.71535	0.334011
-0.6597	5.32975	0.288587		-0.6597	3.71472	0.334059
-0.65936	5.32886	0.288513		-0.65936	3.71409	0.334107
-0.65902	5.32798	0.28844		-0.65902	3.71346	0.334154
-0.658681	5.3271	0.288367		-0.658681	3.71283	0.334201
-0.658341	5.32622	0.288295		-0.658341	3.7122	0.334248
-0.658002	5.32534	0.288224		-0.658002	3.71157	0.334294
-0.657662	5.32446	0.288153		-0.657662	3.71094	0.33434
-0.657323	5.32359	0.288082		-0.657323	3.71031	0.334386
-0.656983	5.32271	0.288012		-0.656983	3.70969	0.334432
-0.656644	5.32184	0.287942		-0.656644	3.70906	0.334477
-0.656304	5.32097	0.287873		-0.656304	3.70843	0.334522
-0.655965	5.3201	0.287804		-0.655965	3.70781	0.334567
-0.655625	5.31924	0.287736		-0.655625	3.70719	0.334612
-0.655286	5.31837	0.287668		-0.655286	3.70657	0.334656
-0.654946	5.31751	0.287601		-0.654946	3.70594	0.3347
-0.654607	5.31665	0.287534		-0.654607	3.70532	0.334744
-0.654267	5.31579	0.287468		-0.654267	3.7047	0.334788
-0.653928	5.31493	0.287402		-0.653928	3.70408	0.334831
-0.653588	5.31408	0.287336		-0.653588	3.70347	0.334874
-0.653249	5.31322	0.287271		-0.653249	3.70285	0.334917
-0.652909	5.31237	0.287207		-0.652909	3.70223	0.334959
-0.65257	5.31152	0.287143		-0.65257	3.70162	0.335002
-0.65223	5.31067	0.287079		-0.65223	3.701	0.335043
-0.65189	5.30982	0.287016		-0.65189	3.70039	0.335085
-0.651551	5.30897	0.286953		-0.651551	3.69978	0.335126
-0.651211	5.30813	0.28689		-0.651211	3.69916	0.335168
-0.650872	5.30729	0.286828		-0.650872	3.69855	0.335208
-0.650532	5.30645	0.286767		-0.650532	3.69794	0.335249
-0.650193	5.30561	0.286706		-0.650193	3.69733	0.335289
-0.649853	5.30477	0.286645		-0.649853	3.69672	0.335329
-0.649514	5.30393	0.286585		-0.649514	3.69611	0.335368
-0.649174	5.3031	0.286525		-0.649174	3.69551	0.335408
-0.648835	5.30227	0.286465		-0.648835	3.6949	0.335447
-0.648495	5.30144	0.286406		-0.648495	3.69429	0.335485
-0.648156	5.30061	0.286347		-0.648156	3.69369	0.335524
-0.647816	5.29978	0.286289		-0.647816	3.69308	0.335562
-0.647477	5.29895	0.286231		-0.647477	3.69248	0.3356
-0.647137	5.29813	0.286174		-0.647137	3.69188	0.335637
-0.646798	5.29731	0.286117		-0.646798	3.69128	0.335675
-0.646458	5.29649	0.28606		-0.646458	3.69068	0.335711
-0.646119	5.29567	0.286003		-0.646119	3.69008	0.335748
-0.645779	5.29485	0.285948		-0.645779	3.68948	0.335784
-0.64544	5.29403	0.285892		-0.64544	3.68888	0.33582
-0.6451	5.29322	0.285837		-0.6451	3.68828	0.335856
-0.644761	5.29241	0.285782		-0.644761	3.68768	0.335891
-0.644421	5.29159	0.285727		-0.644421	3.68709	0.335926
-0.644081	5.29079	0.285673		-0.644081	3.68649	0.335961
-0.643742	5.28998	0.28562		-0.643742	3.6859	0.335996
-0.643402	5.28917	0.285566		-0.643402	3.6853	0.33603
-0.643063	5.28837	0.285513		-0.643063	3.68471	0.336063
-0.642723	5.28756	0.285461		-0.642723	3.68412	0.336097
-0.642384	5.28676	0.285408		-0.642384	3.68353	0.33613
-0.642044	5.28596	0.285356		-0.642044	3.68294	0.336163
-0.641705	5.28517	0.285305		-0.641705	3.68235	0.336195
-0.641365	5.28437	0.285253		-0.641365	3.68176	0.336228
-0.641026	5.28357	0.285202		-0.641026	3.68117	0.336259
-0.640686	5.28278	0.285152		-0.640686	3.68058	0.336291
-0.640347	5.28199	0.285102		-0.640347	3.68	0.336322
-0.640007	5.2812	0.285052		-0.640007	3.67941	0.336353
-0.639668	5.28041	0.285002		-0.639668	3.67882	0.336384
-0.639328	5.27963	0.284953		-0.639328	3.67824	0.336414
-0.638989	5.27884	0.284904		-0.638989	3.67766	0.336444
-0.638649	5.27806	0.284855		-0.638649	3.67707	0.336473
-0.63831	5.27728	0.284807		-0.63831	3.67649	0.336502
-0.63797	5.2765	0.284759		-0.63797	3.67591	0.336531
-0.637631	5.27572	0.284711		-0.637631	3.67533	0.33656
-0.637291	5.27494	0.284664		-0.637291	3.67475	0.336588
-0.636951	5.27417	0.284617		-0.636951	3.67417	0.336616
-0.636612	5.27339	0.28457		-0.636612	3.67359	0.336643
-0.636272	5.27262	0.284523		-0.636272	3.67302	0.336671
-0.635933	5.27185	0.284477		-0.635933	3.67244	0.336698
-0.635593	5.27108	0.284431		-0.635593	3.67186	0.336724
-0.635254	5.27031	0.284386		-0.635254	3.67129	0.33675
-0.634914	5.26955	0.284341		-0.634914	3.67072	0.336776
-0.634575	5.26878	0.284296		-0.634575	3.67014	0.336802
-0.634235	5.26802	0.284251		-0.634235	3.66957	0.336827
-0.633896	5.26726	0.284206		-0.633896	3.669	0.336852
-0.633556	5.2665	0.284162		-0.633556	3.66843	0.336876
-0.633217	5.26574	0.284118		-0.633217	3.66786	0.3369
-0.632877	5.26499	0.284075		-0.632877	3.66729	0.336924
-0.632538	5.26423	0.284032		-0.632538	3.66672	0.336947
-0.632198	5.26348	0.283989		-0.632198	3.66615	0.336971
-0.631859	5.26273	0.283946		-0.631859	3.66558	0.336993
-0.631519	5.26198	0.283903		-0.631519	3.66502	0.337016
-0.63118	5.26123	0.283861		-0.63118	3.66445	0.337038
-0.63084	5.26048	0.283819		-0.63084	3.66389	0.337059
-0.630501	5.25974	0.283777		-0.630501	3.66332	0.337081
-0.630161	5.25899	0.283736		-0.630161	3.66276	0.337102
-0.629821	5.25825	0.283695		-0.629821	3.6622	0.337122
-0.629482	5.25751	0.283654		-0.629482	3.66163	0.337143
-0.629142	5.25677	0.283613		-0.629142	3.66107	0.337163
-0.628803	5.25604	0.283572		-0.628803	3.66051	0.337182
-0.628463	5.2553	0.283532		-0.628463	3.65995	0.337202
-0.628124	5.25457	0.283492		-0.628124	3.65939	0.33722
-0.627784	5.25383	0.283452		-0.627784	3.65883	0.337239
-0.627445	5.2531	0.283413		-0.627445	3.65828	0.337257
-0.627105	5.25237	0.283374		-0.627105	3.65772	0.337275
-0.626766	5.25164	0.283334		-0.626766	3.65716	0.337292
-0.626426	5.25092	0.283296		-0.626426	3.65661	0.33731
-0.626087	5.25019	0.283257		-0.626087	3.65605	0.337326
-0.625747	5.24947	0.283219		-0.625747	3.6555	0.337343
-0.625408	5.24875	0.28318		-0.625408	3.65495	0.337359
-0.625068	5.24803	0.283143		-0.625068	3.6544	0.337374
-0.624729	5.24731	0.283105		-0.624729	3.65384	0.33739
-0.624389	5.24659	0.283067		-0.624389	3.65329	0.337405
-0.62405	5.24587	0.28303		-0.62405	3.65274	0.337419
-0.62371	5.24516	0.282993		-0.62371	3.65219	0.337434
-0.623371	5.24445	0.282956		-0.623371	3.65164	0.337447
-0.623031	5.24374	0.282919		-0.623031	3.6511	0.337461
-0.622691	5.24303	0.282883		-0.622691	3.65055	0.337474
-0.622352	5.24232	0.282847		-0.622352	3.65	0.337487
-0.622012	5.24161	0.28281		-0.622012	3.64946	0.337499
-0.621673	5.24091	0.282775		-0.621673	3.64891	0.337511
-0.621333	5.2402	0.282739		-0.621333	3.64837	0.337523
-0.620994	5.2395	0.282703		-0.620994	3.64783	0.337534
-0.620654	5.2388	0.282668		-0.620654	3.64728	0.337545
-0.620315	5.2381	0.282633		-0.620315	3.64674	0.337556
-0.619975	5.2374	0.282598		-0.619975	3.6462	0.337566
-0.619636	5.23671	0.282563		-0.619636	3.64566	0.337576
-0.619296	5.23601	0.282529		-0.619296	3.64512	0.337586
-0.618957	5.23532	0.282494		-0.618957	3.64458	0.337595
-0.618617	5.23463	0.28246		-0.618617	3.64404	0.337604
-0.618278	5.23394	0.282426		-0.618278	3.6435	0.337612
-0.617938	5.23325	0.282392		-0.617938	3.64297	0.33762
-0.617599	5.23256	0.282358		-0.617599	3.64243	0.337628
-0.617259	5.23187	0.282325		-0.617259	3.64189	0.337635
-0.61692	5.23119	0.282291		-0.61692	3.64136	0.337642
-0.61658	5.23051	0.282258		-0.61658	3.64083	0.337649
-0.616241	5.22983	0.282225		-0.616241	3.64029	0.337655
-0.615901	5.22915	0.282192		-0.615901	3.63976	0.337661
-0.615561	5.22847	0.28216		-0.615561	3.63923	0.337666
-0.615222	5.22779	0.282127		-0.615222	3.6387	0.337671
-0.614882	5.22711	0.282095		-0.614882	3.63817	0.337676
-0.614543	5.22644	0.282062		-0.614543	3.63764	0.33768
-0.614203	5.22577	0.28203		-0.614203	3.63711	0.337685
-0.613864	5.2251	0.281998		-0.613864	3.63658	0.337688
-0.613524	5.22443	0.281966		-0.613524	3.63605	0.337691
-0.613185	5.22376	0.281935		-0.613185	3.63552	0.337694
-0.612845	5.22309	0.281903		-0.612845	3.635	0.337697
-0.612506	5.22243	0.281872		-0.612506	3.63447	0.337699
-0.612166	5.22176	0.28184		-0.612166	3.63395	0.337701
-0.611827	5.2211	0.281809		-0.611827	3.63342	0.337702
-0.611487	5.22044	0.281778		-0.611487	3.6329	0.337704
-0.611148	5.21978	0.281747		-0.611148	3.63238	0.337704
-0.610808	5.21912	0.281716		-0.610808	3.63185	0.337705
-0.610469	5.21847	0.281686		-0.610469	3.63133	0.337705
-0.610129	5.21781	0.281655		-0.610129	3.63081	0.337704
-0.60979	5.21716	0.281625		-0.60979	3.63029	0.337703
-0.60945	5.21651	0.281595		-0.60945	3.62977	0.337702
-0.609111	5.21585	0.281564		-0.609111	3.62925	0.337701
-0.608771	5.21521	0.281534		-0.608771	3.62873	0.337699
-0.608431	5.21456	0.281504		-0.608431	3.62822	0.337697
-0.608092	5.21391	0.281475		-0.608092	3.6277	0.337694
-0.607752	5.21327	0.281445		-0.607752	3.62718	0.337691
-0.607413	5.21262	0.281415		-0.607413	3.62667	0.337688
-0.607073	5.21198	0.281386		-0.607073	3.62615	0.337684
-0.606734	5.21134	0.281356		-0.606734	3.62564	0.33768
-0.606394	5.2107	0.281327		-0.606394	3.62513	0.337676
-0.606055	5.21006	0.281298		-0.606055	3.62461	0.337671
-0.605715	5.20942	0.281269		-0.605715	3.6241	0.337666
-0.605376	5.20879	0.28124		-0.605376	3.62359	0.33766
-0.605036	5.20816	0.281211		-0.605036	3.62308	0.337654
-0.604697	5.20752	0.281182		-0.604697	3.62257	0.337648
-0.604357	5.20689	0.281154		-0.604357	3.62206	0.337641
-0.604018	5.20626	0.281125		-0.604018	3.62155	0.337634
-0.603678	5.20563	0.281096		-0.603678	3.62105	0.337627
-0.603339	5.20501	0.281068		-0.603339	3.62054	0.337619
-0.602999	5.20438	0.28104		-0.602999	3.62003	0.337611
-0.60266	5.20376	0.281011		-0.60266	3.61953	0.337603
-0.60232	5.20314	0.280983		-0.60232	3.61902	0.337594
-0.601981	5.20251	0.280955		-0.601981	3.61852	0.337585
-0.601641	5.20189	0.280927		-0.601641	3.61801	0.337575
-0.601301	5.20128	0.280899		-0.601301	3.61751	0.337565
-0.600962	5.20066	0.280871		-0.600962	3.61701	0.337555
-0.600622	5.20004	0.280844		-0.600622	3.61651	0.337544
-0.600283	5.19943	0.280816		-0.600283	3.616	0.337533
-0.599943	5.19882	0.280788		-0.599943	3.6155	0.337522
-0.599604	5.1982	0.280761		-0.599604	3.615	0.33751
-0.599264	5.19759	0.280733		-0.599264	3.6145	0.337498
-0.598925	5.19699	0.280706		-0.598925	3.61401	0.337486
-0.598585	5.19638	0.280678		-0.598585	3.61351	0.337473
-0.598246	5.19577	0.280651		-0.598246	3.61301	0.33746
-0.597906	5.19517	0.280624		-0.597906	3.61251	0.337446
-0.597567	5.19456	0.280596		-0.597567	3.61202	0.337432
-0.597227	5.19396	0.280569		-0.597227	3.61152	0.337418
-0.596888	5.19336	0.280542		-0.596888	3.61103	0.337403
-0.596548	5.19276	0.280515		-0.596548	3.61053	0.337388
-0.596209	5.19216	0.280488		-0.596209	3.61004	0.337373
-0.595869	5.19157	0.280461		-0.595869	3.60955	0.337357
-0.59553	5.19097	0.280434		-0.59553	3.60906	0.337341
-0.59519	5.19038	0.280408		-0.59519	3.60857	0.337325
-0.594851	5.18979	0.280381		-0.594851	3.60807	0.337308
-0.594511	5.1892	0.280354		-0.594511	3.60758	0.337291
-0.594172	5.18861	0.280327		-0.594172	3.6071	0.337273
-0.593832	5.18802	0.280301		-0.593832	3.60661	0.337255
-0.593492	5.18743	0.280274		-0.593492	3.60612	0.337237
-0.593153	5.18684	0.280247		-0.593153	3.60563	0.337218
-0.592813	5.18626	0.280221		-0.592813	3.60514	0.3372
-0.592474	5.18568	0.280194		-0.592474	3.60466	0.33718
-0.592134	5.18509	0.280168		-0.592134	3.60417	0.337161
-0.591795	5.18451	0.280142		-0.591795	3.60369	0.337141
-0.591455	5.18393	0.280115		-0.591455	3.6032	0.33712
-0.591116	5.18336	0.280089		-0.591116	3.60272	0.337099
-0.590776	5.18278	0.280062		-0.590776	3.60224	0.337078
-0.590437	5.18221	0.280036		-0.590437	3.60175	0.337057
-0.590097	5.18163	0.28001		-0.590097	3.60127	0.337035
-0.589758	5.18106	0.279983		-0.589758	3.60079	0.337013
-0.589418	5.18049	0.279957		-0.589418	3.60031	0.33699
-0.589079	5.17992	0.279931		-0.589079	3.59983	0.336968
-0.588739	5.17935	0.279905		-0.588739	3.59935	0.336944
-0.5884	5.17878	0.279879		-0.5884	3.59887	0.336921
-0.58806	5.17822	0.279852		-0.58806	3.59839	0.336897
-0.587721	5.17765	0.279826		-0.587721	3.59792	0.336873
-0.587381	5.17709	0.2798		-0.587381	3.59744	0.336848
-0.587042	5.17653	0.279774		-0.587042	3.59696	0.336823
-0.586702	5.17596	0.279748		-0.586702	3.59649	0.336798
-0.586362	5.1754	0.279722		-0.586362	3.59601	0.336772
-0.586023	5.17485	0.279696		-0.586023	3.59554	0.336746
-0.585683	5.17429	0.27967		-0.585683	3.59507	0.33672
-0.585344	5.17373	0.279643		-0.585344	3.59459	0.336693
-0.585004	5.17318	0.279617		-0.585004	3.59412	0.336666
-0.584665	5.17263	0.279591		-0.584665	3.59365	0.336639
-0.584325	5.17207	0.279565		-0.584325	3.59318	0.336611
-0.583986	5.17152	0.279539		-0.583986	3.59271	0.336583
-0.583646	5.17097	0.279513		-0.583646	3.59224	0.336555
-0.583307	5.17043	0.279487		-0.583307	3.59177	0.336526
-0.582967	5.16988	0.279461		-0.582967	3.5913	0.336497
-0.582628	5.16933	0.279435		-0.582628	3.59083	0.336467
-0.582288	5.16879	0.279409		-0.582288	3.59036	0.336437
-0.581949	5.16825	0.279383		-0.581949	3.5899	0.336407
-0.581609	5.16771	0.279357		-0.581609	3.58943	0.336377
-0.58127	5.16717	0.27933		-0.58127	3.58896	0.336346
-0.58093	5.16663	0.279304		-0.58093	3.5885	0.336315
-0.580591	5.16609	0.279278		-0.580591	3.58803	0.336283
-0.580251	5.16555	0.279252		-0.580251	3.58757	0.336252
-0.579912	5.16502	0.279226		-0.579912	3.58711	0.336219
-0.579572	5.16448	0.2792		-0.579572	3.58664	0.336187
-0.579232	5.16395	0.279174		-0.579232	3.58618	0.336154
-0.578893	5.16342	0.279147		-0.578893	3.58572	0.336121
-0.578553	5.16289	0.279121		-0.578553	3.58526	0.336087
-0.578214	5.16236	0.279095		-0.578214	3.5848	0.336054
-0.577874	5.16183	0.279069		-0.577874	3.58434	0.336019
-0.577535	5.1613	0.279042		-0.577535	3.58388	0.335985
-0.577195	5.16078	0.279016		-0.577195	3.58342	0.33595
-0.576856	5.16026	0.27899		-0.576856	3.58296	0.335915
-0.576516	5.15973	0.278963		-0.576516	3.58251	0.335879
-0.576177	5.15921	0.278937		-0.576177	3.58205	0.335844
-0.575837	5.15869	0.278911		-0.575837	3.58159	0.335807
-0.575498	5.15817	0.278884		-0.575498	3.58114	0.335771
-0.575158	5.15765	0.278858		-0.575158	3.58068	0.335734
-0.574819	5.15714	0.278831		-0.574819	3.58023	0.335697
-0.574479	5.15662	0.278805		-0.574479	3.57977	0.335659
-0.57414	5.15611	0.278778		-0.57414	3.57932	0.335622
-0.5738	5.15559	0.278752		-0.5738	3.57887	0.335584
-0.573461	5.15508	0.278725		-0.573461	3.57841	0.335545
-0.573121	5.15457	0.278698		-0.573121	3.57796	0.335506
-0.572782	5.15406	0.278672		-0.572782	3.57751	0.335467
-0.572442	5.15355	0.278645		-0.572442	3.57706	0.335428
-0.572102	5.15305	0.278618		-0.572102	3.57661	0.335388
-0.571763	5.15254	0.278591		-0.571763	3.57616	0.335348
-0.571423	5.15204	0.278565		-0.571423	3.57571	0.335308
-0.571084	5.15153	0.278538		-0.571084	3.57527	0.335267
-0.570744	5.15103	0.278511		-0.570744	3.57482	0.335226
-0.570405	5.15053	0.278484		-0.570405	3.57437	0.335185
-0.570065	5.15003	0.278457		-0.570065	3.57392	0.335143
-0.569726	5.14953	0.27843		-0.569726	3.57348	0.335101
-0.569386	5.14903	0.278403		-0.569386	3.57303	0.335059
-0.569047	5.14854	0.278375		-0.569047	3.57259	0.335016
-0.568707	5.14804	0.278348		-0.568707	3.57214	0.334973
-0.568368	5.14755	0.278321		-0.568368	3.5717	0.33493
-0.568028	5.14705	0.278294		-0.568028	3.57126	0.334886
-0.567689	5.14656	0.278266		-0.567689	3.57082	0.334843
-0.567349	5.14607	0.278239		-0.567349	3.57037	0.334798
-0.56701	5.14558	0.278211		-0.56701	3.56993	0.334754
-0.56667	5.1451	0.278184		-0.56667	3.56949	0.334709
-0.566331	5.14461	0.278156		-0.566331	3.56905	0.334664
-0.565991	5.14412	0.278129		-0.565991	3.56861	0.334619
-0.565652	5.14364	0.278101		-0.565652	3.56817	0.334573
-0.565312	5.14316	0.278073		-0.565312	3.56773	0.334527
-0.564972	5.14267	0.278045		-0.564972	3.5673	0.334481
-0.564633	5.14219	0.278018		-0.564633	3.56686	0.334434
-0.564293	5.14171	0.27799		-0.564293	3.56642	0.334387
-0.563954	5.14123	0.277962		-0.563954	3.56598	0.33434
-0.563614	5.14076	0.277934		-0.563614	3.56555	0.334292
-0.563275	5.14028	0.277906		-0.563275	3.56511	0.334244
-0.562935	5.1398	0.277877		-0.562935	3.56468	0.334196
-0.562596	5.13933	0.277849		-0.562596	3.56424	0.334148
-0.562256	5.13886	0.277821		-0.562256	3.56381	0.334099
-0.561917	5.13839	0.277793		-0.561917	3.56338	0.33405
-0.561577	5.13792	0.277764		-0.561577	3.56294	0.334001
-0.561238	5.13745	0.277736		-0.561238	3.56251	0.333951
-0.560898	5.13698	0.277707		-0.560898	3.56208	0.333901
-0.560559	5.13651	0.277678		-0.560559	3.56165	0.333851
-0.560219	5.13604	0.27765		-0.560219	3.56122	0.3338
-0.55988	5.13558	0.277621		-0.55988	3.56079	0.33375
-0.55954	5.13512	0.277592		-0.55954	3.56036	0.333698
-0.559201	5.13465	0.277563		-0.559201	3.55993	0.333647
-0.558861	5.13419	0.277534		-0.558861	3.5595	0.333595
-0.558522	5.13373	0.277505		-0.558522	3.55908	0.333543
-0.558182	5.13327	0.277476		-0.558182	3.55865	0.333491
-0.557842	5.13281	0.277447		-0.557842	3.55822	0.333439
-0.557503	5.13236	0.277418		-0.557503	3.5578	0.333386
-0.557163	5.1319	0.277388		-0.557163	3.55737	0.333333
-0.556824	5.13144	0.277359		-0.556824	3.55694	0.333279
-0.556484	5.13099	0.277329		-0.556484	3.55652	0.333226
-0.556145	5.13054	0.2773		-0.556145	3.5561	0.333172
-0.555805	5.13009	0.27727		-0.555805	3.55567	0.333117
-0.555466	5.12964	0.27724		-0.555466	3.55525	0.333063
-0.555126	5.12919	0.27721		-0.555126	3.55483	0.333008
-0.554787	5.12874	0.27718		-0.554787	3.5544	0.332953
-0.554447	5.12829	0.27715		-0.554447	3.55398	0.332897
-0.554108	5.12785	0.27712		-0.554108	3.55356	0.332842
-0.553768	5.1274	0.27709		-0.553768	3.55314	0.332786
-0.553429	5.12696	0.27706		-0.553429	3.55272	0.33273
-0.553089	5.12651	0.27703		-0.553089	3.5523	0.332673
-0.55275	5.12607	0.276999		-0.55275	3.55188	0.332616
-0.55241	5.12563	0.276969		-0.55241	3.55147	0.332559
-0.552071	5.12519	0.276938		-0.552071	3.55105	0.332502
-0.551731	5.12475	0.276907		-0.551731	3.55063	0.332445
-0.551392	5.12432	0.276877		-0.551392	3.55021	0.332387
-0.551052	5.12388	0.276846		-0.551052	3.5498	0.332329
-0.550713	5.12345	0.276815		-0.550713	3.54938	0.33227
-0.550373	5.12301	0.276784		-0.550373	3.54897	0.332212
-0.550033	5.12258	0.276753		-0.550033	3.54855	0.332153
-0.549694	5.12215	0.276722		-0.549694	3.54814	0.332094
-0.549354	5.12172	0.27669		-0.549354	3.54772	0.332034
-0.549015	5.12129	0.276659		-0.549015	3.54731	0.331974
-0.548675	5.12086	0.276627		-0.548675	3.5469	0.331914
-0.548336	5.12043	0.276596		-0.548336	3.54648	0.331854
-0.547996	5.12	0.276564		-0.547996	3.54607	0.331794
-0.547657	5.11958	0.276532		-0.547657	3.54566	0.331733
-0.547317	5.11915	0.2765		-0.547317	3.54525	0.331672
-0.546978	5.11873	0.276469		-0.546978	3.54484	0.331611
-0.546638	5.11831	0.276436		-0.546638	3.54443	0.331549
-0.546299	5.11789	0.276404		-0.546299	3.54402	0.331487
-0.545959	5.11747	0.276372		-0.545959	3.54361	0.331425
-0.54562	5.11705	0.27634		-0.54562	3.5432	0.331363
-0.54528	5.11663	0.276307		-0.54528	3.5428	0.331301
-0.544941	5.11621	0.276275		-0.544941	3.54239	0.331238
-0.544601	5.11579	0.276242		-0.544601	3.54198	0.331175
-0.544262	5.11538	0.276209		-0.544262	3.54158	0.331111
-0.543922	5.11497	0.276176		-0.543922	3.54117	0.331048
-0.543583	5.11455	0.276144		-0.543583	3.54076	0.330984
-0.543243	5.11414	0.276111		-0.543243	3.54036	0.33092
-0.542903	5.11373	0.276077		-0.542903	3.53995	0.330856
-0.542564	5.11332	0.276044		-0.542564	3.53955	0.330791
-0.542224	5.11291	0.276011		-0.542224	3.53915	0.330726
-0.541885	5.1125	0.275977		-0.541885	3.53874	0.330661
-0.541545	5.1121	0.275944		-0.541545	3.53834	0.330596
-0.541206	5.11169	0.27591		-0.541206	3.53794	0.330531
-0.540866	5.11129	0.275876		-0.540866	3.53754	0.330465
-0.540527	5.11088	0.275842		-0.540527	3.53714	0.330399
-0.540187	5.11048	0.275808		-0.540187	3.53674	0.330333
-0.539848	5.11008	0.275774		-0.539848	3.53634	0.330266
-0.539508	5.10968	0.27574		-0.539508	3.53594	0.3302
-0.539169	5.10928	0.275706		-0.539169	3.53554	0.330133
-0.538829	5.10888	0.275672		-0.538829	3.53514	0.330066
-0.53849	5.10848	0.275637		-0.53849	3.53474	0.329998
-0.53815	5.10808	0.275602		-0.53815	3.53434	0.329931
-0.537811	5.10769	0.275568		-0.537811	3.53395	0.329863
-0.537471	5.10729	0.275533		-0.537471	3.53355	0.329795
-0.537132	5.1069	0.275498		-0.537132	3.53315	0.329726
-0.536792	5.10651	0.275463		-0.536792	3.53276	0.329658
-0.536453	5.10611	0.275428		-0.536453	3.53236	0.329589
-0.536113	5.10572	0.275392		-0.536113	3.53197	0.32952
-0.535773	5.10533	0.275357		-0.535773	3.53157	0.329451
-0.535434	5.10494	0.275322		-0.535434	3.53118	0.329382
-0.535094	5.10456	0.275286		-0.535094	3.53078	0.329312
-0.534755	5.10417	0.27525		-0.534755	3.53039	0.329242
-0.534415	5.10378	0.275214		-0.534415	3.53	0.329172
-0.534076	5.1034	0.275178		-0.534076	3.52961	0.329102
-0.533736	5.10301	0.275142		-0.533736	3.52921	0.329031
-0.533397	5.10263	0.275106		-0.533397	3.52882	0.32896
-0.533057	5.10225	0.27507		-0.533057	3.52843	0.328889
-0.532718	5.10187	0.275034		-0.532718	3.52804	0.328818
-0.532378	5.10149	0.274997		-0.532378	3.52765	0.328747
-0.532039	5.10111	0.27496		-0.532039	3.52726	0.328675
-0.531699	5.10073	0.274924		-0.531699	3.52687	0.328603
-0.53136	5.10035	0.274887		-0.53136	3.52648	0.328531
-0.53102	5.09998	0.27485		-0.53102	3.5261	0.328459
-0.530681	5.0996	0.274813		-0.530681	3.52571	0.328387
-0.530341	5.09923	0.274776		-0.530341	3.52532	0.328314
-0.530002	5.09885	0.274738		-0.530002	3.52493	0.328241
-0.529662	5.09848	0.274701		-0.529662	3.52455	0.328168
-0.529323	5.09811	0.274663		-0.529323	3.52416	0.328095
-0.528983	5.09774	0.274626		-0.528983	3.52378	0.328021
-0.528643	5.09737	0.274588		-0.528643	3.52339	0.327948
-0.528304	5.097	0.27455		-0.528304	3.52301	0.327874
-0.527964	5.09663	0.274512		-0.527964	3.52262	0.3278
-0.527625	5.09627	0.274474		-0.527625	3.52224	0.327726
-0.527285	5.0959	0.274435		-0.527285	3.52185	0.327651
-0.526946	5.09554	0.274397		-0.526946	3.52147	0.327576
-0.526606	5.09517	0.274359		-0.526606	3.52109	0.327502
-0.526267	5.09481	0.27432		-0.526267	3.52071	0.327426
-0.525927	5.09445	0.274281		-0.525927	3.52033	0.327351
-0.525588	5.09409	0.274242		-0.525588	3.51994	0.327276
-0.525248	5.09373	0.274203		-0.525248	3.51956	0.3272
-0.524909	5.09337	0.274164		-0.524909	3.51918	0.327124
-0.524569	5.09301	0.274125		-0.524569	3.5188	0.327048
-0.52423	5.09265	0.274086		-0.52423	3.51842	0.326972
-0.52389	5.09229	0.274046		-0.52389	3.51804	0.326896
-0.523551	5.09194	0.274007		-0.523551	3.51767	0.326819
-0.523211	5.09158	0.273967		-0.523211	3.51729	0.326742
-0.522872	5.09123	0.273927		-0.522872	3.51691	0.326665
-0.522532	5.09088	0.273887		-0.522532	3.51653	0.326588
-0.522193	5.09052	0.273847		-0.522193	3.51616	0.326511
-0.521853	5.09017	0.273807		-0.521853	3.51578	0.326434
-0.521513	5.08982	0.273767		-0.521513	3.5154	0.326356
-0.521174	5.08947	0.273726		-0.521174	3.51503	0.326278
-0.520834	5.08912	0.273686		-0.520834	3.51465	0.3262
-0.520495	5.08878	0.273645		-0.520495	3.51428	0.326122
-0.520155	5.08843	0.273604		-0.520155	3.5139	0.326043
-0.519816	5.08808	0.273563		-0.519816	3.51353	0.325965
-0.519476	5.08774	0.273522		-0.519476	3.51315	0.325886
-0.519137	5.0874	0.273481		-0.519137	3.51278	0.325807
-0.518797	5.08705	0.27344		-0.518797	3.51241	0.325728
-0.518458	5.08671	0.273398		-0.518458	3.51204	0.325649
-0.518118	5.08637	0.273357		-0.518118	3.51166	0.32557
-0.517779	5.08603	0.273315		-0.517779	3.51129	0.32549
-0.517439	5.08569	0.273273		-0.517439	3.51092	0.32541
-0.5171	5.08535	0.273231		-0.5171	3.51055	0.32533
-0.51676	5.08501	0.273189		-0.51676	3.51018	0.32525
-0.516421	5.08467	0.273147		-0.516421	3.50981	0.32517
-0.516081	5.08434	0.273105		-0.516081	3.50944	0.32509
-0.515742	5.084	0.273062		-0.515742	3.50907	0.325009
-0.515402	5.08367	0.27302		-0.515402	3.5087	0.324929
-0.515063	5.08333	0.272977		-0.515063	3.50833	0.324848
-0.514723	5.083	0.272934		-0.514723	3.50797	0.324767
-0.514383	5.08267	0.272891		-0.514383	3.5076	0.324685
-0.514044	5.08234	0.272848		-0.514044	3.50723	0.324604
-0.513704	5.08201	0.272805		-0.513704	3.50686	0.324523
-0.513365	5.08168	0.272762		-0.513365	3.5065	0.324441
-0.513025	5.08135	0.272718		-0.513025	3.50613	0.324359
-0.512686	5.08102	0.272675		-0.512686	3.50577	0.324277
-0.512346	5.0807	0.272631		-0.512346	3.5054	0.324195
-0.512007	5.08037	0.272587		-0.512007	3.50504	0.324113
-0.511667	5.08005	0.272543		-0.511667	3.50467	0.324031
-0.511328	5.07972	0.272499		-0.511328	3.50431	0.323948
-0.510988	5.0794	0.272455		-0.510988	3.50394	0.323865
-0.510649	5.07907	0.27241		-0.510649	3.50358	0.323782
-0.510309	5.07875	0.272366		-0.510309	3.50322	0.3237
-0.50997	5.07843	0.272321		-0.50997	3.50285	0.323616
-0.50963	5.07811	0.272277		-0.50963	3.50249	0.323533
-0.509291	5.07779	0.272232		-0.509291	3.50213	0.32345
-0.508951	5.07747	0.272187		-0.508951	3.50177	0.323366
-0.508612	5.07716	0.272142		-0.508612	3.50141	0.323283
-0.508272	5.07684	0.272097		-0.508272	3.50105	0.323199
-0.507933	5.07652	0.272051		-0.507933	3.50069	0.323115
-0.507593	5.07621	0.272006		-0.507593	3.50033	0.323031
-0.507253	5.07589	0.27196		-0.507253	3.49997	0.322947
-0.506914	5.07558	0.271914		-0.506914	3.49961	0.322862
-0.506574	5.07527	0.271869		-0.506574	3.49925	0.322778
-0.506235	5.07496	0.271823		-0.506235	3.49889	0.322693
-0.505895	5.07464	0.271776		-0.505895	3.49853	0.322608
-0.505556	5.07433	0.27173		-0.505556	3.49818	0.322524
-0.505216	5.07402	0.271684		-0.505216	3.49782	0.322439
-0.504877	5.07372	0.271637		-0.504877	3.49746	0.322353
-0.504537	5.07341	0.271591		-0.504537	3.4971	0.322268
-0.504198	5.0731	0.271544		-0.504198	3.49675	0.322183
-0.503858	5.07279	0.271497		-0.503858	3.49639	0.322097
-0.503519	5.07249	0.27145		-0.503519	3.49604	0.322012
-0.503179	5.07218	0.271403		-0.503179	3.49568	0.321926
-0.50284	5.07188	0.271356		-0.50284	3.49533	0.32184
-0.5025	5.07158	0.271308		-0.5025	3.49497	0.321754
-0.502161	5.07127	0.271261		-0.502161	3.49462	0.321668
-0.501821	5.07097	0.271213		-0.501821	3.49426	0.321582
-0.501482	5.07067	0.271165		-0.501482	3.49391	0.321496
-0.501142	5.07037	0.271117		-0.501142	3.49356	0.321409
-0.500803	5.07007	0.271069		-0.500803	3.49321	0.321323
-0.500463	5.06977	0.271021		-0.500463	3.49285	0.321236
-0.500124	5.06947	0.270973		-0.500124	3.4925	0.321149
-0.499784	5.06918	0.270924		-0.499784	3.49215	0.321062
-0.499444	5.06888	0.270876		-0.499444	3.4918	0.320975
-0.499105	5.06859	0.270827		-0.499105	3.49145	0.320888
-0.498765	5.06829	0.270778		-0.498765	3.4911	0.320801
-0.498426	5.068	0.270729		-0.498426	3.49075	0.320714
-0.498086	5.0677	0.27068		-0.498086	3.4904	0.320626
-0.497747	5.06741	0.270631		-0.497747	3.49005	0.320539
-0.497407	5.06712	0.270582		-0.497407	3.4897	0.320451
-0.497068	5.06683	0.270532		-0.497068	3.48935	0.320364
-0.496728	5.06654	0.270483		-0.496728	3.489	0.320276
-0.496389	5.06625	0.270433		-0.496389	3.48865	0.320188
-0.496049	5.06596	0.270383		-0.496049	3.4883	0.3201
-0.49571	5.06567	0.270333		-0.49571	3.48796	0.320012
-0.49537	5.06538	0.270283		-0.49537	3.48761	0.319924
-0.495031	5.0651	0.270233		-0.495031	3.48726	0.319835
-0.494691	5.06481	0.270183		-0.494691	3.48692	0.319747
-0.494352	5.06453	0.270132		-0.494352	3.48657	0.319658
-0.494012	5.06424	0.270082		-0.494012	3.48622	0.31957
-0.493673	5.06396	0.270031		-0.493673	3.48588	0.319481
-0.493333	5.06367	0.26998		-0.493333	3.48553	0.319393
-0.492994	5.06339	0.269929		-0.492994	3.48519	0.319304
-0.492654	5.06311	0.269878		-0.492654	3.48484	0.319215
-0.492314	5.06283	0.269827		-0.492314	3.4845	0.319126
-0.491975	5.06255	0.269775		-0.491975	3.48415	0.319037
-0.491635	5.06227	0.269724		-0.491635	3.48381	0.318948
-0.491296	5.06199	0.269672		-0.491296	3.48347	0.318858
-0.490956	5.06171	0.26962		-0.490956	3.48312	0.318769
-0.490617	5.06144	0.269568		-0.490617	3.48278	0.31868
-0.490277	5.06116	0.269516		-0.490277	3.48244	0.31859
-0.489938	5.06088	0.269464		-0.489938	3.4821	0.3185
-0.489598	5.06061	0.269412		-0.489598	3.48176	0.318411
-0.489259	5.06034	0.26936		-0.489259	3.48141	0.318321
-0.488919	5.06006	0.269307		-0.488919	3.48107	0.318231
-0.48858	5.05979	0.269255		-0.48858	3.48073	0.318141
-0.48824	5.05952	0.269202		-0.48824	3.48039	0.318051
-0.487901	5.05924	0.269149		-0.487901	3.48005	0.317961
-0.487561	5.05897	0.269096		-0.487561	3.47971	0.317871
-0.487222	5.0587	0.269043		-0.487222	3.47937	0.317781
-0.486882	5.05843	0.26899		-0.486882	3.47903	0.317691
-0.486543	5.05816	0.268936		-0.486543	3.4787	0.317601
-0.486203	5.0579	0.268883		-0.486203	3.47836	0.31751
-0.485864	5.05763	0.268829		-0.485864	3.47802	0.31742
-0.485524	5.05736	0.268775		-0.485524	3.47768	0.317329
-0.485184	5.0571	0.268721		-0.485184	3.47734	0.317239
-0.484845	5.05683	0.268667		-0.484845	3.47701	0.317148
-0.484505	5.05657	0.268613		-0.484505	3.47667	0.317057
-0.484166	5.0563	0.268559		-0.484166	3.47633	0.316967
-0.483826	5.05604	0.268505		-0.483826	3.47599	0.316876
-0.483487	5.05578	0.26845		-0.483487	3.47566	0.316785
-0.483147	5.05551	0.268395		-0.483147	3.47532	0.316694
-0.482808	5.05525	0.268341		-0.482808	3.47499	0.316603
-0.482468	5.05499	0.268286		-0.482468	3.47465	0.316512
-0.482129	5.05473	0.268231		-0.482129	3.47432	0.316421
-0.481789	5.05447	0.268176		-0.481789	3.47398	0.31633
-0.48145	5.05421	0.26812		-0.48145	3.47365	0.316239
-0.48111	5.05395	0.268065		-0.48111	3.47331	0.316147
-0.480771	5.0537	0.26801		-0.480771	3.47298	0.316056
-0.480431	5.05344	0.267954		-0.480431	3.47265	0.315965
-0.480092	5.05318	0.267898		-0.480092	3.47231	0.315873
-0.479752	5.05293	0.267842		-0.479752	3.47198	0.315782
-0.479413	5.05267	0.267786		-0.479413	3.47165	0.315691
-0.479073	5.05242	0.26773		-0.479073	3.47132	0.315599
-0.478734	5.05217	0.267674		-0.478734	3.47098	0.315507
-0.478394	5.05191	0.267618		-0.478394	3.47065	0.315416
-0.478054	5.05166	0.267561		-0.478054	3.47032	0.315324
-0.477715	5.05141	0.267505		-0.477715	3.46999	0.315232
-0.477375	5.05116	0.267448		-0.477375	3.46966	0.315141
-0.477036	5.05091	0.267391		-0.477036	3.46933	0.315049
-0.476696	5.05066	0.267334		-0.476696	3.469	0.314957
-0.476357	5.05041	0.267277		-0.476357	3.46867	0.314865
-0.476017	5.05016	0.26722		-0.476017	3.46834	0.314773
-0.475678	5.04991	0.267162		-0.475678	3.46801	0.314681
-0.475338	5.04966	0.267105		-0.475338	3.46768	0.314589
-0.474999	5.04942	0.267047		-0.474999	3.46735	0.314497
-0.474659	5.04917	0.26699		-0.474659	3.46702	0.314405
-0.47432	5.04892	0.266932		-0.47432	3.46669	0.314313
-0.47398	5.04868	0.266874		-0.47398	3.46636	0.314221
-0.473641	5.04844	0.266816		-0.473641	3.46604	0.314129
-0.473301	5.04819	0.266758		-0.473301	3.46571	0.314037
-0.472962	5.04795	0.2667		-0.472962	3.46538	0.313945
-0.472622	5.04771	0.266641		-0.472622	3.46505	0.313853
-0.472283	5.04746	0.266583		-0.472283	3.46473	0.31376
-0.471943	5.04722	0.266524		-0.471943	3.4644	0.313668
-0.471604	5.04698	0.266465		-0.471604	3.46407	0.313576
-0.471264	5.04674	0.266406		-0.471264	3.46375	0.313483
-0.470924	5.0465	0.266347		-0.470924	3.46342	0.313391
-0.470585	5.04626	0.266288		-0.470585	3.4631	0.313299
-0.470245	5.04602	0.266229		-0.470245	3.46277	0.313206
-0.469906	5.04579	0.26617		-0.469906	3.46244	0.313114
-0.469566	5.04555	0.26611		-0.469566	3.46212	0.313022
-0.469227	5.04531	0.266051		-0.469227	3.4618	0.312929
-0.468887	5.04508	0.265991		-0.468887	3.46147	0.312837
-0.468548	5.04484	0.265931		-0.468548	3.46115	0.312744
-0.468208	5.04461	0.265871		-0.468208	3.46082	0.312652
-0.467869	5.04437	0.265811		-0.467869	3.4605	0.312559
-0.467529	5.04414	0.265751		-0.467529	3.46018	0.312467
-0.46719	5.04391	0.265691		-0.46719	3.45985	0.312374
-0.46685	5.04367	0.26563		-0.46685	3.45953	0.312282
-0.466511	5.04344	0.26557		-0.466511	3.45921	0.312189
-0.466171	5.04321	0.265509		-0.466171	3.45889	0.312097
-0.465832	5.04298	0.265449		-0.465832	3.45856	0.312004
-0.465492	5.04275	0.265388		-0.465492	3.45824	0.311912
-0.465153	5.04252	0.265327		-0.465153	3.45792	0.311819
-0.464813	5.04229	0.265266		-0.464813	3.4576	0.311727
-0.464474	5.04206	0.265205		-0.464474	3.45728	0.311634
-0.464134	5.04183	0.265143		-0.464134	3.45696	0.311541
-0.463794	5.0416	0.265082		-0.463794	3.45664	0.311449
-0.463455	5.04138	0.26502		-0.463455	3.45631	0.311356
-0.463115	5.04115	0.264959		-0.463115	3.45599	0.311264
-0.462776	5.04092	0.264897		-0.462776	3.45567	0.311171
-0.462436	5.0407	0.264835		-0.462436	3.45535	0.311079
-0.462097	5.04047	0.264773		-0.462097	3.45504	0.310986
-0.461757	5.04025	0.264711		-0.461757	3.45472	0.310894
-0.461418	5.04003	0.264649		-0.461418	3.4544	0.310801
-0.461078	5.0398	0.264586		-0.461078	3.45408	0.310708
-0.460739	5.03958	0.264524		-0.460739	3.45376	0.310616
-0.460399	5.03936	0.264462		-0.460399	3.45344	0.310523
-0.46006	5.03913	0.264399		-0.46006	3.45312	0.310431
-0.45972	5.03891	0.264336		-0.45972	3.45281	0.310338
-0.459381	5.03869	0.264273		-0.459381	3.45249	0.310246
-0.459041	5.03847	0.26421		-0.459041	3.45217	0.310153
-0.458702	5.03825	0.264147		-0.458702	3.45185	0.310061
-0.458362	5.03803	0.264084		-0.458362	3.45154	0.309968
-0.458023	5.03781	0.264021		-0.458023	3.45122	0.309876
-0.457683	5.0376	0.263957		-0.457683	3.4509	0.309783
-0.457344	5.03738	0.263894		-0.457344	3.45059	0.309691
-0.457004	5.03716	0.26383		-0.457004	3.45027	0.309598
-0.456665	5.03695	0.263767		-0.456665	3.44995	0.309506
-0.456325	5.03673	0.263703		-0.456325	3.44964	0.309414
-0.455985	5.03651	0.263639		-0.455985	3.44932	0.309321
-0.455646	5.0363	0.263575		-0.455646	3.44901	0.309229
-0.455306	5.03608	0.263511		-0.455306	3.44869	0.309136
-0.454967	5.03587	0.263446		-0.454967	3.44838	0.309044
-0.454627	5.03566	0.263382		-0.454627	3.44806	0.308952
-0.454288	5.03544	0.263318		-0.454288	3.44775	0.30886
-0.453948	5.03523	0.263253		-0.453948	3.44743	0.308767
-0.453609	5.03502	0.263188		-0.453609	3.44712	0.308675
-0.453269	5.03481	0.263123		-0.453269	3.44681	0.308583
-0.45293	5.03459	0.263059		-0.45293	3.44649	0.308491
-0.45259	5.03438	0.262994		-0.45259	3.44618	0.308399
-0.452251	5.03417	0.262929		-0.452251	3.44587	0.308306
-0.451911	5.03396	0.262863		-0.451911	3.44555	0.308214
-0.451572	5.03375	0.262798		-0.451572	3.44524	0.308122
-0.451232	5.03354	0.262733		-0.451232	3.44493	0.30803
-0.450893	5.03334	0.262667		-0.450893	3.44461	0.307938
-0.450553	5.03313	0.262602		-0.450553	3.4443	0.307846
-0.450214	5.03292	0.262536		-0.450214	3.44399	0.307754
-0.449874	5.03271	0.26247		-0.449874	3.44368	0.307662
-0.449535	5.03251	0.262404		-0.449535	3.44337	0.30757
-0.449195	5.0323	0.262338		-0.449195	3.44305	0.307479
-0.448855	5.0321	0.262272		-0.448855	3.44274	0.307387
-0.448516	5.03189	0.262206		-0.448516	3.44243	0.307295
-0.448176	5.03169	0.262139		-0.448176	3.44212	0.307203
-0.447837	5.03148	0.262073		-0.447837	3.44181	0.307111
-0.447497	5.03128	0.262006		-0.447497	3.4415	0.30702
-0.447158	5.03107	0.26194		-0.447158	3.44119	0.306928
-0.446818	5.03087	0.261873		-0.446818	3.44088	0.306837
-0.446479	5.03067	0.261806		-0.446479	3.44057	0.306745
-0.446139	5.03047	0.261739		-0.446139	3.44026	0.306653
-0.4458	5.03026	0.261672		-0.4458	3.43995	0.306562
-0.44546	5.03006	0.261605		-0.44546	3.43964	0.306471
-0.445121	5.02986	0.261538		-0.445121	3.43933	0.306379
-0.444781	5.02966	0.261471		-0.444781	3.43902	0.306288
-0.444442	5.02946	0.261403		-0.444442	3.43871	0.306196
-0.444102	5.02926	0.261336		-0.444102	3.4384	0.306105
-0.443763	5.02906	0.261268		-0.443763	3.4381	0.306014
-0.443423	5.02886	0.261201		-0.443423	3.43779	0.305923
-0.443084	5.02867	0.261133		-0.443084	3.43748	0.305832
-0.442744	5.02847	0.261065		-0.442744	3.43717	0.305741
-0.442405	5.02827	0.260997		-0.442405	3.43686	0.30565
-0.442065	5.02807	0.260929		-0.442065	3.43656	0.305559
-0.441725	5.02788	0.260861		-0.441725	3.43625	0.305468
-0.441386	5.02768	0.260792		-0.441386	3.43594	0.305377
-0.441046	5.02749	0.260724		-0.441046	3.43563	0.305286
-0.440707	5.02729	0.260656		-0.440707	3.43533	0.305195
-0.440367	5.0271	0.260587		-0.440367	3.43502	0.305104
-0.440028	5.0269	0.260518		-0.440028	3.43471	0.305014
-0.439688	5.02671	0.26045		-0.439688	3.43441	0.304923
-0.439349	5.02651	0.260381		-0.439349	3.4341	0.304833
-0.439009	5.02632	0.260312		-0.439009	3.43379	0.304742
-0.43867	5.02613	0.260243		-0.43867	3.43349	0.304652
-0.43833	5.02593	0.260174		-0.43833	3.43318	0.304561
-0.437991	5.02574	0.260105		-0.437991	3.43288	0.304471
-0.437651	5.02555	0.260035		-0.437651	3.43257	0.304381
-0.437312	5.02536	0.259966		-0.437312	3.43226	0.30429
-0.436972	5.02517	0.259897		-0.436972	3.43196	0.3042
-0.436633	5.02498	0.259827		-0.436633	3.43165	0.30411
-0.436293	5.02479	0.259757		-0.436293	3.43135	0.30402
-0.435954	5.0246	0.259688		-0.435954	3.43104	0.30393
-0.435614	5.02441	0.259618		-0.435614	3.43074	0.30384
-0.435275	5.02422	0.259548		-0.435275	3.43043	0.30375
-0.434935	5.02403	0.259478		-0.434935	3.43013	0.303661
-0.434595	5.02384	0.259408		-0.434595	3.42983	0.303571
-0.434256	5.02365	0.259338		-0.434256	3.42952	0.303481
-0.433916	5.02346	0.259268		-0.433916	3.42922	0.303392
-0.433577	5.02328	0.259197		-0.433577	3.42891	0.303302
-0.433237	5.02309	0.259127		-0.433237	3.42861	0.303213
-0.432898	5.0229	0.259056		-0.432898	3.42831	0.303123
-0.432558	5.02272	0.258986		-0.432558	3.428	0.303034
-0.432219	5.02253	0.258915		-0.432219	3.4277	0.302945
-0.431879	5.02235	0.258844		-0.431879	3.4274	0.302855
-0.43154	5.02216	0.258773		-0.43154	3.42709	0.302766
-0.4312	5.02198	0.258702		-0.4312	3.42679	0.302677
-0.430861	5.02179	0.258631		-0.430861	3.42649	0.302588
-0.430521	5.02161	0.25856		-0.430521	3.42619	0.302499
-0.430182	5.02142	0.258489		-0.430182	3.42588	0.30241
-0.429842	5.02124	0.258418		-0.429842	3.42558	0.302322
-0.429503	5.02106	0.258346		-0.429503	3.42528	0.302233
-0.429163	5.02087	0.258275		-0.429163	3.42498	0.302144
-0.428824	5.02069	0.258204		-0.428824	3.42467	0.302056
-0.428484	5.02051	0.258132		-0.428484	3.42437	0.301967
-0.428145	5.02033	0.25806		-0.428145	3.42407	0.301879
-0.427805	5.02015	0.257988		-0.427805	3.42377	0.30179
-0.427465	5.01996	0.257917		-0.427465	3.42347	0.301702
-0.427126	5.01978	0.257845		-0.427126	3.42317	0.301614
-0.426786	5.0196	0.257773		-0.426786	3.42287	0.301526
-0.426447	5.01942	0.257701		-0.426447	3.42256	0.301438
-0.426107	5.01924	0.257628		-0.426107	3.42226	0.30135
-0.425768	5.01906	0.257556		-0.425768	3.42196	0.301262
-0.425428	5.01888	0.257484		-0.425428	3.42166	0.301174
-0.425089	5.0187	0.257411		-0.425089	3.42136	0.301087
-0.424749	5.01853	0.257339		-0.424749	3.42106	0.300999
-0.42441	5.01835	0.257266		-0.42441	3.42076	0.300911
-0.42407	5.01817	0.257194		-0.42407	3.42046	0.300824
-0.423731	5.01799	0.257121		-0.423731	3.42016	0.300736
-0.423391	5.01781	0.257048		-0.423391	3.41986	0.300649
-0.423052	5.01764	0.256975		-0.423052	3.41956	0.300562
-0.422712	5.01746	0.256902		-0.422712	3.41926	0.300475
-0.422373	5.01728	0.256829		-0.422373	3.41896	0.300388
-0.422033	5.01711	0.256756		-0.422033	3.41866	0.300301
-0.421694	5.01693	0.256683		-0.421694	3.41836	0.300214
-0.421354	5.01676	0.25661		-0.421354	3.41806	0.300127
-0.421015	5.01658	0.256537		-0.421015	3.41776	0.30004
-0.420675	5.01641	0.256463		-0.420675	3.41746	0.299954
-0.420335	5.01623	0.25639		-0.420335	3.41716	0.299867
-0.419996	5.01606	0.256316		-0.419996	3.41686	0.299781
-0.419656	5.01588	0.256243		-0.419656	3.41657	0.299694
-0.419317	5.01571	0.256169		-0.419317	3.41627	0.299608
-0.418977	5.01553	0.256095		-0.418977	3.41597	0.299522
-0.418638	5.01536	0.256021		-0.418638	3.41567	0.299436
-0.418298	5.01519	0.255947		-0.418298	3.41537	0.29935
-0.417959	5.01501	0.255873		-0.417959	3.41507	0.299264
-0.417619	5.01484	0.255799		-0.417619	3.41477	0.299178
-0.41728	5.01467	0.255725		-0.41728	3.41448	0.299092
-0.41694	5.0145	0.255651		-0.41694	3.41418	0.299006
-0.416601	5.01433	0.255577		-0.416601	3.41388	0.298921
-0.416261	5.01415	0.255503		-0.416261	3.41358	0.298835
-0.415922	5.01398	0.255428		-0.415922	3.41328	0.29875
-0.415582	5.01381	0.255354		-0.415582	3.41299	0.298664
-0.415243	5.01364	0.255279		-0.415243	3.41269	0.298579
-0.414903	5.01347	0.255205		-0.414903	3.41239	0.298494
-0.414564	5.0133	0.25513		-0.414564	3.41209	0.298409
-0.414224	5.01313	0.255055		-0.414224	3.4118	0.298324
-0.413885	5.01296	0.25498		-0.413885	3.4115	0.298239
-0.413545	5.01279	0.254906		-0.413545	3.4112	0.298155
-0.413205	5.01262	0.254831		-0.413205	3.4109	0.29807
-0.412866	5.01245	0.254756		-0.412866	3.41061	0.297985
-0.412526	5.01228	0.254681		-0.412526	3.41031	0.297901
-0.412187	5.01211	0.254605		-0.412187	3.41001	0.297816
-0.411847	5.01194	0.25453		-0.411847	3.40971	0.297732
-0.411508	5.01178	0.254455		-0.411508	3.40942	0.297648
-0.411168	5.01161	0.25438		-0.411168	3.40912	0.297564
-0.410829	5.01144	0.254304		-0.410829	3.40882	0.29748
-0.410489	5.01127	0.254229		-0.410489	3.40853	0.297396
-0.41015	5.01111	0.254153		-0.41015	3.40823	0.297312
-0.40981	5.01094	0.254078		-0.40981	3.40793	0.297228
-0.409471	5.01077	0.254002		-0.409471	3.40764	0.297145
-0.409131	5.0106	0.253926		-0.409131	3.40734	0.297061
-0.408792	5.01044	0.253851		-0.408792	3.40705	0.296978
-0.408452	5.01027	0.253775		-0.408452	3.40675	0.296895
-0.408113	5.01011	0.253699		-0.408113	3.40645	0.296811
-0.407773	5.00994	0.253623		-0.407773	3.40616	0.296728
-0.407434	5.00977	0.253547		-0.407434	3.40586	0.296645
-0.407094	5.00961	0.253471		-0.407094	3.40556	0.296562
-0.406755	5.00944	0.253395		-0.406755	3.40527	0.29648
-0.406415	5.00928	0.253318		-0.406415	3.40497	0.296397
-0.406076	5.00911	0.253242		-0.406076	3.40468	0.296314
-0.405736	5.00895	0.253166		-0.405736	3.40438	0.296232
-0.405396	5.00878	0.253089		-0.405396	3.40409	0.296149
-0.405057	5.00862	0.253013		-0.405057	3.40379	0.296067
-0.404717	5.00846	0.252937		-0.404717	3.40349	0.295985
-0.404378	5.00829	0.25286		-0.404378	3.4032	0.295903
-0.404038	5.00813	0.252783		-0.404038	3.4029	0.295821
-0.403699	5.00796	0.252707		-0.403699	3.40261	0.295739
-0.403359	5.0078	0.25263		-0.403359	3.40231	0.295657
-0.40302	5.00764	0.252553		-0.40302	3.40202	0.295575
-0.40268	5.00747	0.252476		-0.40268	3.40172	0.295494
-0.402341	5.00731	0.252399		-0.402341	3.40143	0.295412
-0.402001	5.00715	0.252322		-0.402001	3.40113	0.295331
-0.401662	5.00699	0.252245		-0.401662	3.40084	0.295249
-0.401322	5.00682	0.252168		-0.401322	3.40054	0.295168
-0.400983	5.00666	0.252091		-0.400983	3.40025	0.295087
-0.400643	5.0065	0.252014		-0.400643	3.39995	0.295006
-0.400304	5.00634	0.251937		-0.400304	3.39966	0.294925
-0.399964	5.00618	0.25186		-0.399964	3.39936	0.294845
-0.399625	5.00601	0.251782		-0.399625	3.39907	0.294764
-0.399285	5.00585	0.251705		-0.399285	3.39877	0.294683
-0.398946	5.00569	0.251628		-0.398946	3.39848	0.294603
-0.398606	5.00553	0.25155		-0.398606	3.39818	0.294523
-0.398266	5.00537	0.251472		-0.398266	3.39789	0.294442
-0.397927	5.00521	0.251395		-0.397927	3.39759	0.294362
-0.397587	5.00505	0.251317		-0.397587	3.3973	0.294282
-0.397248	5.00489	0.25124		-0.397248	3.397	0.294202
-0.396908	5.00473	0.251162		-0.396908	3.39671	0.294122
-0.396569	5.00457	0.251084		-0.396569	3.39641	0.294043
-0.396229	5.00441	0.251006		-0.396229	3.39612	0.293963
-0.39589	5.00425	0.250928		-0.39589	3.39582	0.293884
-0.39555	5.00409	0.25085		-0.39555	3.39553	0.293804
-0.395211	5.00393	0.250772		-0.395211	3.39523	0.293725
-0.394871	5.00377	0.250694		-0.394871	3.39494	0.293646
-0.394532	5.00361	0.250616		-0.394532	3.39465	0.293567
-0.394192	5.00345	0.250538		-0.394192	3.39435	0.293488
-0.393853	5.00329	0.25046		-0.393853	3.39406	0.293409
-0.393513	5.00313	0.250382		-0.393513	3.39376	0.29333
-0.393174	5.00297	0.250303		-0.393174	3.39347	0.293251
-0.392834	5.00281	0.250225		-0.392834	3.39317	0.293173
-0.392495	5.00265	0.250147		-0.392495	3.39288	0.293094
-0.392155	5.00249	0.250068		-0.392155	3.39258	0.293016
-0.391816	5.00233	0.24999		-0.391816	3.39229	0.292938
-0.391476	5.00218	0.249911		-0.391476	3.39199	0.29286
-0.391136	5.00202	0.249833		-0.391136	3.3917	0.292782
-0.390797	5.00186	0.249754		-0.390797	3.39141	0.292704
-0.390457	5.0017	0.249675		-0.390457	3.39111	0.292626
-0.390118	5.00154	0.249597		-0.390118	3.39082	0.292548
-0.389778	5.00138	0.249518		-0.389778	3.39052	0.292471
-0.389439	5.00123	0.249439		-0.389439	3.39023	0.292393
-0.389099	5.00107	0.24936		-0.389099	3.38993	0.292316
-0.38876	5.00091	0.249282		-0.38876	3.38964	0.292239
-0.38842	5.00075	0.249203		-0.38842	3.38935	0.292161
-0.388081	5.0006	0.249124		-0.388081	3.38905	0.292084
-0.387741	5.00044	0.249045		-0.387741	3.38876	0.292007
-0.387402	5.00028	0.248966		-0.387402	3.38846	0.291931
-0.387062	5.00012	0.248887		-0.387062	3.38817	0.291854
-0.386723	4.99997	0.248808		-0.386723	3.38787	0.291777
-0.386383	4.99981	0.248728		-0.386383	3.38758	0.291701
-0.386044	4.99965	0.248649		-0.386044	3.38729	0.291624
-0.385704	4.99949	0.24857		-0.385704	3.38699	0.291548
-0.385365	4.99934	0.248491		-0.385365	3.3867	0.291472
-0.385025	4.99918	0.248411		-0.385025	3.3864	0.291396
-0.384686	4.99902	0.248332		-0.384686	3.38611	0.29132
-0.384346	4.99887	0.248253		-0.384346	3.38581	0.291244
-0.384006	4.99871	0.248173		-0.384006	3.38552	0.291168
-0.383667	4.99855	0.248094		-0.383667	3.38522	0.291093
-0.383327	4.9984	0.248014		-0.383327	3.38493	0.291017
-0.382988	4.99824	0.247935		-0.382988	3.38464	0.290942
-0.382648	4.99808	0.247855		-0.382648	3.38434	0.290866
-0.382309	4.99793	0.247775		-0.382309	3.38405	0.290791
-0.381969	4.99777	0.247696		-0.381969	3.38375	0.290716
-0.38163	4.99761	0.247616		-0.38163	3.38346	0.290641
-0.38129	4.99746	0.247536		-0.38129	3.38316	0.290566
-0.380951	4.9973	0.247456		-0.380951	3.38287	0.290491
-0.380611	4.99715	0.247377		-0.380611	3.38257	0.290416
-0.380272	4.99699	0.247297		-0.380272	3.38228	0.290342
-0.379932	4.99683	0.247217		-0.379932	3.38198	0.290267
-0.379593	4.99668	0.247137		-0.379593	3.38169	0.290193
-0.379253	4.99652	0.247057		-0.379253	3.3814	0.290119
-0.378914	4.99636	0.246977		-0.378914	3.3811	0.290045
-0.378574	4.99621	0.246897		-0.378574	3.38081	0.289971
-0.378235	4.99605	0.246817		-0.378235	3.38051	0.289897
-0.377895	4.9959	0.246737		-0.377895	3.38022	0.289823
-0.377556	4.99574	0.246657		-0.377556	3.37992	0.289749
-0.377216	4.99558	0.246577		-0.377216	3.37963	0.289675
-0.376876	4.99543	0.246496		-0.376876	3.37933	0.289602
-0.376537	4.99527	0.246416		-0.376537	3.37904	0.289529
-0.376197	4.99512	0.246336		-0.376197	3.37874	0.289455
-0.375858	4.99496	0.246256		-0.375858	3.37845	0.289382
-0.375518	4.9948	0.246175		-0.375518	3.37815	0.289309
-0.375179	4.99465	0.246095		-0.375179	3.37786	0.289236
-0.374839	4.99449	0.246015		-0.374839	3.37756	0.289163
-0.3745	4.99434	0.245934		-0.3745	3.37727	0.28909
-0.37416	4.99418	0.245854		-0.37416	3.37697	0.289018
-0.373821	4.99402	0.245773		-0.373821	3.37668	0.288945
-0.373481	4.99387	0.245693		-0.373481	3.37638	0.288873
-0.373142	4.99371	0.245612		-0.373142	3.37608	0.2888
-0.372802	4.99356	0.245532		-0.372802	3.37579	0.288728
-0.372463	4.9934	0.245451		-0.372463	3.37549	0.288656
-0.372123	4.99325	0.24537		-0.372123	3.3752	0.288584
-0.371784	4.99309	0.24529		-0.371784	3.3749	0.288512
-0.371444	4.99293	0.245209		-0.371444	3.37461	0.28844
-0.371105	4.99278	0.245128		-0.371105	3.37431	0.288368
-0.370765	4.99262	0.245048		-0.370765	3.37402	0.288296
-0.370426	4.99246	0.244967		-0.370426	3.37372	0.288225
-0.370086	4.99231	0.244886		-0.370086	3.37342	0.288153
-0.369746	4.99215	0.244805		-0.369746	3.37313	0.288082
-0.369407	4.992	0.244724		-0.369407	3.37283	0.288011
-0.369067	4.99184	0.244644		-0.369067	3.37254	0.28794
-0.368728	4.99168	0.244563		-0.368728	3.37224	0.287869
-0.368388	4.99153	0.244482		-0.368388	3.37194	0.287798
-0.368049	4.99137	0.244401		-0.368049	3.37165	0.287727
-0.367709	4.99122	0.24432		-0.367709	3.37135	0.287656
-0.36737	4.99106	0.244239		-0.36737	3.37106	0.287586
-0.36703	4.9909	0.244158		-0.36703	3.37076	0.287515
-0.366691	4.99075	0.244077		-0.366691	3.37046	0.287445
-0.366351	4.99059	0.243996		-0.366351	3.37017	0.287374
-0.366012	4.99043	0.243914		-0.366012	3.36987	0.287304
-0.365672	4.99028	0.243833		-0.365672	3.36957	0.287234
-0.365333	4.99012	0.243752		-0.365333	3.36928	0.287164
-0.364993	4.98996	0.243671		-0.364993	3.36898	0.287094
-0.364654	4.98981	0.24359		-0.364654	3.36868	0.287024
-0.364314	4.98965	0.243509		-0.364314	3.36839	0.286954
-0.363975	4.98949	0.243427		-0.363975	3.36809	0.286885
-0.363635	4.98934	0.243346		-0.363635	3.36779	0.286815
-0.363296	4.98918	0.243265		-0.363296	3.36749	0.286746
-0.362956	4.98902	0.243183		-0.362956	3.3672	0.286676
-0.362616	4.98886	0.243102		-0.362616	3.3669	0.286607
-0.362277	4.98871	0.243021		-0.362277	3.3666	0.286538
-0.361937	4.98855	0.242939		-0.361937	3.3663	0.286469
-0.361598	4.98839	0.242858		-0.361598	3.36601	0.2864
-0.361258	4.98823	0.242777		-0.361258	3.36571	0.286331
-0.360919	4.98808	0.242695		-0.360919	3.36541	0.286262
-0.360579	4.98792	0.242614		-0.360579	3.36511	0.286193
-0.36024	4.98776	0.242532		-0.36024	3.36482	0.286125
-0.3599	4.9876	0.242451		-0.3599	3.36452	0.286056
-0.359561	4.98745	0.242369		-0.359561	3.36422	0.285988
-0.359221	4.98729	0.242288		-0.359221	3.36392	0.28592
-0.358882	4.98713	0.242206		-0.358882	3.36362	0.285851
-0.358542	4.98697	0.242124		-0.358542	3.36333	0.285783
-0.358203	4.98681	0.242043		-0.358203	3.36303	0.285715
-0.357863	4.98665	0.241961		-0.357863	3.36273	0.285647
-0.357524	4.9865	0.241879		-0.357524	3.36243	0.285579
-0.357184	4.98634	0.241798		-0.357184	3.36213	0.285512
-0.356845	4.98618	0.241716		-0.356845	3.36183	0.285444
-0.356505	4.98602	0.241634		-0.356505	3.36153	0.285376
-0.356166	4.98586	0.241553		-0.356166	3.36123	0.285309
-0.355826	4.9857	0.241471		-0.355826	3.36094	0.285241
-0.355487	4.98554	0.241389		-0.355487	3.36064	0.285174
-0.355147	4.98538	0.241307		-0.355147	3.36034	0.285107
-0.354807	4.98522	0.241226		-0.354807	3.36004	0.28504
-0.354468	4.98506	0.241144		-0.354468	3.35974	0.284973
-0.354128	4.98491	0.241062		-0.354128	3.35944	0.284906
-0.353789	4.98475	0.24098		-0.353789	3.35914	0.284839
-0.353449	4.98459	0.240898		-0.353449	3.35884	0.284772
-0.35311	4.98443	0.240816		-0.35311	3.35854	0.284705
-0.35277	4.98427	0.240734		-0.35277	3.35824	0.284639
-0.352431	4.9841	0.240653		-0.352431	3.35794	0.284572
-0.352091	4.98394	0.240571		-0.352091	3.35764	0.284506
-0.351752	4.98378	0.240489		-0.351752	3.35734	0.284439
-0.351412	4.98362	0.240407		-0.351412	3.35704	0.284373
-0.351073	4.98346	0.240325		-0.351073	3.35674	0.284307
-0.350733	4.9833	0.240243		-0.350733	3.35644	0.284241
-0.350394	4.98314	0.240161		-0.350394	3.35613	0.284175
-0.350054	4.98298	0.240079		-0.350054	3.35583	0.284109
-0.349715	4.98282	0.239997		-0.349715	3.35553	0.284043
-0.349375	4.98266	0.239915		-0.349375	3.35523	0.283977
-0.349036	4.98249	0.239833		-0.349036	3.35493	0.283911
-0.348696	4.98233	0.239751		-0.348696	3.35463	0.283846
-0.348357	4.98217	0.239668		-0.348357	3.35433	0.28378
-0.348017	4.98201	0.239586		-0.348017	3.35403	0.283715
-0.347677	4.98185	0.239504		-0.347677	3.35372	0.283649
-0.347338	4.98168	0.239422		-0.347338	3.35342	0.283584
-0.346998	4.98152	0.23934		-0.346998	3.35312	0.283519
-0.346659	4.98136	0.239258		-0.346659	3.35282	0.283454
-0.346319	4.98119	0.239176		-0.346319	3.35252	0.283389
-0.34598	4.98103	0.239093		-0.34598	3.35221	0.283324
-0.34564	4.98087	0.239011		-0.34564	3.35191	0.283259
-0.345301	4.9807	0.238929		-0.345301	3.35161	0.283194
-0.344961	4.98054	0.238847		-0.344961	3.3513	0.283129
-0.344622	4.98038	0.238765		-0.344622	3.351	0.283065
-0.344282	4.98021	0.238682		-0.344282	3.3507	0.283
-0.343943	4.98005	0.2386		-0.343943	3.35039	0.282935
-0.343603	4.97988	0.238518		-0.343603	3.35009	0.282871
-0.343264	4.97972	0.238436		-0.343264	3.34979	0.282806
-0.342924	4.97955	0.238353		-0.342924	3.34948	0.282742
-0.342585	4.97939	0.238271		-0.342585	3.34918	0.282678
-0.342245	4.97922	0.238189		-0.342245	3.34888	0.282614
-0.341906	4.97906	0.238106		-0.341906	3.34857	0.28255
-0.341566	4.97889	0.238024		-0.341566	3.34827	0.282486
-0.341227	4.97873	0.237942		-0.341227	3.34796	0.282422
-0.340887	4.97856	0.237859		-0.340887	3.34766	0.282358
-0.340547	4.97839	0.237777		-0.340547	3.34735	0.282294
-0.340208	4.97823	0.237694		-0.340208	3.34705	0.28223
-0.339868	4.97806	0.237612		-0.339868	3.34674	0.282166
-0.339529	4.97789	0.23753		-0.339529	3.34644	0.282103
-0.339189	4.97773	0.237447		-0.339189	3.34613	0.282039
-0.33885	4.97756	0.237365		-0.33885	3.34583	0.281976
-0.33851	4.97739	0.237282		-0.33851	3.34552	0.281912
-0.338171	4.97723	0.2372		-0.338171	3.34522	0.281849
-0.337831	4.97706	0.237118		-0.337831	3.34491	0.281786
-0.337492	4.97689	0.237035		-0.337492	3.34461	0.281722
-0.337152	4.97672	0.236953		-0.337152	3.3443	0.281659
-0.336813	4.97655	0.23687		-0.336813	3.34399	0.281596
-0.336473	4.97638	0.236788		-0.336473	3.34369	0.281533
-0.336134	4.97621	0.236705		-0.336134	3.34338	0.28147
-0.335794	4.97604	0.236623		-0.335794	3.34307	0.281407
-0.335455	4.97587	0.23654		-0.335455	3.34277	0.281344
-0.335115	4.9757	0.236458		-0.335115	3.34246	0.281282
-0.334776	4.97553	0.236375		-0.334776	3.34215	0.281219
-0.334436	4.97536	0.236293		-0.334436	3.34184	0.281156
-0.334097	4.97519	0.23621		-0.334097	3.34154	0.281094
-0.333757	4.97502	0.236127		-0.333757	3.34123	0.281031
-0.333417	4.97485	0.236045		-0.333417	3.34092	0.280969
-0.333078	4.97468	0.235962		-0.333078	3.34061	0.280906
-0.332738	4.97451	0.23588		-0.332738	3.3403	0.280844
-0.332399	4.97434	0.235797		-0.332399	3.33999	0.280781
-0.332059	4.97417	0.235715		-0.332059	3.33969	0.280719
-0.33172	4.97399	0.235632		-0.33172	3.33938	0.280657
-0.33138	4.97382	0.235549		-0.33138	3.33907	0.280595
-0.331041	4.97365	0.235467		-0.331041	3.33876	0.280533
-0.330701	4.97347	0.235384		-0.330701	3.33845	0.280471
-0.330362	4.9733	0.235301		-0.330362	3.33814	0.280408
-0.330022	4.97313	0.235219		-0.330022	3.33783	0.280347
-0.329683	4.97295	0.235136		-0.329683	3.33752	0.280285
-0.329343	4.97278	0.235054		-0.329343	3.33721	0.280223
-0.329004	4.9726	0.234971		-0.329004	3.3369	0.280161
-0.328664	4.97243	0.234888		-0.328664	3.33659	0.280099
-0.328325	4.97225	0.234806		-0.328325	3.33628	0.280038
-0.327985	4.97208	0.234723		-0.327985	3.33597	0.279976
-0.327646	4.9719	0.23464		-0.327646	3.33566	0.279914
-0.327306	4.97173	0.234557		-0.327306	3.33534	0.279853
-0.326967	4.97155	0.234475		-0.326967	3.33503	0.279791
-0.326627	4.97138	0.234392		-0.326627	3.33472	0.27973
-0.326287	4.9712	0.234309		-0.326287	3.33441	0.279668
-0.325948	4.97102	0.234227		-0.325948	3.3341	0.279607
-0.325608	4.97084	0.234144		-0.325608	3.33378	0.279546
-0.325269	4.97067	0.234061		-0.325269	3.33347	0.279484
-0.324929	4.97049	0.233978		-0.324929	3.33316	0.279423
-0.32459	4.97031	0.233896		-0.32459	3.33285	0.279362
-0.32425	4.97013	0.233813		-0.32425	3.33253	0.279301
-0.323911	4.96995	0.23373		-0.323911	3.33222	0.27924
-0.323571	4.96977	0.233647		-0.323571	3.33191	0.279178
-0.323232	4.96959	0.233565		-0.323232	3.33159	0.279117
-0.322892	4.96941	0.233482		-0.322892	3.33128	0.279056
-0.322553	4.96923	0.233399		-0.322553	3.33097	0.278995
-0.322213	4.96905	0.233316		-0.322213	3.33065	0.278935
-0.321874	4.96887	0.233233		-0.321874	3.33034	0.278874
-0.321534	4.96869	0.233151		-0.321534	3.33002	0.278813
-0.321195	4.96851	0.233068		-0.321195	3.32971	0.278752
-0.320855	4.96833	0.232985		-0.320855	3.32939	0.278691
-0.320516	4.96815	0.232902		-0.320516	3.32908	0.27863
-0.320176	4.96796	0.232819		-0.320176	3.32876	0.27857
-0.319837	4.96778	0.232737		-0.319837	3.32845	0.278509
-0.319497	4.9676	0.232654		-0.319497	3.32813	0.278448
-0.319157	4.96741	0.232571		-0.319157	3.32781	0.278388
-0.318818	4.96723	0.232488		-0.318818	3.3275	0.278327
-0.318478	4.96705	0.232405		-0.318478	3.32718	0.278267
-0.318139	4.96686	0.232322		-0.318139	3.32686	0.278206
-0.317799	4.96668	0.232239		-0.317799	3.32655	0.278146
-0.31746	4.96649	0.232157		-0.31746	3.32623	0.278085
-0.31712	4.96631	0.232074		-0.31712	3.32591	0.278025
-0.316781	4.96612	0.231991		-0.316781	3.32559	0.277964
-0.316441	4.96594	0.231908		-0.316441	3.32528	0.277904
-0.316102	4.96575	0.231825		-0.316102	3.32496	0.277844
-0.315762	4.96556	0.231742		-0.315762	3.32464	0.277783
-0.315423	4.96537	0.231659		-0.315423	3.32432	0.277723
-0.315083	4.96519	0.231576		-0.315083	3.324	0.277663
-0.314744	4.965	0.231493		-0.314744	3.32368	0.277603
-0.314404	4.96481	0.23141		-0.314404	3.32336	0.277542
-0.314065	4.96462	0.231328		-0.314065	3.32304	0.277482
-0.313725	4.96443	0.231245		-0.313725	3.32273	0.277422
-0.313386	4.96424	0.231162		-0.313386	3.32241	0.277362
-0.313046	4.96405	0.231079		-0.313046	3.32209	0.277302
-0.312707	4.96386	0.230996		-0.312707	3.32176	0.277242
-0.312367	4.96367	0.230913		-0.312367	3.32144	0.277181
-0.312028	4.96348	0.23083		-0.312028	3.32112	0.277121
-0.311688	4.96329	0.230747		-0.311688	3.3208	0.277061
-0.311348	4.9631	0.230664		-0.311348	3.32048	0.277001
-0.311009	4.96291	0.230581		-0.311009	3.32016	0.276941
-0.310669	4.96271	0.230498		-0.310669	3.31984	0.276881
-0.31033	4.96252	0.230415		-0.31033	3.31952	0.276821
-0.30999	4.96233	0.230332		-0.30999	3.31919	0.276761
-0.309651	4.96213	0.230249		-0.309651	3.31887	0.276701
-0.309311	4.96194	0.230166		-0.309311	3.31855	0.276641
-0.308972	4.96175	0.230083		-0.308972	3.31822	0.276582
-0.308632	4.96155	0.23		-0.308632	3.3179	0.276522
-0.308293	4.96136	0.229917		-0.308293	3.31758	0.276462
-0.307953	4.96116	0.229834		-0.307953	3.31725	0.276402
-0.307614	4.96096	0.229751		-0.307614	3.31693	0.276342
-0.307274	4.96077	0.229668		-0.307274	3.31661	0.276282
-0.306935	4.96057	0.229585		-0.306935	3.31628	0.276222
-0.306595	4.96037	0.229502		-0.306595	3.31596	0.276162
-0.306256	4.96018	0.229419		-0.306256	3.31563	0.276103
-0.305916	4.95998	0.229335		-0.305916	3.31531	0.276043
-0.305577	4.95978	0.229252		-0.305577	3.31498	0.275983
-0.305237	4.95958	0.229169		-0.305237	3.31465	0.275923
-0.304898	4.95938	0.229086		-0.304898	3.31433	0.275863
-0.304558	4.95918	0.229003		-0.304558	3.314	0.275803
-0.304218	4.95898	0.22892		-0.304218	3.31367	0.275744
-0.303879	4.95878	0.228837		-0.303879	3.31335	0.275684
-0.303539	4.95858	0.228754		-0.303539	3.31302	0.275624
-0.3032	4.95838	0.228671		-0.3032	3.31269	0.275564
-0.30286	4.95818	0.228587		-0.30286	3.31237	0.275504
-0.302521	4.95797	0.228504		-0.302521	3.31204	0.275445
-0.302181	4.95777	0.228421		-0.302181	3.31171	0.275385
-0.301842	4.95757	0.228338		-0.301842	3.31138	0.275325
-0.301502	4.95736	0.228255		-0.301502	3.31105	0.275265
-0.301163	4.95716	0.228172		-0.301163	3.31072	0.275205
-0.300823	4.95695	0.228089		-0.300823	3.31039	0.275146
-0.300484	4.95675	0.228005		-0.300484	3.31006	0.275086
-0.300144	4.95654	0.227922		-0.300144	3.30973	0.275026
-0.299805	4.95634	0.227839		-0.299805	3.3094	0.274966
-0.299465	4.95613	0.227756		-0.299465	3.30907	0.274907
-0.299126	4.95592	0.227672		-0.299126	3.30874	0.274847
-0.298786	4.95572	0.227589		-0.298786	3.30841	0.274787
-0.298447	4.95551	0.227506		-0.298447	3.30808	0.274727
-0.298107	4.9553	0.227423		-0.298107	3.30775	0.274667
-0.297768	4.95509	0.22734		-0.297768	3.30742	0.274607
-0.297428	4.95488	0.227256		-0.297428	3.30709	0.274548
-0.297088	4.95467	0.227173		-0.297088	3.30675	0.274488
-0.296749	4.95446	0.22709		-0.296749	3.30642	0.274428
-0.296409	4.95425	0.227006		-0.296409	3.30609	0.274368
-0.29607	4.95404	0.226923		-0.29607	3.30575	0.274308
-0.29573	4.95383	0.22684		-0.29573	3.30542	0.274248
-0.295391	4.95362	0.226756		-0.295391	3.30509	0.274188
-0.295051	4.9534	0.226673		-0.295051	3.30475	0.274128
-0.294712	4.95319	0.22659		-0.294712	3.30442	0.274069
-0.294372	4.95298	0.226506		-0.294372	3.30408	0.274009
-0.294033	4.95276	0.226423		-0.294033	3.30375	0.273949
-0.293693	4.95255	0.22634		-0.293693	3.30341	0.273889
[truncated: 5,869 more rows]

## Sheet: Panel E
Active				Passive
[truncated: 7,095 more rows]

[truncated: 1 more sheets: Panel F]
