# Supplementary material for: Envelope statistics of self-motion signals experienced by human subjects during everyday activities: Implications for vestibular processing
Source: PLoS One. 2017 Jun 2;12(6):e0178664. doi: 10.1371/journal.pone.0178664 (PMC5456318; doi:10.1371/journal.pone.0178664)
Supplement: S1 File — (ZIP) [file pone.0178664.s001.zip › Figure4.xlsx]

## Sheet: Panel A
	Top Panel				2nd Panel				3rd Panel				4st Panel				5th Panel				Lower Panel
	1 Slope	LF slope	HF slope		1 Slope	LF slope	HF slope		1 Slope	LF slope	HF slope		1 Slope	LF slope	HF slope		1 Slope	LF slope	HF slope		1 Slope	LF slope	HF slope
Mean	-1.51	-0.92	-2.98		-1.42	-0.9	-2.96		-1.28	-0.87	-3.13		-1.76	-1.03	-3.16		-1.66	-0.88	-3.14		-2.29	-1.35	-3.37
SE	0.04	0.06	0.07		0.04	0.05	0.14		0.04	0.03	0.2		0.06	0.06	0.14		0.06	0.07	0.13		0.06	0.06	0.05

## Sheet: Panel B
	Top Panel				2nd Panel				3rd Panel				4st Panel				5th Panel				Lower Panel
	1 Slope	LF slope	HF slope		1 Slope	LF slope	HF slope		1 Slope	LF slope	HF slope		1 Slope	LF slope	HF slope		1 Slope	LF slope	HF slope		1 Slope	LF slope	HF slope
Mean	-1.63	-1.73	-1.18		-1.89	-1.38	-3.1		-1.43	-1.65	-1.14		-2.23	-1.1	-2.67		-2.03	-1.1	-3.07		-2.65	-1.33	-3.05
SE	0.04	0.19	0.1		0.06	0.05	0.14		0.04	0.12	0.04		0.06	0.06	0.06		0.04	0.05	0.05		0.07	0.09	0.22
