# Supplementary material for: Envelope statistics of self-motion signals experienced by human subjects during everyday activities: Implications for vestibular processing
Source: PLoS One. 2017 Jun 2;12(6):e0178664. doi: 10.1371/journal.pone.0178664 (PMC5456318; doi:10.1371/journal.pone.0178664)
Supplement: S1 File — (ZIP) [file pone.0178664.s001.zip › Figure5.xlsx]

## Sheet: Panel A
F	PS	STD
-0.70927	5.48456	0.175106
-0.70893	5.48193	0.174647
-0.708591	5.47931	0.174191
-0.708251	5.47669	0.173738
-0.707912	5.47407	0.173288
-0.707572	5.47146	0.172842
-0.707233	5.46886	0.172398
-0.706893	5.46626	0.171958
-0.706554	5.46366	0.171521
-0.706214	5.46107	0.171088
-0.705875	5.45849	0.170657
-0.705535	5.4559	0.17023
-0.705196	5.45333	0.169806
-0.704856	5.45076	0.169384
-0.704517	5.44819	0.168967
-0.704177	5.44563	0.168552
-0.703838	5.44307	0.16814
-0.703498	5.44051	0.167732
-0.703159	5.43797	0.167326
-0.702819	5.43542	0.166924
-0.702479	5.43288	0.166525
-0.70214	5.43035	0.166129
-0.7018	5.42782	0.165736
-0.701461	5.42529	0.165346
-0.701121	5.42277	0.164959
-0.700782	5.42026	0.164575
-0.700442	5.41774	0.164195
-0.700103	5.41524	0.163817
-0.699763	5.41273	0.163443
-0.699424	5.41024	0.163071
-0.699084	5.40774	0.162703
-0.698745	5.40526	0.162337
-0.698405	5.40277	0.161975
-0.698066	5.40029	0.161616
-0.697726	5.39782	0.16126
-0.697387	5.39535	0.160906
-0.697047	5.39288	0.160556
-0.696708	5.39042	0.160209
-0.696368	5.38796	0.159865
-0.696029	5.38551	0.159523
-0.695689	5.38307	0.159185
-0.695349	5.38062	0.15885
-0.69501	5.37818	0.158517
-0.69467	5.37575	0.158188
-0.694331	5.37332	0.157861
-0.693991	5.3709	0.157538
-0.693652	5.36848	0.157217
-0.693312	5.36606	0.156899
-0.692973	5.36365	0.156584
-0.692633	5.36124	0.156272
-0.692294	5.35884	0.155963
-0.691954	5.35644	0.155657
-0.691615	5.35405	0.155354
-0.691275	5.35166	0.155053
-0.690936	5.34928	0.154756
-0.690596	5.3469	0.154461
-0.690257	5.34453	0.154169
-0.689917	5.34216	0.15388
-0.689578	5.33979	0.153593
-0.689238	5.33743	0.15331
-0.688899	5.33507	0.153029
-0.688559	5.33272	0.152751
-0.68822	5.33037	0.152476
-0.68788	5.32803	0.152203
-0.68754	5.32569	0.151934
-0.687201	5.32335	0.151667
-0.686861	5.32102	0.151402
-0.686522	5.3187	0.151141
-0.686182	5.31638	0.150882
-0.685843	5.31406	0.150626
-0.685503	5.31175	0.150373
-0.685164	5.30944	0.150122
-0.684824	5.30713	0.149874
-0.684485	5.30483	0.149628
-0.684145	5.30254	0.149386
-0.683806	5.30025	0.149145
-0.683466	5.29796	0.148908
-0.683127	5.29568	0.148673
-0.682787	5.2934	0.14844
-0.682448	5.29113	0.148211
-0.682108	5.28886	0.147983
-0.681769	5.2866	0.147759
-0.681429	5.28434	0.147537
-0.68109	5.28208	0.147317
-0.68075	5.27983	0.1471
-0.68041	5.27759	0.146886
-0.680071	5.27534	0.146673
-0.679731	5.27311	0.146464
-0.679392	5.27087	0.146257
-0.679052	5.26864	0.146052
-0.678713	5.26642	0.14585
-0.678373	5.2642	0.14565
-0.678034	5.26198	0.145453
-0.677694	5.25977	0.145258
-0.677355	5.25756	0.145065
-0.677015	5.25536	0.144875
-0.676676	5.25316	0.144688
-0.676336	5.25096	0.144502
-0.675997	5.24877	0.144319
-0.675657	5.24659	0.144138
-0.675318	5.24441	0.14396
-0.674978	5.24223	0.143784
-0.674639	5.24005	0.14361
-0.674299	5.23789	0.143439
-0.67396	5.23572	0.143269
-0.67362	5.23356	0.143102
-0.67328	5.2314	0.142937
-0.672941	5.22925	0.142775
-0.672601	5.2271	0.142615
-0.672262	5.22496	0.142456
-0.671922	5.22282	0.1423
-0.671583	5.22069	0.142147
-0.671243	5.21856	0.141995
-0.670904	5.21643	0.141846
-0.670564	5.21431	0.141698
-0.670225	5.21219	0.141553
-0.669885	5.21008	0.14141
-0.669546	5.20797	0.141269
-0.669206	5.20586	0.14113
-0.668867	5.20376	0.140993
-0.668527	5.20166	0.140858
-0.668188	5.19957	0.140725
-0.667848	5.19748	0.140595
-0.667509	5.1954	0.140466
-0.667169	5.19332	0.140339
-0.66683	5.19124	0.140214
-0.66649	5.18917	0.140091
-0.66615	5.1871	0.13997
-0.665811	5.18504	0.139851
-0.665471	5.18298	0.139734
-0.665132	5.18092	0.139619
-0.664792	5.17887	0.139506
-0.664453	5.17682	0.139395
-0.664113	5.17478	0.139285
-0.663774	5.17274	0.139177
-0.663434	5.17071	0.139072
-0.663095	5.16868	0.138968
-0.662755	5.16665	0.138865
-0.662416	5.16463	0.138765
-0.662076	5.16261	0.138666
-0.661737	5.1606	0.13857
-0.661397	5.15859	0.138474
-0.661058	5.15658	0.138381
-0.660718	5.15458	0.138289
-0.660379	5.15258	0.1382
-0.660039	5.15059	0.138111
-0.6597	5.1486	0.138025
-0.65936	5.14662	0.13794
-0.65902	5.14463	0.137857
-0.658681	5.14266	0.137775
-0.658341	5.14068	0.137695
-0.658002	5.13872	0.137617
-0.657662	5.13675	0.13754
-0.657323	5.13479	0.137465
-0.656983	5.13283	0.137391
-0.656644	5.13088	0.137319
-0.656304	5.12893	0.137249
-0.655965	5.12699	0.13718
-0.655625	5.12505	0.137113
-0.655286	5.12311	0.137047
-0.654946	5.12118	0.136982
-0.654607	5.11925	0.136919
-0.654267	5.11732	0.136858
-0.653928	5.1154	0.136798
-0.653588	5.11349	0.136739
-0.653249	5.11157	0.136682
-0.652909	5.10966	0.136626
-0.65257	5.10776	0.136572
-0.65223	5.10586	0.136519
-0.65189	5.10396	0.136467
-0.651551	5.10207	0.136417
-0.651211	5.10018	0.136368
-0.650872	5.0983	0.13632
-0.650532	5.09642	0.136274
-0.650193	5.09454	0.136229
-0.649853	5.09267	0.136185
-0.649514	5.0908	0.136143
-0.649174	5.08893	0.136101
-0.648835	5.08707	0.136062
-0.648495	5.08521	0.136023
-0.648156	5.08336	0.135985
-0.647816	5.08151	0.135949
-0.647477	5.07967	0.135914
-0.647137	5.07782	0.13588
-0.646798	5.07599	0.135848
-0.646458	5.07415	0.135816
-0.646119	5.07232	0.135786
-0.645779	5.0705	0.135756
-0.64544	5.06868	0.135728
-0.6451	5.06686	0.135701
-0.644761	5.06504	0.135675
-0.644421	5.06323	0.13565
-0.644081	5.06143	0.135627
-0.643742	5.05962	0.135604
-0.643402	5.05783	0.135582
-0.643063	5.05603	0.135562
-0.642723	5.05424	0.135542
-0.642384	5.05245	0.135524
-0.642044	5.05067	0.135506
-0.641705	5.04889	0.135489
-0.641365	5.04711	0.135474
-0.641026	5.04534	0.135459
-0.640686	5.04358	0.135446
-0.640347	5.04181	0.135433
-0.640007	5.04005	0.135421
-0.639668	5.03829	0.13541
-0.639328	5.03654	0.1354
-0.638989	5.03479	0.135391
-0.638649	5.03305	0.135383
-0.63831	5.03131	0.135376
-0.63797	5.02957	0.13537
-0.637631	5.02784	0.135364
-0.637291	5.02611	0.135359
-0.636951	5.02438	0.135355
-0.636612	5.02266	0.135352
-0.636272	5.02094	0.13535
-0.635933	5.01922	0.135349
-0.635593	5.01751	0.135348
-0.635254	5.01581	0.135348
-0.634914	5.0141	0.135349
-0.634575	5.0124	0.135351
-0.634235	5.01071	0.135353
-0.633896	5.00901	0.135357
-0.633556	5.00733	0.135361
-0.633217	5.00564	0.135365
-0.632877	5.00396	0.135371
-0.632538	5.00228	0.135377
-0.632198	5.00061	0.135384
-0.631859	4.99894	0.135391
-0.631519	4.99727	0.135399
-0.63118	4.99561	0.135408
-0.63084	4.99395	0.135417
-0.630501	4.9923	0.135428
-0.630161	4.99065	0.135438
-0.629821	4.989	0.13545
-0.629482	4.98735	0.135462
-0.629142	4.98571	0.135474
-0.628803	4.98408	0.135488
-0.628463	4.98244	0.135501
-0.628124	4.98081	0.135516
-0.627784	4.97919	0.135531
-0.627445	4.97757	0.135546
-0.627105	4.97595	0.135563
-0.626766	4.97433	0.135579
-0.626426	4.97272	0.135596
-0.626087	4.97112	0.135614
-0.625747	4.96951	0.135632
-0.625408	4.96791	0.135651
-0.625068	4.96631	0.135671
-0.624729	4.96472	0.13569
-0.624389	4.96313	0.135711
-0.62405	4.96155	0.135731
-0.62371	4.95996	0.135753
-0.623371	4.95839	0.135775
-0.623031	4.95681	0.135797
-0.622691	4.95524	0.135819
-0.622352	4.95367	0.135843
-0.622012	4.95211	0.135866
-0.621673	4.95055	0.13589
-0.621333	4.94899	0.135915
-0.620994	4.94744	0.135939
-0.620654	4.94589	0.135965
-0.620315	4.94434	0.13599
-0.619975	4.9428	0.136016
-0.619636	4.94126	0.136043
-0.619296	4.93972	0.13607
-0.618957	4.93819	0.136097
-0.618617	4.93666	0.136125
-0.618278	4.93514	0.136153
-0.617938	4.93362	0.136181
-0.617599	4.9321	0.13621
-0.617259	4.93058	0.136239
-0.61692	4.92907	0.136268
-0.61658	4.92757	0.136298
-0.616241	4.92606	0.136328
-0.615901	4.92456	0.136358
-0.615561	4.92306	0.136389
-0.615222	4.92157	0.13642
-0.614882	4.92008	0.136451
-0.614543	4.91859	0.136483
-0.614203	4.91711	0.136515
-0.613864	4.91563	0.136547
-0.613524	4.91416	0.13658
-0.613185	4.91268	0.136612
-0.612845	4.91121	0.136646
-0.612506	4.90975	0.136679
-0.612166	4.90829	0.136712
-0.611827	4.90683	0.136746
-0.611487	4.90537	0.13678
-0.611148	4.90392	0.136815
-0.610808	4.90247	0.136849
-0.610469	4.90103	0.136884
-0.610129	4.89958	0.136919
-0.60979	4.89815	0.136955
-0.60945	4.89671	0.13699
-0.609111	4.89528	0.137026
-0.608771	4.89385	0.137062
-0.608431	4.89243	0.137098
-0.608092	4.89101	0.137134
-0.607752	4.88959	0.137171
-0.607413	4.88817	0.137208
-0.607073	4.88676	0.137245
-0.606734	4.88536	0.137282
-0.606394	4.88395	0.137319
-0.606055	4.88255	0.137357
-0.605715	4.88115	0.137395
-0.605376	4.87976	0.137433
-0.605036	4.87837	0.137471
-0.604697	4.87698	0.137509
-0.604357	4.8756	0.137547
-0.604018	4.87422	0.137586
-0.603678	4.87284	0.137625
-0.603339	4.87146	0.137663
-0.602999	4.87009	0.137702
-0.60266	4.86873	0.137742
-0.60232	4.86736	0.137781
-0.601981	4.866	0.13782
-0.601641	4.86464	0.13786
-0.601301	4.86329	0.1379
-0.600962	4.86194	0.137939
-0.600622	4.86059	0.137979
-0.600283	4.85925	0.13802
-0.599943	4.85791	0.13806
-0.599604	4.85657	0.1381
-0.599264	4.85523	0.138141
-0.598925	4.8539	0.138181
-0.598585	4.85257	0.138222
-0.598246	4.85125	0.138263
-0.597906	4.84993	0.138304
-0.597567	4.84861	0.138345
-0.597227	4.8473	0.138386
-0.596888	4.84598	0.138427
-0.596548	4.84468	0.138468
-0.596209	4.84337	0.13851
-0.595869	4.84207	0.138551
-0.59553	4.84077	0.138593
-0.59519	4.83947	0.138634
-0.594851	4.83818	0.138676
-0.594511	4.83689	0.138718
-0.594172	4.83561	0.13876
-0.593832	4.83433	0.138802
-0.593492	4.83305	0.138844
-0.593153	4.83177	0.138886
-0.592813	4.8305	0.138928
-0.592474	4.82923	0.13897
-0.592134	4.82796	0.139013
-0.591795	4.8267	0.139055
-0.591455	4.82544	0.139098
-0.591116	4.82418	0.13914
-0.590776	4.82293	0.139183
-0.590437	4.82168	0.139226
-0.590097	4.82043	0.139268
-0.589758	4.81918	0.139311
-0.589418	4.81794	0.139354
-0.589079	4.8167	0.139397
-0.588739	4.81547	0.13944
-0.5884	4.81424	0.139483
-0.58806	4.81301	0.139526
-0.587721	4.81178	0.139569
-0.587381	4.81056	0.139612
-0.587042	4.80934	0.139656
-0.586702	4.80812	0.139699
-0.586362	4.80691	0.139742
-0.586023	4.8057	0.139786
-0.585683	4.80449	0.139829
-0.585344	4.80329	0.139873
-0.585004	4.80209	0.139916
-0.584665	4.80089	0.13996
-0.584325	4.7997	0.140003
-0.583986	4.79851	0.140047
-0.583646	4.79732	0.140091
-0.583307	4.79613	0.140134
-0.582967	4.79495	0.140178
-0.582628	4.79377	0.140222
-0.582288	4.7926	0.140266
-0.581949	4.79142	0.14031
-0.581609	4.79025	0.140354
-0.58127	4.78908	0.140398
-0.58093	4.78792	0.140442
-0.580591	4.78676	0.140486
-0.580251	4.7856	0.14053
-0.579912	4.78445	0.140574
-0.579572	4.7833	0.140619
-0.579232	4.78215	0.140663
-0.578893	4.781	0.140707
-0.578553	4.77986	0.140752
-0.578214	4.77872	0.140796
-0.577874	4.77758	0.14084
-0.577535	4.77645	0.140885
-0.577195	4.77532	0.140929
-0.576856	4.77419	0.140974
-0.576516	4.77306	0.141019
-0.576177	4.77194	0.141063
-0.575837	4.77082	0.141108
-0.575498	4.76971	0.141153
-0.575158	4.76859	0.141197
-0.574819	4.76748	0.141242
-0.574479	4.76638	0.141287
-0.57414	4.76527	0.141332
-0.5738	4.76417	0.141377
-0.573461	4.76307	0.141422
-0.573121	4.76198	0.141467
-0.572782	4.76088	0.141512
-0.572442	4.75979	0.141557
-0.572102	4.75871	0.141603
-0.571763	4.75762	0.141648
-0.571423	4.75654	0.141693
-0.571084	4.75547	0.141738
-0.570744	4.75439	0.141784
-0.570405	4.75332	0.141829
-0.570065	4.75225	0.141875
-0.569726	4.75118	0.14192
-0.569386	4.75012	0.141966
-0.569047	4.74906	0.142012
-0.568707	4.748	0.142058
-0.568368	4.74695	0.142103
-0.568028	4.74589	0.142149
-0.567689	4.74485	0.142195
-0.567349	4.7438	0.142241
-0.56701	4.74276	0.142287
-0.56667	4.74171	0.142333
-0.566331	4.74068	0.14238
-0.565991	4.73964	0.142426
-0.565652	4.73861	0.142472
-0.565312	4.73758	0.142518
-0.564972	4.73655	0.142565
-0.564633	4.73553	0.142611
-0.564293	4.73451	0.142658
-0.563954	4.73349	0.142705
-0.563614	4.73248	0.142752
-0.563275	4.73146	0.142798
-0.562935	4.73046	0.142845
-0.562596	4.72945	0.142892
-0.562256	4.72844	0.142939
-0.561917	4.72744	0.142987
-0.561577	4.72645	0.143034
-0.561238	4.72545	0.143081
-0.560898	4.72446	0.143129
-0.560559	4.72347	0.143176
-0.560219	4.72248	0.143224
-0.55988	4.72149	0.143271
-0.55954	4.72051	0.143319
-0.559201	4.71953	0.143367
-0.558861	4.71856	0.143415
-0.558522	4.71758	0.143463
-0.558182	4.71661	0.143512
-0.557842	4.71565	0.14356
-0.557503	4.71468	0.143608
-0.557163	4.71372	0.143657
-0.556824	4.71276	0.143705
-0.556484	4.7118	0.143754
-0.556145	4.71085	0.143803
-0.555805	4.70989	0.143852
-0.555466	4.70894	0.143901
-0.555126	4.708	0.14395
-0.554787	4.70705	0.144
-0.554447	4.70611	0.144049
-0.554108	4.70517	0.144099
-0.553768	4.70424	0.144148
-0.553429	4.70331	0.144198
-0.553089	4.70238	0.144248
-0.55275	4.70145	0.144298
-0.55241	4.70052	0.144349
-0.552071	4.6996	0.144399
-0.551731	4.69868	0.144449
-0.551392	4.69776	0.1445
-0.551052	4.69685	0.144551
-0.550713	4.69594	0.144602
-0.550373	4.69503	0.144653
-0.550033	4.69412	0.144704
-0.549694	4.69322	0.144756
-0.549354	4.69232	0.144807
-0.549015	4.69142	0.144859
-0.548675	4.69052	0.144911
-0.548336	4.68963	0.144963
-0.547996	4.68874	0.145015
-0.547657	4.68785	0.145067
-0.547317	4.68696	0.14512
-0.546978	4.68608	0.145173
-0.546638	4.6852	0.145225
-0.546299	4.68432	0.145279
-0.545959	4.68345	0.145332
-0.54562	4.68257	0.145385
-0.54528	4.6817	0.145439
-0.544941	4.68083	0.145492
-0.544601	4.67997	0.145546
-0.544262	4.67911	0.145601
-0.543922	4.67825	0.145655
-0.543583	4.67739	0.145709
-0.543243	4.67653	0.145764
-0.542903	4.67568	0.145819
-0.542564	4.67483	0.145874
-0.542224	4.67398	0.14593
-0.541885	4.67314	0.145985
-0.541545	4.6723	0.146041
-0.541206	4.67146	0.146097
-0.540866	4.67062	0.146153
-0.540527	4.66978	0.146209
-0.540187	4.66895	0.146266
-0.539848	4.66812	0.146323
-0.539508	4.6673	0.14638
-0.539169	4.66647	0.146437
-0.538829	4.66565	0.146495
-0.53849	4.66483	0.146552
-0.53815	4.66401	0.14661
-0.537811	4.6632	0.146668
-0.537471	4.66238	0.146727
-0.537132	4.66157	0.146786
-0.536792	4.66076	0.146844
-0.536453	4.65996	0.146904
-0.536113	4.65916	0.146963
-0.535773	4.65836	0.147023
-0.535434	4.65756	0.147083
-0.535094	4.65676	0.147143
-0.534755	4.65597	0.147203
-0.534415	4.65518	0.147264
-0.534076	4.65439	0.147325
-0.533736	4.6536	0.147386
-0.533397	4.65282	0.147448
-0.533057	4.65204	0.147509
-0.532718	4.65126	0.147571
-0.532378	4.65049	0.147634
-0.532039	4.64971	0.147696
-0.531699	4.64894	0.147759
-0.53136	4.64817	0.147822
-0.53102	4.6474	0.147886
-0.530681	4.64664	0.147949
-0.530341	4.64588	0.148013
-0.530002	4.64512	0.148078
-0.529662	4.64436	0.148142
-0.529323	4.64361	0.148207
-0.528983	4.64285	0.148272
-0.528643	4.6421	0.148338
-0.528304	4.64136	0.148404
-0.527964	4.64061	0.14847
-0.527625	4.63987	0.148536
-0.527285	4.63913	0.148603
-0.526946	4.63839	0.14867
-0.526606	4.63765	0.148738
-0.526267	4.63692	0.148805
-0.525927	4.63618	0.148873
-0.525588	4.63546	0.148942
-0.525248	4.63473	0.14901
-0.524909	4.634	0.149079
-0.524569	4.63328	0.149149
-0.52423	4.63256	0.149218
-0.52389	4.63184	0.149288
-0.523551	4.63113	0.149359
-0.523211	4.63041	0.14943
-0.522872	4.6297	0.149501
-0.522532	4.62899	0.149572
-0.522193	4.62829	0.149644
-0.521853	4.62758	0.149716
-0.521513	4.62688	0.149788
-0.521174	4.62618	0.149861
-0.520834	4.62548	0.149934
-0.520495	4.62479	0.150008
-0.520155	4.62409	0.150082
-0.519816	4.6234	0.150156
-0.519476	4.62271	0.150231
-0.519137	4.62203	0.150306
-0.518797	4.62134	0.150381
-0.518458	4.62066	0.150457
-0.518118	4.61998	0.150533
-0.517779	4.6193	0.15061
-0.517439	4.61863	0.150687
-0.5171	4.61796	0.150764
-0.51676	4.61728	0.150842
-0.516421	4.61662	0.15092
-0.516081	4.61595	0.150999
-0.515742	4.61528	0.151078
-0.515402	4.61462	0.151157
-0.515063	4.61396	0.151237
-0.514723	4.6133	0.151317
-0.514383	4.61265	0.151398
-0.514044	4.61199	0.151479
-0.513704	4.61134	0.15156
-0.513365	4.61069	0.151642
-0.513025	4.61004	0.151724
-0.512686	4.6094	0.151807
-0.512346	4.60876	0.15189
-0.512007	4.60811	0.151973
-0.511667	4.60748	0.152057
-0.511328	4.60684	0.152141
-0.510988	4.6062	0.152226
-0.510649	4.60557	0.152311
-0.510309	4.60494	0.152397
-0.50997	4.60431	0.152483
-0.50963	4.60369	0.152569
-0.509291	4.60306	0.152656
-0.508951	4.60244	0.152744
-0.508612	4.60182	0.152832
-0.508272	4.6012	0.15292
-0.507933	4.60059	0.153009
-0.507593	4.59997	0.153098
-0.507253	4.59936	0.153188
-0.506914	4.59875	0.153278
-0.506574	4.59814	0.153368
-0.506235	4.59754	0.153459
-0.505895	4.59693	0.153551
-0.505556	4.59633	0.153643
-0.505216	4.59573	0.153735
-0.504877	4.59513	0.153828
-0.504537	4.59454	0.153921
-0.504198	4.59395	0.154015
-0.503858	4.59335	0.15411
-0.503519	4.59276	0.154204
-0.503179	4.59218	0.1543
-0.50284	4.59159	0.154395
-0.5025	4.59101	0.154492
-0.502161	4.59043	0.154588
-0.501821	4.58985	0.154686
-0.501482	4.58927	0.154783
-0.501142	4.58869	0.154881
-0.500803	4.58812	0.15498
-0.500463	4.58755	0.155079
-0.500124	4.58698	0.155179
-0.499784	4.58641	0.155279
-0.499444	4.58585	0.15538
-0.499105	4.58528	0.155481
-0.498765	4.58472	0.155583
-0.498426	4.58416	0.155685
-0.498086	4.5836	0.155787
-0.497747	4.58305	0.155891
-0.497407	4.58249	0.155994
-0.497068	4.58194	0.156099
-0.496728	4.58139	0.156203
-0.496389	4.58084	0.156309
-0.496049	4.58029	0.156414
-0.49571	4.57975	0.156521
-0.49537	4.57921	0.156627
-0.495031	4.57867	0.156735
-0.494691	4.57813	0.156843
-0.494352	4.57759	0.156951
-0.494012	4.57705	0.15706
-0.493673	4.57652	0.157169
-0.493333	4.57599	0.157279
-0.492994	4.57546	0.15739
-0.492654	4.57493	0.157501
-0.492314	4.57441	0.157612
-0.491975	4.57388	0.157724
-0.491635	4.57336	0.157837
-0.491296	4.57284	0.15795
-0.490956	4.57232	0.158064
-0.490617	4.57181	0.158178
-0.490277	4.57129	0.158293
-0.489938	4.57078	0.158408
-0.489598	4.57027	0.158524
-0.489259	4.56976	0.15864
-0.488919	4.56925	0.158757
-0.48858	4.56874	0.158875
-0.48824	4.56824	0.158993
-0.487901	4.56774	0.159111
-0.487561	4.56724	0.15923
-0.487222	4.56674	0.15935
-0.486882	4.56624	0.15947
-0.486543	4.56575	0.159591
-0.486203	4.56526	0.159712
-0.485864	4.56476	0.159834
-0.485524	4.56427	0.159957
-0.485184	4.56379	0.16008
-0.484845	4.5633	0.160203
-0.484505	4.56282	0.160328
-0.484166	4.56233	0.160452
-0.483826	4.56185	0.160578
-0.483487	4.56137	0.160703
-0.483147	4.5609	0.16083
-0.482808	4.56042	0.160957
-0.482468	4.55995	0.161084
-0.482129	4.55947	0.161212
-0.481789	4.559	0.161341
-0.48145	4.55854	0.16147
-0.48111	4.55807	0.1616
-0.480771	4.5576	0.16173
-0.480431	4.55714	0.161861
-0.480092	4.55668	0.161993
-0.479752	4.55622	0.162125
-0.479413	4.55576	0.162257
-0.479073	4.5553	0.162391
-0.478734	4.55485	0.162525
-0.478394	4.55439	0.162659
-0.478054	4.55394	0.162794
-0.477715	4.55349	0.162929
-0.477375	4.55304	0.163065
-0.477036	4.5526	0.163202
-0.476696	4.55215	0.163339
-0.476357	4.55171	0.163477
-0.476017	4.55127	0.163616
-0.475678	4.55083	0.163754
-0.475338	4.55039	0.163894
-0.474999	4.54995	0.164034
-0.474659	4.54951	0.164175
-0.47432	4.54908	0.164316
-0.47398	4.54865	0.164458
-0.473641	4.54822	0.1646
-0.473301	4.54779	0.164744
-0.472962	4.54736	0.164887
-0.472622	4.54694	0.165031
-0.472283	4.54651	0.165176
-0.471943	4.54609	0.165321
-0.471604	4.54567	0.165467
-0.471264	4.54525	0.165614
-0.470924	4.54483	0.165761
-0.470585	4.54442	0.165909
-0.470245	4.544	0.166057
-0.469906	4.54359	0.166206
-0.469566	4.54318	0.166355
-0.469227	4.54277	0.166505
-0.468887	4.54236	0.166656
-0.468548	4.54195	0.166807
-0.468208	4.54155	0.166959
-0.467869	4.54114	0.167111
-0.467529	4.54074	0.167264
-0.46719	4.54034	0.167417
-0.46685	4.53994	0.167572
-0.466511	4.53954	0.167726
-0.466171	4.53915	0.167881
-0.465832	4.53875	0.168037
-0.465492	4.53836	0.168194
-0.465153	4.53797	0.168351
-0.464813	4.53758	0.168508
-0.464474	4.53719	0.168666
-0.464134	4.5368	0.168825
-0.463794	4.53641	0.168984
-0.463455	4.53603	0.169144
-0.463115	4.53565	0.169305
-0.462776	4.53527	0.169466
-0.462436	4.53489	0.169627
-0.462097	4.53451	0.16979
-0.461757	4.53413	0.169952
-0.461418	4.53375	0.170116
-0.461078	4.53338	0.17028
-0.460739	4.53301	0.170444
-0.460399	4.53264	0.170609
-0.46006	4.53227	0.170775
-0.45972	4.5319	0.170941
-0.459381	4.53153	0.171108
-0.459041	4.53117	0.171275
-0.458702	4.5308	0.171443
-0.458362	4.53044	0.171612
-0.458023	4.53008	0.171781
-0.457683	4.52972	0.171951
-0.457344	4.52936	0.172121
-0.457004	4.529	0.172292
-0.456665	4.52865	0.172463
-0.456325	4.52829	0.172635
-0.455985	4.52794	0.172808
-0.455646	4.52759	0.172981
-0.455306	4.52724	0.173154
-0.454967	4.52689	0.173328
-0.454627	4.52654	0.173503
-0.454288	4.52619	0.173679
-0.453948	4.52585	0.173854
-0.453609	4.52551	0.174031
-0.453269	4.52516	0.174208
-0.45293	4.52482	0.174386
-0.45259	4.52448	0.174564
-0.452251	4.52415	0.174742
-0.451911	4.52381	0.174922
-0.451572	4.52347	0.175101
-0.451232	4.52314	0.175282
-0.450893	4.52281	0.175463
-0.450553	4.52247	0.175644
-0.450214	4.52214	0.175826
-0.449874	4.52181	0.176009
-0.449535	4.52149	0.176192
-0.449195	4.52116	0.176376
-0.448855	4.52084	0.17656
-0.448516	4.52051	0.176745
-0.448176	4.52019	0.17693
-0.447837	4.51987	0.177116
-0.447497	4.51955	0.177302
-0.447158	4.51923	0.177489
-0.446818	4.51891	0.177677
-0.446479	4.51859	0.177865
-0.446139	4.51828	0.178053
-0.4458	4.51797	0.178242
-0.44546	4.51765	0.178432
-0.445121	4.51734	0.178622
-0.444781	4.51703	0.178813
-0.444442	4.51672	0.179004
-0.444102	4.51642	0.179196
-0.443763	4.51611	0.179388
-0.443423	4.5158	0.179581
-0.443084	4.5155	0.179774
-0.442744	4.5152	0.179968
-0.442405	4.5149	0.180162
-0.442065	4.51459	0.180357
-0.441725	4.5143	0.180553
-0.441386	4.514	0.180749
-0.441046	4.5137	0.180945
-0.440707	4.5134	0.181142
-0.440367	4.51311	0.181339
-0.440028	4.51282	0.181537
-0.439688	4.51252	0.181736
-0.439349	4.51223	0.181935
-0.439009	4.51194	0.182134
-0.43867	4.51165	0.182334
-0.43833	4.51137	0.182535
-0.437991	4.51108	0.182736
-0.437651	4.51079	0.182938
-0.437312	4.51051	0.18314
-0.436972	4.51023	0.183342
-0.436633	4.50995	0.183545
-0.436293	4.50966	0.183749
-0.435954	4.50938	0.183953
-0.435614	4.50911	0.184157
-0.435275	4.50883	0.184362
-0.434935	4.50855	0.184568
-0.434595	4.50828	0.184774
-0.434256	4.508	0.18498
-0.433916	4.50773	0.185187
-0.433577	4.50746	0.185394
-0.433237	4.50719	0.185602
-0.432898	4.50692	0.18581
-0.432558	4.50665	0.186019
-0.432219	4.50638	0.186229
-0.431879	4.50611	0.186438
-0.43154	4.50585	0.186649
-0.4312	4.50558	0.186859
-0.430861	4.50532	0.18707
-0.430521	4.50505	0.187282
-0.430182	4.50479	0.187494
-0.429842	4.50453	0.187707
-0.429503	4.50427	0.18792
-0.429163	4.50401	0.188133
-0.428824	4.50376	0.188347
-0.428484	4.5035	0.188561
-0.428145	4.50324	0.188776
-0.427805	4.50299	0.188991
-0.427465	4.50274	0.189207
-0.427126	4.50248	0.189423
-0.426786	4.50223	0.18964
-0.426447	4.50198	0.189857
-0.426107	4.50173	0.190074
-0.425768	4.50148	0.190292
-0.425428	4.50124	0.19051
-0.425089	4.50099	0.190729
-0.424749	4.50074	0.190948
-0.42441	4.5005	0.191168
-0.42407	4.50025	0.191388
-0.423731	4.50001	0.191608
-0.423391	4.49977	0.191829
-0.423052	4.49953	0.19205
-0.422712	4.49929	0.192272
-0.422373	4.49905	0.192494
-0.422033	4.49881	0.192716
-0.421694	4.49857	0.192939
-0.421354	4.49834	0.193163
-0.421015	4.4981	0.193386
-0.420675	4.49787	0.19361
-0.420335	4.49763	0.193835
-0.419996	4.4974	0.19406
-0.419656	4.49717	0.194285
-0.419317	4.49694	0.194511
-0.418977	4.49671	0.194737
-0.418638	4.49648	0.194963
-0.418298	4.49625	0.19519
-0.417959	4.49602	0.195417
-0.417619	4.4958	0.195645
-0.41728	4.49557	0.195873
-0.41694	4.49535	0.196101
-0.416601	4.49512	0.19633
-0.416261	4.4949	0.196559
-0.415922	4.49468	0.196788
-0.415582	4.49446	0.197018
-0.415243	4.49423	0.197248
-0.414903	4.49402	0.197479
-0.414564	4.4938	0.19771
-0.414224	4.49358	0.197941
-0.413885	4.49336	0.198173
-0.413545	4.49314	0.198405
-0.413205	4.49293	0.198637
-0.412866	4.49271	0.198869
-0.412526	4.4925	0.199102
-0.412187	4.49229	0.199336
-0.411847	4.49207	0.199569
-0.411508	4.49186	0.199803
-0.411168	4.49165	0.200038
-0.410829	4.49144	0.200272
-0.410489	4.49123	0.200507
-0.41015	4.49102	0.200743
-0.40981	4.49081	0.200978
-0.409471	4.49061	0.201214
-0.409131	4.4904	0.20145
-0.408792	4.49019	0.201687
-0.408452	4.48999	0.201924
-0.408113	4.48979	0.202161
-0.407773	4.48958	0.202398
-0.407434	4.48938	0.202636
-0.407094	4.48918	0.202874
-0.406755	4.48898	0.203113
-0.406415	4.48878	0.203351
-0.406076	4.48858	0.20359
-0.405736	4.48838	0.20383
-0.405396	4.48818	0.204069
-0.405057	4.48798	0.204309
-0.404717	4.48778	0.204549
-0.404378	4.48759	0.20479
-0.404038	4.48739	0.20503
-0.403699	4.4872	0.205271
-0.403359	4.487	0.205513
-0.40302	4.48681	0.205754
-0.40268	4.48662	0.205996
-0.402341	4.48642	0.206238
-0.402001	4.48623	0.20648
-0.401662	4.48604	0.206723
-0.401322	4.48585	0.206965
-0.400983	4.48566	0.207208
-0.400643	4.48547	0.207452
-0.400304	4.48528	0.207695
-0.399964	4.4851	0.207939
-0.399625	4.48491	0.208183
-0.399285	4.48472	0.208427
-0.398946	4.48454	0.208672
-0.398606	4.48435	0.208917
-0.398266	4.48417	0.209162
-0.397927	4.48398	0.209407
-0.397587	4.4838	0.209652
-0.397248	4.48362	0.209898
-0.396908	4.48343	0.210144
-0.396569	4.48325	0.21039
-0.396229	4.48307	0.210636
-0.39589	4.48289	0.210883
-0.39555	4.48271	0.211129
-0.395211	4.48253	0.211376
-0.394871	4.48235	0.211623
-0.394532	4.48217	0.211871
-0.394192	4.482	0.212118
-0.393853	4.48182	0.212366
-0.393513	4.48164	0.212614
-0.393174	4.48147	0.212862
-0.392834	4.48129	0.21311
-0.392495	4.48111	0.213359
-0.392155	4.48094	0.213607
-0.391816	4.48077	0.213856
-0.391476	4.48059	0.214105
-0.391136	4.48042	0.214354
-0.390797	4.48025	0.214604
-0.390457	4.48008	0.214853
-0.390118	4.4799	0.215103
-0.389778	4.47973	0.215353
-0.389439	4.47956	0.215603
-0.389099	4.47939	0.215853
-0.38876	4.47922	0.216103
-0.38842	4.47905	0.216354
-0.388081	4.47889	0.216604
-0.387741	4.47872	0.216855
-0.387402	4.47855	0.217106
-0.387062	4.47838	0.217357
-0.386723	4.47822	0.217608
-0.386383	4.47805	0.217859
-0.386044	4.47788	0.218111
-0.385704	4.47772	0.218362
-0.385365	4.47755	0.218614
-0.385025	4.47739	0.218866
-0.384686	4.47723	0.219117
-0.384346	4.47706	0.219369
-0.384006	4.4769	0.219622
-0.383667	4.47674	0.219874
-0.383327	4.47657	0.220126
-0.382988	4.47641	0.220379
-0.382648	4.47625	0.220631
-0.382309	4.47609	0.220884
-0.381969	4.47593	0.221136
-0.38163	4.47577	0.221389
-0.38129	4.47561	0.221642
-0.380951	4.47545	0.221895
-0.380611	4.47529	0.222148
-0.380272	4.47513	0.222401
-0.379932	4.47497	0.222655
-0.379593	4.47481	0.222908
-0.379253	4.47465	0.223161
-0.378914	4.4745	0.223415
-0.378574	4.47434	0.223668
-0.378235	4.47418	0.223922
-0.377895	4.47403	0.224175
-0.377556	4.47387	0.224429
-0.377216	4.47372	0.224683
-0.376876	4.47356	0.224937
-0.376537	4.4734	0.22519
-0.376197	4.47325	0.225444
-0.375858	4.4731	0.225698
-0.375518	4.47294	0.225952
-0.375179	4.47279	0.226206
-0.374839	4.47263	0.22646
-0.3745	4.47248	0.226714
-0.37416	4.47233	0.226968
-0.373821	4.47217	0.227222
-0.373481	4.47202	0.227476
-0.373142	4.47187	0.227731
-0.372802	4.47172	0.227985
-0.372463	4.47157	0.228239
-0.372123	4.47141	0.228493
-0.371784	4.47126	0.228747
-0.371444	4.47111	0.229001
-0.371105	4.47096	0.229256
-0.370765	4.47081	0.22951
-0.370426	4.47066	0.229764
-0.370086	4.47051	0.230018
-0.369746	4.47036	0.230272
-0.369407	4.47021	0.230526
-0.369067	4.47006	0.23078
-0.368728	4.46991	0.231035
-0.368388	4.46977	0.231289
-0.368049	4.46962	0.231543
-0.367709	4.46947	0.231797
-0.36737	4.46932	0.232051
-0.36703	4.46917	0.232305
-0.366691	4.46902	0.232559
-0.366351	4.46888	0.232812
-0.366012	4.46873	0.233066
-0.365672	4.46858	0.23332
-0.365333	4.46844	0.233574
-0.364993	4.46829	0.233827
-0.364654	4.46814	0.234081
-0.364314	4.46799	0.234335
-0.363975	4.46785	0.234588
-0.363635	4.4677	0.234841
-0.363296	4.46756	0.235095
-0.362956	4.46741	0.235348
-0.362616	4.46726	0.235601
-0.362277	4.46712	0.235855
-0.361937	4.46697	0.236108
-0.361598	4.46683	0.236361
-0.361258	4.46668	0.236613
-0.360919	4.46654	0.236866
-0.360579	4.46639	0.237119
-0.36024	4.46625	0.237372
-0.3599	4.4661	0.237624
-0.359561	4.46596	0.237877
-0.359221	4.46581	0.238129
-0.358882	4.46567	0.238381
-0.358542	4.46552	0.238633
-0.358203	4.46538	0.238885
-0.357863	4.46523	0.239137
-0.357524	4.46509	0.239389
-0.357184	4.46494	0.23964
-0.356845	4.4648	0.239892
-0.356505	4.46466	0.240143
-0.356166	4.46451	0.240395
-0.355826	4.46437	0.240646
-0.355487	4.46422	0.240897
-0.355147	4.46408	0.241148
-0.354807	4.46394	0.241398
-0.354468	4.46379	0.241649
-0.354128	4.46365	0.241899
-0.353789	4.4635	0.24215
-0.353449	4.46336	0.2424
-0.35311	4.46322	0.24265
-0.35277	4.46307	0.2429
-0.352431	4.46293	0.243149
-0.352091	4.46278	0.243399
-0.351752	4.46264	0.243648
-0.351412	4.4625	0.243897
-0.351073	4.46235	0.244146
-0.350733	4.46221	0.244395
-0.350394	4.46206	0.244643
-0.350054	4.46192	0.244892
-0.349715	4.46178	0.24514
-0.349375	4.46163	0.245388
-0.349036	4.46149	0.245636
-0.348696	4.46134	0.245884
-0.348357	4.4612	0.246131
-0.348017	4.46105	0.246379
-0.347677	4.46091	0.246626
-0.347338	4.46076	0.246872
-0.346998	4.46062	0.247119
-0.346659	4.46048	0.247366
-0.346319	4.46033	0.247612
-0.34598	4.46019	0.247858
-0.34564	4.46004	0.248104
-0.345301	4.4599	0.248349
-0.344961	4.45975	0.248595
-0.344622	4.45961	0.24884
-0.344282	4.45946	0.249085
-0.343943	4.45932	0.249329
-0.343603	4.45917	0.249574
-0.343264	4.45902	0.249818
-0.342924	4.45888	0.250062
-0.342585	4.45873	0.250306
-0.342245	4.45859	0.250549
-0.341906	4.45844	0.250792
-0.341566	4.45829	0.251035
-0.341227	4.45815	0.251278
-0.340887	4.458	0.25152
-0.340547	4.45785	0.251762
-0.340208	4.45771	0.252004
-0.339868	4.45756	0.252246
-0.339529	4.45741	0.252487
-0.339189	4.45726	0.252728
-0.33885	4.45712	0.252969
-0.33851	4.45697	0.25321
-0.338171	4.45682	0.25345
-0.337831	4.45667	0.25369
-0.337492	4.45652	0.253929
-0.337152	4.45638	0.254169
-0.336813	4.45623	0.254408
-0.336473	4.45608	0.254647
-0.336134	4.45593	0.254885
-0.335794	4.45578	0.255123
-0.335455	4.45563	0.255361
-0.335115	4.45548	0.255599
-0.334776	4.45533	0.255836
-0.334436	4.45518	0.256073
-0.334097	4.45503	0.25631
-0.333757	4.45488	0.256546
-0.333417	4.45473	0.256782
-0.333078	4.45457	0.257018
-0.332738	4.45442	0.257253
-0.332399	4.45427	0.257488
-0.332059	4.45412	0.257722
-0.33172	4.45397	0.257957
-0.33138	4.45381	0.258191
-0.331041	4.45366	0.258424
-0.330701	4.45351	0.258658
-0.330362	4.45335	0.258891
-0.330022	4.4532	0.259123
-0.329683	4.45305	0.259355
-0.329343	4.45289	0.259587
-0.329004	4.45274	0.259819
-0.328664	4.45258	0.26005
-0.328325	4.45242	0.260281
-0.327985	4.45227	0.260511
-0.327646	4.45211	0.260741
-0.327306	4.45196	0.260971
-0.326967	4.4518	0.2612
-0.326627	4.45164	0.261429
-0.326287	4.45148	0.261658
-0.325948	4.45133	0.261886
-0.325608	4.45117	0.262114
-0.325269	4.45101	0.262341
-0.324929	4.45085	0.262568
-0.32459	4.45069	0.262795
-0.32425	4.45053	0.263021
-0.323911	4.45037	0.263247
-0.323571	4.45021	0.263472
-0.323232	4.45005	0.263697
-0.322892	4.44989	0.263922
-0.322553	4.44973	0.264146
-0.322213	4.44957	0.26437
-0.321874	4.4494	0.264593
-0.321534	4.44924	0.264816
-0.321195	4.44908	0.265038
-0.320855	4.44891	0.26526
-0.320516	4.44875	0.265482
-0.320176	4.44858	0.265703
-0.319837	4.44842	0.265924
-0.319497	4.44825	0.266144
-0.319157	4.44809	0.266364
-0.318818	4.44792	0.266584
-0.318478	4.44775	0.266803
-0.318139	4.44759	0.267021
-0.317799	4.44742	0.26724
-0.31746	4.44725	0.267457
-0.31712	4.44708	0.267674
-0.316781	4.44691	0.267891
-0.316441	4.44674	0.268107
-0.316102	4.44657	0.268323
-0.315762	4.4464	0.268539
-0.315423	4.44623	0.268754
-0.315083	4.44606	0.268968
-0.314744	4.44589	0.269182
-0.314404	4.44572	0.269395
-0.314065	4.44554	0.269608
-0.313725	4.44537	0.269821
-0.313386	4.4452	0.270033
-0.313046	4.44502	0.270244
-0.312707	4.44485	0.270455
-0.312367	4.44467	0.270666
-0.312028	4.44449	0.270876
-0.311688	4.44432	0.271086
-0.311348	4.44414	0.271295
-0.311009	4.44396	0.271503
-0.310669	4.44378	0.271711
-0.31033	4.4436	0.271919
-0.30999	4.44343	0.272126
-0.309651	4.44325	0.272332
-0.309311	4.44306	0.272538
-0.308972	4.44288	0.272744
-0.308632	4.4427	0.272949
-0.308293	4.44252	0.273153
-0.307953	4.44234	0.273357
-0.307614	4.44215	0.27356
-0.307274	4.44197	0.273763
-0.306935	4.44178	0.273966
-0.306595	4.4416	0.274167
-0.306256	4.44141	0.274369
-0.305916	4.44122	0.274569
-0.305577	4.44104	0.274769
-0.305237	4.44085	0.274969
-0.304898	4.44066	0.275168
-0.304558	4.44047	0.275367
-0.304218	4.44028	0.275564
-0.303879	4.44009	0.275762
-0.303539	4.4399	0.275959
-0.3032	4.43971	0.276155
-0.30286	4.43952	0.276351
-0.302521	4.43932	0.276546
-0.302181	4.43913	0.27674
-0.301842	4.43893	0.276934
-0.301502	4.43874	0.277128
-0.301163	4.43854	0.27732
-0.300823	4.43835	0.277513
-0.300484	4.43815	0.277704
-0.300144	4.43795	0.277895
-0.299805	4.43775	0.278086
-0.299465	4.43755	0.278276
-0.299126	4.43735	0.278465
-0.298786	4.43715	0.278654
-0.298447	4.43695	0.278842
-0.298107	4.43675	0.279029
-0.297768	4.43655	0.279216
-0.297428	4.43634	0.279402
-0.297088	4.43614	0.279588
-0.296749	4.43593	0.279773
-0.296409	4.43573	0.279958
-0.29607	4.43552	0.280141
-0.29573	4.43531	0.280325
-0.295391	4.43511	0.280507
-0.295051	4.4349	0.280689
-0.294712	4.43469	0.28087
-0.294372	4.43448	0.281051
-0.294033	4.43427	0.281231
-0.293693	4.43405	0.281411
-0.293354	4.43384	0.281589
-0.293014	4.43363	0.281768
-0.292675	4.43341	0.281945
-0.292335	4.4332	0.282122
-0.291996	4.43298	0.282298
-0.291656	4.43277	0.282474
-0.291317	4.43255	0.282649
-0.290977	4.43233	0.282823
-0.290638	4.43211	0.282997
-0.290298	4.43189	0.28317
-0.289958	4.43167	0.283342
-0.289619	4.43145	0.283514
-0.289279	4.43123	0.283685
-0.28894	4.431	0.283855
-0.2886	4.43078	0.284024
-0.288261	4.43055	0.284193
-0.287921	4.43033	0.284362
-0.287582	4.4301	0.284529
-0.287242	4.42987	0.284696
-0.286903	4.42964	0.284862
-0.286563	4.42942	0.285028
-0.286224	4.42918	0.285193
-0.285884	4.42895	0.285357
-0.285545	4.42872	0.285521
-0.285205	4.42849	0.285683
-0.284866	4.42825	0.285845
-0.284526	4.42802	0.286007
-0.284187	4.42778	0.286168
-0.283847	4.42755	0.286328
-0.283508	4.42731	0.286487
-0.283168	4.42707	0.286645
-0.282828	4.42683	0.286803
-0.282489	4.42659	0.28696
-0.282149	4.42635	0.287117
-0.28181	4.42611	0.287273
-0.28147	4.42587	0.287428
-0.281131	4.42562	0.287582
-0.280791	4.42538	0.287735
-0.280452	4.42513	0.287888
-0.280112	4.42488	0.28804
-0.279773	4.42464	0.288192
-0.279433	4.42439	0.288342
-0.279094	4.42414	0.288492
-0.278754	4.42389	0.288641
-0.278415	4.42364	0.28879
-0.278075	4.42338	0.288937
-0.277736	4.42313	0.289084
-0.277396	4.42287	0.28923
-0.277057	4.42262	0.289376
-0.276717	4.42236	0.289521
-0.276378	4.4221	0.289664
-0.276038	4.42184	0.289808
-0.275698	4.42158	0.28995
-0.275359	4.42132	0.290092
-0.275019	4.42106	0.290232
-0.27468	4.4208	0.290373
-0.27434	4.42054	0.290512
-0.274001	4.42027	0.290651
-0.273661	4.42	0.290788
-0.273322	4.41974	0.290925
-0.272982	4.41947	0.291062
-0.272643	4.4192	0.291197
-0.272303	4.41893	0.291332
-0.271964	4.41866	0.291466
-0.271624	4.41839	0.291599
-0.271285	4.41811	0.291731
-0.270945	4.41784	0.291863
-0.270606	4.41756	0.291993
-0.270266	4.41729	0.292123
-0.269927	4.41701	0.292252
-0.269587	4.41673	0.292381
-0.269248	4.41645	0.292508
-0.268908	4.41617	0.292635
-0.268568	4.41589	0.292761
-0.268229	4.4156	0.292886
-0.267889	4.41532	0.293011
-0.26755	4.41503	0.293134
-0.26721	4.41474	0.293257
-0.266871	4.41446	0.293379
-0.266531	4.41417	0.2935
-0.266192	4.41388	0.29362
-0.265852	4.41359	0.293739
-0.265513	4.41329	0.293858
-0.265173	4.413	0.293976
-0.264834	4.41271	0.294093
-0.264494	4.41241	0.294209
-0.264155	4.41211	0.294324
-0.263815	4.41181	0.294439
-0.263476	4.41151	0.294552
-0.263136	4.41121	0.294665
-0.262797	4.41091	0.294777
-0.262457	4.41061	0.294888
-0.262118	4.4103	0.294998
-0.261778	4.41	0.295108
-0.261439	4.40969	0.295216
-0.261099	4.40938	0.295324
-0.260759	4.40907	0.295431
-0.26042	4.40876	0.295537
-0.26008	4.40845	0.295642
-0.259741	4.40814	0.295746
-0.259401	4.40783	0.29585
-0.259062	4.40751	0.295952
-0.258722	4.40719	0.296054
-0.258383	4.40688	0.296155
-0.258043	4.40656	0.296255
-0.257704	4.40624	0.296354
-0.257364	4.40592	0.296452
-0.257025	4.40559	0.296549
-0.256685	4.40527	0.296646
-0.256346	4.40494	0.296741
-0.256006	4.40462	0.296836
-0.255667	4.40429	0.29693
-0.255327	4.40396	0.297023
-0.254988	4.40363	0.297115
-0.254648	4.4033	0.297206
-0.254309	4.40296	0.297297
-0.253969	4.40263	0.297386
-0.253629	4.40229	0.297474
-0.25329	4.40196	0.297562
-0.25295	4.40162	0.297649
-0.252611	4.40128	0.297735
-0.252271	4.40094	0.29782
-0.251932	4.40059	0.297904
-0.251592	4.40025	0.297987
-0.251253	4.3999	0.298069
-0.250913	4.39956	0.29815
-0.250574	4.39921	0.298231
-0.250234	4.39886	0.29831
-0.249895	4.39851	0.298389
-0.249555	4.39816	0.298466
-0.249216	4.39781	0.298543
-0.248876	4.39745	0.298619
-0.248537	4.39709	0.298694
-0.248197	4.39674	0.298768
-0.247858	4.39638	0.298841
-0.247518	4.39602	0.298913
-0.247179	4.39566	0.298984
-0.246839	4.39529	0.299054
-0.246499	4.39493	0.299124
-0.24616	4.39456	0.299192
-0.24582	4.3942	0.299259
-0.245481	4.39383	0.299326
-0.245141	4.39346	0.299392
-0.244802	4.39309	0.299456
-0.244462	4.39271	0.29952
-0.244123	4.39234	0.299583
-0.243783	4.39196	0.299645
-0.243444	4.39159	0.299706
-0.243104	4.39121	0.299765
-0.242765	4.39083	0.299824
-0.242425	4.39044	0.299883
-0.242086	4.39006	0.29994
-0.241746	4.38968	0.299996
-0.241407	4.38929	0.300051
-0.241067	4.3889	0.300105
-0.240728	4.38851	0.300158
-0.240388	4.38812	0.300211
-0.240049	4.38773	0.300262
-0.239709	4.38734	0.300312
-0.239369	4.38694	0.300362
-0.23903	4.38655	0.30041
-0.23869	4.38615	0.300458
-0.238351	4.38575	0.300504
-0.238011	4.38535	0.30055
-0.237672	4.38494	0.300595
-0.237332	4.38454	0.300638
-0.236993	4.38414	0.300681
-0.236653	4.38373	0.300722
-0.236314	4.38332	0.300763
-0.235974	4.38291	0.300803
-0.235635	4.3825	0.300842
-0.235295	4.38208	0.300879
-0.234956	4.38167	0.300916
-0.234616	4.38125	0.300952
-0.234277	4.38083	0.300987
-0.233937	4.38041	0.30102
-0.233598	4.37999	0.301053
-0.233258	4.37957	0.301085
-0.232919	4.37915	0.301116
-0.232579	4.37872	0.301146
-0.232239	4.37829	0.301175
-0.2319	4.37786	0.301202
-0.23156	4.37743	0.301229
-0.231221	4.377	0.301255
-0.230881	4.37657	0.30128
-0.230542	4.37613	0.301304
-0.230202	4.37569	0.301327
-0.229863	4.37525	0.301349
-0.229523	4.37481	0.30137
-0.229184	4.37437	0.30139
-0.228844	4.37393	0.301409
-0.228505	4.37348	0.301428
-0.228165	4.37304	0.301445
-0.227826	4.37259	0.301461
-0.227486	4.37214	0.301477
-0.227147	4.37169	0.301492
-0.226807	4.37124	0.301505
-0.226468	4.37078	0.301518
-0.226128	4.37033	0.30153
-0.225789	4.36987	0.301541
-0.225449	4.36942	0.301551
-0.225109	4.36896	0.301561
-0.22477	4.3685	0.301569
-0.22443	4.36803	0.301577
-0.224091	4.36757	0.301584
-0.223751	4.36711	0.30159
-0.223412	4.36664	0.301595
-0.223072	4.36617	0.301599
-0.222733	4.36571	0.301603
-0.222393	4.36524	0.301605
-0.222054	4.36477	0.301607
-0.221714	4.36429	0.301608
-0.221375	4.36382	0.301609
-0.221035	4.36334	0.301608
-0.220696	4.36287	0.301607
-0.220356	4.36239	0.301605
-0.220017	4.36191	0.301602
-0.219677	4.36143	0.301599
-0.219338	4.36095	0.301595
-0.218998	4.36047	0.30159
-0.218659	4.35999	0.301584
-0.218319	4.3595	0.301577
-0.21798	4.35902	0.30157
-0.21764	4.35853	0.301562
-0.2173	4.35804	0.301554
-0.216961	4.35755	0.301545
-0.216621	4.35706	0.301535
-0.216282	4.35657	0.301524
-0.215942	4.35608	0.301513
-0.215603	4.35559	0.301501
-0.215263	4.35509	0.301488
-0.214924	4.3546	0.301475
-0.214584	4.3541	0.301461
-0.214245	4.3536	0.301446
-0.213905	4.35311	0.301431
-0.213566	4.35261	0.301415
-0.213226	4.35211	0.301398
-0.212887	4.35161	0.301381
-0.212547	4.3511	0.301364
-0.212208	4.3506	0.301345
-0.211868	4.3501	0.301326
-0.211529	4.34959	0.301307
-0.211189	4.34908	0.301287
-0.21085	4.34858	0.301266
-0.21051	4.34807	0.301245
-0.21017	4.34756	0.301223
-0.209831	4.34705	0.3012
-0.209491	4.34654	0.301177
-0.209152	4.34603	0.301154
-0.208812	4.34552	0.30113
-0.208473	4.345	0.301105
-0.208133	4.34449	0.30108
-0.207794	4.34398	0.301054
-0.207454	4.34346	0.301028
-0.207115	4.34294	0.301002
-0.206775	4.34243	0.300974
-0.206436	4.34191	0.300947
-0.206096	4.34139	0.300918
-0.205757	4.34087	0.30089
-0.205417	4.34035	0.300861
-0.205078	4.33983	0.300831
-0.204738	4.33931	0.300801
-0.204399	4.33879	0.30077
-0.204059	4.33826	0.300739
-0.20372	4.33774	0.300708
-0.20338	4.33722	0.300676
-0.20304	4.33669	0.300644
-0.202701	4.33617	0.300611
-0.202361	4.33564	0.300578
-0.202022	4.33511	0.300544
-0.201682	4.33458	0.30051
-0.201343	4.33406	0.300476
-0.201003	4.33353	0.300441
-0.200664	4.333	0.300406
-0.200324	4.33247	0.30037
-0.199985	4.33194	0.300334
-0.199645	4.33141	0.300298
-0.199306	4.33088	0.300261
-0.198966	4.33035	0.300224
-0.198627	4.32981	0.300187
-0.198287	4.32928	0.300149
-0.197948	4.32875	0.300111
-0.197608	4.32821	0.300072
-0.197269	4.32768	0.300033
-0.196929	4.32714	0.299994
-0.19659	4.32661	0.299955
-0.19625	4.32607	0.299915
-0.19591	4.32554	0.299875
-0.195571	4.325	0.299835
-0.195231	4.32446	0.299794
-0.194892	4.32393	0.299753
-0.194552	4.32339	0.299712
-0.194213	4.32285	0.29967
-0.193873	4.32231	0.299628
-0.193534	4.32177	0.299586
-0.193194	4.32124	0.299544
-0.192855	4.3207	0.299501
-0.192515	4.32016	0.299458
-0.192176	4.31962	0.299415
-0.191836	4.31908	0.299372
-0.191497	4.31854	0.299328
-0.191157	4.31799	0.299285
-0.190818	4.31745	0.29924
-0.190478	4.31691	0.299196
-0.190139	4.31637	0.299152
-0.189799	4.31583	0.299107
-0.18946	4.31529	0.299062
-0.18912	4.31475	0.299017
-0.18878	4.3142	0.298972
-0.188441	4.31366	0.298926
-0.188101	4.31312	0.298881
-0.187762	4.31258	0.298835
-0.187422	4.31203	0.298789
-0.187083	4.31149	0.298743
-0.186743	4.31095	0.298697
-0.186404	4.3104	0.29865
-0.186064	4.30986	0.298604
-0.185725	4.30932	0.298557
-0.185385	4.30877	0.29851
-0.185046	4.30823	0.298463
-0.184706	4.30769	0.298416
-0.184367	4.30714	0.298369
-0.184027	4.3066	0.298321
-0.183688	4.30606	0.298274
-0.183348	4.30551	0.298226
-0.183009	4.30497	0.298178
-0.182669	4.30442	0.298131
-0.18233	4.30388	0.298083
-0.18199	4.30334	0.298035
-0.18165	4.30279	0.297987
-0.181311	4.30225	0.297939
-0.180971	4.30171	0.297891
-0.180632	4.30116	0.297842
-0.180292	4.30062	0.297794
-0.179953	4.30008	0.297746
-0.179613	4.29953	0.297698
-0.179274	4.29899	0.297649
-0.178934	4.29845	0.297601
-0.178595	4.29791	0.297552
-0.178255	4.29736	0.297504
-0.177916	4.29682	0.297455
-0.177576	4.29628	0.297407
-0.177237	4.29574	0.297358
-0.176897	4.2952	0.29731
-0.176558	4.29466	0.297261
-0.176218	4.29411	0.297213
-0.175879	4.29357	0.297164
-0.175539	4.29303	0.297115
-0.1752	4.29249	0.297067
-0.17486	4.29195	0.297019
-0.17452	4.29141	0.29697
-0.174181	4.29087	0.296922
-0.173841	4.29033	0.296873
-0.173502	4.28979	0.296825
-0.173162	4.28926	0.296777
-0.172823	4.28872	0.296728
-0.172483	4.28818	0.29668
-0.172144	4.28764	0.296632
-0.171804	4.28711	0.296584
-0.171465	4.28657	0.296536
-0.171125	4.28603	0.296488
-0.170786	4.2855	0.296441
-0.170446	4.28496	0.296393
-0.170107	4.28443	0.296345
-0.169767	4.28389	0.296298
-0.169428	4.28336	0.29625
-0.169088	4.28282	0.296203
-0.168749	4.28229	0.296156
-0.168409	4.28176	0.296109
-0.16807	4.28122	0.296062
-0.16773	4.28069	0.296015
-0.167391	4.28016	0.295969
-0.167051	4.27963	0.295922
-0.166711	4.2791	0.295876
-0.166372	4.27857	0.295829
-0.166032	4.27804	0.295783
-0.165693	4.27751	0.295737
-0.165353	4.27699	0.295692
-0.165014	4.27646	0.295646
-0.164674	4.27593	0.295601
-0.164335	4.27541	0.295555
-0.163995	4.27488	0.29551
-0.163656	4.27436	0.295465
-0.163316	4.27383	0.295421
-0.162977	4.27331	0.295376
-0.162637	4.27279	0.295332
-0.162298	4.27226	0.295288
-0.161958	4.27174	0.295244
-0.161619	4.27122	0.2952
-0.161279	4.2707	0.295157
-0.16094	4.27018	0.295113
-0.1606	4.26966	0.29507
-0.160261	4.26915	0.295028
-0.159921	4.26863	0.294985
-0.159581	4.26811	0.294943
-0.159242	4.2676	0.294901
-0.158902	4.26708	0.294859
-0.158563	4.26657	0.294817
-0.158223	4.26606	0.294776
-0.157884	4.26554	0.294735
-0.157544	4.26503	0.294694
-0.157205	4.26452	0.294654
-0.156865	4.26401	0.294613
-0.156526	4.2635	0.294573
-0.156186	4.263	0.294534
-0.155847	4.26249	0.294494
-0.155507	4.26198	0.294455
-0.155168	4.26148	0.294417
-0.154828	4.26098	0.294378
-0.154489	4.26047	0.29434
-0.154149	4.25997	0.294302
-0.15381	4.25947	0.294265
-0.15347	4.25897	0.294227
-0.153131	4.25847	0.294191
-0.152791	4.25797	0.294154
-0.152451	4.25747	0.294118
-0.152112	4.25698	0.294082
-0.151772	4.25648	0.294047
-0.151433	4.25599	0.294011
-0.151093	4.2555	0.293977
-0.150754	4.255	0.293942
-0.150414	4.25451	0.293908
-0.150075	4.25402	0.293875
-0.149735	4.25353	0.293841
-0.149396	4.25305	0.293808
-0.149056	4.25256	0.293776
-0.148717	4.25208	0.293744
-0.148377	4.25159	0.293712
-0.148038	4.25111	0.293681
-0.147698	4.25063	0.29365
-0.147359	4.25015	0.293619
-0.147019	4.24967	0.293589
-0.14668	4.24919	0.293559
-0.14634	4.24871	0.29353
-0.146001	4.24824	0.293501
-0.145661	4.24776	0.293473
-0.145321	4.24729	0.293445
-0.144982	4.24682	0.293417
-0.144642	4.24635	0.29339
-0.144303	4.24588	0.293363
-0.143963	4.24541	0.293337
-0.143624	4.24494	0.293312
-0.143284	4.24448	0.293286
-0.142945	4.24401	0.293262
-0.142605	4.24355	0.293237
-0.142266	4.24309	0.293213
-0.141926	4.24263	0.29319
-0.141587	4.24217	0.293167
-0.141247	4.24171	0.293145
-0.140908	4.24125	0.293123
-0.140568	4.2408	0.293102
-0.140229	4.24035	0.293081
-0.139889	4.2399	0.293061
-0.13955	4.23944	0.293041
-0.13921	4.239	0.293022
-0.138871	4.23855	0.293003
-0.138531	4.2381	0.292985
-0.138191	4.23766	0.292967
-0.137852	4.23722	0.29295
-0.137512	4.23677	0.292933
-0.137173	4.23633	0.292917
-0.136833	4.2359	0.292902
-0.136494	4.23546	0.292887
-0.136154	4.23502	0.292873
-0.135815	4.23459	0.292859
-0.135475	4.23416	0.292846
-0.135136	4.23373	0.292834
-0.134796	4.2333	0.292822
-0.134457	4.23287	0.29281
-0.134117	4.23245	0.2928
-0.133778	4.23202	0.292789
-0.133438	4.2316	0.29278
-0.133099	4.23118	0.292771
-0.132759	4.23076	0.292763
-0.13242	4.23034	0.292755
-0.13208	4.22993	0.292748
-0.131741	4.22951	0.292742
-0.131401	4.2291	0.292736
-0.131061	4.22869	0.292731
-0.130722	4.22828	0.292727
-0.130382	4.22787	0.292723
-0.130043	4.22747	0.29272
-0.129703	4.22706	0.292718
-0.129364	4.22666	0.292716
-0.129024	4.22626	0.292715
-0.128685	4.22586	0.292715
-0.128345	4.22547	0.292715
-0.128006	4.22507	0.292717
-0.127666	4.22468	0.292718
-0.127327	4.22429	0.292721
-0.126987	4.2239	0.292724
-0.126648	4.22351	0.292728
-0.126308	4.22313	0.292733
-0.125969	4.22274	0.292739
-0.125629	4.22236	0.292745
-0.12529	4.22198	0.292752
-0.12495	4.2216	0.29276
-0.124611	4.22123	0.292768
-0.124271	4.22085	0.292778
-0.123932	4.22048	0.292788
-0.123592	4.22011	0.292799
-0.123252	4.21974	0.29281
-0.122913	4.21938	0.292823
-0.122573	4.21901	0.292836
-0.122234	4.21865	0.29285
-0.121894	4.21829	0.292865
-0.121555	4.21793	0.292881
-0.121215	4.21758	0.292898
-0.120876	4.21723	0.292915
-0.120536	4.21687	0.292933
-0.120197	4.21652	0.292953
-0.119857	4.21618	0.292973
-0.119518	4.21583	0.292993
-0.119178	4.21549	0.293015
-0.118839	4.21515	0.293038
-0.118499	4.21481	0.293061
-0.11816	4.21447	0.293086
-0.11782	4.21414	0.293111
-0.117481	4.2138	0.293137
-0.117141	4.21347	0.293165
-0.116802	4.21314	0.293193
-0.116462	4.21282	0.293222
-0.116122	4.21249	0.293252
-0.115783	4.21217	0.293283
-0.115443	4.21185	0.293315
-0.115104	4.21154	0.293347
-0.114764	4.21122	0.293381
-0.114425	4.21091	0.293416
-0.114085	4.2106	0.293452
-0.113746	4.21029	0.293489
-0.113406	4.20998	0.293526
-0.113067	4.20968	0.293565
-0.112727	4.20938	0.293605
-0.112388	4.20908	0.293646
-0.112048	4.20879	0.293688
-0.111709	4.20849	0.293731
-0.111369	4.2082	0.293775
-0.11103	4.20791	0.29382
-0.11069	4.20762	0.293866
-0.110351	4.20734	0.293913
-0.110011	4.20706	0.293961
-0.109672	4.20678	0.294011
-0.109332	4.2065	0.294061
-0.108992	4.20623	0.294113
-0.108653	4.20595	0.294165
-0.108313	4.20568	0.294219
-0.107974	4.20542	0.294274
-0.107634	4.20515	0.29433
-0.107295	4.20489	0.294387
-0.106955	4.20463	0.294446
-0.106616	4.20437	0.294505
-0.106276	4.20412	0.294566
-0.105937	4.20386	0.294628
-0.105597	4.20361	0.294691
-0.105258	4.20337	0.294755
-0.104918	4.20312	0.29482
-0.104579	4.20288	0.294887
-0.104239	4.20264	0.294955
-0.1039	4.2024	0.295023
-0.10356	4.20217	0.295093
-0.103221	4.20193	0.295164
-0.102881	4.2017	0.295236
-0.102542	4.20148	0.295309
-0.102202	4.20125	0.295384
-0.101862	4.20103	0.295459
-0.101523	4.20081	0.295535
-0.101183	4.20059	0.295613
-0.100844	4.20037	0.295692
-0.100504	4.20016	0.295771
-0.100165	4.19995	0.295852
-0.0998253	4.19974	0.295934
-0.0994858	4.19954	0.296017
-0.0991463	4.19933	0.296101
-0.0988068	4.19913	0.296186
-0.0984672	4.19893	0.296272
-0.0981277	4.19874	0.296359
-0.0977882	4.19854	0.296448
-0.0974487	4.19835	0.296537
-0.0971091	4.19816	0.296627
-0.0967696	4.19797	0.296718
-0.0964301	4.19779	0.296811
-0.0960906	4.1976	0.296904
-0.0957511	4.19742	0.296998
-0.0954115	4.19724	0.297094
-0.095072	4.19707	0.29719
-0.0947325	4.19689	0.297288
-0.094393	4.19672	0.297386
-0.0940534	4.19655	0.297485
-0.0937139	4.19639	0.297585
-0.0933744	4.19622	0.297687
-0.0930349	4.19606	0.297789
-0.0926953	4.1959	0.297892
-0.0923558	4.19574	0.297996
-0.0920163	4.19559	0.298101
-0.0916768	4.19543	0.298207
-0.0913372	4.19528	0.298314
-0.0909977	4.19513	0.298422
-0.0906582	4.19498	0.298531
-0.0903187	4.19484	0.298641
-0.0899792	4.1947	0.298752
-0.0896396	4.19456	0.298863
-0.0893001	4.19442	0.298976
-0.0889606	4.19428	0.299089
-0.0886211	4.19415	0.299203
-0.0882815	4.19402	0.299318
-0.087942	4.19389	0.299434
-0.0876025	4.19376	0.299551
-0.087263	4.19363	0.299669
-0.0869234	4.19351	0.299788
-0.0865839	4.19339	0.299907
-0.0862444	4.19327	0.300027
-0.0859049	4.19315	0.300148
-0.0855653	4.19304	0.30027
-0.0852258	4.19292	0.300393
-0.0848863	4.19281	0.300517
-0.0845468	4.1927	0.300641
-0.0842073	4.1926	0.300766
-0.0838677	4.19249	0.300892
-0.0835282	4.19239	0.301019
-0.0831887	4.19229	0.301146
-0.0828492	4.19219	0.301274
-0.0825096	4.19209	0.301403
-0.0821701	4.192	0.301533
-0.0818306	4.1919	0.301664
-0.0814911	4.19181	0.301795
-0.0811515	4.19172	0.301927
-0.080812	4.19164	0.30206
-0.0804725	4.19155	0.302193
-0.080133	4.19147	0.302327
-0.0797934	4.19139	0.302462
-0.0794539	4.19131	0.302597
-0.0791144	4.19123	0.302733
-0.0787749	4.19116	0.30287
-0.0784354	4.19109	0.303008
-0.0780958	4.19101	0.303146
-0.0777563	4.19095	0.303284
-0.0774168	4.19088	0.303424
-0.0770773	4.19081	0.303564
-0.0767377	4.19075	0.303704
-0.0763982	4.19069	0.303846
-0.0760587	4.19063	0.303987
-0.0757192	4.19057	0.30413
-0.0753796	4.19051	0.304273
-0.0750401	4.19046	0.304416
-0.0747006	4.19041	0.30456
-0.0743611	4.19036	0.304705
-0.0740216	4.19031	0.30485
-0.073682	4.19026	0.304996
-0.0733425	4.19022	0.305142
-0.073003	4.19017	0.305289
-0.0726635	4.19013	0.305436
-0.0723239	4.19009	0.305584
-0.0719844	4.19005	0.305732
-0.0716449	4.19002	0.305881
-0.0713054	4.18998	0.30603
-0.0709658	4.18995	0.30618
-0.0706263	4.18992	0.30633
-0.0702868	4.18989	0.30648
-0.0699473	4.18987	0.306631
-0.0696077	4.18984	0.306782
-0.0692682	4.18982	0.306934
-0.0689287	4.1898	0.307086
-0.0685892	4.18978	0.307238
-0.0682497	4.18976	0.307391
-0.0679101	4.18974	0.307544
-0.0675706	4.18973	0.307698
-0.0672311	4.18971	0.307851
-0.0668916	4.1897	0.308006
-0.066552	4.18969	0.30816
-0.0662125	4.18968	0.308315
-0.065873	4.18968	0.30847
-0.0655335	4.18967	0.308625
-0.0651939	4.18967	0.308781
-0.0648544	4.18967	0.308936
-0.0645149	4.18967	0.309092
-0.0641754	4.18967	0.309249
-0.0638358	4.18967	0.309405
-0.0634963	4.18968	0.309562
-0.0631568	4.18968	0.309719
-0.0628173	4.18969	0.309876
-0.0624778	4.1897	0.310033
-0.0621382	4.18971	0.31019
-0.0617987	4.18973	0.310348
-0.0614592	4.18974	0.310506
-0.0611197	4.18976	0.310663
-0.0607801	4.18977	0.310821
-0.0604406	4.18979	0.310979
-0.0601011	4.18981	0.311137
-0.0597616	4.18984	0.311296
-0.059422	4.18986	0.311454
-0.0590825	4.18989	0.311612
-0.058743	4.18991	0.31177
-0.0584035	4.18994	0.311929
-0.0580639	4.18997	0.312087
-0.0577244	4.19	0.312245
-0.0573849	4.19004	0.312403
-0.0570454	4.19007	0.312562
-0.0567059	4.19011	0.31272
-0.0563663	4.19014	0.312878
-0.0560268	4.19018	0.313036
-0.0556873	4.19022	0.313194
-0.0553478	4.19027	0.313352
-0.0550082	4.19031	0.31351
-0.0546687	4.19035	0.313668
-0.0543292	4.1904	0.313825
-0.0539897	4.19045	0.313983
-0.0536501	4.1905	0.31414
-0.0533106	4.19055	0.314297
-0.0529711	4.1906	0.314454
-0.0526316	4.19065	0.314611
-0.052292	4.19071	0.314767
-0.0519525	4.19076	0.314923
-0.051613	4.19082	0.315079
-0.0512735	4.19088	0.315235
-0.050934	4.19094	0.31539
-0.0505944	4.191	0.315546
-0.0502549	4.19106	0.315701
-0.0499154	4.19113	0.315855
-0.0495759	4.19119	0.316009
-0.0492363	4.19126	0.316163
-0.0488968	4.19133	0.316317
-0.0485573	4.1914	0.31647
-0.0482178	4.19147	0.316623
-0.0478782	4.19154	0.316776
-0.0475387	4.19161	0.316928
-0.0471992	4.19169	0.317079
-0.0468597	4.19176	0.31723
-0.0465201	4.19184	0.317381
-0.0461806	4.19192	0.317532
-0.0458411	4.192	0.317681
-0.0455016	4.19208	0.317831
-0.0451621	4.19216	0.31798
-0.0448225	4.19225	0.318128
-0.044483	4.19233	0.318276
-0.0441435	4.19242	0.318423
-0.043804	4.1925	0.31857
-0.0434644	4.19259	0.318716
-0.0431249	4.19268	0.318861
-0.0427854	4.19277	0.319006
-0.0424459	4.19287	0.319151
-0.0421063	4.19296	0.319294
-0.0417668	4.19305	0.319437
-0.0414273	4.19315	0.31958
-0.0410878	4.19325	0.319721
-0.0407483	4.19334	0.319862
-0.0404087	4.19344	0.320003
-0.0400692	4.19354	0.320142
-0.0397297	4.19364	0.320281
-0.0393902	4.19375	0.32042
-0.0390506	4.19385	0.320557
-0.0387111	4.19395	0.320694
-0.0383716	4.19406	0.32083
-0.0380321	4.19417	0.320965
-0.0376925	4.19427	0.321099
-0.037353	4.19438	0.321232
-0.0370135	4.19449	0.321365
-0.036674	4.1946	0.321497
-0.0363344	4.19472	0.321628
-0.0359949	4.19483	0.321758
-0.0356554	4.19494	0.321887
-0.0353159	4.19506	0.322015
-0.0349764	4.19518	0.322142
-0.0346368	4.19529	0.322269
-0.0342973	4.19541	0.322394
-0.0339578	4.19553	0.322519
-0.0336183	4.19565	0.322642
-0.0332787	4.19577	0.322764
-0.0329392	4.1959	0.322886
-0.0325997	4.19602	0.323006
-0.0322602	4.19614	0.323126
-0.0319206	4.19627	0.323244
-0.0315811	4.1964	0.323362
-0.0312416	4.19652	0.323478
-0.0309021	4.19665	0.323593
[truncated: 5,095 more rows]

## Sheet: Panel B
F	PS	STD
-0.70927	5.46693	0.345308
-0.70893	5.46567	0.345115
-0.708591	5.4644	0.344923
-0.708251	5.46314	0.34473
-0.707912	5.46188	0.344537
-0.707572	5.46062	0.344344
-0.707233	5.45937	0.344152
-0.706893	5.45811	0.343959
-0.706554	5.45686	0.343767
-0.706214	5.45561	0.343574
-0.705875	5.45436	0.343382
-0.705535	5.45311	0.34319
-0.705196	5.45187	0.342998
-0.704856	5.45062	0.342805
-0.704517	5.44938	0.342613
-0.704177	5.44814	0.342421
-0.703838	5.44691	0.342229
-0.703498	5.44567	0.342037
-0.703159	5.44444	0.341845
-0.702819	5.44321	0.341654
-0.702479	5.44198	0.341462
-0.70214	5.44075	0.34127
-0.7018	5.43952	0.341078
-0.701461	5.4383	0.340887
-0.701121	5.43707	0.340695
-0.700782	5.43585	0.340504
-0.700442	5.43463	0.340312
-0.700103	5.43342	0.340121
-0.699763	5.4322	0.33993
-0.699424	5.43099	0.339738
-0.699084	5.42978	0.339547
-0.698745	5.42857	0.339356
-0.698405	5.42736	0.339165
-0.698066	5.42615	0.338974
-0.697726	5.42495	0.338783
-0.697387	5.42375	0.338592
-0.697047	5.42255	0.338401
-0.696708	5.42135	0.33821
-0.696368	5.42015	0.338019
-0.696029	5.41896	0.337828
-0.695689	5.41776	0.337638
-0.695349	5.41657	0.337447
-0.69501	5.41538	0.337256
-0.69467	5.4142	0.337066
-0.694331	5.41301	0.336875
-0.693991	5.41183	0.336684
-0.693652	5.41065	0.336494
-0.693312	5.40947	0.336304
-0.692973	5.40829	0.336113
-0.692633	5.40711	0.335923
-0.692294	5.40594	0.335732
-0.691954	5.40476	0.335542
-0.691615	5.40359	0.335352
-0.691275	5.40242	0.335162
-0.690936	5.40125	0.334972
-0.690596	5.40009	0.334782
-0.690257	5.39892	0.334591
-0.689917	5.39776	0.334401
-0.689578	5.3966	0.334211
-0.689238	5.39544	0.334021
-0.688899	5.39429	0.333832
-0.688559	5.39313	0.333642
-0.68822	5.39198	0.333452
-0.68788	5.39083	0.333262
-0.68754	5.38968	0.333072
-0.687201	5.38853	0.332883
-0.686861	5.38738	0.332693
-0.686522	5.38624	0.332503
-0.686182	5.3851	0.332314
-0.685843	5.38396	0.332124
-0.685503	5.38282	0.331934
-0.685164	5.38168	0.331745
-0.684824	5.38055	0.331555
-0.684485	5.37941	0.331366
-0.684145	5.37828	0.331177
-0.683806	5.37715	0.330987
-0.683466	5.37602	0.330798
-0.683127	5.3749	0.330609
-0.682787	5.37377	0.330419
-0.682448	5.37265	0.33023
-0.682108	5.37153	0.330041
-0.681769	5.37041	0.329852
-0.681429	5.36929	0.329662
-0.68109	5.36817	0.329473
-0.68075	5.36706	0.329284
-0.68041	5.36595	0.329095
-0.680071	5.36484	0.328906
-0.679731	5.36373	0.328717
-0.679392	5.36262	0.328528
-0.679052	5.36151	0.328339
-0.678713	5.36041	0.32815
-0.678373	5.35931	0.327961
-0.678034	5.35821	0.327773
-0.677694	5.35711	0.327584
-0.677355	5.35601	0.327395
-0.677015	5.35492	0.327206
-0.676676	5.35382	0.327017
-0.676336	5.35273	0.326829
-0.675997	5.35164	0.32664
-0.675657	5.35055	0.326451
-0.675318	5.34947	0.326263
-0.674978	5.34838	0.326074
-0.674639	5.3473	0.325885
-0.674299	5.34622	0.325697
-0.67396	5.34514	0.325508
-0.67362	5.34406	0.32532
-0.67328	5.34298	0.325131
-0.672941	5.34191	0.324943
-0.672601	5.34084	0.324754
-0.672262	5.33977	0.324566
-0.671922	5.3387	0.324377
-0.671583	5.33763	0.324189
-0.671243	5.33656	0.324001
-0.670904	5.3355	0.323812
-0.670564	5.33444	0.323624
-0.670225	5.33338	0.323436
-0.669885	5.33232	0.323247
-0.669546	5.33126	0.323059
-0.669206	5.3302	0.322871
-0.668867	5.32915	0.322683
-0.668527	5.3281	0.322495
-0.668188	5.32705	0.322306
-0.667848	5.326	0.322118
-0.667509	5.32495	0.32193
-0.667169	5.3239	0.321742
-0.66683	5.32286	0.321554
-0.66649	5.32182	0.321366
-0.66615	5.32078	0.321178
-0.665811	5.31974	0.32099
-0.665471	5.3187	0.320802
-0.665132	5.31766	0.320614
-0.664792	5.31663	0.320426
-0.664453	5.3156	0.320238
-0.664113	5.31457	0.32005
-0.663774	5.31354	0.319862
-0.663434	5.31251	0.319674
-0.663095	5.31148	0.319486
-0.662755	5.31046	0.319299
-0.662416	5.30944	0.319111
-0.662076	5.30842	0.318923
-0.661737	5.3074	0.318735
-0.661397	5.30638	0.318547
-0.661058	5.30536	0.31836
-0.660718	5.30435	0.318172
-0.660379	5.30334	0.317984
-0.660039	5.30233	0.317797
-0.6597	5.30132	0.317609
-0.65936	5.30031	0.317421
-0.65902	5.2993	0.317234
-0.658681	5.2983	0.317046
-0.658341	5.2973	0.316858
-0.658002	5.2963	0.316671
-0.657662	5.2953	0.316483
-0.657323	5.2943	0.316296
-0.656983	5.2933	0.316108
-0.656644	5.29231	0.31592
-0.656304	5.29131	0.315733
-0.655965	5.29032	0.315545
-0.655625	5.28933	0.315358
-0.655286	5.28834	0.31517
-0.654946	5.28736	0.314983
-0.654607	5.28637	0.314796
-0.654267	5.28539	0.314608
-0.653928	5.28441	0.314421
-0.653588	5.28343	0.314233
-0.653249	5.28245	0.314046
-0.652909	5.28147	0.313859
-0.65257	5.2805	0.313671
-0.65223	5.27952	0.313484
-0.65189	5.27855	0.313297
-0.651551	5.27758	0.313109
-0.651211	5.27661	0.312922
-0.650872	5.27564	0.312735
-0.650532	5.27468	0.312548
-0.650193	5.27371	0.31236
-0.649853	5.27275	0.312173
-0.649514	5.27179	0.311986
-0.649174	5.27083	0.311799
-0.648835	5.26987	0.311612
-0.648495	5.26891	0.311424
-0.648156	5.26796	0.311237
-0.647816	5.26701	0.31105
-0.647477	5.26605	0.310863
-0.647137	5.2651	0.310676
-0.646798	5.26416	0.310489
-0.646458	5.26321	0.310302
-0.646119	5.26226	0.310115
-0.645779	5.26132	0.309928
-0.64544	5.26038	0.309741
-0.6451	5.25944	0.309554
-0.644761	5.2585	0.309367
-0.644421	5.25756	0.30918
-0.644081	5.25662	0.308993
-0.643742	5.25569	0.308806
-0.643402	5.25475	0.308619
-0.643063	5.25382	0.308432
-0.642723	5.25289	0.308245
-0.642384	5.25196	0.308058
-0.642044	5.25104	0.307871
-0.641705	5.25011	0.307684
-0.641365	5.24919	0.307497
-0.641026	5.24827	0.307311
-0.640686	5.24735	0.307124
-0.640347	5.24643	0.306937
-0.640007	5.24551	0.30675
-0.639668	5.24459	0.306563
-0.639328	5.24368	0.306377
-0.638989	5.24276	0.30619
-0.638649	5.24185	0.306003
-0.63831	5.24094	0.305816
-0.63797	5.24003	0.30563
-0.637631	5.23913	0.305443
-0.637291	5.23822	0.305256
-0.636951	5.23732	0.30507
-0.636612	5.23641	0.304883
-0.636272	5.23551	0.304696
-0.635933	5.23461	0.30451
-0.635593	5.23372	0.304323
-0.635254	5.23282	0.304137
-0.634914	5.23192	0.30395
-0.634575	5.23103	0.303763
-0.634235	5.23014	0.303577
-0.633896	5.22925	0.30339
-0.633556	5.22836	0.303204
-0.633217	5.22747	0.303017
-0.632877	5.22659	0.302831
-0.632538	5.2257	0.302644
-0.632198	5.22482	0.302458
-0.631859	5.22394	0.302272
-0.631519	5.22306	0.302085
-0.63118	5.22218	0.301899
-0.63084	5.2213	0.301712
-0.630501	5.22042	0.301526
-0.630161	5.21955	0.30134
-0.629821	5.21868	0.301153
-0.629482	5.21781	0.300967
-0.629142	5.21694	0.300781
-0.628803	5.21607	0.300595
-0.628463	5.2152	0.300408
-0.628124	5.21434	0.300222
-0.627784	5.21347	0.300036
-0.627445	5.21261	0.29985
-0.627105	5.21175	0.299663
-0.626766	5.21089	0.299477
-0.626426	5.21003	0.299291
-0.626087	5.20917	0.299105
-0.625747	5.20832	0.298919
-0.625408	5.20746	0.298733
-0.625068	5.20661	0.298547
-0.624729	5.20576	0.298361
-0.624389	5.20491	0.298174
-0.62405	5.20406	0.297988
-0.62371	5.20322	0.297802
-0.623371	5.20237	0.297616
-0.623031	5.20153	0.29743
-0.622691	5.20068	0.297245
-0.622352	5.19984	0.297059
-0.622012	5.199	0.296873
-0.621673	5.19817	0.296687
-0.621333	5.19733	0.296501
-0.620994	5.19649	0.296315
-0.620654	5.19566	0.296129
-0.620315	5.19483	0.295943
-0.619975	5.194	0.295758
-0.619636	5.19317	0.295572
-0.619296	5.19234	0.295386
-0.618957	5.19151	0.2952
-0.618617	5.19069	0.295015
-0.618278	5.18986	0.294829
-0.617938	5.18904	0.294643
-0.617599	5.18822	0.294458
-0.617259	5.1874	0.294272
-0.61692	5.18658	0.294086
-0.61658	5.18577	0.293901
-0.616241	5.18495	0.293715
-0.615901	5.18414	0.29353
-0.615561	5.18332	0.293344
-0.615222	5.18251	0.293159
-0.614882	5.1817	0.292973
-0.614543	5.18089	0.292788
-0.614203	5.18009	0.292602
-0.613864	5.17928	0.292417
-0.613524	5.17848	0.292231
-0.613185	5.17767	0.292046
-0.612845	5.17687	0.291861
-0.612506	5.17607	0.291675
-0.612166	5.17527	0.29149
-0.611827	5.17447	0.291305
-0.611487	5.17368	0.29112
-0.611148	5.17288	0.290934
-0.610808	5.17209	0.290749
-0.610469	5.1713	0.290564
-0.610129	5.17051	0.290379
-0.60979	5.16972	0.290194
-0.60945	5.16893	0.290009
-0.609111	5.16814	0.289824
-0.608771	5.16736	0.289639
-0.608431	5.16657	0.289454
-0.608092	5.16579	0.289269
-0.607752	5.16501	0.289084
-0.607413	5.16423	0.288899
-0.607073	5.16345	0.288714
-0.606734	5.16268	0.288529
-0.606394	5.1619	0.288344
-0.606055	5.16112	0.288159
-0.605715	5.16035	0.287975
-0.605376	5.15958	0.28779
-0.605036	5.15881	0.287605
-0.604697	5.15804	0.28742
-0.604357	5.15727	0.287236
-0.604018	5.15651	0.287051
-0.603678	5.15574	0.286866
-0.603339	5.15498	0.286682
-0.602999	5.15421	0.286497
-0.60266	5.15345	0.286313
-0.60232	5.15269	0.286128
-0.601981	5.15193	0.285944
-0.601641	5.15118	0.285759
-0.601301	5.15042	0.285575
-0.600962	5.14967	0.285391
-0.600622	5.14891	0.285206
-0.600283	5.14816	0.285022
-0.599943	5.14741	0.284838
-0.599604	5.14666	0.284654
-0.599264	5.14591	0.284469
-0.598925	5.14517	0.284285
-0.598585	5.14442	0.284101
-0.598246	5.14368	0.283917
-0.597906	5.14293	0.283733
-0.597567	5.14219	0.283549
-0.597227	5.14145	0.283365
-0.596888	5.14071	0.283181
-0.596548	5.13998	0.282997
-0.596209	5.13924	0.282813
-0.595869	5.1385	0.282629
-0.59553	5.13777	0.282445
-0.59519	5.13704	0.282262
-0.594851	5.13631	0.282078
-0.594511	5.13558	0.281894
-0.594172	5.13485	0.281711
-0.593832	5.13412	0.281527
-0.593492	5.13339	0.281343
-0.593153	5.13267	0.28116
-0.592813	5.13195	0.280976
-0.592474	5.13122	0.280793
-0.592134	5.1305	0.280609
-0.591795	5.12978	0.280426
-0.591455	5.12906	0.280243
-0.591116	5.12835	0.280059
-0.590776	5.12763	0.279876
-0.590437	5.12691	0.279693
-0.590097	5.1262	0.27951
-0.589758	5.12549	0.279326
-0.589418	5.12478	0.279143
-0.589079	5.12407	0.27896
-0.588739	5.12336	0.278777
-0.5884	5.12265	0.278594
-0.58806	5.12195	0.278411
-0.587721	5.12124	0.278228
-0.587381	5.12054	0.278046
-0.587042	5.11984	0.277863
-0.586702	5.11913	0.27768
-0.586362	5.11843	0.277497
-0.586023	5.11774	0.277315
-0.585683	5.11704	0.277132
-0.585344	5.11634	0.276949
-0.585004	5.11565	0.276767
-0.584665	5.11495	0.276584
-0.584325	5.11426	0.276402
-0.583986	5.11357	0.27622
-0.583646	5.11288	0.276037
-0.583307	5.11219	0.275855
-0.582967	5.1115	0.275673
-0.582628	5.11082	0.27549
-0.582288	5.11013	0.275308
-0.581949	5.10945	0.275126
-0.581609	5.10876	0.274944
-0.58127	5.10808	0.274762
-0.58093	5.1074	0.27458
-0.580591	5.10672	0.274398
-0.580251	5.10604	0.274216
-0.579912	5.10537	0.274035
-0.579572	5.10469	0.273853
-0.579232	5.10402	0.273671
-0.578893	5.10334	0.27349
-0.578553	5.10267	0.273308
-0.578214	5.102	0.273126
-0.577874	5.10133	0.272945
-0.577535	5.10066	0.272763
-0.577195	5.09999	0.272582
-0.576856	5.09933	0.272401
-0.576516	5.09866	0.272219
-0.576177	5.098	0.272038
-0.575837	5.09734	0.271857
-0.575498	5.09668	0.271676
-0.575158	5.09601	0.271495
-0.574819	5.09536	0.271314
-0.574479	5.0947	0.271133
-0.57414	5.09404	0.270952
-0.5738	5.09339	0.270771
-0.573461	5.09273	0.270591
-0.573121	5.09208	0.27041
-0.572782	5.09143	0.270229
-0.572442	5.09077	0.270049
-0.572102	5.09012	0.269868
-0.571763	5.08948	0.269688
-0.571423	5.08883	0.269507
-0.571084	5.08818	0.269327
-0.570744	5.08754	0.269147
-0.570405	5.08689	0.268967
-0.570065	5.08625	0.268786
-0.569726	5.08561	0.268606
-0.569386	5.08497	0.268426
-0.569047	5.08433	0.268246
-0.568707	5.08369	0.268067
-0.568368	5.08305	0.267887
-0.568028	5.08242	0.267707
-0.567689	5.08178	0.267527
-0.567349	5.08115	0.267348
-0.56701	5.08051	0.267168
-0.56667	5.07988	0.266989
-0.566331	5.07925	0.266809
-0.565991	5.07862	0.26663
-0.565652	5.07799	0.26645
-0.565312	5.07737	0.266271
-0.564972	5.07674	0.266092
-0.564633	5.07612	0.265913
-0.564293	5.07549	0.265734
-0.563954	5.07487	0.265555
-0.563614	5.07425	0.265376
-0.563275	5.07363	0.265197
-0.562935	5.07301	0.265019
-0.562596	5.07239	0.26484
-0.562256	5.07177	0.264661
-0.561917	5.07116	0.264483
-0.561577	5.07054	0.264304
-0.561238	5.06993	0.264126
-0.560898	5.06931	0.263948
-0.560559	5.0687	0.26377
-0.560219	5.06809	0.263591
-0.55988	5.06748	0.263413
-0.55954	5.06687	0.263235
-0.559201	5.06627	0.263057
-0.558861	5.06566	0.26288
-0.558522	5.06505	0.262702
-0.558182	5.06445	0.262524
-0.557842	5.06385	0.262347
-0.557503	5.06324	0.262169
-0.557163	5.06264	0.261992
-0.556824	5.06204	0.261814
-0.556484	5.06144	0.261637
-0.556145	5.06085	0.26146
-0.555805	5.06025	0.261283
-0.555466	5.05965	0.261106
-0.555126	5.05906	0.260929
-0.554787	5.05847	0.260752
-0.554447	5.05787	0.260575
-0.554108	5.05728	0.260398
-0.553768	5.05669	0.260222
-0.553429	5.0561	0.260045
-0.553089	5.05552	0.259869
-0.55275	5.05493	0.259692
-0.55241	5.05434	0.259516
-0.552071	5.05376	0.25934
-0.551731	5.05317	0.259163
-0.551392	5.05259	0.258987
-0.551052	5.05201	0.258812
-0.550713	5.05143	0.258636
-0.550373	5.05085	0.25846
-0.550033	5.05027	0.258284
-0.549694	5.04969	0.258109
-0.549354	5.04911	0.257933
-0.549015	5.04854	0.257758
-0.548675	5.04796	0.257582
-0.548336	5.04739	0.257407
-0.547996	5.04682	0.257232
-0.547657	5.04624	0.257057
-0.547317	5.04567	0.256882
-0.546978	5.0451	0.256707
-0.546638	5.04454	0.256532
-0.546299	5.04397	0.256358
-0.545959	5.0434	0.256183
-0.54562	5.04284	0.256009
-0.54528	5.04227	0.255834
-0.544941	5.04171	0.25566
-0.544601	5.04114	0.255486
-0.544262	5.04058	0.255312
-0.543922	5.04002	0.255138
-0.543583	5.03946	0.254964
-0.543243	5.0389	0.25479
-0.542903	5.03835	0.254616
-0.542564	5.03779	0.254443
-0.542224	5.03723	0.254269
-0.541885	5.03668	0.254096
-0.541545	5.03613	0.253922
-0.541206	5.03557	0.253749
-0.540866	5.03502	0.253576
-0.540527	5.03447	0.253403
-0.540187	5.03392	0.25323
-0.539848	5.03337	0.253057
-0.539508	5.03282	0.252885
-0.539169	5.03228	0.252712
-0.538829	5.03173	0.25254
-0.53849	5.03119	0.252367
-0.53815	5.03064	0.252195
-0.537811	5.0301	0.252023
-0.537471	5.02956	0.251851
-0.537132	5.02902	0.251679
-0.536792	5.02848	0.251507
-0.536453	5.02794	0.251335
-0.536113	5.0274	0.251164
-0.535773	5.02686	0.250992
-0.535434	5.02633	0.250821
-0.535094	5.02579	0.25065
-0.534755	5.02526	0.250478
-0.534415	5.02472	0.250307
-0.534076	5.02419	0.250136
-0.533736	5.02366	0.249966
-0.533397	5.02313	0.249795
-0.533057	5.0226	0.249624
-0.532718	5.02207	0.249454
-0.532378	5.02154	0.249283
-0.532039	5.02102	0.249113
-0.531699	5.02049	0.248943
-0.53136	5.01997	0.248773
-0.53102	5.01944	0.248603
-0.530681	5.01892	0.248433
-0.530341	5.0184	0.248264
-0.530002	5.01787	0.248094
-0.529662	5.01735	0.247925
-0.529323	5.01683	0.247755
-0.528983	5.01632	0.247586
-0.528643	5.0158	0.247417
-0.528304	5.01528	0.247248
-0.527964	5.01477	0.247079
-0.527625	5.01425	0.246911
-0.527285	5.01374	0.246742
-0.526946	5.01322	0.246574
-0.526606	5.01271	0.246405
-0.526267	5.0122	0.246237
-0.525927	5.01169	0.246069
-0.525588	5.01118	0.245901
-0.525248	5.01067	0.245733
-0.524909	5.01017	0.245566
-0.524569	5.00966	0.245398
-0.52423	5.00915	0.245231
-0.52389	5.00865	0.245063
-0.523551	5.00814	0.244896
-0.523211	5.00764	0.244729
-0.522872	5.00714	0.244562
-0.522532	5.00664	0.244395
-0.522193	5.00614	0.244229
-0.521853	5.00564	0.244062
-0.521513	5.00514	0.243896
-0.521174	5.00464	0.243729
-0.520834	5.00414	0.243563
-0.520495	5.00365	0.243397
-0.520155	5.00315	0.243231
-0.519816	5.00266	0.243066
-0.519476	5.00216	0.2429
-0.519137	5.00167	0.242735
-0.518797	5.00118	0.242569
-0.518458	5.00069	0.242404
-0.518118	5.0002	0.242239
-0.517779	4.99971	0.242074
-0.517439	4.99922	0.241909
-0.5171	4.99873	0.241745
-0.51676	4.99825	0.24158
-0.516421	4.99776	0.241416
-0.516081	4.99727	0.241252
-0.515742	4.99679	0.241088
-0.515402	4.99631	0.240924
-0.515063	4.99582	0.24076
-0.514723	4.99534	0.240596
-0.514383	4.99486	0.240433
-0.514044	4.99438	0.24027
-0.513704	4.9939	0.240106
-0.513365	4.99342	0.239943
-0.513025	4.99295	0.239781
-0.512686	4.99247	0.239618
-0.512346	4.99199	0.239455
-0.512007	4.99152	0.239293
-0.511667	4.99105	0.23913
-0.511328	4.99057	0.238968
-0.510988	4.9901	0.238806
-0.510649	4.98963	0.238644
-0.510309	4.98916	0.238483
-0.50997	4.98869	0.238321
-0.50963	4.98822	0.23816
-0.509291	4.98775	0.237999
-0.508951	4.98728	0.237838
-0.508612	4.98681	0.237677
-0.508272	4.98635	0.237516
-0.507933	4.98588	0.237355
-0.507593	4.98542	0.237195
-0.507253	4.98496	0.237034
-0.506914	4.98449	0.236874
-0.506574	4.98403	0.236714
-0.506235	4.98357	0.236555
-0.505895	4.98311	0.236395
-0.505556	4.98265	0.236235
-0.505216	4.98219	0.236076
-0.504877	4.98173	0.235917
-0.504537	4.98127	0.235758
-0.504198	4.98082	0.235599
-0.503858	4.98036	0.23544
-0.503519	4.97991	0.235282
-0.503179	4.97945	0.235123
-0.50284	4.979	0.234965
-0.5025	4.97855	0.234807
-0.502161	4.97809	0.234649
-0.501821	4.97764	0.234491
-0.501482	4.97719	0.234334
-0.501142	4.97674	0.234177
-0.500803	4.97629	0.234019
-0.500463	4.97585	0.233862
-0.500124	4.9754	0.233705
-0.499784	4.97495	0.233549
-0.499444	4.97451	0.233392
-0.499105	4.97406	0.233236
-0.498765	4.97362	0.23308
-0.498426	4.97317	0.232924
-0.498086	4.97273	0.232768
-0.497747	4.97229	0.232612
-0.497407	4.97185	0.232457
-0.497068	4.97141	0.232301
-0.496728	4.97097	0.232146
-0.496389	4.97053	0.231991
-0.496049	4.97009	0.231836
-0.49571	4.96965	0.231682
-0.49537	4.96921	0.231527
-0.495031	4.96878	0.231373
-0.494691	4.96834	0.231219
-0.494352	4.96791	0.231065
-0.494012	4.96747	0.230911
-0.493673	4.96704	0.230758
-0.493333	4.96661	0.230605
-0.492994	4.96618	0.230451
-0.492654	4.96575	0.230298
-0.492314	4.96531	0.230146
-0.491975	4.96489	0.229993
-0.491635	4.96446	0.229841
-0.491296	4.96403	0.229688
-0.490956	4.9636	0.229536
-0.490617	4.96317	0.229384
-0.490277	4.96275	0.229233
-0.489938	4.96232	0.229081
-0.489598	4.9619	0.22893
-0.489259	4.96147	0.228779
-0.488919	4.96105	0.228628
-0.48858	4.96063	0.228477
-0.48824	4.9602	0.228327
-0.487901	4.95978	0.228176
-0.487561	4.95936	0.228026
-0.487222	4.95894	0.227876
-0.486882	4.95852	0.227726
-0.486543	4.95811	0.227577
-0.486203	4.95769	0.227427
-0.485864	4.95727	0.227278
-0.485524	4.95685	0.227129
-0.485184	4.95644	0.22698
-0.484845	4.95602	0.226832
-0.484505	4.95561	0.226683
-0.484166	4.95519	0.226535
-0.483826	4.95478	0.226387
-0.483487	4.95437	0.226239
-0.483147	4.95396	0.226092
-0.482808	4.95355	0.225944
-0.482468	4.95314	0.225797
-0.482129	4.95273	0.22565
-0.481789	4.95232	0.225503
-0.48145	4.95191	0.225357
-0.48111	4.9515	0.22521
-0.480771	4.95109	0.225064
-0.480431	4.95069	0.224918
-0.480092	4.95028	0.224772
-0.479752	4.94988	0.224627
-0.479413	4.94947	0.224481
-0.479073	4.94907	0.224336
-0.478734	4.94866	0.224191
-0.478394	4.94826	0.224046
-0.478054	4.94786	0.223902
-0.477715	4.94746	0.223757
-0.477375	4.94706	0.223613
-0.477036	4.94666	0.223469
-0.476696	4.94626	0.223326
-0.476357	4.94586	0.223182
-0.476017	4.94546	0.223039
-0.475678	4.94506	0.222896
-0.475338	4.94467	0.222753
-0.474999	4.94427	0.22261
-0.474659	4.94387	0.222468
-0.47432	4.94348	0.222326
-0.47398	4.94308	0.222184
-0.473641	4.94269	0.222042
-0.473301	4.9423	0.221901
-0.472962	4.9419	0.221759
-0.472622	4.94151	0.221618
-0.472283	4.94112	0.221477
-0.471943	4.94073	0.221337
-0.471604	4.94034	0.221196
-0.471264	4.93995	0.221056
-0.470924	4.93956	0.220916
-0.470585	4.93917	0.220776
-0.470245	4.93878	0.220637
-0.469906	4.9384	0.220497
-0.469566	4.93801	0.220358
-0.469227	4.93762	0.220219
-0.468887	4.93724	0.220081
-0.468548	4.93685	0.219942
-0.468208	4.93647	0.219804
-0.467869	4.93608	0.219666
-0.467529	4.9357	0.219528
-0.46719	4.93532	0.219391
-0.46685	4.93494	0.219254
-0.466511	4.93456	0.219116
-0.466171	4.93417	0.21898
-0.465832	4.93379	0.218843
-0.465492	4.93341	0.218707
-0.465153	4.93304	0.218571
-0.464813	4.93266	0.218435
-0.464474	4.93228	0.218299
-0.464134	4.9319	0.218164
-0.463794	4.93152	0.218029
-0.463455	4.93115	0.217894
-0.463115	4.93077	0.217759
-0.462776	4.9304	0.217624
-0.462436	4.93002	0.21749
-0.462097	4.92965	0.217356
-0.461757	4.92927	0.217222
-0.461418	4.9289	0.217089
-0.461078	4.92853	0.216956
-0.460739	4.92816	0.216823
-0.460399	4.92779	0.21669
-0.46006	4.92741	0.216557
-0.45972	4.92704	0.216425
-0.459381	4.92667	0.216293
-0.459041	4.9263	0.216161
-0.458702	4.92594	0.21603
-0.458362	4.92557	0.215898
-0.458023	4.9252	0.215767
-0.457683	4.92483	0.215636
-0.457344	4.92447	0.215506
-0.457004	4.9241	0.215375
-0.456665	4.92373	0.215245
-0.456325	4.92337	0.215116
-0.455985	4.923	0.214986
-0.455646	4.92264	0.214857
-0.455306	4.92228	0.214728
-0.454967	4.92191	0.214599
-0.454627	4.92155	0.21447
-0.454288	4.92119	0.214342
-0.453948	4.92083	0.214214
-0.453609	4.92047	0.214086
-0.453269	4.92011	0.213958
-0.45293	4.91975	0.213831
-0.45259	4.91939	0.213704
-0.452251	4.91903	0.213577
-0.451911	4.91867	0.213451
-0.451572	4.91831	0.213324
-0.451232	4.91795	0.213198
-0.450893	4.9176	0.213073
-0.450553	4.91724	0.212947
-0.450214	4.91688	0.212822
-0.449874	4.91653	0.212697
-0.449535	4.91617	0.212572
-0.449195	4.91582	0.212448
-0.448855	4.91546	0.212324
-0.448516	4.91511	0.2122
-0.448176	4.91476	0.212076
-0.447837	4.9144	0.211953
-0.447497	4.91405	0.21183
-0.447158	4.9137	0.211707
-0.446818	4.91335	0.211584
-0.446479	4.913	0.211462
-0.446139	4.91265	0.21134
-0.4458	4.9123	0.211218
-0.44546	4.91195	0.211097
-0.445121	4.9116	0.210975
-0.444781	4.91125	0.210854
-0.444442	4.9109	0.210734
-0.444102	4.91055	0.210613
-0.443763	4.91021	0.210493
-0.443423	4.90986	0.210373
-0.443084	4.90951	0.210254
-0.442744	4.90917	0.210134
-0.442405	4.90882	0.210015
-0.442065	4.90848	0.209896
-0.441725	4.90813	0.209778
-0.441386	4.90779	0.20966
-0.441046	4.90744	0.209542
-0.440707	4.9071	0.209424
-0.440367	4.90676	0.209307
-0.440028	4.90642	0.209189
-0.439688	4.90607	0.209073
-0.439349	4.90573	0.208956
-0.439009	4.90539	0.20884
-0.43867	4.90505	0.208724
-0.43833	4.90471	0.208608
-0.437991	4.90437	0.208493
-0.437651	4.90403	0.208378
-0.437312	4.90369	0.208263
-0.436972	4.90335	0.208148
-0.436633	4.90302	0.208034
-0.436293	4.90268	0.20792
-0.435954	4.90234	0.207806
-0.435614	4.902	0.207693
-0.435275	4.90167	0.20758
-0.434935	4.90133	0.207467
-0.434595	4.90099	0.207354
-0.434256	4.90066	0.207242
-0.433916	4.90032	0.20713
-0.433577	4.89999	0.207018
-0.433237	4.89965	0.206907
-0.432898	4.89932	0.206796
-0.432558	4.89899	0.206685
-0.432219	4.89865	0.206574
-0.431879	4.89832	0.206464
-0.43154	4.89799	0.206354
-0.4312	4.89766	0.206245
-0.430861	4.89733	0.206135
-0.430521	4.89699	0.206026
-0.430182	4.89666	0.205918
-0.429842	4.89633	0.205809
-0.429503	4.896	0.205701
-0.429163	4.89567	0.205593
-0.428824	4.89534	0.205486
-0.428484	4.89502	0.205378
-0.428145	4.89469	0.205271
-0.427805	4.89436	0.205165
-0.427465	4.89403	0.205058
-0.427126	4.8937	0.204952
-0.426786	4.89338	0.204847
-0.426447	4.89305	0.204741
-0.426107	4.89272	0.204636
-0.425768	4.8924	0.204531
-0.425428	4.89207	0.204427
-0.425089	4.89175	0.204323
-0.424749	4.89142	0.204219
-0.42441	4.8911	0.204115
-0.42407	4.89077	0.204012
-0.423731	4.89045	0.203909
-0.423391	4.89012	0.203806
-0.423052	4.8898	0.203704
-0.422712	4.88948	0.203602
-0.422373	4.88915	0.2035
-0.422033	4.88883	0.203399
-0.421694	4.88851	0.203297
-0.421354	4.88819	0.203197
-0.421015	4.88787	0.203096
-0.420675	4.88755	0.202996
-0.420335	4.88723	0.202896
-0.419996	4.8869	0.202797
-0.419656	4.88658	0.202697
-0.419317	4.88626	0.202598
-0.418977	4.88595	0.2025
-0.418638	4.88563	0.202402
-0.418298	4.88531	0.202304
-0.417959	4.88499	0.202206
-0.417619	4.88467	0.202109
-0.41728	4.88435	0.202012
-0.41694	4.88403	0.201915
-0.416601	4.88372	0.201819
-0.416261	4.8834	0.201723
-0.415922	4.88308	0.201627
-0.415582	4.88277	0.201532
-0.415243	4.88245	0.201436
-0.414903	4.88214	0.201342
-0.414564	4.88182	0.201247
-0.414224	4.8815	0.201153
-0.413885	4.88119	0.201059
-0.413545	4.88087	0.200966
-0.413205	4.88056	0.200873
-0.412866	4.88025	0.20078
-0.412526	4.87993	0.200688
-0.412187	4.87962	0.200596
-0.411847	4.87931	0.200504
-0.411508	4.87899	0.200412
-0.411168	4.87868	0.200321
-0.410829	4.87837	0.20023
-0.410489	4.87805	0.20014
-0.41015	4.87774	0.20005
-0.40981	4.87743	0.19996
-0.409471	4.87712	0.19987
-0.409131	4.87681	0.199781
-0.408792	4.8765	0.199693
-0.408452	4.87619	0.199604
-0.408113	4.87588	0.199516
-0.407773	4.87557	0.199428
-0.407434	4.87526	0.199341
-0.407094	4.87495	0.199254
-0.406755	4.87464	0.199167
-0.406415	4.87433	0.19908
-0.406076	4.87402	0.198994
-0.405736	4.87371	0.198908
-0.405396	4.8734	0.198823
-0.405057	4.87309	0.198738
-0.404717	4.87278	0.198653
-0.404378	4.87248	0.198569
-0.404038	4.87217	0.198485
-0.403699	4.87186	0.198401
-0.403359	4.87156	0.198318
-0.40302	4.87125	0.198235
-0.40268	4.87094	0.198152
-0.402341	4.87064	0.19807
-0.402001	4.87033	0.197988
-0.401662	4.87002	0.197906
-0.401322	4.86972	0.197825
-0.400983	4.86941	0.197744
-0.400643	4.86911	0.197663
-0.400304	4.8688	0.197583
-0.399964	4.8685	0.197503
-0.399625	4.86819	0.197423
-0.399285	4.86789	0.197344
-0.398946	4.86758	0.197265
-0.398606	4.86728	0.197187
-0.398266	4.86697	0.197109
-0.397927	4.86667	0.197031
-0.397587	4.86637	0.196953
-0.397248	4.86606	0.196876
-0.396908	4.86576	0.196799
-0.396569	4.86546	0.196723
-0.396229	4.86516	0.196647
-0.39589	4.86485	0.196571
-0.39555	4.86455	0.196496
-0.395211	4.86425	0.196421
-0.394871	4.86395	0.196347
-0.394532	4.86364	0.196272
-0.394192	4.86334	0.196198
-0.393853	4.86304	0.196125
-0.393513	4.86274	0.196052
-0.393174	4.86244	0.195979
-0.392834	4.86214	0.195906
-0.392495	4.86184	0.195834
-0.392155	4.86154	0.195763
-0.391816	4.86124	0.195691
-0.391476	4.86094	0.19562
-0.391136	4.86064	0.19555
-0.390797	4.86034	0.195479
-0.390457	4.86004	0.195409
-0.390118	4.85974	0.19534
-0.389778	4.85944	0.195271
-0.389439	4.85914	0.195202
-0.389099	4.85884	0.195133
-0.38876	4.85854	0.195065
-0.38842	4.85824	0.194998
-0.388081	4.85794	0.19493
-0.387741	4.85764	0.194863
-0.387402	4.85734	0.194797
-0.387062	4.85705	0.194731
-0.386723	4.85675	0.194665
-0.386383	4.85645	0.194599
-0.386044	4.85615	0.194534
-0.385704	4.85585	0.194469
-0.385365	4.85556	0.194405
-0.385025	4.85526	0.194341
-0.384686	4.85496	0.194277
-0.384346	4.85466	0.194214
-0.384006	4.85437	0.194151
-0.383667	4.85407	0.194089
-0.383327	4.85377	0.194027
-0.382988	4.85348	0.193965
-0.382648	4.85318	0.193903
-0.382309	4.85288	0.193842
-0.381969	4.85259	0.193782
-0.38163	4.85229	0.193722
-0.38129	4.85199	0.193662
-0.380951	4.8517	0.193602
-0.380611	4.8514	0.193543
-0.380272	4.8511	0.193484
-0.379932	4.85081	0.193426
-0.379593	4.85051	0.193368
-0.379253	4.85022	0.193311
-0.378914	4.84992	0.193253
-0.378574	4.84963	0.193197
-0.378235	4.84933	0.19314
-0.377895	4.84903	0.193084
-0.377556	4.84874	0.193028
-0.377216	4.84844	0.192973
-0.376876	4.84815	0.192918
-0.376537	4.84785	0.192864
-0.376197	4.84756	0.19281
-0.375858	4.84726	0.192756
-0.375518	4.84697	0.192703
-0.375179	4.84667	0.19265
-0.374839	4.84638	0.192597
-0.3745	4.84609	0.192545
-0.37416	4.84579	0.192493
-0.373821	4.8455	0.192442
-0.373481	4.8452	0.192391
-0.373142	4.84491	0.19234
-0.372802	4.84461	0.19229
-0.372463	4.84432	0.19224
-0.372123	4.84403	0.192191
-0.371784	4.84373	0.192142
-0.371444	4.84344	0.192093
-0.371105	4.84314	0.192045
-0.370765	4.84285	0.191997
-0.370426	4.84256	0.191949
-0.370086	4.84226	0.191902
-0.369746	4.84197	0.191856
-0.369407	4.84167	0.191809
-0.369067	4.84138	0.191764
-0.368728	4.84109	0.191718
-0.368388	4.84079	0.191673
-0.368049	4.8405	0.191628
-0.367709	4.84021	0.191584
-0.36737	4.83991	0.19154
-0.36703	4.83962	0.191497
-0.366691	4.83933	0.191454
-0.366351	4.83903	0.191411
-0.366012	4.83874	0.191369
-0.365672	4.83844	0.191327
-0.365333	4.83815	0.191285
-0.364993	4.83786	0.191244
-0.364654	4.83756	0.191203
-0.364314	4.83727	0.191163
-0.363975	4.83698	0.191123
-0.363635	4.83668	0.191084
-0.363296	4.83639	0.191045
-0.362956	4.8361	0.191006
-0.362616	4.8358	0.190968
-0.362277	4.83551	0.19093
-0.361937	4.83522	0.190893
-0.361598	4.83492	0.190856
-0.361258	4.83463	0.190819
-0.360919	4.83434	0.190783
-0.360579	4.83404	0.190747
-0.36024	4.83375	0.190712
-0.3599	4.83346	0.190677
-0.359561	4.83316	0.190642
-0.359221	4.83287	0.190608
-0.358882	4.83258	0.190574
-0.358542	4.83228	0.190541
-0.358203	4.83199	0.190508
-0.357863	4.8317	0.190476
-0.357524	4.8314	0.190444
-0.357184	4.83111	0.190412
-0.356845	4.83082	0.190381
-0.356505	4.83052	0.19035
-0.356166	4.83023	0.190319
-0.355826	4.82994	0.190289
-0.355487	4.82964	0.19026
-0.355147	4.82935	0.190231
-0.354807	4.82905	0.190202
-0.354468	4.82876	0.190174
-0.354128	4.82847	0.190146
-0.353789	4.82817	0.190118
-0.353449	4.82788	0.190091
-0.35311	4.82759	0.190064
-0.35277	4.82729	0.190038
-0.352431	4.827	0.190012
-0.352091	4.8267	0.189987
-0.351752	4.82641	0.189962
-0.351412	4.82611	0.189937
-0.351073	4.82582	0.189913
-0.350733	4.82553	0.18989
-0.350394	4.82523	0.189866
-0.350054	4.82494	0.189844
-0.349715	4.82464	0.189821
-0.349375	4.82435	0.189799
-0.349036	4.82405	0.189778
-0.348696	4.82376	0.189756
-0.348357	4.82346	0.189736
-0.348017	4.82317	0.189715
-0.347677	4.82287	0.189696
-0.347338	4.82258	0.189676
-0.346998	4.82228	0.189657
-0.346659	4.82199	0.189638
-0.346319	4.82169	0.18962
-0.34598	4.8214	0.189603
-0.34564	4.8211	0.189585
-0.345301	4.82081	0.189568
-0.344961	4.82051	0.189552
-0.344622	4.82021	0.189536
-0.344282	4.81992	0.18952
-0.343943	4.81962	0.189505
-0.343603	4.81933	0.189491
-0.343264	4.81903	0.189476
-0.342924	4.81873	0.189463
-0.342585	4.81844	0.189449
-0.342245	4.81814	0.189436
-0.341906	4.81784	0.189424
-0.341566	4.81755	0.189412
-0.341227	4.81725	0.1894
-0.340887	4.81695	0.189389
-0.340547	4.81666	0.189378
-0.340208	4.81636	0.189368
-0.339868	4.81606	0.189358
-0.339529	4.81576	0.189348
-0.339189	4.81547	0.189339
-0.33885	4.81517	0.189331
-0.33851	4.81487	0.189323
-0.338171	4.81457	0.189315
-0.337831	4.81428	0.189308
-0.337492	4.81398	0.189301
-0.337152	4.81368	0.189294
-0.336813	4.81338	0.189288
-0.336473	4.81308	0.189283
-0.336134	4.81278	0.189278
-0.335794	4.81248	0.189273
-0.335455	4.81219	0.189269
-0.335115	4.81189	0.189266
-0.334776	4.81159	0.189262
-0.334436	4.81129	0.189259
-0.334097	4.81099	0.189257
-0.333757	4.81069	0.189255
-0.333417	4.81039	0.189254
-0.333078	4.81009	0.189253
-0.332738	4.80979	0.189252
-0.332399	4.80949	0.189252
-0.332059	4.80919	0.189252
-0.33172	4.80889	0.189253
-0.33138	4.80858	0.189254
-0.331041	4.80828	0.189256
-0.330701	4.80798	0.189258
-0.330362	4.80768	0.189261
-0.330022	4.80738	0.189264
-0.329683	4.80708	0.189267
-0.329343	4.80678	0.189271
-0.329004	4.80647	0.189275
-0.328664	4.80617	0.18928
-0.328325	4.80587	0.189286
-0.327985	4.80557	0.189291
-0.327646	4.80526	0.189298
-0.327306	4.80496	0.189304
-0.326967	4.80466	0.189311
-0.326627	4.80435	0.189319
-0.326287	4.80405	0.189327
-0.325948	4.80374	0.189335
-0.325608	4.80344	0.189344
-0.325269	4.80314	0.189354
-0.324929	4.80283	0.189364
-0.32459	4.80253	0.189374
-0.32425	4.80222	0.189385
-0.323911	4.80192	0.189396
-0.323571	4.80161	0.189408
-0.323232	4.80131	0.18942
-0.322892	4.801	0.189432
-0.322553	4.80069	0.189446
-0.322213	4.80039	0.189459
-0.321874	4.80008	0.189473
-0.321534	4.79978	0.189488
-0.321195	4.79947	0.189503
-0.320855	4.79916	0.189518
-0.320516	4.79885	0.189534
-0.320176	4.79855	0.18955
-0.319837	4.79824	0.189567
-0.319497	4.79793	0.189584
-0.319157	4.79762	0.189602
-0.318818	4.79731	0.18962
-0.318478	4.79701	0.189639
-0.318139	4.7967	0.189658
-0.317799	4.79639	0.189678
-0.31746	4.79608	0.189698
-0.31712	4.79577	0.189718
-0.316781	4.79546	0.189739
-0.316441	4.79515	0.189761
-0.316102	4.79484	0.189783
-0.315762	4.79453	0.189805
-0.315423	4.79422	0.189828
-0.315083	4.7939	0.189852
-0.314744	4.79359	0.189876
-0.314404	4.79328	0.1899
-0.314065	4.79297	0.189925
-0.313725	4.79266	0.18995
-0.313386	4.79234	0.189976
-0.313046	4.79203	0.190002
-0.312707	4.79172	0.190029
-0.312367	4.79141	0.190056
-0.312028	4.79109	0.190084
-0.311688	4.79078	0.190112
-0.311348	4.79046	0.19014
-0.311009	4.79015	0.190169
-0.310669	4.78984	0.190199
-0.31033	4.78952	0.190229
-0.30999	4.7892	0.19026
-0.309651	4.78889	0.190291
-0.309311	4.78857	0.190322
-0.308972	4.78826	0.190354
-0.308632	4.78794	0.190387
-0.308293	4.78762	0.19042
-0.307953	4.78731	0.190453
-0.307614	4.78699	0.190487
-0.307274	4.78667	0.190521
-0.306935	4.78635	0.190556
-0.306595	4.78604	0.190592
-0.306256	4.78572	0.190628
-0.305916	4.7854	0.190664
-0.305577	4.78508	0.190701
-0.305237	4.78476	0.190738
-0.304898	4.78444	0.190776
-0.304558	4.78412	0.190814
-0.304218	4.7838	0.190853
-0.303879	4.78348	0.190892
-0.303539	4.78316	0.190932
-0.3032	4.78284	0.190972
-0.30286	4.78251	0.191013
-0.302521	4.78219	0.191054
-0.302181	4.78187	0.191096
-0.301842	4.78155	0.191138
-0.301502	4.78122	0.191181
-0.301163	4.7809	0.191224
-0.300823	4.78058	0.191268
-0.300484	4.78025	0.191312
-0.300144	4.77993	0.191357
-0.299805	4.7796	0.191402
-0.299465	4.77928	0.191448
-0.299126	4.77895	0.191494
-0.298786	4.77863	0.191541
-0.298447	4.7783	0.191588
-0.298107	4.77798	0.191636
-0.297768	4.77765	0.191684
-0.297428	4.77732	0.191732
-0.297088	4.77699	0.191782
-0.296749	4.77667	0.191831
-0.296409	4.77634	0.191881
-0.29607	4.77601	0.191932
-0.29573	4.77568	0.191983
-0.295391	4.77535	0.192035
-0.295051	4.77502	0.192087
-0.294712	4.77469	0.19214
-0.294372	4.77436	0.192193
-0.294033	4.77403	0.192247
-0.293693	4.7737	0.192301
-0.293354	4.77337	0.192356
-0.293014	4.77304	0.192411
-0.292675	4.7727	0.192467
-0.292335	4.77237	0.192523
-0.291996	4.77204	0.19258
-0.291656	4.7717	0.192637
-0.291317	4.77137	0.192695
-0.290977	4.77104	0.192753
-0.290638	4.7707	0.192812
-0.290298	4.77037	0.192871
-0.289958	4.77003	0.192931
-0.289619	4.7697	0.192991
-0.289279	4.76936	0.193052
-0.28894	4.76902	0.193113
-0.2886	4.76869	0.193175
-0.288261	4.76835	0.193238
-0.287921	4.76801	0.1933
-0.287582	4.76767	0.193364
-0.287242	4.76733	0.193428
-0.286903	4.767	0.193492
-0.286563	4.76666	0.193557
-0.286224	4.76632	0.193623
-0.285884	4.76598	0.193689
-0.285545	4.76563	0.193755
-0.285205	4.76529	0.193822
-0.284866	4.76495	0.19389
-0.284526	4.76461	0.193958
-0.284187	4.76427	0.194026
-0.283847	4.76392	0.194095
-0.283508	4.76358	0.194165
-0.283168	4.76324	0.194235
-0.282828	4.76289	0.194306
-0.282489	4.76255	0.194377
-0.282149	4.7622	0.194449
-0.28181	4.76186	0.194521
-0.28147	4.76151	0.194594
-0.281131	4.76117	0.194667
-0.280791	4.76082	0.194741
-0.280452	4.76047	0.194815
-0.280112	4.76013	0.19489
-0.279773	4.75978	0.194965
-0.279433	4.75943	0.195041
-0.279094	4.75908	0.195118
-0.278754	4.75873	0.195195
-0.278415	4.75838	0.195272
-0.278075	4.75803	0.19535
-0.277736	4.75768	0.195429
-0.277396	4.75733	0.195508
-0.277057	4.75698	0.195588
-0.276717	4.75662	0.195668
-0.276378	4.75627	0.195749
-0.276038	4.75592	0.19583
-0.275698	4.75556	0.195912
-0.275359	4.75521	0.195994
-0.275019	4.75485	0.196077
-0.27468	4.7545	0.19616
-0.27434	4.75414	0.196244
-0.274001	4.75379	0.196329
-0.273661	4.75343	0.196414
-0.273322	4.75307	0.196499
-0.272982	4.75272	0.196585
-0.272643	4.75236	0.196672
-0.272303	4.752	0.196759
-0.271964	4.75164	0.196847
-0.271624	4.75128	0.196935
-0.271285	4.75092	0.197024
-0.270945	4.75056	0.197113
-0.270606	4.7502	0.197203
-0.270266	4.74984	0.197294
-0.269927	4.74948	0.197385
-0.269587	4.74911	0.197476
-0.269248	4.74875	0.197568
-0.268908	4.74839	0.197661
-0.268568	4.74802	0.197754
-0.268229	4.74766	0.197848
-0.267889	4.74729	0.197942
-0.26755	4.74693	0.198037
-0.26721	4.74656	0.198132
-0.266871	4.7462	0.198228
-0.266531	4.74583	0.198324
-0.266192	4.74546	0.198422
-0.265852	4.74509	0.198519
-0.265513	4.74472	0.198617
-0.265173	4.74435	0.198716
-0.264834	4.74399	0.198815
-0.264494	4.74361	0.198915
-0.264155	4.74324	0.199015
-0.263815	4.74287	0.199116
-0.263476	4.7425	0.199218
-0.263136	4.74213	0.19932
-0.262797	4.74176	0.199422
-0.262457	4.74138	0.199525
-0.262118	4.74101	0.199629
-0.261778	4.74063	0.199733
-0.261439	4.74026	0.199838
-0.261099	4.73988	0.199944
-0.260759	4.73951	0.20005
-0.26042	4.73913	0.200156
-0.26008	4.73875	0.200263
-0.259741	4.73837	0.200371
-0.259401	4.73799	0.200479
-0.259062	4.73762	0.200588
-0.258722	4.73724	0.200697
-0.258383	4.73686	0.200807
-0.258043	4.73647	0.200918
-0.257704	4.73609	0.201029
-0.257364	4.73571	0.20114
-0.257025	4.73533	0.201253
-0.256685	4.73495	0.201365
-0.256346	4.73456	0.201479
-0.256006	4.73418	0.201593
-0.255667	4.73379	0.201707
-0.255327	4.73341	0.201822
-0.254988	4.73302	0.201938
-0.254648	4.73263	0.202054
-0.254309	4.73225	0.202171
-0.253969	4.73186	0.202288
-0.253629	4.73147	0.202406
-0.25329	4.73108	0.202525
-0.25295	4.73069	0.202644
-0.252611	4.7303	0.202764
-0.252271	4.72991	0.202884
-0.251932	4.72952	0.203005
-0.251592	4.72913	0.203126
-0.251253	4.72873	0.203248
-0.250913	4.72834	0.203371
-0.250574	4.72795	0.203494
-0.250234	4.72755	0.203618
-0.249895	4.72716	0.203742
-0.249555	4.72676	0.203867
-0.249216	4.72637	0.203993
-0.248876	4.72597	0.204119
-0.248537	4.72557	0.204245
-0.248197	4.72517	0.204373
-0.247858	4.72477	0.204501
-0.247518	4.72437	0.204629
-0.247179	4.72397	0.204758
-0.246839	4.72357	0.204888
-0.246499	4.72317	0.205018
-0.24616	4.72277	0.205149
-0.24582	4.72237	0.20528
-0.245481	4.72196	0.205412
-0.245141	4.72156	0.205545
-0.244802	4.72116	0.205678
-0.244462	4.72075	0.205812
-0.244123	4.72035	0.205947
-0.243783	4.71994	0.206082
-0.243444	4.71953	0.206217
-0.243104	4.71912	0.206354
-0.242765	4.71872	0.20649
-0.242425	4.71831	0.206628
-0.242086	4.7179	0.206766
-0.241746	4.71749	0.206904
-0.241407	4.71708	0.207044
-0.241067	4.71666	0.207184
-0.240728	4.71625	0.207324
-0.240388	4.71584	0.207465
-0.240049	4.71542	0.207607
-0.239709	4.71501	0.207749
-0.239369	4.71459	0.207892
-0.23903	4.71418	0.208036
-0.23869	4.71376	0.20818
-0.238351	4.71335	0.208324
-0.238011	4.71293	0.20847
-0.237672	4.71251	0.208616
-0.237332	4.71209	0.208762
-0.236993	4.71167	0.208909
-0.236653	4.71125	0.209057
-0.236314	4.71083	0.209206
-0.235974	4.71041	0.209355
-0.235635	4.70998	0.209504
-0.235295	4.70956	0.209655
-0.234956	4.70914	0.209805
-0.234616	4.70871	0.209957
-0.234277	4.70829	0.210109
-0.233937	4.70786	0.210262
-0.233598	4.70743	0.210415
-0.233258	4.70701	0.210569
-0.232919	4.70658	0.210724
-0.232579	4.70615	0.210879
-0.232239	4.70572	0.211035
-0.2319	4.70529	0.211192
-0.23156	4.70486	0.211349
-0.231221	4.70443	0.211506
-0.230881	4.70399	0.211665
-0.230542	4.70356	0.211824
-0.230202	4.70313	0.211983
-0.229863	4.70269	0.212144
-0.229523	4.70226	0.212305
-0.229184	4.70182	0.212466
-0.228844	4.70138	0.212628
-0.228505	4.70095	0.212791
-0.228165	4.70051	0.212954
-0.227826	4.70007	0.213118
-0.227486	4.69963	0.213283
-0.227147	4.69919	0.213448
-0.226807	4.69875	0.213613
-0.226468	4.69831	0.21378
-0.226128	4.69787	0.213947
-0.225789	4.69742	0.214114
-0.225449	4.69698	0.214282
-0.225109	4.69654	0.214451
-0.22477	4.69609	0.214621
-0.22443	4.69565	0.21479
-0.224091	4.6952	0.214961
-0.223751	4.69476	0.215132
-0.223412	4.69431	0.215304
-0.223072	4.69386	0.215476
-0.222733	4.69341	0.215649
-0.222393	4.69296	0.215822
-0.222054	4.69252	0.215996
-0.221714	4.69207	0.216171
-0.221375	4.69161	0.216346
-0.221035	4.69116	0.216522
-0.220696	4.69071	0.216698
-0.220356	4.69026	0.216875
-0.220017	4.68981	0.217053
-0.219677	4.68935	0.217231
-0.219338	4.6889	0.217409
-0.218998	4.68844	0.217589
-0.218659	4.68799	0.217768
-0.218319	4.68753	0.217949
-0.21798	4.68708	0.21813
-0.21764	4.68662	0.218311
-0.2173	4.68616	0.218493
-0.216961	4.68571	0.218676
-0.216621	4.68525	0.218859
-0.216282	4.68479	0.219042
-0.215942	4.68433	0.219227
-0.215603	4.68387	0.219411
-0.215263	4.68341	0.219597
-0.214924	4.68295	0.219782
-0.214584	4.68249	0.219969
-0.214245	4.68202	0.220156
-0.213905	4.68156	0.220343
-0.213566	4.6811	0.220531
-0.213226	4.68063	0.22072
-0.212887	4.68017	0.220909
-0.212547	4.67971	0.221098
-0.212208	4.67924	0.221289
-0.211868	4.67877	0.221479
-0.211529	4.67831	0.22167
-0.211189	4.67784	0.221862
-0.21085	4.67738	0.222054
-0.21051	4.67691	0.222247
-0.21017	4.67644	0.22244
-0.209831	4.67597	0.222634
-0.209491	4.6755	0.222828
-0.209152	4.67503	0.223023
-0.208812	4.67456	0.223219
-0.208473	4.67409	0.223414
-0.208133	4.67362	0.223611
-0.207794	4.67315	0.223808
-0.207454	4.67268	0.224005
-0.207115	4.67221	0.224203
-0.206775	4.67174	0.224401
-0.206436	4.67126	0.2246
-0.206096	4.67079	0.224799
-0.205757	4.67032	0.224999
-0.205417	4.66984	0.225199
-0.205078	4.66937	0.2254
-0.204738	4.6689	0.225602
-0.204399	4.66842	0.225803
-0.204059	4.66795	0.226006
-0.20372	4.66747	0.226208
-0.20338	4.66699	0.226412
-0.20304	4.66652	0.226615
-0.202701	4.66604	0.226819
-0.202361	4.66556	0.227024
-0.202022	4.66508	0.227229
-0.201682	4.66461	0.227435
-0.201343	4.66413	0.227641
-0.201003	4.66365	0.227847
-0.200664	4.66317	0.228054
-0.200324	4.66269	0.228262
-0.199985	4.66221	0.22847
-0.199645	4.66173	0.228678
-0.199306	4.66125	0.228887
-0.198966	4.66077	0.229096
-0.198627	4.66029	0.229306
-0.198287	4.65981	0.229516
-0.197948	4.65933	0.229726
-0.197608	4.65884	0.229937
-0.197269	4.65836	0.230149
-0.196929	4.65788	0.230361
-0.19659	4.6574	0.230573
-0.19625	4.65691	0.230786
-0.19591	4.65643	0.230999
-0.195571	4.65594	0.231213
-0.195231	4.65546	0.231427
-0.194892	4.65498	0.231641
-0.194552	4.65449	0.231856
-0.194213	4.65401	0.232071
-0.193873	4.65352	0.232287
-0.193534	4.65304	0.232503
-0.193194	4.65255	0.23272
-0.192855	4.65206	0.232937
-0.192515	4.65158	0.233154
-0.192176	4.65109	0.233372
-0.191836	4.6506	0.23359
-0.191497	4.65012	0.233809
-0.191157	4.64963	0.234028
-0.190818	4.64914	0.234247
-0.190478	4.64866	0.234467
-0.190139	4.64817	0.234687
-0.189799	4.64768	0.234908
-0.18946	4.64719	0.235129
-0.18912	4.6467	0.23535
-0.18878	4.64621	0.235572
-0.188441	4.64572	0.235794
-0.188101	4.64524	0.236017
-0.187762	4.64475	0.236239
-0.187422	4.64426	0.236463
-0.187083	4.64377	0.236686
-0.186743	4.64328	0.23691
-0.186404	4.64279	0.237135
-0.186064	4.6423	0.23736
-0.185725	4.64181	0.237585
-0.185385	4.64131	0.23781
-0.185046	4.64082	0.238036
-0.184706	4.64033	0.238262
-0.184367	4.63984	0.238489
-0.184027	4.63935	0.238716
-0.183688	4.63886	0.238943
-0.183348	4.63837	0.23917
-0.183009	4.63788	0.239398
-0.182669	4.63738	0.239627
-0.18233	4.63689	0.239855
-0.18199	4.6364	0.240084
-0.18165	4.63591	0.240314
-0.181311	4.63542	0.240543
-0.180971	4.63492	0.240773
-0.180632	4.63443	0.241004
-0.180292	4.63394	0.241234
-0.179953	4.63345	0.241465
-0.179613	4.63295	0.241696
-0.179274	4.63246	0.241928
-0.178934	4.63197	0.24216
-0.178595	4.63147	0.242392
-0.178255	4.63098	0.242625
-0.177916	4.63049	0.242858
-0.177576	4.62999	0.243091
-0.177237	4.6295	0.243324
-0.176897	4.62901	0.243558
-0.176558	4.62851	0.243792
-0.176218	4.62802	0.244026
-0.175879	4.62752	0.244261
-0.175539	4.62703	0.244496
-0.1752	4.62654	0.244731
-0.17486	4.62604	0.244967
-0.17452	4.62555	0.245203
-0.174181	4.62506	0.245439
-0.173841	4.62456	0.245675
-0.173502	4.62407	0.245912
-0.173162	4.62357	0.246149
-0.172823	4.62308	0.246386
-0.172483	4.62259	0.246624
-0.172144	4.62209	0.246862
-0.171804	4.6216	0.2471
-0.171465	4.6211	0.247338
-0.171125	4.62061	0.247577
-0.170786	4.62011	0.247816
-0.170446	4.61962	0.248055
-0.170107	4.61913	0.248294
-0.169767	4.61863	0.248534
-0.169428	4.61814	0.248774
-0.169088	4.61764	0.249014
-0.168749	4.61715	0.249254
-0.168409	4.61666	0.249495
-0.16807	4.61616	0.249736
-0.16773	4.61567	0.249977
-0.167391	4.61517	0.250218
-0.167051	4.61468	0.25046
-0.166711	4.61419	0.250702
-0.166372	4.61369	0.250944
-0.166032	4.6132	0.251186
-0.165693	4.61271	0.251429
-0.165353	4.61221	0.251672
-0.165014	4.61172	0.251915
-0.164674	4.61123	0.252158
-0.164335	4.61073	0.252402
-0.163995	4.61024	0.252645
-0.163656	4.60975	0.252889
-0.163316	4.60925	0.253133
-0.162977	4.60876	0.253378
-0.162637	4.60827	0.253622
-0.162298	4.60777	0.253867
-0.161958	4.60728	0.254112
-0.161619	4.60679	0.254357
-0.161279	4.6063	0.254602
-0.16094	4.6058	0.254848
-0.1606	4.60531	0.255094
-0.160261	4.60482	0.25534
-0.159921	4.60433	0.255586
-0.159581	4.60384	0.255832
-0.159242	4.60334	0.256079
-0.158902	4.60285	0.256325
-0.158563	4.60236	0.256572
-0.158223	4.60187	0.256819
-0.157884	4.60138	0.257067
-0.157544	4.60089	0.257314
-0.157205	4.6004	0.257562
-0.156865	4.59991	0.257809
-0.156526	4.59942	0.258057
-0.156186	4.59893	0.258305
-0.155847	4.59844	0.258554
-0.155507	4.59795	0.258802
-0.155168	4.59746	0.259051
-0.154828	4.59697	0.2593
-0.154489	4.59648	0.259549
-0.154149	4.59599	0.259798
-0.15381	4.5955	0.260047
-0.15347	4.59501	0.260296
-0.153131	4.59452	0.260546
-0.152791	4.59403	0.260796
-0.152451	4.59355	0.261045
-0.152112	4.59306	0.261295
-0.151772	4.59257	0.261546
-0.151433	4.59208	0.261796
-0.151093	4.5916	0.262046
-0.150754	4.59111	0.262297
-0.150414	4.59062	0.262548
-0.150075	4.59014	0.262798
-0.149735	4.58965	0.263049
-0.149396	4.58917	0.263301
-0.149056	4.58868	0.263552
-0.148717	4.58819	0.263803
-0.148377	4.58771	0.264055
-0.148038	4.58722	0.264306
-0.147698	4.58674	0.264558
-0.147359	4.58626	0.26481
-0.147019	4.58577	0.265062
-0.14668	4.58529	0.265314
-0.14634	4.5848	0.265566
-0.146001	4.58432	0.265818
-0.145661	4.58384	0.266071
-0.145321	4.58336	0.266323
-0.144982	4.58287	0.266576
-0.144642	4.58239	0.266829
-0.144303	4.58191	0.267082
-0.143963	4.58143	0.267335
-0.143624	4.58095	0.267588
-0.143284	4.58047	0.267841
-0.142945	4.57999	0.268094
-0.142605	4.57951	0.268347
-0.142266	4.57903	0.268601
-0.141926	4.57855	0.268854
-0.141587	4.57807	0.269108
-0.141247	4.57759	0.269362
-0.140908	4.57711	0.269615
-0.140568	4.57663	0.269869
-0.140229	4.57616	0.270123
-0.139889	4.57568	0.270377
-0.13955	4.5752	0.270631
-0.13921	4.57473	0.270886
-0.138871	4.57425	0.27114
-0.138531	4.57377	0.271394
-0.138191	4.5733	0.271649
-0.137852	4.57282	0.271903
-0.137512	4.57235	0.272158
-0.137173	4.57188	0.272412
-0.136833	4.5714	0.272667
-0.136494	4.57093	0.272922
-0.136154	4.57046	0.273177
-0.135815	4.56998	0.273432
-0.135475	4.56951	0.273687
-0.135136	4.56904	0.273942
-0.134796	4.56857	0.274197
-0.134457	4.5681	0.274452
-0.134117	4.56763	0.274707
-0.133778	4.56716	0.274962
-0.133438	4.56669	0.275218
-0.133099	4.56622	0.275473
-0.132759	4.56575	0.275729
-0.13242	4.56528	0.275984
-0.13208	4.56482	0.27624
-0.131741	4.56435	0.276495
-0.131401	4.56388	0.276751
-0.131061	4.56342	0.277007
-0.130722	4.56295	0.277262
-0.130382	4.56248	0.277518
-0.130043	4.56202	0.277774
-0.129703	4.56155	0.27803
-0.129364	4.56109	0.278286
-0.129024	4.56063	0.278542
-0.128685	4.56017	0.278798
-0.128345	4.5597	0.279054
-0.128006	4.55924	0.27931
-0.127666	4.55878	0.279566
-0.127327	4.55832	0.279822
-0.126987	4.55786	0.280078
-0.126648	4.5574	0.280334
-0.126308	4.55694	0.28059
-0.125969	4.55648	0.280847
-0.125629	4.55602	0.281103
-0.12529	4.55556	0.281359
-0.12495	4.55511	0.281616
-0.124611	4.55465	0.281872
-0.124271	4.5542	0.282129
-0.123932	4.55374	0.282385
-0.123592	4.55328	0.282641
-0.123252	4.55283	0.282898
-0.122913	4.55238	0.283154
-0.122573	4.55192	0.283411
-0.122234	4.55147	0.283667
-0.121894	4.55102	0.283924
-0.121555	4.55057	0.284181
-0.121215	4.55012	0.284437
-0.120876	4.54967	0.284694
-0.120536	4.54922	0.284951
-0.120197	4.54877	0.285207
-0.119857	4.54832	0.285464
-0.119518	4.54787	0.285721
-0.119178	4.54742	0.285977
-0.118839	4.54698	0.286234
-0.118499	4.54653	0.286491
-0.11816	4.54609	0.286748
-0.11782	4.54564	0.287005
-0.117481	4.5452	0.287261
-0.117141	4.54475	0.287518
-0.116802	4.54431	0.287775
-0.116462	4.54387	0.288032
-0.116122	4.54343	0.288289
-0.115783	4.54299	0.288546
-0.115443	4.54255	0.288803
-0.115104	4.54211	0.28906
-0.114764	4.54167	0.289317
-0.114425	4.54123	0.289574
-0.114085	4.54079	0.28983
-0.113746	4.54035	0.290087
-0.113406	4.53992	0.290344
-0.113067	4.53948	0.290601
-0.112727	4.53905	0.290858
-0.112388	4.53861	0.291116
-0.112048	4.53818	0.291373
-0.111709	4.53775	0.29163
-0.111369	4.53731	0.291887
-0.11103	4.53688	0.292144
-0.11069	4.53645	0.292401
-0.110351	4.53602	0.292658
-0.110011	4.53559	0.292915
-0.109672	4.53516	0.293172
-0.109332	4.53474	0.293429
-0.108992	4.53431	0.293687
-0.108653	4.53388	0.293944
-0.108313	4.53346	0.294201
-0.107974	4.53303	0.294458
-0.107634	4.53261	0.294716
-0.107295	4.53218	0.294973
-0.106955	4.53176	0.29523
-0.106616	4.53134	0.295487
-0.106276	4.53092	0.295745
-0.105937	4.5305	0.296002
-0.105597	4.53008	0.296259
-0.105258	4.52966	0.296517
-0.104918	4.52924	0.296774
-0.104579	4.52882	0.297031
-0.104239	4.52841	0.297289
-0.1039	4.52799	0.297546
-0.10356	4.52758	0.297803
-0.103221	4.52716	0.298061
-0.102881	4.52675	0.298318
-0.102542	4.52633	0.298575
-0.102202	4.52592	0.298833
-0.101862	4.52551	0.29909
-0.101523	4.5251	0.299347
-0.101183	4.52469	0.299605
-0.100844	4.52428	0.299862
-0.100504	4.52387	0.300119
-0.100165	4.52346	0.300377
-0.0998253	4.52305	0.300634
-0.0994858	4.52265	0.300891
-0.0991463	4.52224	0.301148
-0.0988068	4.52183	0.301406
-0.0984672	4.52143	0.301663
-0.0981277	4.52102	0.30192
-0.0977882	4.52062	0.302177
-0.0974487	4.52022	0.302434
-0.0971091	4.51982	0.302691
-0.0967696	4.51941	0.302948
-0.0964301	4.51901	0.303205
-0.0960906	4.51861	0.303462
-0.0957511	4.51821	0.303719
-0.0954115	4.51781	0.303976
-0.095072	4.51741	0.304233
-0.0947325	4.51702	0.304489
-0.094393	4.51662	0.304746
-0.0940534	4.51622	0.305003
-0.0937139	4.51583	0.30526
-0.0933744	4.51543	0.305516
-0.0930349	4.51504	0.305773
-0.0926953	4.51464	0.306029
-0.0923558	4.51425	0.306285
-0.0920163	4.51385	0.306542
-0.0916768	4.51346	0.306798
-0.0913372	4.51307	0.307054
-0.0909977	4.51268	0.30731
-0.0906582	4.51229	0.307567
-0.0903187	4.5119	0.307823
-0.0899792	4.51151	0.308078
-0.0896396	4.51112	0.308334
-0.0893001	4.51073	0.30859
-0.0889606	4.51034	0.308846
-0.0886211	4.50995	0.309101
-0.0882815	4.50957	0.309357
-0.087942	4.50918	0.309612
-0.0876025	4.50879	0.309868
-0.087263	4.50841	0.310123
-0.0869234	4.50802	0.310378
-0.0865839	4.50764	0.310633
-0.0862444	4.50726	0.310888
-0.0859049	4.50687	0.311143
-0.0855653	4.50649	0.311397
-0.0852258	4.50611	0.311652
-0.0848863	4.50573	0.311907
-0.0845468	4.50535	0.312161
-0.0842073	4.50497	0.312415
-0.0838677	4.50459	0.312669
-0.0835282	4.50421	0.312923
-0.0831887	4.50383	0.313177
-0.0828492	4.50345	0.313431
-0.0825096	4.50307	0.313684
-0.0821701	4.50269	0.313938
-0.0818306	4.50231	0.314191
-0.0814911	4.50194	0.314445
-0.0811515	4.50156	0.314698
-0.080812	4.50119	0.31495
-0.0804725	4.50081	0.315203
-0.080133	4.50044	0.315456
-0.0797934	4.50006	0.315708
-0.0794539	4.49969	0.315961
-0.0791144	4.49931	0.316213
-0.0787749	4.49894	0.316465
-0.0784354	4.49857	0.316716
-0.0780958	4.4982	0.316968
-0.0777563	4.49782	0.317219
-0.0774168	4.49745	0.317471
-0.0770773	4.49708	0.317722
-0.0767377	4.49671	0.317973
-0.0763982	4.49634	0.318223
-0.0760587	4.49597	0.318474
-0.0757192	4.4956	0.318724
-0.0753796	4.49523	0.318974
-0.0750401	4.49486	0.319224
-0.0747006	4.4945	0.319474
-0.0743611	4.49413	0.319723
-0.0740216	4.49376	0.319972
-0.073682	4.4934	0.320221
-0.0733425	4.49303	0.32047
-0.073003	4.49266	0.320719
-0.0726635	4.4923	0.320967
-0.0723239	4.49193	0.321215
-0.0719844	4.49157	0.321463
-0.0716449	4.4912	0.321711
-0.0713054	4.49084	0.321958
-0.0709658	4.49047	0.322205
-0.0706263	4.49011	0.322452
-0.0702868	4.48975	0.322699
-0.0699473	4.48938	0.322945
-0.0696077	4.48902	0.323191
-0.0692682	4.48866	0.323437
-0.0689287	4.4883	0.323683
-0.0685892	4.48794	0.323928
-0.0682497	4.48757	0.324173
-0.0679101	4.48721	0.324418
-0.0675706	4.48685	0.324662
-0.0672311	4.48649	0.324907
-0.0668916	4.48613	0.32515
-0.066552	4.48577	0.325394
-0.0662125	4.48541	0.325637
-0.065873	4.48506	0.32588
-0.0655335	4.4847	0.326123
-0.0651939	4.48434	0.326365
-0.0648544	4.48398	0.326607
-0.0645149	4.48362	0.326849
-0.0641754	4.48326	0.32709
-0.0638358	4.48291	0.327331
-0.0634963	4.48255	0.327572
-0.0631568	4.48219	0.327812
-0.0628173	4.48184	0.328052
-0.0624778	4.48148	0.328291
-0.0621382	4.48113	0.328531
-0.0617987	4.48077	0.32877
-0.0614592	4.48041	0.329008
-0.0611197	4.48006	0.329246
-0.0607801	4.4797	0.329484
-0.0604406	4.47935	0.329721
-0.0601011	4.47899	0.329958
-0.0597616	4.47864	0.330195
-0.059422	4.47829	0.330431
-0.0590825	4.47793	0.330667
-0.058743	4.47758	0.330902
-0.0584035	4.47723	0.331137
-0.0580639	4.47687	0.331372
-0.0577244	4.47652	0.331606
-0.0573849	4.47617	0.33184
-0.0570454	4.47581	0.332073
-0.0567059	4.47546	0.332306
-0.0563663	4.47511	0.332538
-0.0560268	4.47476	0.33277
-0.0556873	4.47441	0.333001
-0.0553478	4.47406	0.333232
-0.0550082	4.4737	0.333463
-0.0546687	4.47335	0.333693
-0.0543292	4.473	0.333923
-0.0539897	4.47265	0.334152
-0.0536501	4.4723	0.334381
-0.0533106	4.47195	0.334609
-0.0529711	4.4716	0.334836
-0.0526316	4.47125	0.335064
-0.052292	4.4709	0.33529
-0.0519525	4.47055	0.335516
-0.051613	4.4702	0.335742
-0.0512735	4.46985	0.335967
-0.050934	4.4695	0.336192
-0.0505944	4.46915	0.336416
-0.0502549	4.4688	0.336639
-0.0499154	4.46845	0.336862
-0.0495759	4.4681	0.337085
-0.0492363	4.46776	0.337307
-0.0488968	4.46741	0.337528
-0.0485573	4.46706	0.337749
-0.0482178	4.46671	0.337969
-0.0478782	4.46636	0.338188
-0.0475387	4.46601	0.338408
-0.0471992	4.46567	0.338626
-0.0468597	4.46532	0.338844
-0.0465201	4.46497	0.339061
-0.0461806	4.46462	0.339278
-0.0458411	4.46427	0.339494
-0.0455016	4.46393	0.339709
-0.0451621	4.46358	0.339924
-0.0448225	4.46323	0.340138
-0.044483	4.46288	0.340351
-0.0441435	4.46254	0.340564
-0.043804	4.46219	0.340776
-0.0434644	4.46184	0.340988
-0.0431249	4.46149	0.341199
-0.0427854	4.46115	0.341409
-0.0424459	4.4608	0.341619
-0.0421063	4.46045	0.341828
-0.0417668	4.4601	0.342036
-0.0414273	4.45976	0.342243
-0.0410878	4.45941	0.34245
-0.0407483	4.45906	0.342656
-0.0404087	4.45872	0.342862
-0.0400692	4.45837	0.343066
-0.0397297	4.45802	0.34327
-0.0393902	4.45767	0.343473
-0.0390506	4.45733	0.343676
-0.0387111	4.45698	0.343878
-0.0383716	4.45663	0.344079
-0.0380321	4.45629	0.344279
-0.0376925	4.45594	0.344478
-0.037353	4.45559	0.344677
-0.0370135	4.45525	0.344875
-0.036674	4.4549	0.345072
-0.0363344	4.45455	0.345269
-0.0359949	4.4542	0.345464
-0.0356554	4.45386	0.345659
-0.0353159	4.45351	0.345853
-0.0349764	4.45316	0.346046
-0.0346368	4.45282	0.346239
-0.0342973	4.45247	0.34643
-0.0339578	4.45212	0.346621
-0.0336183	4.45177	0.346811
-0.0332787	4.45143	0.347
-0.0329392	4.45108	0.347188
-0.0325997	4.45073	0.347375
-0.0322602	4.45038	0.347562
-0.0319206	4.45003	0.347747
-0.0315811	4.44969	0.347932
-0.0312416	4.44934	0.348116
-0.0309021	4.44899	0.348299
[truncated: 5,095 more rows]

## Sheet: Panel C
F	PS	STD
-0.70927	4.7191	0.125589
-0.70893	4.7175	0.125433
-0.708591	4.71591	0.125277
-0.708251	4.71431	0.125122
-0.707912	4.71272	0.124968
-0.707572	4.71114	0.124814
-0.707233	4.70955	0.124661
-0.706893	4.70797	0.124508
-0.706554	4.7064	0.124356
-0.706214	4.70482	0.124204
-0.705875	4.70325	0.124053
-0.705535	4.70168	0.123903
-0.705196	4.70011	0.123753
-0.704856	4.69855	0.123604
-0.704517	4.69699	0.123455
-0.704177	4.69543	0.123306
-0.703838	4.69388	0.123159
-0.703498	4.69233	0.123011
-0.703159	4.69078	0.122865
-0.702819	4.68923	0.122719
-0.702479	4.68769	0.122573
-0.70214	4.68615	0.122428
-0.7018	4.68461	0.122284
-0.701461	4.68307	0.12214
-0.701121	4.68154	0.121996
-0.700782	4.68001	0.121853
-0.700442	4.67849	0.121711
-0.700103	4.67696	0.121569
-0.699763	4.67544	0.121428
-0.699424	4.67392	0.121287
-0.699084	4.67241	0.121147
-0.698745	4.67089	0.121007
-0.698405	4.66938	0.120868
-0.698066	4.66788	0.12073
-0.697726	4.66637	0.120591
-0.697387	4.66487	0.120454
-0.697047	4.66337	0.120317
-0.696708	4.66188	0.12018
-0.696368	4.66038	0.120044
-0.696029	4.65889	0.119909
-0.695689	4.65741	0.119774
-0.695349	4.65592	0.119639
-0.69501	4.65444	0.119505
-0.69467	4.65296	0.119372
-0.694331	4.65148	0.119239
-0.693991	4.65001	0.119106
-0.693652	4.64854	0.118974
-0.693312	4.64707	0.118843
-0.692973	4.64561	0.118712
-0.692633	4.64414	0.118582
-0.692294	4.64268	0.118452
-0.691954	4.64123	0.118322
-0.691615	4.63977	0.118193
-0.691275	4.63832	0.118065
-0.690936	4.63687	0.117937
-0.690596	4.63543	0.11781
-0.690257	4.63398	0.117683
-0.689917	4.63254	0.117556
-0.689578	4.6311	0.11743
-0.689238	4.62967	0.117305
-0.688899	4.62824	0.11718
-0.688559	4.62681	0.117055
-0.68822	4.62538	0.116931
-0.68788	4.62395	0.116808
-0.68754	4.62253	0.116685
-0.687201	4.62111	0.116562
-0.686861	4.6197	0.11644
-0.686522	4.61828	0.116318
-0.686182	4.61687	0.116197
-0.685843	4.61546	0.116077
-0.685503	4.61406	0.115956
-0.685164	4.61265	0.115837
-0.684824	4.61125	0.115717
-0.684485	4.60986	0.115599
-0.684145	4.60846	0.11548
-0.683806	4.60707	0.115363
-0.683466	4.60568	0.115245
-0.683127	4.60429	0.115128
-0.682787	4.60291	0.115012
-0.682448	4.60153	0.114896
-0.682108	4.60015	0.11478
-0.681769	4.59877	0.114665
-0.681429	4.5974	0.114551
-0.68109	4.59603	0.114436
-0.68075	4.59466	0.114323
-0.68041	4.59329	0.11421
-0.680071	4.59193	0.114097
-0.679731	4.59057	0.113984
-0.679392	4.58921	0.113873
-0.679052	4.58786	0.113761
-0.678713	4.5865	0.11365
-0.678373	4.58515	0.11354
-0.678034	4.58381	0.113429
-0.677694	4.58246	0.11332
-0.677355	4.58112	0.113211
-0.677015	4.57978	0.113102
-0.676676	4.57844	0.112993
-0.676336	4.57711	0.112886
-0.675997	4.57578	0.112778
-0.675657	4.57445	0.112671
-0.675318	4.57312	0.112564
-0.674978	4.5718	0.112458
-0.674639	4.57048	0.112352
-0.674299	4.56916	0.112247
-0.67396	4.56784	0.112142
-0.67362	4.56653	0.112038
-0.67328	4.56522	0.111934
-0.672941	4.56391	0.11183
-0.672601	4.5626	0.111727
-0.672262	4.5613	0.111624
-0.671922	4.56	0.111522
-0.671583	4.5587	0.11142
-0.671243	4.55741	0.111319
-0.670904	4.55611	0.111217
-0.670564	4.55482	0.111117
-0.670225	4.55353	0.111017
-0.669885	4.55225	0.110917
-0.669546	4.55097	0.110817
-0.669206	4.54969	0.110718
-0.668867	4.54841	0.11062
-0.668527	4.54713	0.110521
-0.668188	4.54586	0.110424
-0.667848	4.54459	0.110326
-0.667509	4.54332	0.110229
-0.667169	4.54206	0.110133
-0.66683	4.5408	0.110036
-0.66649	4.53954	0.109941
-0.66615	4.53828	0.109845
-0.665811	4.53702	0.10975
-0.665471	4.53577	0.109656
-0.665132	4.53452	0.109561
-0.664792	4.53327	0.109468
-0.664453	4.53203	0.109374
-0.664113	4.53079	0.109281
-0.663774	4.52955	0.109188
-0.663434	4.52831	0.109096
-0.663095	4.52707	0.109004
-0.662755	4.52584	0.108913
-0.662416	4.52461	0.108822
-0.662076	4.52338	0.108731
-0.661737	4.52216	0.108641
-0.661397	4.52094	0.108551
-0.661058	4.51972	0.108461
-0.660718	4.5185	0.108372
-0.660379	4.51728	0.108283
-0.660039	4.51607	0.108195
-0.6597	4.51486	0.108107
-0.65936	4.51365	0.108019
-0.65902	4.51245	0.107932
-0.658681	4.51124	0.107845
-0.658341	4.51004	0.107758
-0.658002	4.50885	0.107672
-0.657662	4.50765	0.107586
-0.657323	4.50646	0.1075
-0.656983	4.50527	0.107415
-0.656644	4.50408	0.107331
-0.656304	4.50289	0.107246
-0.655965	4.50171	0.107162
-0.655625	4.50053	0.107078
-0.655286	4.49935	0.106995
-0.654946	4.49817	0.106912
-0.654607	4.497	0.10683
-0.654267	4.49583	0.106747
-0.653928	4.49466	0.106665
-0.653588	4.49349	0.106584
-0.653249	4.49233	0.106503
-0.652909	4.49117	0.106422
-0.65257	4.49001	0.106341
-0.65223	4.48885	0.106261
-0.65189	4.4877	0.106181
-0.651551	4.48655	0.106102
-0.651211	4.4854	0.106023
-0.650872	4.48425	0.105944
-0.650532	4.48311	0.105866
-0.650193	4.48196	0.105788
-0.649853	4.48082	0.10571
-0.649514	4.47968	0.105632
-0.649174	4.47855	0.105555
-0.648835	4.47742	0.105479
-0.648495	4.47629	0.105402
-0.648156	4.47516	0.105326
-0.647816	4.47403	0.10525
-0.647477	4.47291	0.105175
-0.647137	4.47179	0.1051
-0.646798	4.47067	0.105025
-0.646458	4.46955	0.104951
-0.646119	4.46844	0.104877
-0.645779	4.46733	0.104803
-0.64544	4.46622	0.104729
-0.6451	4.46511	0.104656
-0.644761	4.464	0.104583
-0.644421	4.4629	0.104511
-0.644081	4.4618	0.104439
-0.643742	4.4607	0.104367
-0.643402	4.45961	0.104295
-0.643063	4.45851	0.104224
-0.642723	4.45742	0.104153
-0.642384	4.45634	0.104083
-0.642044	4.45525	0.104013
-0.641705	4.45417	0.103943
-0.641365	4.45308	0.103873
-0.641026	4.452	0.103804
-0.640686	4.45093	0.103735
-0.640347	4.44985	0.103666
-0.640007	4.44878	0.103598
-0.639668	4.44771	0.103529
-0.639328	4.44664	0.103462
-0.638989	4.44558	0.103394
-0.638649	4.44451	0.103327
-0.63831	4.44345	0.10326
-0.63797	4.44239	0.103194
-0.637631	4.44134	0.103127
-0.637291	4.44028	0.103061
-0.636951	4.43923	0.102996
-0.636612	4.43818	0.10293
-0.636272	4.43713	0.102865
-0.635933	4.43609	0.1028
-0.635593	4.43505	0.102736
-0.635254	4.434	0.102672
-0.634914	4.43297	0.102608
-0.634575	4.43193	0.102544
-0.634235	4.4309	0.102481
-0.633896	4.42986	0.102418
-0.633556	4.42883	0.102355
-0.633217	4.42781	0.102292
-0.632877	4.42678	0.10223
-0.632538	4.42576	0.102168
-0.632198	4.42474	0.102107
-0.631859	4.42372	0.102045
-0.631519	4.4227	0.101984
-0.63118	4.42169	0.101924
-0.63084	4.42068	0.101863
-0.630501	4.41967	0.101803
-0.630161	4.41866	0.101743
-0.629821	4.41766	0.101683
-0.629482	4.41665	0.101624
-0.629142	4.41565	0.101565
-0.628803	4.41465	0.101506
-0.628463	4.41366	0.101447
-0.628124	4.41266	0.101389
-0.627784	4.41167	0.101331
-0.627445	4.41068	0.101273
-0.627105	4.40969	0.101216
-0.626766	4.40871	0.101159
-0.626426	4.40773	0.101102
-0.626087	4.40674	0.101045
-0.625747	4.40577	0.100989
-0.625408	4.40479	0.100932
-0.625068	4.40381	0.100877
-0.624729	4.40284	0.100821
-0.624389	4.40187	0.100766
-0.62405	4.4009	0.10071
-0.62371	4.39994	0.100656
-0.623371	4.39897	0.100601
-0.623031	4.39801	0.100547
-0.622691	4.39705	0.100493
-0.622352	4.3961	0.100439
-0.622012	4.39514	0.100385
-0.621673	4.39419	0.100332
-0.621333	4.39324	0.100279
-0.620994	4.39229	0.100226
-0.620654	4.39134	0.100174
-0.620315	4.3904	0.100121
-0.619975	4.38945	0.100069
-0.619636	4.38851	0.100018
-0.619296	4.38757	0.0999661
-0.618957	4.38664	0.0999148
-0.618617	4.3857	0.0998638
-0.618278	4.38477	0.099813
-0.617938	4.38384	0.0997624
-0.617599	4.38291	0.0997122
-0.617259	4.38199	0.0996621
-0.61692	4.38107	0.0996123
-0.61658	4.38014	0.0995627
-0.616241	4.37922	0.0995134
-0.615901	4.37831	0.0994643
-0.615561	4.37739	0.0994155
-0.615222	4.37648	0.0993669
-0.614882	4.37557	0.0993185
-0.614543	4.37466	0.0992704
-0.614203	4.37375	0.0992225
-0.613864	4.37285	0.0991748
-0.613524	4.37194	0.0991274
-0.613185	4.37104	0.0990802
-0.612845	4.37014	0.0990333
-0.612506	4.36925	0.0989866
-0.612166	4.36835	0.0989401
-0.611827	4.36746	0.0988938
-0.611487	4.36657	0.0988478
-0.611148	4.36568	0.098802
-0.610808	4.36479	0.0987565
-0.610469	4.36391	0.0987111
-0.610129	4.36303	0.098666
-0.60979	4.36215	0.0986212
-0.60945	4.36127	0.0985765
-0.609111	4.36039	0.0985321
-0.608771	4.35952	0.0984879
-0.608431	4.35865	0.0984439
-0.608092	4.35778	0.0984002
-0.607752	4.35691	0.0983566
-0.607413	4.35604	0.0983133
-0.607073	4.35518	0.0982703
-0.606734	4.35431	0.0982274
-0.606394	4.35345	0.0981847
-0.606055	4.3526	0.0981423
-0.605715	4.35174	0.0981001
-0.605376	4.35089	0.0980581
-0.605036	4.35003	0.0980164
-0.604697	4.34918	0.0979748
-0.604357	4.34834	0.0979335
-0.604018	4.34749	0.0978924
-0.603678	4.34664	0.0978515
-0.603339	4.3458	0.0978108
-0.602999	4.34496	0.0977703
-0.60266	4.34412	0.09773
-0.60232	4.34329	0.09769
-0.601981	4.34245	0.0976501
-0.601641	4.34162	0.0976105
-0.601301	4.34079	0.0975711
-0.600962	4.33996	0.0975319
-0.600622	4.33913	0.0974929
-0.600283	4.33831	0.0974541
-0.599943	4.33749	0.0974155
-0.599604	4.33667	0.0973771
-0.599264	4.33585	0.097339
-0.598925	4.33503	0.097301
-0.598585	4.33421	0.0972632
-0.598246	4.3334	0.0972257
-0.597906	4.33259	0.0971883
-0.597567	4.33178	0.0971512
-0.597227	4.33097	0.0971142
-0.596888	4.33017	0.0970775
-0.596548	4.32936	0.097041
-0.596209	4.32856	0.0970046
-0.595869	4.32776	0.0969685
-0.59553	4.32697	0.0969326
-0.59519	4.32617	0.0968968
-0.594851	4.32538	0.0968613
-0.594511	4.32458	0.0968259
-0.594172	4.32379	0.0967908
-0.593832	4.323	0.0967559
-0.593492	4.32222	0.0967211
-0.593153	4.32143	0.0966866
-0.592813	4.32065	0.0966522
-0.592474	4.31987	0.096618
-0.592134	4.31909	0.0965841
-0.591795	4.31831	0.0965503
-0.591455	4.31754	0.0965167
-0.591116	4.31677	0.0964833
-0.590776	4.31599	0.0964501
-0.590437	4.31522	0.0964171
-0.590097	4.31446	0.0963843
-0.589758	4.31369	0.0963517
-0.589418	4.31293	0.0963193
-0.589079	4.31217	0.096287
-0.588739	4.3114	0.096255
-0.5884	4.31065	0.0962231
-0.58806	4.30989	0.0961915
-0.587721	4.30913	0.09616
-0.587381	4.30838	0.0961287
-0.587042	4.30763	0.0960976
-0.586702	4.30688	0.0960667
-0.586362	4.30613	0.0960359
-0.586023	4.30539	0.0960054
-0.585683	4.30464	0.095975
-0.585344	4.3039	0.0959448
-0.585004	4.30316	0.0959148
-0.584665	4.30242	0.095885
-0.584325	4.30169	0.0958554
-0.583986	4.30095	0.0958259
-0.583646	4.30022	0.0957967
-0.583307	4.29949	0.0957676
-0.582967	4.29876	0.0957387
-0.582628	4.29803	0.09571
-0.582288	4.29731	0.0956814
-0.581949	4.29658	0.0956531
-0.581609	4.29586	0.0956249
-0.58127	4.29514	0.0955969
-0.58093	4.29442	0.0955691
-0.580591	4.2937	0.0955414
-0.580251	4.29299	0.0955139
-0.579912	4.29228	0.0954867
-0.579572	4.29156	0.0954595
-0.579232	4.29085	0.0954326
-0.578893	4.29015	0.0954058
-0.578553	4.28944	0.0953793
-0.578214	4.28873	0.0953529
-0.577874	4.28803	0.0953266
-0.577535	4.28733	0.0953006
-0.577195	4.28663	0.0952747
-0.576856	4.28593	0.095249
-0.576516	4.28524	0.0952234
-0.576177	4.28454	0.0951981
-0.575837	4.28385	0.0951729
-0.575498	4.28316	0.0951479
-0.575158	4.28247	0.095123
-0.574819	4.28179	0.0950984
-0.574479	4.2811	0.0950738
-0.57414	4.28042	0.0950495
-0.5738	4.27973	0.0950254
-0.573461	4.27905	0.0950014
-0.573121	4.27838	0.0949775
-0.572782	4.2777	0.0949539
-0.572442	4.27702	0.0949304
-0.572102	4.27635	0.0949071
-0.571763	4.27568	0.0948839
-0.571423	4.27501	0.094861
-0.571084	4.27434	0.0948382
-0.570744	4.27367	0.0948155
-0.570405	4.27301	0.094793
-0.570065	4.27235	0.0947707
-0.569726	4.27168	0.0947486
-0.569386	4.27102	0.0947266
-0.569047	4.27037	0.0947048
-0.568707	4.26971	0.0946832
-0.568368	4.26905	0.0946617
-0.568028	4.2684	0.0946404
-0.567689	4.26775	0.0946192
-0.567349	4.2671	0.0945982
-0.56701	4.26645	0.0945774
-0.56667	4.2658	0.0945567
-0.566331	4.26516	0.0945363
-0.565991	4.26452	0.0945159
-0.565652	4.26387	0.0944958
-0.565312	4.26323	0.0944757
-0.564972	4.2626	0.0944559
-0.564633	4.26196	0.0944362
-0.564293	4.26132	0.0944167
-0.563954	4.26069	0.0943973
-0.563614	4.26006	0.0943781
-0.563275	4.25943	0.0943591
-0.562935	4.2588	0.0943402
-0.562596	4.25817	0.0943215
-0.562256	4.25755	0.0943029
-0.561917	4.25692	0.0942845
-0.561577	4.2563	0.0942663
-0.561238	4.25568	0.0942482
-0.560898	4.25506	0.0942303
-0.560559	4.25445	0.0942125
-0.560219	4.25383	0.0941949
-0.55988	4.25322	0.0941775
-0.55954	4.2526	0.0941602
-0.559201	4.25199	0.094143
-0.558861	4.25138	0.0941261
-0.558522	4.25078	0.0941092
-0.558182	4.25017	0.0940926
-0.557842	4.24956	0.0940761
-0.557503	4.24896	0.0940597
-0.557163	4.24836	0.0940435
-0.556824	4.24776	0.0940275
-0.556484	4.24716	0.0940116
-0.556145	4.24657	0.0939959
-0.555805	4.24597	0.0939803
-0.555466	4.24538	0.0939649
-0.555126	4.24478	0.0939496
-0.554787	4.24419	0.0939345
-0.554447	4.24361	0.0939196
-0.554108	4.24302	0.0939048
-0.553768	4.24243	0.0938901
-0.553429	4.24185	0.0938756
-0.553089	4.24126	0.0938613
-0.55275	4.24068	0.0938471
-0.55241	4.2401	0.093833
-0.552071	4.23953	0.0938192
-0.551731	4.23895	0.0938054
-0.551392	4.23837	0.0937918
-0.551052	4.2378	0.0937784
-0.550713	4.23723	0.0937651
-0.550373	4.23666	0.093752
-0.550033	4.23609	0.0937391
-0.549694	4.23552	0.0937262
-0.549354	4.23495	0.0937136
-0.549015	4.23439	0.093701
-0.548675	4.23383	0.0936887
-0.548336	4.23327	0.0936765
-0.547996	4.23271	0.0936644
-0.547657	4.23215	0.0936525
-0.547317	4.23159	0.0936407
-0.546978	4.23103	0.0936291
-0.546638	4.23048	0.0936176
-0.546299	4.22993	0.0936063
-0.545959	4.22938	0.0935951
-0.54562	4.22883	0.0935841
-0.54528	4.22828	0.0935732
-0.544941	4.22773	0.0935625
-0.544601	4.22719	0.0935519
-0.544262	4.22664	0.0935415
-0.543922	4.2261	0.0935312
-0.543583	4.22556	0.0935211
-0.543243	4.22502	0.0935111
-0.542903	4.22448	0.0935012
-0.542564	4.22395	0.0934916
-0.542224	4.22341	0.093482
-0.541885	4.22288	0.0934726
-0.541545	4.22234	0.0934634
-0.541206	4.22181	0.0934543
-0.540866	4.22128	0.0934453
-0.540527	4.22076	0.0934365
-0.540187	4.22023	0.0934278
-0.539848	4.2197	0.0934193
-0.539508	4.21918	0.0934109
-0.539169	4.21866	0.0934027
-0.538829	4.21814	0.0933946
-0.53849	4.21762	0.0933867
-0.53815	4.2171	0.0933789
-0.537811	4.21658	0.0933713
-0.537471	4.21607	0.0933638
-0.537132	4.21555	0.0933564
-0.536792	4.21504	0.0933492
-0.536453	4.21453	0.0933421
-0.536113	4.21402	0.0933352
-0.535773	4.21351	0.0933284
-0.535434	4.21301	0.0933218
-0.535094	4.2125	0.0933153
-0.534755	4.212	0.093309
-0.534415	4.21149	0.0933028
-0.534076	4.21099	0.0932967
-0.533736	4.21049	0.0932908
-0.533397	4.20999	0.093285
-0.533057	4.2095	0.0932794
-0.532718	4.209	0.0932739
-0.532378	4.20851	0.0932686
-0.532039	4.20801	0.0932634
-0.531699	4.20752	0.0932583
-0.53136	4.20703	0.0932534
-0.53102	4.20654	0.0932486
-0.530681	4.20605	0.093244
-0.530341	4.20557	0.0932395
-0.530002	4.20508	0.0932352
-0.529662	4.2046	0.093231
-0.529323	4.20412	0.0932269
-0.528983	4.20363	0.093223
-0.528643	4.20316	0.0932192
-0.528304	4.20268	0.0932156
-0.527964	4.2022	0.0932121
-0.527625	4.20172	0.0932087
-0.527285	4.20125	0.0932055
-0.526946	4.20078	0.0932024
-0.526606	4.2003	0.0931995
-0.526267	4.19983	0.0931967
-0.525927	4.19936	0.0931941
-0.525588	4.1989	0.0931916
-0.525248	4.19843	0.0931892
-0.524909	4.19796	0.093187
-0.524569	4.1975	0.0931849
-0.52423	4.19704	0.0931829
-0.52389	4.19658	0.0931811
-0.523551	4.19612	0.0931794
-0.523211	4.19566	0.0931779
-0.522872	4.1952	0.0931765
-0.522532	4.19474	0.0931753
-0.522193	4.19429	0.0931742
-0.521853	4.19383	0.0931732
-0.521513	4.19338	0.0931724
-0.521174	4.19293	0.0931717
-0.520834	4.19248	0.0931711
-0.520495	4.19203	0.0931707
-0.520155	4.19158	0.0931704
-0.519816	4.19114	0.0931703
-0.519476	4.19069	0.0931703
-0.519137	4.19025	0.0931704
-0.518797	4.1898	0.0931707
-0.518458	4.18936	0.0931711
-0.518118	4.18892	0.0931717
-0.517779	4.18848	0.0931724
-0.517439	4.18805	0.0931732
-0.5171	4.18761	0.0931742
-0.51676	4.18718	0.0931753
-0.516421	4.18674	0.0931765
-0.516081	4.18631	0.0931779
-0.515742	4.18588	0.0931794
-0.515402	4.18545	0.093181
-0.515063	4.18502	0.0931828
-0.514723	4.18459	0.0931848
-0.514383	4.18416	0.0931868
-0.514044	4.18374	0.093189
-0.513704	4.18331	0.0931914
-0.513365	4.18289	0.0931938
-0.513025	4.18247	0.0931965
-0.512686	4.18205	0.0931992
-0.512346	4.18163	0.0932021
-0.512007	4.18121	0.0932051
-0.511667	4.18079	0.0932083
-0.511328	4.18038	0.0932116
-0.510988	4.17996	0.093215
-0.510649	4.17955	0.0932186
-0.510309	4.17913	0.0932223
-0.50997	4.17872	0.0932261
-0.50963	4.17831	0.0932301
-0.509291	4.1779	0.0932342
-0.508951	4.1775	0.0932384
-0.508612	4.17709	0.0932428
-0.508272	4.17668	0.0932473
-0.507933	4.17628	0.0932519
-0.507593	4.17588	0.0932567
-0.507253	4.17547	0.0932616
-0.506914	4.17507	0.0932667
-0.506574	4.17467	0.0932719
-0.506235	4.17427	0.0932772
-0.505895	4.17388	0.0932827
-0.505556	4.17348	0.0932882
-0.505216	4.17308	0.093294
-0.504877	4.17269	0.0932998
-0.504537	4.1723	0.0933058
-0.504198	4.1719	0.0933119
-0.503858	4.17151	0.0933182
-0.503519	4.17112	0.0933246
-0.503179	4.17074	0.0933311
-0.50284	4.17035	0.0933378
-0.5025	4.16996	0.0933446
-0.502161	4.16958	0.0933515
-0.501821	4.16919	0.0933586
-0.501482	4.16881	0.0933657
-0.501142	4.16843	0.0933731
-0.500803	4.16804	0.0933805
-0.500463	4.16766	0.0933881
-0.500124	4.16729	0.0933958
-0.499784	4.16691	0.0934037
-0.499444	4.16653	0.0934117
-0.499105	4.16616	0.0934198
-0.498765	4.16578	0.093428
-0.498426	4.16541	0.0934364
-0.498086	4.16504	0.0934449
-0.497747	4.16466	0.0934536
-0.497407	4.16429	0.0934624
-0.497068	4.16392	0.0934713
-0.496728	4.16356	0.0934803
-0.496389	4.16319	0.0934895
-0.496049	4.16282	0.0934988
-0.49571	4.16246	0.0935082
-0.49537	4.16209	0.0935178
-0.495031	4.16173	0.0935275
-0.494691	4.16137	0.0935373
-0.494352	4.16101	0.0935473
-0.494012	4.16065	0.0935574
-0.493673	4.16029	0.0935676
-0.493333	4.15993	0.0935779
-0.492994	4.15957	0.0935884
-0.492654	4.15922	0.093599
-0.492314	4.15886	0.0936098
-0.491975	4.15851	0.0936206
-0.491635	4.15816	0.0936316
-0.491296	4.1578	0.0936427
-0.490956	4.15745	0.093654
-0.490617	4.1571	0.0936654
-0.490277	4.15675	0.0936769
-0.489938	4.15641	0.0936885
-0.489598	4.15606	0.0937003
-0.489259	4.15571	0.0937122
-0.488919	4.15537	0.0937242
-0.48858	4.15502	0.0937364
-0.48824	4.15468	0.0937487
-0.487901	4.15434	0.0937611
-0.487561	4.154	0.0937736
-0.487222	4.15366	0.0937863
-0.486882	4.15332	0.0937991
-0.486543	4.15298	0.093812
-0.486203	4.15264	0.0938251
-0.485864	4.15231	0.0938383
-0.485524	4.15197	0.0938516
-0.485184	4.15164	0.093865
-0.484845	4.1513	0.0938786
-0.484505	4.15097	0.0938923
-0.484166	4.15064	0.0939061
-0.483826	4.15031	0.09392
-0.483487	4.14998	0.0939341
-0.483147	4.14965	0.0939483
-0.482808	4.14932	0.0939626
-0.482468	4.149	0.093977
-0.482129	4.14867	0.0939916
-0.481789	4.14835	0.0940063
-0.48145	4.14802	0.0940211
-0.48111	4.1477	0.0940361
-0.480771	4.14738	0.0940512
-0.480431	4.14706	0.0940664
-0.480092	4.14673	0.0940817
-0.479752	4.14642	0.0940971
-0.479413	4.1461	0.0941127
-0.479073	4.14578	0.0941284
-0.478734	4.14546	0.0941442
-0.478394	4.14515	0.0941602
-0.478054	4.14483	0.0941762
-0.477715	4.14452	0.0941924
-0.477375	4.1442	0.0942088
-0.477036	4.14389	0.0942252
-0.476696	4.14358	0.0942418
-0.476357	4.14327	0.0942584
-0.476017	4.14296	0.0942753
-0.475678	4.14265	0.0942922
-0.475338	4.14234	0.0943092
-0.474999	4.14203	0.0943264
-0.474659	4.14173	0.0943437
-0.47432	4.14142	0.0943611
-0.47398	4.14112	0.0943787
-0.473641	4.14081	0.0943964
-0.473301	4.14051	0.0944141
-0.472962	4.14021	0.094432
-0.472622	4.13991	0.0944501
-0.472283	4.13961	0.0944682
-0.471943	4.13931	0.0944865
-0.471604	4.13901	0.0945049
-0.471264	4.13871	0.0945234
-0.470924	4.13841	0.094542
-0.470585	4.13812	0.0945608
-0.470245	4.13782	0.0945797
-0.469906	4.13753	0.0945987
-0.469566	4.13723	0.0946178
-0.469227	4.13694	0.094637
-0.468887	4.13665	0.0946564
-0.468548	4.13636	0.0946758
-0.468208	4.13607	0.0946954
-0.467869	4.13578	0.0947151
-0.467529	4.13549	0.094735
-0.46719	4.1352	0.0947549
-0.46685	4.13491	0.094775
-0.466511	4.13463	0.0947951
-0.466171	4.13434	0.0948154
-0.465832	4.13405	0.0948359
-0.465492	4.13377	0.0948564
-0.465153	4.13349	0.0948771
-0.464813	4.1332	0.0948978
-0.464474	4.13292	0.0949187
-0.464134	4.13264	0.0949397
-0.463794	4.13236	0.0949608
-0.463455	4.13208	0.0949821
-0.463115	4.1318	0.0950034
-0.462776	4.13152	0.0950249
-0.462436	4.13125	0.0950464
-0.462097	4.13097	0.0950681
-0.461757	4.13069	0.09509
-0.461418	4.13042	0.0951119
-0.461078	4.13014	0.0951339
-0.460739	4.12987	0.0951561
-0.460399	4.1296	0.0951783
-0.46006	4.12933	0.0952007
-0.45972	4.12905	0.0952232
-0.459381	4.12878	0.0952458
-0.459041	4.12851	0.0952686
-0.458702	4.12824	0.0952914
-0.458362	4.12797	0.0953143
-0.458023	4.12771	0.0953374
-0.457683	4.12744	0.0953606
-0.457344	4.12717	0.0953839
-0.457004	4.12691	0.0954073
-0.456665	4.12664	0.0954308
-0.456325	4.12638	0.0954544
-0.455985	4.12611	0.0954781
-0.455646	4.12585	0.095502
-0.455306	4.12559	0.0955259
-0.454967	4.12533	0.09555
-0.454627	4.12507	0.0955741
-0.454288	4.12481	0.0955984
-0.453948	4.12455	0.0956228
-0.453609	4.12429	0.0956473
-0.453269	4.12403	0.0956719
-0.45293	4.12377	0.0956967
-0.45259	4.12352	0.0957215
-0.452251	4.12326	0.0957464
-0.451911	4.123	0.0957715
-0.451572	4.12275	0.0957966
-0.451232	4.12249	0.0958219
-0.450893	4.12224	0.0958473
-0.450553	4.12199	0.0958727
-0.450214	4.12174	0.0958983
-0.449874	4.12148	0.095924
-0.449535	4.12123	0.0959498
-0.449195	4.12098	0.0959757
-0.448855	4.12073	0.0960017
-0.448516	4.12048	0.0960278
-0.448176	4.12024	0.096054
-0.447837	4.11999	0.0960804
-0.447497	4.11974	0.0961068
-0.447158	4.11949	0.0961333
-0.446818	4.11925	0.09616
-0.446479	4.119	0.0961867
-0.446139	4.11876	0.0962136
-0.4458	4.11851	0.0962405
-0.44546	4.11827	0.0962676
-0.445121	4.11803	0.0962947
-0.444781	4.11778	0.096322
-0.444442	4.11754	0.0963493
-0.444102	4.1173	0.0963768
-0.443763	4.11706	0.0964044
-0.443423	4.11682	0.096432
-0.443084	4.11658	0.0964598
-0.442744	4.11634	0.0964876
-0.442405	4.1161	0.0965156
-0.442065	4.11587	0.0965437
-0.441725	4.11563	0.0965719
-0.441386	4.11539	0.0966001
-0.441046	4.11516	0.0966285
-0.440707	4.11492	0.096657
-0.440367	4.11469	0.0966855
-0.440028	4.11445	0.0967142
-0.439688	4.11422	0.0967429
-0.439349	4.11399	0.0967718
-0.439009	4.11375	0.0968008
-0.43867	4.11352	0.0968298
-0.43833	4.11329	0.096859
-0.437991	4.11306	0.0968882
-0.437651	4.11283	0.0969176
-0.437312	4.1126	0.096947
-0.436972	4.11237	0.0969765
-0.436633	4.11214	0.0970062
-0.436293	4.11191	0.0970359
-0.435954	4.11168	0.0970657
-0.435614	4.11146	0.0970956
-0.435275	4.11123	0.0971256
-0.434935	4.111	0.0971558
-0.434595	4.11078	0.0971859
-0.434256	4.11055	0.0972162
-0.433916	4.11033	0.0972466
-0.433577	4.1101	0.0972771
-0.433237	4.10988	0.0973077
-0.432898	4.10966	0.0973383
-0.432558	4.10943	0.0973691
-0.432219	4.10921	0.0973999
-0.431879	4.10899	0.0974309
-0.43154	4.10877	0.0974619
-0.4312	4.10855	0.097493
-0.430861	4.10833	0.0975242
-0.430521	4.10811	0.0975555
-0.430182	4.10789	0.0975869
-0.429842	4.10767	0.0976184
-0.429503	4.10745	0.0976499
-0.429163	4.10723	0.0976816
-0.428824	4.10702	0.0977133
-0.428484	4.1068	0.0977451
-0.428145	4.10658	0.0977771
-0.427805	4.10637	0.0978091
-0.427465	4.10615	0.0978411
-0.427126	4.10594	0.0978733
-0.426786	4.10572	0.0979056
-0.426447	4.10551	0.0979379
-0.426107	4.10529	0.0979703
-0.425768	4.10508	0.0980029
-0.425428	4.10487	0.0980355
-0.425089	4.10465	0.0980681
-0.424749	4.10444	0.0981009
-0.42441	4.10423	0.0981338
-0.42407	4.10402	0.0981667
-0.423731	4.10381	0.0981997
-0.423391	4.1036	0.0982328
-0.423052	4.10339	0.098266
-0.422712	4.10318	0.0982992
-0.422373	4.10297	0.0983326
-0.422033	4.10276	0.098366
-0.421694	4.10255	0.0983995
-0.421354	4.10234	0.0984331
-0.421015	4.10214	0.0984667
-0.420675	4.10193	0.0985005
-0.420335	4.10172	0.0985343
-0.419996	4.10151	0.0985682
-0.419656	4.10131	0.0986022
-0.419317	4.1011	0.0986362
-0.418977	4.1009	0.0986704
-0.418638	4.10069	0.0987046
-0.418298	4.10049	0.0987389
-0.417959	4.10028	0.0987732
-0.417619	4.10008	0.0988077
-0.41728	4.09988	0.0988422
-0.41694	4.09967	0.0988768
-0.416601	4.09947	0.0989114
-0.416261	4.09927	0.0989462
-0.415922	4.09907	0.098981
-0.415582	4.09886	0.0990159
-0.415243	4.09866	0.0990508
-0.414903	4.09846	0.0990859
-0.414564	4.09826	0.099121
-0.414224	4.09806	0.0991562
-0.413885	4.09786	0.0991914
-0.413545	4.09766	0.0992267
-0.413205	4.09746	0.0992621
-0.412866	4.09726	0.0992976
-0.412526	4.09706	0.0993331
-0.412187	4.09686	0.0993687
-0.411847	4.09667	0.0994044
-0.411508	4.09647	0.0994401
-0.411168	4.09627	0.0994759
-0.410829	4.09607	0.0995118
-0.410489	4.09588	0.0995477
-0.41015	4.09568	0.0995837
-0.40981	4.09548	0.0996198
-0.409471	4.09529	0.099656
-0.409131	4.09509	0.0996922
-0.408792	4.0949	0.0997284
-0.408452	4.0947	0.0997648
-0.408113	4.09451	0.0998012
-0.407773	4.09431	0.0998377
-0.407434	4.09412	0.0998742
-0.407094	4.09392	0.0999108
-0.406755	4.09373	0.0999474
-0.406415	4.09354	0.0999842
-0.406076	4.09334	0.100021
-0.405736	4.09315	0.100058
-0.405396	4.09296	0.100095
-0.405057	4.09276	0.100132
-0.404717	4.09257	0.100169
-0.404378	4.09238	0.100206
-0.404038	4.09219	0.100243
-0.403699	4.092	0.10028
-0.403359	4.09181	0.100317
-0.40302	4.09161	0.100355
-0.40268	4.09142	0.100392
-0.402341	4.09123	0.10043
-0.402001	4.09104	0.100467
-0.401662	4.09085	0.100505
-0.401322	4.09066	0.100542
-0.400983	4.09047	0.10058
-0.400643	4.09028	0.100618
-0.400304	4.09009	0.100655
-0.399964	4.08991	0.100693
-0.399625	4.08972	0.100731
-0.399285	4.08953	0.100769
-0.398946	4.08934	0.100807
-0.398606	4.08915	0.100845
-0.398266	4.08896	0.100883
-0.397927	4.08878	0.100921
-0.397587	4.08859	0.10096
-0.397248	4.0884	0.100998
-0.396908	4.08821	0.101036
-0.396569	4.08803	0.101074
-0.396229	4.08784	0.101113
-0.39589	4.08765	0.101151
-0.39555	4.08747	0.10119
-0.395211	4.08728	0.101228
-0.394871	4.08709	0.101267
-0.394532	4.08691	0.101306
-0.394192	4.08672	0.101344
-0.393853	4.08654	0.101383
-0.393513	4.08635	0.101422
-0.393174	4.08616	0.101461
-0.392834	4.08598	0.1015
-0.392495	4.08579	0.101538
-0.392155	4.08561	0.101577
-0.391816	4.08542	0.101616
-0.391476	4.08524	0.101655
-0.391136	4.08506	0.101695
-0.390797	4.08487	0.101734
-0.390457	4.08469	0.101773
-0.390118	4.0845	0.101812
-0.389778	4.08432	0.101851
-0.389439	4.08413	0.101891
-0.389099	4.08395	0.10193
-0.38876	4.08377	0.101969
-0.38842	4.08358	0.102009
-0.388081	4.0834	0.102048
-0.387741	4.08322	0.102088
-0.387402	4.08303	0.102127
-0.387062	4.08285	0.102167
-0.386723	4.08267	0.102207
-0.386383	4.08248	0.102246
-0.386044	4.0823	0.102286
-0.385704	4.08212	0.102326
-0.385365	4.08194	0.102365
-0.385025	4.08175	0.102405
-0.384686	4.08157	0.102445
-0.384346	4.08139	0.102485
-0.384006	4.08121	0.102525
-0.383667	4.08102	0.102565
-0.383327	4.08084	0.102605
-0.382988	4.08066	0.102645
-0.382648	4.08048	0.102685
-0.382309	4.08029	0.102725
-0.381969	4.08011	0.102765
-0.38163	4.07993	0.102805
-0.38129	4.07975	0.102845
-0.380951	4.07957	0.102885
-0.380611	4.07938	0.102925
-0.380272	4.0792	0.102966
-0.379932	4.07902	0.103006
-0.379593	4.07884	0.103046
-0.379253	4.07866	0.103086
-0.378914	4.07848	0.103127
-0.378574	4.07829	0.103167
-0.378235	4.07811	0.103207
-0.377895	4.07793	0.103248
-0.377556	4.07775	0.103288
-0.377216	4.07757	0.103329
-0.376876	4.07739	0.103369
-0.376537	4.07721	0.10341
-0.376197	4.07702	0.10345
-0.375858	4.07684	0.103491
-0.375518	4.07666	0.103531
-0.375179	4.07648	0.103572
-0.374839	4.0763	0.103613
-0.3745	4.07612	0.103653
-0.37416	4.07593	0.103694
-0.373821	4.07575	0.103735
-0.373481	4.07557	0.103775
-0.373142	4.07539	0.103816
-0.372802	4.07521	0.103857
-0.372463	4.07503	0.103897
-0.372123	4.07484	0.103938
-0.371784	4.07466	0.103979
-0.371444	4.07448	0.10402
-0.371105	4.0743	0.10406
-0.370765	4.07412	0.104101
-0.370426	4.07394	0.104142
-0.370086	4.07375	0.104183
-0.369746	4.07357	0.104224
-0.369407	4.07339	0.104265
-0.369067	4.07321	0.104306
-0.368728	4.07303	0.104346
-0.368388	4.07284	0.104387
-0.368049	4.07266	0.104428
-0.367709	4.07248	0.104469
-0.36737	4.0723	0.10451
-0.36703	4.07211	0.104551
-0.366691	4.07193	0.104592
-0.366351	4.07175	0.104633
-0.366012	4.07157	0.104674
-0.365672	4.07138	0.104715
-0.365333	4.0712	0.104756
-0.364993	4.07102	0.104797
-0.364654	4.07083	0.104838
-0.364314	4.07065	0.104879
-0.363975	4.07047	0.10492
-0.363635	4.07028	0.104961
-0.363296	4.0701	0.105002
-0.362956	4.06992	0.105043
-0.362616	4.06973	0.105084
-0.362277	4.06955	0.105125
-0.361937	4.06936	0.105166
-0.361598	4.06918	0.105207
-0.361258	4.069	0.105248
-0.360919	4.06881	0.105289
-0.360579	4.06863	0.10533
-0.36024	4.06844	0.105371
-0.3599	4.06826	0.105412
-0.359561	4.06807	0.105453
-0.359221	4.06789	0.105494
-0.358882	4.0677	0.105535
-0.358542	4.06752	0.105576
-0.358203	4.06733	0.105617
-0.357863	4.06715	0.105658
-0.357524	4.06696	0.105699
-0.357184	4.06678	0.10574
-0.356845	4.06659	0.105781
-0.356505	4.0664	0.105822
-0.356166	4.06622	0.105863
-0.355826	4.06603	0.105904
-0.355487	4.06584	0.105945
-0.355147	4.06566	0.105986
-0.354807	4.06547	0.106027
-0.354468	4.06528	0.106068
-0.354128	4.06509	0.106109
-0.353789	4.06491	0.10615
-0.353449	4.06472	0.106191
-0.35311	4.06453	0.106232
-0.35277	4.06434	0.106272
-0.352431	4.06415	0.106313
-0.352091	4.06397	0.106354
-0.351752	4.06378	0.106395
-0.351412	4.06359	0.106436
-0.351073	4.0634	0.106477
-0.350733	4.06321	0.106518
-0.350394	4.06302	0.106558
-0.350054	4.06283	0.106599
-0.349715	4.06264	0.10664
-0.349375	4.06245	0.106681
-0.349036	4.06226	0.106721
-0.348696	4.06207	0.106762
-0.348357	4.06188	0.106803
-0.348017	4.06168	0.106843
-0.347677	4.06149	0.106884
-0.347338	4.0613	0.106925
-0.346998	4.06111	0.106965
-0.346659	4.06092	0.107006
-0.346319	4.06072	0.107046
-0.34598	4.06053	0.107087
-0.34564	4.06034	0.107127
-0.345301	4.06014	0.107168
-0.344961	4.05995	0.107208
-0.344622	4.05976	0.107249
-0.344282	4.05956	0.107289
-0.343943	4.05937	0.10733
-0.343603	4.05917	0.10737
-0.343264	4.05898	0.107411
-0.342924	4.05878	0.107451
-0.342585	4.05859	0.107491
-0.342245	4.05839	0.107531
-0.341906	4.0582	0.107572
-0.341566	4.058	0.107612
-0.341227	4.0578	0.107652
-0.340887	4.05761	0.107692
-0.340547	4.05741	0.107732
-0.340208	4.05721	0.107773
-0.339868	4.05701	0.107813
-0.339529	4.05681	0.107853
-0.339189	4.05662	0.107893
-0.33885	4.05642	0.107933
-0.33851	4.05622	0.107973
-0.338171	4.05602	0.108013
-0.337831	4.05582	0.108053
-0.337492	4.05562	0.108092
-0.337152	4.05542	0.108132
-0.336813	4.05522	0.108172
-0.336473	4.05502	0.108212
-0.336134	4.05481	0.108251
-0.335794	4.05461	0.108291
-0.335455	4.05441	0.108331
-0.335115	4.05421	0.10837
-0.334776	4.054	0.10841
-0.334436	4.0538	0.10845
-0.334097	4.0536	0.108489
-0.333757	4.05339	0.108528
-0.333417	4.05319	0.108568
-0.333078	4.05298	0.108607
-0.332738	4.05278	0.108647
-0.332399	4.05257	0.108686
-0.332059	4.05237	0.108725
-0.33172	4.05216	0.108764
-0.33138	4.05195	0.108804
-0.331041	4.05175	0.108843
-0.330701	4.05154	0.108882
-0.330362	4.05133	0.108921
-0.330022	4.05112	0.10896
-0.329683	4.05092	0.108999
-0.329343	4.05071	0.109038
-0.329004	4.0505	0.109077
-0.328664	4.05029	0.109115
-0.328325	4.05008	0.109154
-0.327985	4.04987	0.109193
-0.327646	4.04966	0.109232
-0.327306	4.04944	0.10927
-0.326967	4.04923	0.109309
-0.326627	4.04902	0.109347
-0.326287	4.04881	0.109386
-0.325948	4.04859	0.109424
-0.325608	4.04838	0.109463
-0.325269	4.04817	0.109501
-0.324929	4.04795	0.109539
-0.32459	4.04774	0.109577
-0.32425	4.04752	0.109616
-0.323911	4.04731	0.109654
-0.323571	4.04709	0.109692
-0.323232	4.04687	0.10973
-0.322892	4.04666	0.109768
-0.322553	4.04644	0.109806
-0.322213	4.04622	0.109844
-0.321874	4.046	0.109881
-0.321534	4.04578	0.109919
-0.321195	4.04556	0.109957
-0.320855	4.04534	0.109995
-0.320516	4.04512	0.110032
-0.320176	4.0449	0.11007
-0.319837	4.04468	0.110107
-0.319497	4.04446	0.110145
-0.319157	4.04424	0.110182
-0.318818	4.04401	0.110219
-0.318478	4.04379	0.110256
-0.318139	4.04357	0.110294
-0.317799	4.04334	0.110331
-0.31746	4.04312	0.110368
-0.31712	4.04289	0.110405
-0.316781	4.04266	0.110442
-0.316441	4.04244	0.110479
-0.316102	4.04221	0.110515
-0.315762	4.04198	0.110552
-0.315423	4.04176	0.110589
-0.315083	4.04153	0.110625
-0.314744	4.0413	0.110662
-0.314404	4.04107	0.110698
-0.314065	4.04084	0.110735
-0.313725	4.04061	0.110771
-0.313386	4.04038	0.110807
-0.313046	4.04015	0.110844
-0.312707	4.03991	0.11088
-0.312367	4.03968	0.110916
-0.312028	4.03945	0.110952
-0.311688	4.03921	0.110988
-0.311348	4.03898	0.111024
-0.311009	4.03874	0.11106
-0.310669	4.03851	0.111095
-0.31033	4.03827	0.111131
-0.30999	4.03804	0.111167
-0.309651	4.0378	0.111202
-0.309311	4.03756	0.111238
-0.308972	4.03732	0.111273
-0.308632	4.03708	0.111308
-0.308293	4.03684	0.111344
-0.307953	4.0366	0.111379
-0.307614	4.03636	0.111414
-0.307274	4.03612	0.111449
-0.306935	4.03588	0.111484
-0.306595	4.03564	0.111519
-0.306256	4.03539	0.111554
-0.305916	4.03515	0.111588
-0.305577	4.03491	0.111623
-0.305237	4.03466	0.111657
-0.304898	4.03441	0.111692
-0.304558	4.03417	0.111726
-0.304218	4.03392	0.111761
-0.303879	4.03367	0.111795
-0.303539	4.03343	0.111829
-0.3032	4.03318	0.111863
-0.30286	4.03293	0.111897
-0.302521	4.03268	0.111931
-0.302181	4.03243	0.111965
-0.301842	4.03218	0.111999
-0.301502	4.03192	0.112033
-0.301163	4.03167	0.112066
-0.300823	4.03142	0.1121
-0.300484	4.03117	0.112133
-0.300144	4.03091	0.112167
-0.299805	4.03066	0.1122
-0.299465	4.0304	0.112233
-0.299126	4.03014	0.112266
-0.298786	4.02989	0.112299
-0.298447	4.02963	0.112332
-0.298107	4.02937	0.112365
-0.297768	4.02911	0.112398
-0.297428	4.02885	0.112431
-0.297088	4.02859	0.112464
-0.296749	4.02833	0.112496
-0.296409	4.02807	0.112529
-0.29607	4.02781	0.112561
-0.29573	4.02754	0.112593
-0.295391	4.02728	0.112625
-0.295051	4.02701	0.112658
-0.294712	4.02675	0.11269
-0.294372	4.02648	0.112721
-0.294033	4.02622	0.112753
-0.293693	4.02595	0.112785
-0.293354	4.02568	0.112817
-0.293014	4.02541	0.112848
-0.292675	4.02514	0.11288
-0.292335	4.02487	0.112911
-0.291996	4.0246	0.112943
-0.291656	4.02433	0.112974
-0.291317	4.02406	0.113005
-0.290977	4.02378	0.113036
-0.290638	4.02351	0.113067
-0.290298	4.02323	0.113098
-0.289958	4.02296	0.113128
-0.289619	4.02268	0.113159
-0.289279	4.02241	0.11319
-0.28894	4.02213	0.11322
-0.2886	4.02185	0.113251
-0.288261	4.02157	0.113281
-0.287921	4.02129	0.113311
-0.287582	4.02101	0.113341
-0.287242	4.02073	0.113371
-0.286903	4.02045	0.113401
-0.286563	4.02016	0.113431
-0.286224	4.01988	0.113461
-0.285884	4.0196	0.11349
-0.285545	4.01931	0.11352
-0.285205	4.01902	0.113549
-0.284866	4.01874	0.113579
-0.284526	4.01845	0.113608
-0.284187	4.01816	0.113637
-0.283847	4.01787	0.113666
-0.283508	4.01758	0.113695
-0.283168	4.01729	0.113724
-0.282828	4.017	0.113752
-0.282489	4.01671	0.113781
-0.282149	4.01641	0.11381
-0.28181	4.01612	0.113838
-0.28147	4.01582	0.113866
-0.281131	4.01553	0.113895
-0.280791	4.01523	0.113923
-0.280452	4.01493	0.113951
-0.280112	4.01464	0.113979
-0.279773	4.01434	0.114007
-0.279433	4.01404	0.114034
-0.279094	4.01374	0.114062
-0.278754	4.01343	0.114089
-0.278415	4.01313	0.114117
-0.278075	4.01283	0.114144
-0.277736	4.01253	0.114171
-0.277396	4.01222	0.114198
-0.277057	4.01191	0.114225
-0.276717	4.01161	0.114252
-0.276378	4.0113	0.114279
-0.276038	4.01099	0.114306
-0.275698	4.01068	0.114332
-0.275359	4.01037	0.114359
-0.275019	4.01006	0.114385
-0.27468	4.00975	0.114412
-0.27434	4.00944	0.114438
-0.274001	4.00912	0.114464
-0.273661	4.00881	0.11449
-0.273322	4.00849	0.114516
-0.272982	4.00818	0.114541
-0.272643	4.00786	0.114567
-0.272303	4.00754	0.114592
-0.271964	4.00722	0.114618
-0.271624	4.0069	0.114643
-0.271285	4.00658	0.114668
-0.270945	4.00626	0.114693
-0.270606	4.00594	0.114718
-0.270266	4.00561	0.114743
-0.269927	4.00529	0.114768
-0.269587	4.00497	0.114793
-0.269248	4.00464	0.114817
-0.268908	4.00431	0.114842
-0.268568	4.00398	0.114866
-0.268229	4.00365	0.11489
-0.267889	4.00332	0.114914
-0.26755	4.00299	0.114938
-0.26721	4.00266	0.114962
-0.266871	4.00233	0.114986
-0.266531	4.002	0.115009
-0.266192	4.00166	0.115033
-0.265852	4.00133	0.115056
-0.265513	4.00099	0.11508
-0.265173	4.00065	0.115103
-0.264834	4.00031	0.115126
-0.264494	3.99997	0.115149
-0.264155	3.99963	0.115172
-0.263815	3.99929	0.115195
-0.263476	3.99895	0.115217
-0.263136	3.99861	0.11524
-0.262797	3.99826	0.115262
-0.262457	3.99792	0.115284
-0.262118	3.99757	0.115307
-0.261778	3.99722	0.115329
-0.261439	3.99687	0.115351
-0.261099	3.99653	0.115373
-0.260759	3.99618	0.115394
-0.26042	3.99582	0.115416
-0.26008	3.99547	0.115437
-0.259741	3.99512	0.115459
-0.259401	3.99476	0.11548
-0.259062	3.99441	0.115501
-0.258722	3.99405	0.115522
-0.258383	3.9937	0.115543
-0.258043	3.99334	0.115564
-0.257704	3.99298	0.115585
-0.257364	3.99262	0.115605
-0.257025	3.99226	0.115626
-0.256685	3.99189	0.115646
-0.256346	3.99153	0.115666
-0.256006	3.99117	0.115686
-0.255667	3.9908	0.115706
-0.255327	3.99043	0.115726
-0.254988	3.99007	0.115746
-0.254648	3.9897	0.115766
-0.254309	3.98933	0.115785
-0.253969	3.98896	0.115805
-0.253629	3.98859	0.115824
-0.25329	3.98821	0.115843
-0.25295	3.98784	0.115862
-0.252611	3.98746	0.115881
-0.252271	3.98709	0.1159
-0.251932	3.98671	0.115919
-0.251592	3.98633	0.115937
-0.251253	3.98595	0.115956
-0.250913	3.98557	0.115974
-0.250574	3.98519	0.115992
-0.250234	3.98481	0.11601
-0.249895	3.98443	0.116028
-0.249555	3.98404	0.116046
-0.249216	3.98366	0.116064
-0.248876	3.98327	0.116082
-0.248537	3.98288	0.116099
-0.248197	3.98249	0.116117
-0.247858	3.9821	0.116134
-0.247518	3.98171	0.116151
-0.247179	3.98132	0.116168
-0.246839	3.98092	0.116185
-0.246499	3.98053	0.116202
-0.24616	3.98013	0.116219
-0.24582	3.97974	0.116235
-0.245481	3.97934	0.116252
-0.245141	3.97894	0.116268
-0.244802	3.97854	0.116284
-0.244462	3.97814	0.1163
-0.244123	3.97774	0.116316
-0.243783	3.97733	0.116332
-0.243444	3.97693	0.116348
-0.243104	3.97652	0.116364
-0.242765	3.97611	0.116379
-0.242425	3.97571	0.116395
-0.242086	3.9753	0.11641
-0.241746	3.97489	0.116425
-0.241407	3.97447	0.11644
-0.241067	3.97406	0.116455
-0.240728	3.97365	0.11647
-0.240388	3.97323	0.116485
-0.240049	3.97281	0.116499
-0.239709	3.9724	0.116514
-0.239369	3.97198	0.116528
-0.23903	3.97156	0.116542
-0.23869	3.97114	0.116556
-0.238351	3.97071	0.11657
-0.238011	3.97029	0.116584
-0.237672	3.96987	0.116598
-0.237332	3.96944	0.116612
-0.236993	3.96901	0.116625
-0.236653	3.96858	0.116639
-0.236314	3.96816	0.116652
-0.235974	3.96772	0.116665
-0.235635	3.96729	0.116678
-0.235295	3.96686	0.116691
-0.234956	3.96642	0.116704
-0.234616	3.96599	0.116717
-0.234277	3.96555	0.116729
-0.233937	3.96511	0.116742
-0.233598	3.96468	0.116754
-0.233258	3.96423	0.116766
-0.232919	3.96379	0.116778
-0.232579	3.96335	0.11679
-0.232239	3.96291	0.116802
-0.2319	3.96246	0.116814
-0.23156	3.96201	0.116826
-0.231221	3.96157	0.116837
-0.230881	3.96112	0.116849
-0.230542	3.96067	0.11686
-0.230202	3.96021	0.116871
-0.229863	3.95976	0.116883
-0.229523	3.95931	0.116894
-0.229184	3.95885	0.116904
-0.228844	3.9584	0.116915
-0.228505	3.95794	0.116926
-0.228165	3.95748	0.116937
-0.227826	3.95702	0.116947
-0.227486	3.95656	0.116957
-0.227147	3.9561	0.116968
-0.226807	3.95563	0.116978
-0.226468	3.95517	0.116988
-0.226128	3.95471	0.116998
-0.225789	3.95424	0.117008
-0.225449	3.95377	0.117018
-0.225109	3.9533	0.117028
-0.22477	3.95283	0.117037
-0.22443	3.95236	0.117047
-0.224091	3.95189	0.117057
-0.223751	3.95142	0.117066
-0.223412	3.95095	0.117075
-0.223072	3.95047	0.117085
-0.222733	3.95	0.117094
-0.222393	3.94952	0.117103
-0.222054	3.94904	0.117112
-0.221714	3.94856	0.117121
-0.221375	3.94808	0.11713
-0.221035	3.9476	0.117139
-0.220696	3.94712	0.117147
-0.220356	3.94664	0.117156
-0.220017	3.94616	0.117165
-0.219677	3.94567	0.117173
-0.219338	3.94519	0.117182
-0.218998	3.9447	0.11719
-0.218659	3.94422	0.117199
-0.218319	3.94373	0.117207
-0.21798	3.94324	0.117215
-0.21764	3.94275	0.117223
-0.2173	3.94226	0.117231
-0.216961	3.94177	0.11724
-0.216621	3.94128	0.117248
-0.216282	3.94079	0.117256
-0.215942	3.9403	0.117263
-0.215603	3.9398	0.117271
-0.215263	3.93931	0.117279
-0.214924	3.93881	0.117287
-0.214584	3.93832	0.117295
-0.214245	3.93782	0.117302
-0.213905	3.93733	0.11731
-0.213566	3.93683	0.117318
-0.213226	3.93633	0.117325
-0.212887	3.93583	0.117333
-0.212547	3.93533	0.11734
-0.212208	3.93483	0.117348
-0.211868	3.93433	0.117355
-0.211529	3.93382	0.117362
-0.211189	3.93332	0.11737
-0.21085	3.93282	0.117377
-0.21051	3.93231	0.117384
-0.21017	3.93181	0.117392
-0.209831	3.93131	0.117399
-0.209491	3.9308	0.117406
-0.209152	3.93029	0.117413
-0.208812	3.92979	0.11742
-0.208473	3.92928	0.117427
-0.208133	3.92877	0.117434
-0.207794	3.92826	0.117442
-0.207454	3.92775	0.117449
-0.207115	3.92724	0.117456
-0.206775	3.92673	0.117463
-0.206436	3.92622	0.11747
-0.206096	3.92571	0.117477
-0.205757	3.9252	0.117484
-0.205417	3.92469	0.11749
-0.205078	3.92418	0.117497
-0.204738	3.92366	0.117504
-0.204399	3.92315	0.117511
-0.204059	3.92264	0.117518
-0.20372	3.92212	0.117525
-0.20338	3.92161	0.117532
-0.20304	3.92109	0.117539
-0.202701	3.92058	0.117546
-0.202361	3.92006	0.117553
-0.202022	3.91955	0.117559
-0.201682	3.91903	0.117566
-0.201343	3.91851	0.117573
-0.201003	3.918	0.11758
-0.200664	3.91748	0.117587
-0.200324	3.91696	0.117594
-0.199985	3.91644	0.117601
-0.199645	3.91592	0.117607
-0.199306	3.91541	0.117614
-0.198966	3.91489	0.117621
-0.198627	3.91437	0.117628
-0.198287	3.91385	0.117635
-0.197948	3.91333	0.117642
-0.197608	3.91281	0.117649
-0.197269	3.91229	0.117656
-0.196929	3.91177	0.117663
-0.19659	3.91125	0.11767
-0.19625	3.91073	0.117677
-0.19591	3.91021	0.117684
-0.195571	3.90968	0.117691
-0.195231	3.90916	0.117698
-0.194892	3.90864	0.117705
-0.194552	3.90812	0.117712
-0.194213	3.9076	0.117719
-0.193873	3.90708	0.117726
-0.193534	3.90656	0.117733
-0.193194	3.90603	0.11774
-0.192855	3.90551	0.117747
-0.192515	3.90499	0.117754
-0.192176	3.90447	0.117762
-0.191836	3.90394	0.117769
-0.191497	3.90342	0.117776
-0.191157	3.9029	0.117783
-0.190818	3.90238	0.117791
-0.190478	3.90185	0.117798
-0.190139	3.90133	0.117806
-0.189799	3.90081	0.117813
-0.18946	3.90029	0.11782
-0.18912	3.89976	0.117828
-0.18878	3.89924	0.117835
-0.188441	3.89872	0.117843
-0.188101	3.8982	0.11785
-0.187762	3.89767	0.117858
-0.187422	3.89715	0.117866
-0.187083	3.89663	0.117873
-0.186743	3.89611	0.117881
-0.186404	3.89559	0.117889
-0.186064	3.89506	0.117897
-0.185725	3.89454	0.117905
-0.185385	3.89402	0.117912
-0.185046	3.8935	0.11792
-0.184706	3.89298	0.117928
-0.184367	3.89246	0.117936
-0.184027	3.89194	0.117944
-0.183688	3.89141	0.117952
-0.183348	3.89089	0.117961
-0.183009	3.89037	0.117969
-0.182669	3.88985	0.117977
-0.18233	3.88933	0.117985
-0.18199	3.88881	0.117994
-0.18165	3.88829	0.118002
-0.181311	3.88777	0.11801
-0.180971	3.88725	0.118019
-0.180632	3.88674	0.118027
-0.180292	3.88622	0.118036
-0.179953	3.8857	0.118045
-0.179613	3.88518	0.118053
-0.179274	3.88466	0.118062
-0.178934	3.88415	0.118071
-0.178595	3.88363	0.11808
-0.178255	3.88311	0.118089
-0.177916	3.8826	0.118097
-0.177576	3.88208	0.118106
-0.177237	3.88156	0.118116
-0.176897	3.88105	0.118125
-0.176558	3.88053	0.118134
-0.176218	3.88002	0.118143
-0.175879	3.87951	0.118152
-0.175539	3.87899	0.118162
-0.1752	3.87848	0.118171
-0.17486	3.87797	0.118181
-0.17452	3.87745	0.11819
-0.174181	3.87694	0.1182
-0.173841	3.87643	0.118209
-0.173502	3.87592	0.118219
-0.173162	3.87541	0.118229
-0.172823	3.8749	0.118239
-0.172483	3.87439	0.118249
-0.172144	3.87388	0.118259
-0.171804	3.87337	0.118269
-0.171465	3.87286	0.118279
-0.171125	3.87236	0.118289
-0.170786	3.87185	0.118299
-0.170446	3.87134	0.118309
-0.170107	3.87084	0.11832
-0.169767	3.87033	0.11833
-0.169428	3.86983	0.118341
-0.169088	3.86932	0.118351
-0.168749	3.86882	0.118362
-0.168409	3.86832	0.118373
-0.16807	3.86782	0.118383
-0.16773	3.86732	0.118394
-0.167391	3.86682	0.118405
-0.167051	3.86632	0.118416
-0.166711	3.86582	0.118427
-0.166372	3.86532	0.118438
-0.166032	3.86482	0.11845
-0.165693	3.86432	0.118461
-0.165353	3.86383	0.118472
-0.165014	3.86333	0.118484
-0.164674	3.86283	0.118495
-0.164335	3.86234	0.118507
-0.163995	3.86185	0.118518
-0.163656	3.86135	0.11853
-0.163316	3.86086	0.118542
-0.162977	3.86037	0.118554
-0.162637	3.85988	0.118565
-0.162298	3.85939	0.118578
-0.161958	3.8589	0.11859
-0.161619	3.85841	0.118602
-0.161279	3.85793	0.118614
-0.16094	3.85744	0.118626
-0.1606	3.85696	0.118639
-0.160261	3.85647	0.118651
-0.159921	3.85599	0.118664
-0.159581	3.85551	0.118676
-0.159242	3.85502	0.118689
-0.158902	3.85454	0.118702
-0.158563	3.85406	0.118715
-0.158223	3.85358	0.118727
-0.157884	3.85311	0.11874
-0.157544	3.85263	0.118754
-0.157205	3.85215	0.118767
-0.156865	3.85168	0.11878
-0.156526	3.8512	0.118793
-0.156186	3.85073	0.118807
-0.155847	3.85026	0.11882
-0.155507	3.84979	0.118834
-0.155168	3.84932	0.118847
-0.154828	3.84885	0.118861
-0.154489	3.84838	0.118875
-0.154149	3.84791	0.118889
-0.15381	3.84744	0.118903
-0.15347	3.84698	0.118917
-0.153131	3.84652	0.118931
-0.152791	3.84605	0.118945
-0.152451	3.84559	0.118959
-0.152112	3.84513	0.118974
-0.151772	3.84467	0.118988
-0.151433	3.84421	0.119003
-0.151093	3.84375	0.119017
-0.150754	3.8433	0.119032
-0.150414	3.84284	0.119047
-0.150075	3.84239	0.119061
-0.149735	3.84194	0.119076
-0.149396	3.84149	0.119091
-0.149056	3.84104	0.119106
-0.148717	3.84059	0.119122
-0.148377	3.84014	0.119137
-0.148038	3.83969	0.119152
-0.147698	3.83925	0.119168
-0.147359	3.8388	0.119183
-0.147019	3.83836	0.119199
-0.14668	3.83792	0.119214
-0.14634	3.83748	0.11923
-0.146001	3.83704	0.119246
-0.145661	3.8366	0.119262
-0.145321	3.83617	0.119278
-0.144982	3.83573	0.119294
-0.144642	3.8353	0.11931
-0.144303	3.83486	0.119326
-0.143963	3.83443	0.119342
-0.143624	3.834	0.119359
-0.143284	3.83358	0.119375
-0.142945	3.83315	0.119392
-0.142605	3.83272	0.119409
-0.142266	3.8323	0.119425
-0.141926	3.83188	0.119442
-0.141587	3.83145	0.119459
-0.141247	3.83103	0.119476
-0.140908	3.83062	0.119493
-0.140568	3.8302	0.11951
-0.140229	3.82978	0.119527
-0.139889	3.82937	0.119545
-0.13955	3.82896	0.119562
-0.13921	3.82855	0.11958
-0.138871	3.82814	0.119597
-0.138531	3.82773	0.119615
-0.138191	3.82732	0.119633
-0.137852	3.82692	0.11965
-0.137512	3.82651	0.119668
-0.137173	3.82611	0.119686
-0.136833	3.82571	0.119704
-0.136494	3.82531	0.119722
-0.136154	3.82492	0.119741
-0.135815	3.82452	0.119759
-0.135475	3.82413	0.119777
-0.135136	3.82373	0.119796
-0.134796	3.82334	0.119814
-0.134457	3.82295	0.119833
-0.134117	3.82257	0.119852
-0.133778	3.82218	0.11987
-0.133438	3.8218	0.119889
-0.133099	3.82141	0.119908
-0.132759	3.82103	0.119927
-0.13242	3.82065	0.119946
-0.13208	3.82028	0.119966
-0.131741	3.8199	0.119985
-0.131401	3.81953	0.120004
-0.131061	3.81915	0.120024
-0.130722	3.81878	0.120043
-0.130382	3.81841	0.120063
-0.130043	3.81805	0.120083
-0.129703	3.81768	0.120102
-0.129364	3.81732	0.120122
-0.129024	3.81696	0.120142
-0.128685	3.8166	0.120162
-0.128345	3.81624	0.120182
-0.128006	3.81588	0.120202
-0.127666	3.81553	0.120223
-0.127327	3.81518	0.120243
-0.126987	3.81483	0.120264
-0.126648	3.81448	0.120284
-0.126308	3.81413	0.120305
-0.125969	3.81378	0.120325
-0.125629	3.81344	0.120346
-0.12529	3.8131	0.120367
-0.12495	3.81276	0.120388
-0.124611	3.81242	0.120409
-0.124271	3.81209	0.12043
-0.123932	3.81175	0.120451
-0.123592	3.81142	0.120472
-0.123252	3.81109	0.120494
-0.122913	3.81076	0.120515
-0.122573	3.81044	0.120537
-0.122234	3.81012	0.120558
-0.121894	3.80979	0.12058
-0.121555	3.80947	0.120602
-0.121215	3.80916	0.120623
-0.120876	3.80884	0.120645
-0.120536	3.80853	0.120667
-0.120197	3.80821	0.120689
-0.119857	3.80791	0.120711
-0.119518	3.8076	0.120734
-0.119178	3.80729	0.120756
-0.118839	3.80699	0.120778
-0.118499	3.80669	0.120801
-0.11816	3.80639	0.120823
-0.11782	3.80609	0.120846
-0.117481	3.8058	0.120869
-0.117141	3.8055	0.120892
-0.116802	3.80521	0.120914
-0.116462	3.80493	0.120937
-0.116122	3.80464	0.12096
-0.115783	3.80436	0.120984
-0.115443	3.80407	0.121007
-0.115104	3.80379	0.12103
-0.114764	3.80352	0.121053
-0.114425	3.80324	0.121077
-0.114085	3.80297	0.1211
-0.113746	3.8027	0.121124
-0.113406	3.80243	0.121148
-0.113067	3.80216	0.121171
-0.112727	3.8019	0.121195
-0.112388	3.80164	0.121219
-0.112048	3.80138	0.121243
-0.111709	3.80112	0.121267
-0.111369	3.80087	0.121292
-0.11103	3.80061	0.121316
-0.11069	3.80036	0.12134
-0.110351	3.80012	0.121365
-0.110011	3.79987	0.121389
-0.109672	3.79963	0.121414
-0.109332	3.79939	0.121438
-0.108992	3.79915	0.121463
-0.108653	3.79891	0.121488
-0.108313	3.79868	0.121513
-0.107974	3.79845	0.121538
-0.107634	3.79822	0.121563
-0.107295	3.79799	0.121588
-0.106955	3.79777	0.121613
-0.106616	3.79755	0.121639
-0.106276	3.79733	0.121664
-0.105937	3.79711	0.12169
-0.105597	3.7969	0.121715
-0.105258	3.79669	0.121741
-0.104918	3.79648	0.121767
-0.104579	3.79627	0.121793
-0.104239	3.79607	0.121819
-0.1039	3.79586	0.121845
-0.10356	3.79566	0.121871
-0.103221	3.79547	0.121897
-0.102881	3.79527	0.121923
-0.102542	3.79508	0.121949
-0.102202	3.79489	0.121976
-0.101862	3.7947	0.122002
-0.101523	3.79451	0.122029
-0.101183	3.79433	0.122055
-0.100844	3.79415	0.122082
-0.100504	3.79397	0.122109
-0.100165	3.79379	0.122135
-0.0998253	3.79361	0.122162
-0.0994858	3.79344	0.122189
-0.0991463	3.79327	0.122216
-0.0988068	3.7931	0.122243
-0.0984672	3.79294	0.12227
-0.0981277	3.79277	0.122298
-0.0977882	3.79261	0.122325
-0.0974487	3.79245	0.122352
-0.0971091	3.79229	0.12238
-0.0967696	3.79213	0.122407
-0.0964301	3.79198	0.122435
-0.0960906	3.79183	0.122462
-0.0957511	3.79168	0.12249
-0.0954115	3.79153	0.122518
-0.095072	3.79138	0.122545
-0.0947325	3.79124	0.122573
-0.094393	3.7911	0.122601
-0.0940534	3.79095	0.122629
-0.0937139	3.79082	0.122657
-0.0933744	3.79068	0.122685
-0.0930349	3.79055	0.122713
-0.0926953	3.79041	0.122741
-0.0923558	3.79028	0.122769
-0.0920163	3.79015	0.122798
-0.0916768	3.79003	0.122826
-0.0913372	3.7899	0.122854
-0.0909977	3.78978	0.122883
-0.0906582	3.78966	0.122911
-0.0903187	3.78954	0.12294
-0.0899792	3.78942	0.122968
-0.0896396	3.7893	0.122997
-0.0893001	3.78919	0.123026
-0.0889606	3.78908	0.123054
-0.0886211	3.78897	0.123083
-0.0882815	3.78886	0.123112
-0.087942	3.78875	0.123141
-0.0876025	3.78864	0.12317
-0.087263	3.78854	0.123199
-0.0869234	3.78844	0.123228
-0.0865839	3.78834	0.123257
-0.0862444	3.78824	0.123286
-0.0859049	3.78814	0.123315
-0.0855653	3.78804	0.123344
-0.0852258	3.78795	0.123374
-0.0848863	3.78786	0.123403
-0.0845468	3.78777	0.123432
-0.0842073	3.78768	0.123462
-0.0838677	3.78759	0.123491
-0.0835282	3.7875	0.12352
-0.0831887	3.78742	0.12355
-0.0828492	3.78734	0.123579
-0.0825096	3.78725	0.123609
-0.0821701	3.78717	0.123639
-0.0818306	3.7871	0.123668
-0.0814911	3.78702	0.123698
-0.0811515	3.78694	0.123728
-0.080812	3.78687	0.123757
-0.0804725	3.7868	0.123787
-0.080133	3.78672	0.123817
-0.0797934	3.78665	0.123847
-0.0794539	3.78659	0.123877
-0.0791144	3.78652	0.123907
-0.0787749	3.78645	0.123937
-0.0784354	3.78639	0.123967
-0.0780958	3.78633	0.123997
-0.0777563	3.78626	0.124027
-0.0774168	3.7862	0.124057
-0.0770773	3.78614	0.124087
-0.0767377	3.78609	0.124117
-0.0763982	3.78603	0.124147
-0.0760587	3.78597	0.124177
-0.0757192	3.78592	0.124207
-0.0753796	3.78587	0.124238
-0.0750401	3.78582	0.124268
-0.0747006	3.78577	0.124298
-0.0743611	3.78572	0.124329
-0.0740216	3.78567	0.124359
-0.073682	3.78562	0.124389
-0.0733425	3.78558	0.12442
-0.073003	3.78553	0.12445
-0.0726635	3.78549	0.124481
-0.0723239	3.78545	0.124511
-0.0719844	3.7854	0.124542
-0.0716449	3.78536	0.124572
-0.0713054	3.78533	0.124603
-0.0709658	3.78529	0.124633
-0.0706263	3.78525	0.124664
-0.0702868	3.78522	0.124694
-0.0699473	3.78518	0.124725
-0.0696077	3.78515	0.124755
-0.0692682	3.78511	0.124786
-0.0689287	3.78508	0.124817
-0.0685892	3.78505	0.124847
-0.0682497	3.78502	0.124878
-0.0679101	3.78499	0.124909
-0.0675706	3.78497	0.12494
-0.0672311	3.78494	0.12497
-0.0668916	3.78491	0.125001
-0.066552	3.78489	0.125032
-0.0662125	3.78486	0.125063
-0.065873	3.78484	0.125093
-0.0655335	3.78482	0.125124
-0.0651939	3.78479	0.125155
-0.0648544	3.78477	0.125186
-0.0645149	3.78475	0.125217
-0.0641754	3.78473	0.125247
-0.0638358	3.78472	0.125278
-0.0634963	3.7847	0.125309
-0.0631568	3.78468	0.12534
-0.0628173	3.78467	0.125371
-0.0624778	3.78465	0.125402
-0.0621382	3.78464	0.125433
-0.0617987	3.78462	0.125463
-0.0614592	3.78461	0.125494
-0.0611197	3.7846	0.125525
-0.0607801	3.78458	0.125556
-0.0604406	3.78457	0.125587
-0.0601011	3.78456	0.125618
-0.0597616	3.78455	0.125649
-0.059422	3.78454	0.12568
-0.0590825	3.78453	0.12571
-0.058743	3.78453	0.125741
-0.0584035	3.78452	0.125772
-0.0580639	3.78451	0.125803
-0.0577244	3.78451	0.125834
-0.0573849	3.7845	0.125865
-0.0570454	3.7845	0.125896
-0.0567059	3.78449	0.125927
-0.0563663	3.78449	0.125957
-0.0560268	3.78448	0.125988
-0.0556873	3.78448	0.126019
-0.0553478	3.78448	0.12605
-0.0550082	3.78447	0.126081
-0.0546687	3.78447	0.126112
-0.0543292	3.78447	0.126142
-0.0539897	3.78447	0.126173
-0.0536501	3.78447	0.126204
-0.0533106	3.78447	0.126235
-0.0529711	3.78447	0.126266
-0.0526316	3.78447	0.126296
-0.052292	3.78447	0.126327
-0.0519525	3.78447	0.126358
-0.051613	3.78447	0.126388
-0.0512735	3.78448	0.126419
-0.050934	3.78448	0.12645
-0.0505944	3.78448	0.12648
-0.0502549	3.78448	0.126511
-0.0499154	3.78449	0.126542
-0.0495759	3.78449	0.126572
-0.0492363	3.78449	0.126603
-0.0488968	3.7845	0.126633
-0.0485573	3.7845	0.126664
-0.0482178	3.78451	0.126695
-0.0478782	3.78451	0.126725
-0.0475387	3.78451	0.126755
-0.0471992	3.78452	0.126786
-0.0468597	3.78452	0.126816
-0.0465201	3.78453	0.126847
-0.0461806	3.78453	0.126877
-0.0458411	3.78454	0.126907
-0.0455016	3.78454	0.126938
-0.0451621	3.78455	0.126968
-0.0448225	3.78456	0.126998
-0.044483	3.78456	0.127029
-0.0441435	3.78457	0.127059
-0.043804	3.78457	0.127089
-0.0434644	3.78458	0.127119
-0.0431249	3.78458	0.127149
-0.0427854	3.78459	0.127179
-0.0424459	3.78459	0.127209
-0.0421063	3.7846	0.127239
-0.0417668	3.78461	0.127269
-0.0414273	3.78461	0.127299
-0.0410878	3.78462	0.127329
-0.0407483	3.78462	0.127359
-0.0404087	3.78463	0.127389
-0.0400692	3.78463	0.127418
-0.0397297	3.78464	0.127448
-0.0393902	3.78464	0.127478
-0.0390506	3.78465	0.127508
-0.0387111	3.78465	0.127537
-0.0383716	3.78465	0.127567
-0.0380321	3.78466	0.127596
-0.0376925	3.78466	0.127626
-0.037353	3.78467	0.127655
-0.0370135	3.78467	0.127685
-0.036674	3.78467	0.127714
-0.0363344	3.78468	0.127743
-0.0359949	3.78468	0.127772
-0.0356554	3.78468	0.127802
-0.0353159	3.78468	0.127831
-0.0349764	3.78468	0.12786
-0.0346368	3.78469	0.127889
-0.0342973	3.78469	0.127918
-0.0339578	3.78469	0.127947
-0.0336183	3.78469	0.127976
-0.0332787	3.78469	0.128005
-0.0329392	3.78469	0.128033
-0.0325997	3.78469	0.128062
-0.0322602	3.78469	0.128091
-0.0319206	3.78468	0.128119
-0.0315811	3.78468	0.128148
-0.0312416	3.78468	0.128176
-0.0309021	3.78468	0.128205
[truncated: 5,095 more rows]

## Sheet: Panel D
F	PS	STD
-0.70927	3.94019	0.0294045
-0.70893	3.93595	0.0292511
-0.708591	3.93173	0.0291632
-0.708251	3.92751	0.029141
-0.707912	3.9233	0.0291841
-0.707572	3.9191	0.0292918
-0.707233	3.9149	0.0294628
-0.706893	3.91072	0.0296957
-0.706554	3.90654	0.0299885
-0.706214	3.90238	0.030339
-0.705875	3.89822	0.0307448
-0.705535	3.89407	0.0312034
-0.705196	3.88993	0.0317119
-0.704856	3.88579	0.0322677
-0.704517	3.88167	0.0328679
-0.704177	3.87755	0.0335096
-0.703838	3.87345	0.0341903
-0.703498	3.86935	0.0349072
-0.703159	3.86526	0.0356578
-0.702819	3.86118	0.0364395
-0.702479	3.85711	0.0372502
-0.70214	3.85304	0.0380876
-0.7018	3.84898	0.0389497
-0.701461	3.84494	0.0398345
-0.701121	3.8409	0.0407402
-0.700782	3.83687	0.0416652
-0.700442	3.83284	0.0426079
-0.700103	3.82883	0.0435668
-0.699763	3.82483	0.0445406
-0.699424	3.82083	0.0455281
-0.699084	3.81684	0.0465282
-0.698745	3.81286	0.0475397
-0.698405	3.80889	0.0485617
-0.698066	3.80492	0.0495933
-0.697726	3.80097	0.0506337
-0.697387	3.79702	0.0516821
-0.697047	3.79309	0.0527378
-0.696708	3.78916	0.0538001
-0.696368	3.78523	0.0548684
-0.696029	3.78132	0.0559422
-0.695689	3.77742	0.0570209
-0.695349	3.77352	0.058104
-0.69501	3.76963	0.0591912
-0.69467	3.76575	0.0602819
-0.694331	3.76188	0.0613759
-0.693991	3.75801	0.0624726
-0.693652	3.75416	0.0635719
-0.693312	3.75031	0.0646734
-0.692973	3.74647	0.0657768
-0.692633	3.74264	0.0668818
-0.692294	3.73882	0.0679882
-0.691954	3.73501	0.0690957
-0.691615	3.7312	0.0702042
-0.691275	3.7274	0.0713133
-0.690936	3.72361	0.0724231
-0.690596	3.71983	0.0735331
-0.690257	3.71606	0.0746434
-0.689917	3.7123	0.0757536
-0.689578	3.70854	0.0768638
-0.689238	3.70479	0.0779737
-0.688899	3.70105	0.0790832
-0.688559	3.69732	0.0801921
-0.68822	3.69359	0.0813005
-0.68788	3.68988	0.0824081
-0.68754	3.68617	0.0835148
-0.687201	3.68247	0.0846206
-0.686861	3.67878	0.0857254
-0.686522	3.67509	0.086829
-0.686182	3.67142	0.0879315
-0.685843	3.66775	0.0890327
-0.685503	3.66409	0.0901325
-0.685164	3.66044	0.0912309
-0.684824	3.6568	0.0923278
-0.684485	3.65316	0.0934232
-0.684145	3.64953	0.094517
-0.683806	3.64592	0.0956091
-0.683466	3.6423	0.0966995
-0.683127	3.6387	0.0977882
-0.682787	3.63511	0.098875
-0.682448	3.63152	0.09996
-0.682108	3.62794	0.101043
-0.681769	3.62437	0.102124
-0.681429	3.6208	0.103203
-0.68109	3.61725	0.104281
-0.68075	3.6137	0.105356
-0.68041	3.61016	0.106429
-0.680071	3.60663	0.1075
-0.679731	3.60311	0.108569
-0.679392	3.59959	0.109635
-0.679052	3.59608	0.1107
-0.678713	3.59258	0.111762
-0.678373	3.58909	0.112822
-0.678034	3.58561	0.11388
-0.677694	3.58213	0.114935
-0.677355	3.57866	0.115988
-0.677015	3.5752	0.117039
-0.676676	3.57175	0.118088
-0.676336	3.5683	0.119134
-0.675997	3.56487	0.120177
-0.675657	3.56144	0.121219
-0.675318	3.55801	0.122258
-0.674978	3.5546	0.123294
-0.674639	3.55119	0.124328
-0.674299	3.5478	0.12536
-0.67396	3.54441	0.126389
-0.67362	3.54102	0.127415
-0.67328	3.53765	0.128439
-0.672941	3.53428	0.129461
-0.672601	3.53092	0.13048
-0.672262	3.52757	0.131497
-0.671922	3.52423	0.132511
-0.671583	3.52089	0.133522
-0.671243	3.51756	0.134531
-0.670904	3.51424	0.135537
-0.670564	3.51093	0.136541
-0.670225	3.50762	0.137542
-0.669885	3.50432	0.138541
-0.669546	3.50103	0.139537
-0.669206	3.49775	0.14053
-0.668867	3.49448	0.141521
-0.668527	3.49121	0.142509
-0.668188	3.48795	0.143495
-0.667848	3.4847	0.144478
-0.667509	3.48145	0.145458
-0.667169	3.47821	0.146436
-0.66683	3.47499	0.147411
-0.66649	3.47176	0.148383
-0.66615	3.46855	0.149353
-0.665811	3.46534	0.15032
-0.665471	3.46214	0.151285
-0.665132	3.45895	0.152246
-0.664792	3.45577	0.153206
-0.664453	3.45259	0.154162
-0.664113	3.44942	0.155116
-0.663774	3.44626	0.156067
-0.663434	3.44311	0.157015
-0.663095	3.43996	0.157961
-0.662755	3.43682	0.158904
-0.662416	3.43369	0.159845
-0.662076	3.43057	0.160782
-0.661737	3.42745	0.161717
-0.661397	3.42434	0.16265
-0.661058	3.42124	0.16358
-0.660718	3.41814	0.164507
-0.660379	3.41506	0.165431
-0.660039	3.41198	0.166353
-0.6597	3.40891	0.167271
-0.65936	3.40584	0.168188
-0.65902	3.40278	0.169101
-0.658681	3.39973	0.170012
-0.658341	3.39669	0.17092
-0.658002	3.39366	0.171826
-0.657662	3.39063	0.172729
-0.657323	3.38761	0.173629
-0.656983	3.3846	0.174526
-0.656644	3.38159	0.175421
-0.656304	3.37859	0.176313
-0.655965	3.3756	0.177202
-0.655625	3.37262	0.178089
-0.655286	3.36964	0.178973
-0.654946	3.36667	0.179854
-0.654607	3.36371	0.180733
-0.654267	3.36075	0.181609
-0.653928	3.35781	0.182482
-0.653588	3.35487	0.183352
-0.653249	3.35193	0.18422
-0.652909	3.34901	0.185085
-0.65257	3.34609	0.185948
-0.65223	3.34318	0.186808
-0.65189	3.34027	0.187665
-0.651551	3.33738	0.188519
-0.651211	3.33449	0.189371
-0.650872	3.33161	0.19022
-0.650532	3.32873	0.191066
-0.650193	3.32586	0.19191
-0.649853	3.323	0.192751
-0.649514	3.32015	0.193589
-0.649174	3.3173	0.194425
-0.648835	3.31446	0.195258
-0.648495	3.31163	0.196088
-0.648156	3.3088	0.196916
-0.647816	3.30598	0.197741
-0.647477	3.30317	0.198564
-0.647137	3.30037	0.199383
-0.646798	3.29757	0.2002
-0.646458	3.29478	0.201015
-0.646119	3.292	0.201826
-0.645779	3.28922	0.202635
-0.64544	3.28646	0.203442
-0.6451	3.28369	0.204246
-0.644761	3.28094	0.205047
-0.644421	3.27819	0.205845
-0.644081	3.27545	0.206641
-0.643742	3.27272	0.207434
-0.643402	3.26999	0.208225
-0.643063	3.26727	0.209012
-0.642723	3.26456	0.209798
-0.642384	3.26185	0.21058
-0.642044	3.25915	0.21136
-0.641705	3.25646	0.212138
-0.641365	3.25378	0.212912
-0.641026	3.2511	0.213684
-0.640686	3.24843	0.214454
-0.640347	3.24576	0.215221
-0.640007	3.24311	0.215985
-0.639668	3.24046	0.216747
-0.639328	3.23781	0.217506
-0.638989	3.23518	0.218262
-0.638649	3.23255	0.219016
-0.63831	3.22992	0.219767
-0.63797	3.22731	0.220516
-0.637631	3.2247	0.221261
-0.637291	3.2221	0.222005
-0.636951	3.2195	0.222746
-0.636612	3.21691	0.223484
-0.636272	3.21433	0.224219
-0.635933	3.21175	0.224952
-0.635593	3.20919	0.225683
-0.635254	3.20663	0.226411
-0.634914	3.20407	0.227136
-0.634575	3.20152	0.227858
-0.634235	3.19898	0.228579
-0.633896	3.19645	0.229296
-0.633556	3.19392	0.230011
-0.633217	3.1914	0.230723
-0.632877	3.18888	0.231433
-0.632538	3.18638	0.23214
-0.632198	3.18388	0.232845
-0.631859	3.18138	0.233547
-0.631519	3.17889	0.234247
-0.63118	3.17641	0.234944
-0.63084	3.17394	0.235638
-0.630501	3.17147	0.23633
-0.630161	3.16901	0.23702
-0.629821	3.16656	0.237706
-0.629482	3.16411	0.238391
-0.629142	3.16167	0.239072
-0.628803	3.15924	0.239752
-0.628463	3.15681	0.240428
-0.628124	3.15439	0.241102
-0.627784	3.15197	0.241774
-0.627445	3.14957	0.242443
-0.627105	3.14716	0.24311
-0.626766	3.14477	0.243774
-0.626426	3.14238	0.244435
-0.626087	3.14	0.245095
-0.625747	3.13763	0.245751
-0.625408	3.13526	0.246405
-0.625068	3.13289	0.247057
-0.624729	3.13054	0.247706
-0.624389	3.12819	0.248352
-0.62405	3.12585	0.248996
-0.62371	3.12351	0.249638
-0.623371	3.12118	0.250277
-0.623031	3.11886	0.250914
-0.622691	3.11654	0.251548
-0.622352	3.11423	0.252179
-0.622012	3.11193	0.252809
-0.621673	3.10963	0.253435
-0.621333	3.10734	0.25406
-0.620994	3.10506	0.254681
-0.620654	3.10278	0.255301
-0.620315	3.10051	0.255918
-0.619975	3.09824	0.256532
-0.619636	3.09599	0.257144
-0.619296	3.09373	0.257753
-0.618957	3.09149	0.25836
-0.618617	3.08925	0.258965
-0.618278	3.08701	0.259567
-0.617938	3.08479	0.260167
-0.617599	3.08257	0.260764
-0.617259	3.08035	0.261359
-0.61692	3.07815	0.261952
-0.61658	3.07594	0.262542
-0.616241	3.07375	0.263129
-0.615901	3.07156	0.263714
-0.615561	3.06938	0.264297
-0.615222	3.0672	0.264877
-0.614882	3.06503	0.265455
-0.614543	3.06287	0.266031
-0.614203	3.06071	0.266604
-0.613864	3.05856	0.267175
-0.613524	3.05641	0.267743
-0.613185	3.05427	0.268309
-0.612845	3.05214	0.268872
-0.612506	3.05002	0.269434
-0.612166	3.0479	0.269992
-0.611827	3.04578	0.270549
-0.611487	3.04367	0.271103
-0.611148	3.04157	0.271654
-0.610808	3.03948	0.272204
-0.610469	3.03739	0.27275
-0.610129	3.0353	0.273295
-0.60979	3.03323	0.273837
-0.60945	3.03116	0.274377
-0.609111	3.02909	0.274914
-0.608771	3.02703	0.27545
-0.608431	3.02498	0.275982
-0.608092	3.02293	0.276513
-0.607752	3.02089	0.277041
-0.607413	3.01886	0.277566
-0.607073	3.01683	0.27809
-0.606734	3.01481	0.278611
-0.606394	3.01279	0.27913
-0.606055	3.01078	0.279646
-0.605715	3.00878	0.28016
-0.605376	3.00678	0.280672
-0.605036	3.00479	0.281181
-0.604697	3.0028	0.281688
-0.604357	3.00082	0.282193
-0.604018	2.99885	0.282696
-0.603678	2.99688	0.283196
-0.603339	2.99492	0.283694
-0.602999	2.99296	0.284189
-0.60266	2.99101	0.284683
-0.60232	2.98907	0.285174
-0.601981	2.98713	0.285662
-0.601641	2.9852	0.286149
-0.601301	2.98327	0.286633
-0.600962	2.98135	0.287115
-0.600622	2.97943	0.287594
-0.600283	2.97753	0.288072
-0.599943	2.97562	0.288547
-0.599604	2.97373	0.289019
-0.599264	2.97184	0.28949
-0.598925	2.96995	0.289958
-0.598585	2.96807	0.290424
-0.598246	2.9662	0.290888
-0.597906	2.96433	0.29135
-0.597567	2.96247	0.291809
-0.597227	2.96061	0.292266
-0.596888	2.95876	0.292721
-0.596548	2.95692	0.293173
-0.596209	2.95508	0.293624
-0.595869	2.95325	0.294072
-0.59553	2.95142	0.294517
-0.59519	2.9496	0.294961
-0.594851	2.94778	0.295403
-0.594511	2.94597	0.295842
-0.594172	2.94417	0.296279
-0.593832	2.94237	0.296713
-0.593492	2.94058	0.297146
-0.593153	2.93879	0.297576
-0.592813	2.93701	0.298005
-0.592474	2.93523	0.298431
-0.592134	2.93347	0.298854
-0.591795	2.9317	0.299276
-0.591455	2.92994	0.299695
-0.591116	2.92819	0.300113
-0.590776	2.92644	0.300528
-0.590437	2.9247	0.300941
-0.590097	2.92297	0.301351
-0.589758	2.92124	0.30176
-0.589418	2.91951	0.302166
-0.589079	2.91779	0.30257
-0.588739	2.91608	0.302972
-0.5884	2.91437	0.303372
-0.58806	2.91267	0.30377
-0.587721	2.91097	0.304166
-0.587381	2.90928	0.304559
-0.587042	2.9076	0.30495
-0.586702	2.90592	0.305339
-0.586362	2.90424	0.305726
-0.586023	2.90257	0.306111
-0.585683	2.90091	0.306494
-0.585344	2.89925	0.306875
-0.585004	2.8976	0.307253
-0.584665	2.89595	0.30763
-0.584325	2.89431	0.308004
-0.583986	2.89268	0.308376
-0.583646	2.89105	0.308746
-0.583307	2.88942	0.309114
-0.582967	2.8878	0.30948
-0.582628	2.88619	0.309844
-0.582288	2.88458	0.310205
-0.581949	2.88298	0.310565
-0.581609	2.88138	0.310922
-0.58127	2.87979	0.311278
-0.58093	2.8782	0.311631
-0.580591	2.87662	0.311982
-0.580251	2.87504	0.312331
-0.579912	2.87347	0.312678
-0.579572	2.87191	0.313023
-0.579232	2.87035	0.313366
-0.578893	2.86879	0.313707
-0.578553	2.86725	0.314046
-0.578214	2.8657	0.314383
-0.577874	2.86416	0.314717
-0.577535	2.86263	0.31505
-0.577195	2.8611	0.315381
-0.576856	2.85958	0.315709
-0.576516	2.85806	0.316036
-0.576177	2.85655	0.31636
-0.575837	2.85504	0.316683
-0.575498	2.85354	0.317003
-0.575158	2.85205	0.317321
-0.574819	2.85056	0.317638
-0.574479	2.84907	0.317952
-0.57414	2.84759	0.318265
-0.5738	2.84612	0.318575
-0.573461	2.84465	0.318883
-0.573121	2.84318	0.31919
-0.572782	2.84172	0.319494
-0.572442	2.84027	0.319796
-0.572102	2.83882	0.320096
-0.571763	2.83737	0.320395
-0.571423	2.83593	0.320691
-0.571084	2.8345	0.320986
-0.570744	2.83307	0.321278
-0.570405	2.83165	0.321568
-0.570065	2.83023	0.321857
-0.569726	2.82882	0.322143
-0.569386	2.82741	0.322428
-0.569047	2.82601	0.32271
-0.568707	2.82461	0.322991
-0.568368	2.82322	0.323269
-0.568028	2.82183	0.323546
-0.567689	2.82045	0.323821
-0.567349	2.81907	0.324093
-0.56701	2.8177	0.324364
-0.56667	2.81633	0.324633
-0.566331	2.81497	0.3249
-0.565991	2.81361	0.325165
-0.565652	2.81226	0.325428
-0.565312	2.81091	0.325689
-0.564972	2.80957	0.325948
-0.564633	2.80823	0.326206
-0.564293	2.8069	0.326461
-0.563954	2.80557	0.326714
-0.563614	2.80425	0.326966
-0.563275	2.80293	0.327216
-0.562935	2.80162	0.327463
-0.562596	2.80031	0.327709
-0.562256	2.79901	0.327953
-0.561917	2.79771	0.328195
-0.561577	2.79642	0.328435
-0.561238	2.79513	0.328674
-0.560898	2.79385	0.32891
-0.560559	2.79257	0.329144
-0.560219	2.7913	0.329377
-0.55988	2.79003	0.329608
-0.55954	2.78876	0.329837
-0.559201	2.78751	0.330064
-0.558861	2.78625	0.330289
-0.558522	2.785	0.330512
-0.558182	2.78376	0.330734
-0.557842	2.78252	0.330953
-0.557503	2.78129	0.331171
-0.557163	2.78006	0.331387
-0.556824	2.77883	0.331601
-0.556484	2.77761	0.331813
-0.556145	2.7764	0.332023
-0.555805	2.77519	0.332232
-0.555466	2.77398	0.332439
-0.555126	2.77278	0.332644
-0.554787	2.77158	0.332847
-0.554447	2.77039	0.333048
-0.554108	2.7692	0.333247
-0.553768	2.76802	0.333445
-0.553429	2.76685	0.333641
-0.553089	2.76567	0.333835
-0.55275	2.7645	0.334027
-0.55241	2.76334	0.334217
-0.552071	2.76218	0.334406
-0.551731	2.76103	0.334593
-0.551392	2.75988	0.334778
-0.551052	2.75874	0.334961
-0.550713	2.7576	0.335142
-0.550373	2.75646	0.335322
-0.550033	2.75533	0.3355
-0.549694	2.7542	0.335676
-0.549354	2.75308	0.335851
-0.549015	2.75196	0.336023
-0.548675	2.75085	0.336194
-0.548336	2.74974	0.336363
-0.547996	2.74864	0.33653
-0.547657	2.74754	0.336696
-0.547317	2.74645	0.33686
-0.546978	2.74536	0.337022
-0.546638	2.74427	0.337182
-0.546299	2.74319	0.337341
-0.545959	2.74212	0.337498
-0.54562	2.74105	0.337653
-0.54528	2.73998	0.337806
-0.544941	2.73892	0.337958
-0.544601	2.73786	0.338108
-0.544262	2.73681	0.338256
-0.543922	2.73576	0.338403
-0.543583	2.73471	0.338548
-0.543243	2.73367	0.338691
-0.542903	2.73264	0.338832
-0.542564	2.73161	0.338972
-0.542224	2.73058	0.33911
-0.541885	2.72956	0.339246
-0.541545	2.72854	0.339381
-0.541206	2.72753	0.339514
-0.540866	2.72652	0.339645
-0.540527	2.72551	0.339775
-0.540187	2.72451	0.339903
-0.539848	2.72352	0.340029
-0.539508	2.72252	0.340154
-0.539169	2.72154	0.340277
-0.538829	2.72055	0.340398
-0.53849	2.71957	0.340517
-0.53815	2.7186	0.340635
-0.537811	2.71763	0.340752
-0.537471	2.71666	0.340866
-0.537132	2.7157	0.340979
-0.536792	2.71475	0.341091
-0.536453	2.71379	0.341201
-0.536113	2.71284	0.341309
-0.535773	2.7119	0.341415
-0.535434	2.71096	0.34152
-0.535094	2.71002	0.341623
-0.534755	2.70909	0.341725
-0.534415	2.70817	0.341825
-0.534076	2.70724	0.341923
-0.533736	2.70632	0.34202
-0.533397	2.70541	0.342115
-0.533057	2.7045	0.342209
-0.532718	2.70359	0.3423
-0.532378	2.70269	0.342391
-0.532039	2.70179	0.34248
-0.531699	2.7009	0.342567
-0.53136	2.70001	0.342652
-0.53102	2.69912	0.342736
-0.530681	2.69824	0.342819
-0.530341	2.69736	0.3429
-0.530002	2.69649	0.342979
-0.529662	2.69562	0.343056
-0.529323	2.69476	0.343133
-0.528983	2.6939	0.343207
-0.528643	2.69304	0.34328
-0.528304	2.69219	0.343352
-0.527964	2.69134	0.343422
-0.527625	2.69049	0.34349
-0.527285	2.68965	0.343557
-0.526946	2.68882	0.343622
-0.526606	2.68798	0.343686
-0.526267	2.68715	0.343748
-0.525927	2.68633	0.343809
-0.525588	2.68551	0.343868
-0.525248	2.68469	0.343925
-0.524909	2.68388	0.343981
-0.524569	2.68307	0.344036
-0.52423	2.68227	0.344089
-0.52389	2.68147	0.344141
-0.523551	2.68067	0.344191
-0.523211	2.67988	0.344239
-0.522872	2.67909	0.344286
-0.522532	2.6783	0.344332
-0.522193	2.67752	0.344376
-0.521853	2.67675	0.344418
-0.521513	2.67597	0.344459
-0.521174	2.6752	0.344499
-0.520834	2.67444	0.344537
-0.520495	2.67368	0.344574
-0.520155	2.67292	0.344609
-0.519816	2.67217	0.344642
-0.519476	2.67142	0.344675
-0.519137	2.67067	0.344705
-0.518797	2.66993	0.344735
-0.518458	2.66919	0.344762
-0.518118	2.66845	0.344789
-0.517779	2.66772	0.344814
-0.517439	2.667	0.344837
-0.5171	2.66627	0.344859
-0.51676	2.66555	0.34488
-0.516421	2.66484	0.344899
-0.516081	2.66413	0.344917
-0.515742	2.66342	0.344933
-0.515402	2.66271	0.344948
-0.515063	2.66201	0.344961
-0.514723	2.66132	0.344974
-0.514383	2.66062	0.344984
-0.514044	2.65993	0.344993
-0.513704	2.65925	0.345001
-0.513365	2.65857	0.345008
-0.513025	2.65789	0.345013
-0.512686	2.65721	0.345016
-0.512346	2.65654	0.345018
-0.512007	2.65587	0.345019
-0.511667	2.65521	0.345019
-0.511328	2.65455	0.345017
-0.510988	2.65389	0.345013
-0.510649	2.65324	0.345009
-0.510309	2.65259	0.345003
-0.50997	2.65195	0.344995
-0.50963	2.6513	0.344986
-0.509291	2.65067	0.344976
-0.508951	2.65003	0.344965
-0.508612	2.6494	0.344952
-0.508272	2.64877	0.344937
-0.507933	2.64815	0.344922
-0.507593	2.64753	0.344905
-0.507253	2.64691	0.344887
-0.506914	2.6463	0.344867
-0.506574	2.64569	0.344846
-0.506235	2.64508	0.344824
-0.505895	2.64448	0.3448
-0.505556	2.64388	0.344775
-0.505216	2.64328	0.344749
-0.504877	2.64269	0.344721
-0.504537	2.6421	0.344692
-0.504198	2.64151	0.344662
-0.503858	2.64093	0.344631
-0.503519	2.64035	0.344598
-0.503179	2.63978	0.344564
-0.50284	2.63921	0.344528
-0.5025	2.63864	0.344491
-0.502161	2.63807	0.344453
-0.501821	2.63751	0.344414
-0.501482	2.63695	0.344373
-0.501142	2.6364	0.344332
-0.500803	2.63585	0.344288
-0.500463	2.6353	0.344244
-0.500124	2.63475	0.344198
-0.499784	2.63421	0.344151
-0.499444	2.63367	0.344103
-0.499105	2.63314	0.344054
-0.498765	2.63261	0.344003
-0.498426	2.63208	0.343951
-0.498086	2.63155	0.343898
-0.497747	2.63103	0.343843
-0.497407	2.63051	0.343787
-0.497068	2.63	0.34373
-0.496728	2.62949	0.343672
-0.496389	2.62898	0.343613
-0.496049	2.62847	0.343552
-0.49571	2.62797	0.34349
-0.49537	2.62747	0.343427
-0.495031	2.62698	0.343363
-0.494691	2.62649	0.343297
-0.494352	2.626	0.34323
-0.494012	2.62551	0.343162
-0.493673	2.62503	0.343093
-0.493333	2.62455	0.343023
-0.492994	2.62407	0.342951
-0.492654	2.6236	0.342878
-0.492314	2.62313	0.342804
-0.491975	2.62266	0.342729
-0.491635	2.6222	0.342653
-0.491296	2.62174	0.342575
-0.490956	2.62128	0.342497
-0.490617	2.62083	0.342417
-0.490277	2.62038	0.342336
-0.489938	2.61993	0.342253
-0.489598	2.61948	0.34217
-0.489259	2.61904	0.342086
-0.488919	2.6186	0.342
-0.48858	2.61817	0.341913
-0.48824	2.61773	0.341825
-0.487901	2.6173	0.341736
-0.487561	2.61688	0.341646
-0.487222	2.61645	0.341554
-0.486882	2.61603	0.341461
-0.486543	2.61562	0.341368
-0.486203	2.6152	0.341273
-0.485864	2.61479	0.341177
-0.485524	2.61438	0.34108
-0.485184	2.61398	0.340982
-0.484845	2.61357	0.340882
-0.484505	2.61317	0.340782
-0.484166	2.61278	0.34068
-0.483826	2.61238	0.340578
-0.483487	2.61199	0.340474
-0.483147	2.6116	0.340369
-0.482808	2.61122	0.340263
-0.482468	2.61084	0.340156
-0.482129	2.61046	0.340048
-0.481789	2.61008	0.339939
-0.48145	2.60971	0.339829
-0.48111	2.60934	0.339717
-0.480771	2.60897	0.339605
-0.480431	2.6086	0.339491
-0.480092	2.60824	0.339377
-0.479752	2.60788	0.339261
-0.479413	2.60753	0.339144
-0.479073	2.60717	0.339026
-0.478734	2.60682	0.338908
-0.478394	2.60647	0.338788
-0.478054	2.60613	0.338667
-0.477715	2.60579	0.338545
-0.477375	2.60545	0.338422
-0.477036	2.60511	0.338298
-0.476696	2.60478	0.338173
-0.476357	2.60445	0.338047
-0.476017	2.60412	0.33792
-0.475678	2.60379	0.337791
-0.475338	2.60347	0.337662
-0.474999	2.60315	0.337532
-0.474659	2.60283	0.337401
-0.47432	2.60252	0.337269
-0.47398	2.6022	0.337135
-0.473641	2.60189	0.337001
-0.473301	2.60159	0.336866
-0.472962	2.60128	0.33673
-0.472622	2.60098	0.336592
-0.472283	2.60068	0.336454
-0.471943	2.60039	0.336315
-0.471604	2.60009	0.336175
-0.471264	2.5998	0.336034
-0.470924	2.59951	0.335892
-0.470585	2.59923	0.335749
-0.470245	2.59895	0.335605
-0.469906	2.59866	0.33546
-0.469566	2.59839	0.335314
-0.469227	2.59811	0.335167
-0.468887	2.59784	0.335019
-0.468548	2.59757	0.33487
-0.468208	2.5973	0.33472
-0.467869	2.59704	0.334569
-0.467529	2.59677	0.334418
-0.46719	2.59651	0.334265
-0.46685	2.59626	0.334111
-0.466511	2.596	0.333957
-0.466171	2.59575	0.333802
-0.465832	2.5955	0.333645
-0.465492	2.59525	0.333488
-0.465153	2.595	0.33333
-0.464813	2.59476	0.333171
-0.464474	2.59452	0.333011
-0.464134	2.59428	0.33285
-0.463794	2.59405	0.332688
-0.463455	2.59382	0.332525
-0.463115	2.59358	0.332362
-0.462776	2.59336	0.332197
-0.462436	2.59313	0.332032
-0.462097	2.59291	0.331866
-0.461757	2.59269	0.331698
-0.461418	2.59247	0.33153
-0.461078	2.59225	0.331362
-0.460739	2.59204	0.331192
-0.460399	2.59183	0.331021
-0.46006	2.59162	0.33085
-0.45972	2.59141	0.330677
-0.459381	2.59121	0.330504
-0.459041	2.591	0.33033
-0.458702	2.5908	0.330155
-0.458362	2.59061	0.329979
-0.458023	2.59041	0.329803
-0.457683	2.59022	0.329625
-0.457344	2.59003	0.329447
-0.457004	2.58984	0.329268
-0.456665	2.58965	0.329088
-0.456325	2.58947	0.328907
-0.455985	2.58929	0.328725
-0.455646	2.58911	0.328543
-0.455306	2.58893	0.32836
-0.454967	2.58876	0.328176
-0.454627	2.58858	0.327991
-0.454288	2.58841	0.327805
-0.453948	2.58824	0.327618
-0.453609	2.58808	0.327431
-0.453269	2.58791	0.327243
-0.45293	2.58775	0.327054
-0.45259	2.58759	0.326865
-0.452251	2.58743	0.326674
-0.451911	2.58728	0.326483
-0.451572	2.58712	0.326291
-0.451232	2.58697	0.326098
-0.450893	2.58682	0.325904
-0.450553	2.58668	0.32571
-0.450214	2.58653	0.325515
-0.449874	2.58639	0.325319
-0.449535	2.58625	0.325123
-0.449195	2.58611	0.324925
-0.448855	2.58597	0.324727
-0.448516	2.58584	0.324528
-0.448176	2.5857	0.324329
-0.447837	2.58557	0.324128
-0.447497	2.58545	0.323927
-0.447158	2.58532	0.323725
-0.446818	2.58519	0.323523
-0.446479	2.58507	0.323319
-0.446139	2.58495	0.323115
-0.4458	2.58483	0.322911
-0.44546	2.58472	0.322705
-0.445121	2.5846	0.322499
-0.444781	2.58449	0.322292
-0.444442	2.58438	0.322085
-0.444102	2.58427	0.321876
-0.443763	2.58416	0.321667
-0.443423	2.58406	0.321458
-0.443084	2.58395	0.321247
-0.442744	2.58385	0.321036
-0.442405	2.58375	0.320824
-0.442065	2.58366	0.320612
-0.441725	2.58356	0.320399
-0.441386	2.58347	0.320185
-0.441046	2.58337	0.31997
-0.440707	2.58328	0.319755
-0.440367	2.5832	0.31954
-0.440028	2.58311	0.319323
-0.439688	2.58303	0.319106
-0.439349	2.58294	0.318888
-0.439009	2.58286	0.31867
-0.43867	2.58278	0.318451
-0.43833	2.58271	0.318231
-0.437991	2.58263	0.318011
-0.437651	2.58256	0.317789
-0.437312	2.58248	0.317568
-0.436972	2.58241	0.317346
-0.436633	2.58235	0.317123
-0.436293	2.58228	0.316899
-0.435954	2.58221	0.316675
-0.435614	2.58215	0.31645
-0.435275	2.58209	0.316225
-0.434935	2.58203	0.315999
-0.434595	2.58197	0.315772
-0.434256	2.58191	0.315545
-0.433916	2.58186	0.315317
-0.433577	2.58181	0.315089
-0.433237	2.58175	0.31486
-0.432898	2.5817	0.31463
-0.432558	2.58166	0.3144
-0.432219	2.58161	0.314169
-0.431879	2.58157	0.313938
-0.43154	2.58152	0.313706
-0.4312	2.58148	0.313473
-0.430861	2.58144	0.31324
-0.430521	2.5814	0.313007
-0.430182	2.58136	0.312772
-0.429842	2.58133	0.312538
-0.429503	2.5813	0.312302
-0.429163	2.58126	0.312067
-0.428824	2.58123	0.31183
-0.428484	2.5812	0.311593
-0.428145	2.58118	0.311356
-0.427805	2.58115	0.311118
-0.427465	2.58113	0.310879
-0.427126	2.5811	0.31064
-0.426786	2.58108	0.3104
-0.426447	2.58106	0.31016
-0.426107	2.58104	0.309919
-0.425768	2.58102	0.309678
-0.425428	2.58101	0.309436
-0.425089	2.58099	0.309194
-0.424749	2.58098	0.308951
-0.42441	2.58097	0.308708
-0.42407	2.58096	0.308464
-0.423731	2.58095	0.30822
-0.423391	2.58094	0.307975
-0.423052	2.58094	0.30773
-0.422712	2.58093	0.307484
-0.422373	2.58093	0.307238
-0.422033	2.58093	0.306991
-0.421694	2.58093	0.306744
-0.421354	2.58093	0.306497
-0.421015	2.58093	0.306249
-0.420675	2.58094	0.306
-0.420335	2.58094	0.305751
-0.419996	2.58095	0.305501
-0.419656	2.58096	0.305251
-0.419317	2.58097	0.305001
-0.418977	2.58098	0.30475
-0.418638	2.58099	0.304499
-0.418298	2.581	0.304247
-0.417959	2.58102	0.303995
-0.417619	2.58103	0.303742
-0.41728	2.58105	0.303489
-0.41694	2.58107	0.303236
-0.416601	2.58109	0.302982
-0.416261	2.58111	0.302727
-0.415922	2.58113	0.302472
-0.415582	2.58115	0.302217
-0.415243	2.58118	0.301962
-0.414903	2.5812	0.301706
-0.414564	2.58123	0.301449
-0.414224	2.58125	0.301192
-0.413885	2.58128	0.300935
-0.413545	2.58131	0.300677
-0.413205	2.58134	0.300419
-0.412866	2.58138	0.300161
-0.412526	2.58141	0.299902
-0.412187	2.58145	0.299643
-0.411847	2.58148	0.299383
-0.411508	2.58152	0.299124
-0.411168	2.58156	0.298863
-0.410829	2.58159	0.298603
-0.410489	2.58163	0.298342
-0.41015	2.58168	0.29808
-0.40981	2.58172	0.297818
-0.409471	2.58176	0.297556
-0.409131	2.58181	0.297294
-0.408792	2.58185	0.297031
-0.408452	2.5819	0.296768
-0.408113	2.58195	0.296504
-0.407773	2.58199	0.29624
-0.407434	2.58204	0.295976
-0.407094	2.58209	0.295712
-0.406755	2.58214	0.295447
-0.406415	2.5822	0.295182
-0.406076	2.58225	0.294916
-0.405736	2.58231	0.29465
-0.405396	2.58236	0.294384
-0.405057	2.58242	0.294118
-0.404717	2.58247	0.293851
-0.404378	2.58253	0.293584
-0.404038	2.58259	0.293317
-0.403699	2.58265	0.293049
-0.403359	2.58271	0.292781
-0.40302	2.58277	0.292513
-0.40268	2.58284	0.292244
-0.402341	2.5829	0.291976
-0.402001	2.58296	0.291706
-0.401662	2.58303	0.291437
-0.401322	2.5831	0.291167
-0.400983	2.58316	0.290898
-0.400643	2.58323	0.290627
-0.400304	2.5833	0.290357
-0.399964	2.58337	0.290086
-0.399625	2.58344	0.289815
-0.399285	2.58351	0.289544
-0.398946	2.58358	0.289273
-0.398606	2.58365	0.289001
-0.398266	2.58373	0.288729
-0.397927	2.5838	0.288457
-0.397587	2.58388	0.288184
-0.397248	2.58395	0.287912
-0.396908	2.58403	0.287639
-0.396569	2.5841	0.287366
-0.396229	2.58418	0.287092
-0.39589	2.58426	0.286819
-0.39555	2.58434	0.286545
-0.395211	2.58442	0.286271
-0.394871	2.5845	0.285997
-0.394532	2.58458	0.285722
-0.394192	2.58466	0.285448
-0.393853	2.58475	0.285173
-0.393513	2.58483	0.284898
-0.393174	2.58491	0.284623
-0.392834	2.585	0.284347
-0.392495	2.58508	0.284072
-0.392155	2.58517	0.283796
-0.391816	2.58526	0.28352
-0.391476	2.58534	0.283244
-0.391136	2.58543	0.282968
-0.390797	2.58552	0.282691
-0.390457	2.58561	0.282415
-0.390118	2.5857	0.282138
-0.389778	2.58579	0.281861
-0.389439	2.58588	0.281584
-0.389099	2.58597	0.281306
-0.38876	2.58606	0.281029
-0.38842	2.58615	0.280751
-0.388081	2.58624	0.280474
-0.387741	2.58634	0.280196
-0.387402	2.58643	0.279918
-0.387062	2.58652	0.27964
-0.386723	2.58662	0.279362
-0.386383	2.58671	0.279083
-0.386044	2.58681	0.278805
-0.385704	2.5869	0.278526
-0.385365	2.587	0.278247
-0.385025	2.5871	0.277969
-0.384686	2.58719	0.27769
-0.384346	2.58729	0.277411
-0.384006	2.58739	0.277131
-0.383667	2.58749	0.276852
-0.383327	2.58759	0.276573
-0.382988	2.58769	0.276293
-0.382648	2.58779	0.276014
-0.382309	2.58789	0.275734
-0.381969	2.58799	0.275455
-0.38163	2.58809	0.275175
-0.38129	2.58819	0.274895
-0.380951	2.58829	0.274615
-0.380611	2.58839	0.274335
-0.380272	2.58849	0.274055
-0.379932	2.5886	0.273775
-0.379593	2.5887	0.273495
-0.379253	2.5888	0.273214
-0.378914	2.5889	0.272934
-0.378574	2.58901	0.272654
-0.378235	2.58911	0.272373
-0.377895	2.58921	0.272093
-0.377556	2.58932	0.271813
-0.377216	2.58942	0.271532
-0.376876	2.58953	0.271252
-0.376537	2.58963	0.270971
-0.376197	2.58974	0.27069
-0.375858	2.58984	0.27041
-0.375518	2.58995	0.270129
-0.375179	2.59005	0.269849
-0.374839	2.59016	0.269568
-0.3745	2.59027	0.269287
-0.37416	2.59037	0.269007
-0.373821	2.59048	0.268726
-0.373481	2.59059	0.268445
-0.373142	2.59069	0.268165
-0.372802	2.5908	0.267884
-0.372463	2.59091	0.267603
-0.372123	2.59101	0.267323
-0.371784	2.59112	0.267042
-0.371444	2.59123	0.266761
-0.371105	2.59133	0.266481
-0.370765	2.59144	0.2662
-0.370426	2.59155	0.26592
-0.370086	2.59166	0.265639
-0.369746	2.59176	0.265359
-0.369407	2.59187	0.265078
-0.369067	2.59198	0.264798
-0.368728	2.59209	0.264518
-0.368388	2.59219	0.264237
-0.368049	2.5923	0.263957
-0.367709	2.59241	0.263677
-0.36737	2.59252	0.263397
-0.36703	2.59262	0.263117
-0.366691	2.59273	0.262837
-0.366351	2.59284	0.262557
-0.366012	2.59295	0.262277
-0.365672	2.59305	0.261998
-0.365333	2.59316	0.261718
-0.364993	2.59327	0.261438
-0.364654	2.59338	0.261159
-0.364314	2.59348	0.260879
-0.363975	2.59359	0.2606
-0.363635	2.5937	0.260321
-0.363296	2.5938	0.260042
-0.362956	2.59391	0.259763
-0.362616	2.59402	0.259484
-0.362277	2.59412	0.259205
-0.361937	2.59423	0.258926
-0.361598	2.59433	0.258648
-0.361258	2.59444	0.258369
-0.360919	2.59455	0.258091
-0.360579	2.59465	0.257813
-0.36024	2.59476	0.257535
-0.3599	2.59486	0.257257
-0.359561	2.59497	0.256979
-0.359221	2.59507	0.256701
-0.358882	2.59518	0.256424
-0.358542	2.59528	0.256147
-0.358203	2.59538	0.255869
-0.357863	2.59549	0.255592
-0.357524	2.59559	0.255315
-0.357184	2.5957	0.255039
-0.356845	2.5958	0.254762
-0.356505	2.5959	0.254486
-0.356166	2.596	0.254209
-0.355826	2.59611	0.253933
-0.355487	2.59621	0.253657
-0.355147	2.59631	0.253382
-0.354807	2.59641	0.253106
-0.354468	2.59651	0.252831
-0.354128	2.59661	0.252556
-0.353789	2.59671	0.252281
-0.353449	2.59681	0.252006
-0.35311	2.59691	0.251731
-0.35277	2.59701	0.251457
-0.352431	2.59711	0.251183
-0.352091	2.59721	0.250909
-0.351752	2.5973	0.250635
-0.351412	2.5974	0.250361
-0.351073	2.5975	0.250088
-0.350733	2.59759	0.249815
-0.350394	2.59769	0.249542
-0.350054	2.59779	0.249269
-0.349715	2.59788	0.248997
-0.349375	2.59798	0.248725
-0.349036	2.59807	0.248453
-0.348696	2.59816	0.248181
-0.348357	2.59826	0.24791
-0.348017	2.59835	0.247638
-0.347677	2.59844	0.247367
-0.347338	2.59853	0.247097
-0.346998	2.59862	0.246826
-0.346659	2.59871	0.246556
-0.346319	2.5988	0.246286
-0.34598	2.59889	0.246016
-0.34564	2.59898	0.245747
-0.345301	2.59907	0.245478
-0.344961	2.59916	0.245209
-0.344622	2.59925	0.24494
-0.344282	2.59933	0.244672
-0.343943	2.59942	0.244404
-0.343603	2.5995	0.244136
-0.343264	2.59959	0.243869
-0.342924	2.59967	0.243602
-0.342585	2.59976	0.243335
-0.342245	2.59984	0.243068
-0.341906	2.59992	0.242802
-0.341566	2.6	0.242536
-0.341227	2.60008	0.242271
-0.340887	2.60016	0.242005
-0.340547	2.60024	0.24174
-0.340208	2.60032	0.241476
-0.339868	2.6004	0.241211
-0.339529	2.60048	0.240947
-0.339189	2.60055	0.240684
-0.33885	2.60063	0.24042
-0.33851	2.60071	0.240157
-0.338171	2.60078	0.239895
-0.337831	2.60085	0.239632
-0.337492	2.60093	0.23937
-0.337152	2.601	0.239109
-0.336813	2.60107	0.238847
-0.336473	2.60114	0.238586
-0.336134	2.60121	0.238326
-0.335794	2.60128	0.238066
-0.335455	2.60135	0.237806
-0.335115	2.60141	0.237546
-0.334776	2.60148	0.237287
-0.334436	2.60155	0.237028
-0.334097	2.60161	0.23677
-0.333757	2.60167	0.236512
-0.333417	2.60174	0.236255
-0.333078	2.6018	0.235997
-0.332738	2.60186	0.235741
-0.332399	2.60192	0.235484
-0.332059	2.60198	0.235228
-0.33172	2.60204	0.234973
-0.33138	2.6021	0.234717
-0.331041	2.60215	0.234463
-0.330701	2.60221	0.234208
-0.330362	2.60226	0.233954
-0.330022	2.60232	0.233701
-0.329683	2.60237	0.233447
-0.329343	2.60242	0.233195
-0.329004	2.60247	0.232942
-0.328664	2.60252	0.232691
-0.328325	2.60257	0.232439
-0.327985	2.60262	0.232188
-0.327646	2.60267	0.231937
-0.327306	2.60271	0.231687
-0.326967	2.60276	0.231438
-0.326627	2.6028	0.231188
-0.326287	2.60284	0.23094
-0.325948	2.60288	0.230691
-0.325608	2.60292	0.230443
-0.325269	2.60296	0.230196
-0.324929	2.603	0.229949
-0.32459	2.60304	0.229703
-0.32425	2.60307	0.229457
-0.323911	2.60311	0.229211
-0.323571	2.60314	0.228966
-0.323232	2.60318	0.228721
-0.322892	2.60321	0.228477
-0.322553	2.60324	0.228234
-0.322213	2.60327	0.22799
-0.321874	2.6033	0.227748
-0.321534	2.60332	0.227506
-0.321195	2.60335	0.227264
-0.320855	2.60337	0.227023
-0.320516	2.6034	0.226782
-0.320176	2.60342	0.226542
-0.319837	2.60344	0.226302
-0.319497	2.60346	0.226063
-0.319157	2.60348	0.225825
-0.318818	2.6035	0.225587
-0.318478	2.60351	0.225349
-0.318139	2.60353	0.225112
-0.317799	2.60354	0.224875
-0.31746	2.60355	0.22464
-0.31712	2.60356	0.224404
-0.316781	2.60357	0.224169
-0.316441	2.60358	0.223935
-0.316102	2.60359	0.223701
-0.315762	2.60359	0.223468
-0.315423	2.6036	0.223235
-0.315083	2.6036	0.223003
-0.314744	2.6036	0.222771
-0.314404	2.6036	0.22254
-0.314065	2.6036	0.22231
-0.313725	2.6036	0.22208
-0.313386	2.6036	0.22185
-0.313046	2.60359	0.221622
-0.312707	2.60358	0.221393
-0.312367	2.60358	0.221166
-0.312028	2.60357	0.220939
-0.311688	2.60355	0.220712
-0.311348	2.60354	0.220486
-0.311009	2.60353	0.220261
-0.310669	2.60351	0.220036
-0.31033	2.6035	0.219812
-0.30999	2.60348	0.219589
-0.309651	2.60346	0.219366
-0.309311	2.60344	0.219143
-0.308972	2.60342	0.218922
-0.308632	2.60339	0.218701
-0.308293	2.60337	0.21848
-0.307953	2.60334	0.21826
-0.307614	2.60331	0.218041
-0.307274	2.60328	0.217823
-0.306935	2.60325	0.217605
-0.306595	2.60322	0.217387
-0.306256	2.60318	0.217171
-0.305916	2.60314	0.216954
-0.305577	2.60311	0.216739
-0.305237	2.60307	0.216524
-0.304898	2.60303	0.21631
-0.304558	2.60298	0.216097
-0.304218	2.60294	0.215884
-0.303879	2.60289	0.215672
-0.303539	2.60284	0.21546
-0.3032	2.6028	0.215249
-0.30286	2.60274	0.215039
-0.302521	2.60269	0.214829
-0.302181	2.60264	0.21462
-0.301842	2.60258	0.214412
-0.301502	2.60252	0.214205
-0.301163	2.60247	0.213998
-0.300823	2.6024	0.213792
-0.300484	2.60234	0.213586
-0.300144	2.60228	0.213381
-0.299805	2.60221	0.213177
-0.299465	2.60214	0.212974
-0.299126	2.60207	0.212771
-0.298786	2.602	0.212569
-0.298447	2.60193	0.212368
-0.298107	2.60185	0.212167
-0.297768	2.60178	0.211967
-0.297428	2.6017	0.211768
-0.297088	2.60162	0.21157
-0.296749	2.60154	0.211372
-0.296409	2.60145	0.211175
-0.29607	2.60137	0.210979
-0.29573	2.60128	0.210783
-0.295391	2.60119	0.210588
-0.295051	2.6011	0.210394
-0.294712	2.60101	0.210201
-0.294372	2.60091	0.210008
-0.294033	2.60081	0.209816
-0.293693	2.60072	0.209625
-0.293354	2.60062	0.209435
-0.293014	2.60051	0.209245
-0.292675	2.60041	0.209056
-0.292335	2.6003	0.208868
-0.291996	2.60019	0.208681
-0.291656	2.60008	0.208494
-0.291317	2.59997	0.208308
-0.290977	2.59986	0.208123
-0.290638	2.59974	0.207939
-0.290298	2.59962	0.207755
-0.289958	2.5995	0.207573
-0.289619	2.59938	0.207391
-0.289279	2.59926	0.207209
-0.28894	2.59913	0.207029
-0.2886	2.599	0.206849
-0.288261	2.59887	0.206671
-0.287921	2.59874	0.206493
-0.287582	2.59861	0.206315
-0.287242	2.59847	0.206139
-0.286903	2.59833	0.205963
-0.286563	2.59819	0.205789
-0.286224	2.59805	0.205615
-0.285884	2.59791	0.205441
-0.285545	2.59776	0.205269
-0.285205	2.59761	0.205098
-0.284866	2.59746	0.204927
-0.284526	2.59731	0.204757
-0.284187	2.59715	0.204588
-0.283847	2.597	0.20442
-0.283508	2.59684	0.204252
-0.283168	2.59668	0.204086
-0.282828	2.59651	0.20392
-0.282489	2.59635	0.203755
-0.282149	2.59618	0.203591
-0.28181	2.59601	0.203428
-0.28147	2.59584	0.203266
-0.281131	2.59566	0.203104
-0.280791	2.59549	0.202944
-0.280452	2.59531	0.202784
-0.280112	2.59513	0.202625
-0.279773	2.59495	0.202467
-0.279433	2.59476	0.20231
-0.279094	2.59457	0.202154
-0.278754	2.59438	0.201999
-0.278415	2.59419	0.201844
-0.278075	2.594	0.20169
-0.277736	2.5938	0.201538
-0.277396	2.5936	0.201386
-0.277057	2.5934	0.201235
-0.276717	2.59319	0.201085
-0.276378	2.59299	0.200936
-0.276038	2.59278	0.200788
-0.275698	2.59257	0.20064
-0.275359	2.59236	0.200494
-0.275019	2.59214	0.200348
-0.27468	2.59192	0.200204
-0.27434	2.5917	0.20006
-0.274001	2.59148	0.199918
-0.273661	2.59126	0.199776
-0.273322	2.59103	0.199635
-0.272982	2.5908	0.199495
-0.272643	2.59057	0.199356
-0.272303	2.59033	0.199218
-0.271964	2.5901	0.199081
-0.271624	2.58986	0.198944
-0.271285	2.58961	0.198809
-0.270945	2.58937	0.198675
-0.270606	2.58912	0.198541
-0.270266	2.58887	0.198409
-0.269927	2.58862	0.198278
-0.269587	2.58837	0.198147
-0.269248	2.58811	0.198018
-0.268908	2.58785	0.197889
-0.268568	2.58759	0.197762
-0.268229	2.58733	0.197635
-0.267889	2.58706	0.197509
-0.26755	2.58679	0.197385
-0.26721	2.58652	0.197261
-0.266871	2.58624	0.197138
-0.266531	2.58597	0.197017
-0.266192	2.58569	0.196896
-0.265852	2.5854	0.196776
-0.265513	2.58512	0.196657
-0.265173	2.58483	0.19654
-0.264834	2.58454	0.196423
-0.264494	2.58425	0.196307
-0.264155	2.58395	0.196193
-0.263815	2.58366	0.196079
-0.263476	2.58336	0.195966
-0.263136	2.58305	0.195855
-0.262797	2.58275	0.195744
-0.262457	2.58244	0.195634
-0.262118	2.58213	0.195526
-0.261778	2.58181	0.195418
-0.261439	2.5815	0.195312
-0.261099	2.58118	0.195206
-0.260759	2.58086	0.195102
-0.26042	2.58053	0.194999
-0.26008	2.5802	0.194896
-0.259741	2.57987	0.194795
-0.259401	2.57954	0.194695
-0.259062	2.5792	0.194596
-0.258722	2.57887	0.194498
-0.258383	2.57852	0.1944
-0.258043	2.57818	0.194304
-0.257704	2.57783	0.19421
-0.257364	2.57748	0.194116
-0.257025	2.57713	0.194023
-0.256685	2.57678	0.193931
-0.256346	2.57642	0.193841
-0.256006	2.57606	0.193751
-0.255667	2.57569	0.193663
-0.255327	2.57533	0.193575
-0.254988	2.57496	0.193489
-0.254648	2.57458	0.193404
-0.254309	2.57421	0.19332
-0.253969	2.57383	0.193237
-0.253629	2.57345	0.193155
-0.25329	2.57307	0.193075
-0.25295	2.57268	0.192995
-0.252611	2.57229	0.192916
-0.252271	2.5719	0.192839
-0.251932	2.5715	0.192763
-0.251592	2.5711	0.192688
-0.251253	2.5707	0.192614
-0.250913	2.5703	0.192541
-0.250574	2.56989	0.192469
-0.250234	2.56948	0.192399
-0.249895	2.56906	0.192329
-0.249555	2.56865	0.192261
-0.249216	2.56823	0.192194
-0.248876	2.56781	0.192128
-0.248537	2.56738	0.192063
-0.248197	2.56695	0.191999
-0.247858	2.56652	0.191937
-0.247518	2.56608	0.191875
-0.247179	2.56565	0.191815
-0.246839	2.56521	0.191756
-0.246499	2.56476	0.191699
-0.24616	2.56432	0.191642
-0.24582	2.56387	0.191586
-0.245481	2.56341	0.191532
-0.245141	2.56296	0.191479
-0.244802	2.5625	0.191427
-0.244462	2.56203	0.191376
-0.244123	2.56157	0.191327
-0.243783	2.5611	0.191279
-0.243444	2.56063	0.191232
-0.243104	2.56015	0.191186
-0.242765	2.55967	0.191141
-0.242425	2.55919	0.191098
-0.242086	2.55871	0.191055
-0.241746	2.55822	0.191014
-0.241407	2.55773	0.190974
-0.241067	2.55723	0.190936
-0.240728	2.55674	0.190899
-0.240388	2.55624	0.190862
-0.240049	2.55573	0.190828
-0.239709	2.55522	0.190794
-0.239369	2.55471	0.190762
-0.23903	2.5542	0.190731
-0.23869	2.55368	0.190701
-0.238351	2.55316	0.190672
-0.238011	2.55264	0.190645
-0.237672	2.55211	0.190619
-0.237332	2.55158	0.190594
-0.236993	2.55105	0.19057
-0.236653	2.55051	0.190548
-0.236314	2.54997	0.190527
-0.235974	2.54943	0.190507
-0.235635	2.54888	0.190489
-0.235295	2.54833	0.190472
-0.234956	2.54778	0.190456
-0.234616	2.54722	0.190441
-0.234277	2.54666	0.190428
-0.233937	2.5461	0.190416
-0.233598	2.54553	0.190405
-0.233258	2.54496	0.190396
-0.232919	2.54438	0.190388
-0.232579	2.54381	0.190381
-0.232239	2.54322	0.190376
-0.2319	2.54264	0.190371
-0.23156	2.54205	0.190369
-0.231221	2.54146	0.190367
-0.230881	2.54087	0.190367
-0.230542	2.54027	0.190368
-0.230202	2.53967	0.190371
-0.229863	2.53906	0.190374
-0.229523	2.53845	0.190379
-0.229184	2.53784	0.190385
-0.228844	2.53723	0.190393
-0.228505	2.53661	0.190402
-0.228165	2.53599	0.190412
-0.227826	2.53537	0.190423
-0.227486	2.53474	0.190436
-0.227147	2.53411	0.190449
-0.226807	2.53347	0.190464
-0.226468	2.53284	0.19048
-0.226128	2.5322	0.190498
-0.225789	2.53155	0.190516
-0.225449	2.53091	0.190536
-0.225109	2.53026	0.190557
-0.22477	2.52961	0.190579
-0.22443	2.52895	0.190603
-0.224091	2.52829	0.190627
-0.223751	2.52763	0.190653
-0.223412	2.52697	0.19068
-0.223072	2.5263	0.190708
-0.222733	2.52563	0.190737
-0.222393	2.52496	0.190767
-0.222054	2.52429	0.190799
-0.221714	2.52361	0.190831
-0.221375	2.52293	0.190865
-0.221035	2.52224	0.1909
-0.220696	2.52156	0.190936
-0.220356	2.52087	0.190973
-0.220017	2.52018	0.191011
-0.219677	2.51948	0.19105
-0.219338	2.51878	0.19109
-0.218998	2.51809	0.191132
-0.218659	2.51738	0.191174
-0.218319	2.51668	0.191218
-0.21798	2.51597	0.191262
-0.21764	2.51526	0.191308
-0.2173	2.51455	0.191355
-0.216961	2.51383	0.191402
-0.216621	2.51312	0.191451
-0.216282	2.5124	0.191501
-0.215942	2.51167	0.191551
-0.215603	2.51095	0.191603
-0.215263	2.51022	0.191656
-0.214924	2.50949	0.19171
-0.214584	2.50876	0.191764
-0.214245	2.50803	0.19182
-0.213905	2.50729	0.191877
-0.213566	2.50655	0.191935
-0.213226	2.50581	0.191993
-0.212887	2.50507	0.192053
-0.212547	2.50432	0.192113
-0.212208	2.50357	0.192175
-0.211868	2.50282	0.192237
-0.211529	2.50207	0.192301
-0.211189	2.50132	0.192365
-0.21085	2.50056	0.19243
-0.21051	2.4998	0.192496
-0.21017	2.49904	0.192564
-0.209831	2.49828	0.192631
-0.209491	2.49751	0.1927
-0.209152	2.49675	0.19277
-0.208812	2.49598	0.192841
-0.208473	2.49521	0.192912
-0.208133	2.49444	0.192984
-0.207794	2.49366	0.193058
-0.207454	2.49289	0.193132
-0.207115	2.49211	0.193207
-0.206775	2.49133	0.193282
-0.206436	2.49055	0.193359
-0.206096	2.48976	0.193436
-0.205757	2.48898	0.193515
-0.205417	2.48819	0.193594
-0.205078	2.4874	0.193673
-0.204738	2.48661	0.193754
-0.204399	2.48582	0.193835
-0.204059	2.48502	0.193918
-0.20372	2.48423	0.194001
-0.20338	2.48343	0.194084
-0.20304	2.48263	0.194169
-0.202701	2.48183	0.194254
-0.202361	2.48103	0.19434
-0.202022	2.48023	0.194427
-0.201682	2.47942	0.194515
-0.201343	2.47861	0.194603
-0.201003	2.47781	0.194692
-0.200664	2.477	0.194782
-0.200324	2.47619	0.194872
-0.199985	2.47537	0.194963
-0.199645	2.47456	0.195055
-0.199306	2.47374	0.195148
-0.198966	2.47293	0.195241
-0.198627	2.47211	0.195335
-0.198287	2.47129	0.195429
-0.197948	2.47047	0.195525
-0.197608	2.46965	0.195621
-0.197269	2.46883	0.195717
-0.196929	2.468	0.195814
-0.19659	2.46718	0.195912
-0.19625	2.46635	0.196011
-0.19591	2.46552	0.19611
-0.195571	2.46469	0.19621
-0.195231	2.46386	0.19631
-0.194892	2.46303	0.196411
-0.194552	2.4622	0.196512
-0.194213	2.46137	0.196615
-0.193873	2.46053	0.196717
-0.193534	2.4597	0.196821
-0.193194	2.45886	0.196925
-0.192855	2.45802	0.197029
-0.192515	2.45719	0.197134
-0.192176	2.45635	0.19724
-0.191836	2.45551	0.197346
-0.191497	2.45467	0.197452
-0.191157	2.45383	0.19756
-0.190818	2.45298	0.197667
-0.190478	2.45214	0.197776
-0.190139	2.4513	0.197884
-0.189799	2.45045	0.197994
-0.18946	2.44961	0.198103
-0.18912	2.44876	0.198214
-0.18878	2.44791	0.198324
-0.188441	2.44706	0.198436
-0.188101	2.44622	0.198547
-0.187762	2.44537	0.198659
-0.187422	2.44452	0.198772
-0.187083	2.44367	0.198885
-0.186743	2.44282	0.198999
-0.186404	2.44197	0.199113
-0.186064	2.44111	0.199227
-0.185725	2.44026	0.199342
-0.185385	2.43941	0.199457
-0.185046	2.43856	0.199573
-0.184706	2.4377	0.199689
-0.184367	2.43685	0.199805
-0.184027	2.43599	0.199922
-0.183688	2.43514	0.200039
-0.183348	2.43428	0.200157
-0.183009	2.43343	0.200275
-0.182669	2.43257	0.200393
-0.18233	2.43172	0.200512
-0.18199	2.43086	0.200631
-0.18165	2.43	0.20075
-0.181311	2.42915	0.20087
-0.180971	2.42829	0.20099
-0.180632	2.42743	0.20111
-0.180292	2.42658	0.201231
-0.179953	2.42572	0.201352
-0.179613	2.42486	0.201473
-0.179274	2.424	0.201595
-0.178934	2.42315	0.201717
-0.178595	2.42229	0.201839
-0.178255	2.42143	0.201961
-0.177916	2.42057	0.202084
-0.177576	2.41971	0.202207
-0.177237	2.41886	0.20233
-0.176897	2.418	0.202453
-0.176558	2.41714	0.202577
-0.176218	2.41628	0.202701
-0.175879	2.41543	0.202825
-0.175539	2.41457	0.20295
-0.1752	2.41371	0.203074
-0.17486	2.41285	0.203199
-0.17452	2.412	0.203324
-0.174181	2.41114	0.203449
-0.173841	2.41029	0.203575
-0.173502	2.40943	0.2037
-0.173162	2.40857	0.203826
-0.172823	2.40772	0.203952
-0.172483	2.40686	0.204078
-0.172144	2.40601	0.204204
-0.171804	2.40516	0.204331
-0.171465	2.4043	0.204457
-0.171125	2.40345	0.204584
-0.170786	2.4026	0.204711
-0.170446	2.40174	0.204837
-0.170107	2.40089	0.204964
-0.169767	2.40004	0.205092
-0.169428	2.39919	0.205219
-0.169088	2.39834	0.205346
-0.168749	2.39749	0.205473
-0.168409	2.39664	0.205601
-0.16807	2.39579	0.205728
-0.16773	2.39494	0.205856
-0.167391	2.3941	0.205984
-0.167051	2.39325	0.206111
-0.166711	2.3924	0.206239
-0.166372	2.39156	0.206367
-0.166032	2.39071	0.206495
-0.165693	2.38987	0.206623
-0.165353	2.38903	0.20675
-0.165014	2.38819	0.206878
-0.164674	2.38735	0.207006
-0.164335	2.38651	0.207134
-0.163995	2.38567	0.207262
-0.163656	2.38483	0.20739
-0.163316	2.38399	0.207517
-0.162977	2.38315	0.207645
-0.162637	2.38232	0.207773
-0.162298	2.38148	0.207901
-0.161958	2.38065	0.208028
-0.161619	2.37982	0.208156
-0.161279	2.37899	0.208283
-0.16094	2.37816	0.208411
-0.1606	2.37733	0.208538
-0.160261	2.3765	0.208666
-0.159921	2.37567	0.208793
-0.159581	2.37485	0.20892
-0.159242	2.37402	0.209047
-0.158902	2.3732	0.209174
-0.158563	2.37238	0.2093
-0.158223	2.37156	0.209427
-0.157884	2.37074	0.209554
-0.157544	2.36992	0.20968
-0.157205	2.3691	0.209806
-0.156865	2.36829	0.209932
-0.156526	2.36747	0.210058
-0.156186	2.36666	0.210184
-0.155847	2.36585	0.21031
-0.155507	2.36504	0.210435
-0.155168	2.36423	0.21056
-0.154828	2.36342	0.210685
-0.154489	2.36262	0.21081
-0.154149	2.36181	0.210935
-0.15381	2.36101	0.211059
-0.15347	2.36021	0.211183
-0.153131	2.35941	0.211307
-0.152791	2.35861	0.211431
-0.152451	2.35781	0.211554
-0.152112	2.35702	0.211678
-0.151772	2.35623	0.211801
-0.151433	2.35544	0.211923
-0.151093	2.35465	0.212046
-0.150754	2.35386	0.212168
-0.150414	2.35307	0.21229
-0.150075	2.35229	0.212411
-0.149735	2.35151	0.212533
-0.149396	2.35072	0.212654
-0.149056	2.34995	0.212775
-0.148717	2.34917	0.212895
-0.148377	2.34839	0.213015
-0.148038	2.34762	0.213135
-0.147698	2.34685	0.213254
-0.147359	2.34608	0.213373
-0.147019	2.34531	0.213492
-0.14668	2.34455	0.213611
-0.14634	2.34378	0.213729
-0.146001	2.34302	0.213846
-0.145661	2.34226	0.213964
-0.145321	2.34151	0.214081
-0.144982	2.34075	0.214197
-0.144642	2.34	0.214313
-0.144303	2.33925	0.214429
-0.143963	2.3385	0.214544
-0.143624	2.33775	0.214659
-0.143284	2.33701	0.214774
-0.142945	2.33627	0.214888
-0.142605	2.33553	0.215002
-0.142266	2.33479	0.215115
-0.141926	2.33406	0.215228
-0.141587	2.33332	0.21534
-0.141247	2.33259	0.215452
-0.140908	2.33186	0.215564
-0.140568	2.33114	0.215674
-0.140229	2.33042	0.215785
-0.139889	2.3297	0.215895
-0.13955	2.32898	0.216005
-0.13921	2.32826	0.216114
-0.138871	2.32755	0.216222
-0.138531	2.32684	0.21633
-0.138191	2.32613	0.216438
-0.137852	2.32542	0.216545
-0.137512	2.32472	0.216651
-0.137173	2.32402	0.216757
-0.136833	2.32332	0.216863
-0.136494	2.32263	0.216968
-0.136154	2.32193	0.217072
-0.135815	2.32124	0.217176
-0.135475	2.32056	0.217279
-0.135136	2.31987	0.217382
-0.134796	2.31919	0.217484
-0.134457	2.31851	0.217585
-0.134117	2.31783	0.217686
-0.133778	2.31716	0.217786
-0.133438	2.31649	0.217886
-0.133099	2.31582	0.217985
-0.132759	2.31516	0.218084
-0.13242	2.3145	0.218182
-0.13208	2.31384	0.218279
-0.131741	2.31318	0.218376
-0.131401	2.31253	0.218472
-0.131061	2.31188	0.218567
-0.130722	2.31123	0.218662
-0.130382	2.31059	0.218756
-0.130043	2.30995	0.218849
-0.129703	2.30931	0.218942
-0.129364	2.30867	0.219034
-0.129024	2.30804	0.219125
-0.128685	2.30741	0.219216
-0.128345	2.30679	0.219306
-0.128006	2.30617	0.219396
-0.127666	2.30555	0.219484
-0.127327	2.30493	0.219572
-0.126987	2.30432	0.219659
-0.126648	2.30371	0.219746
-0.126308	2.3031	0.219832
-0.125969	2.3025	0.219917
-0.125629	2.3019	0.220001
-0.12529	2.30131	0.220085
-0.12495	2.30071	0.220167
-0.124611	2.30012	0.220249
-0.124271	2.29954	0.220331
-0.123932	2.29896	0.220411
-0.123592	2.29838	0.220491
-0.123252	2.2978	0.22057
-0.122913	2.29723	0.220648
-0.122573	2.29666	0.220726
-0.122234	2.2961	0.220803
-0.121894	2.29554	0.220878
-0.121555	2.29498	0.220953
-0.121215	2.29443	0.221028
-0.120876	2.29388	0.221101
-0.120536	2.29333	0.221174
-0.120197	2.29279	0.221246
-0.119857	2.29225	0.221316
-0.119518	2.29171	0.221387
-0.119178	2.29118	0.221456
-0.118839	2.29065	0.221524
-0.118499	2.29013	0.221592
-0.11816	2.28961	0.221659
-0.11782	2.28909	0.221725
-0.117481	2.28858	0.22179
-0.117141	2.28807	0.221854
-0.116802	2.28757	0.221917
-0.116462	2.28707	0.221979
-0.116122	2.28657	0.222041
-0.115783	2.28608	0.222101
-0.115443	2.28559	0.222161
-0.115104	2.2851	0.22222
-0.114764	2.28462	0.222278
-0.114425	2.28414	0.222335
-0.114085	2.28367	0.222391
-0.113746	2.2832	0.222446
-0.113406	2.28274	0.2225
-0.113067	2.28228	0.222553
-0.112727	2.28182	0.222606
-0.112388	2.28137	0.222657
-0.112048	2.28092	0.222707
-0.111709	2.28048	0.222757
-0.111369	2.28004	0.222805
-0.11103	2.2796	0.222853
-0.11069	2.27917	0.2229
-0.110351	2.27875	0.222945
-0.110011	2.27832	0.22299
-0.109672	2.27791	0.223034
-0.109332	2.27749	0.223076
-0.108992	2.27708	0.223118
-0.108653	2.27668	0.223159
-0.108313	2.27628	0.223198
-0.107974	2.27588	0.223237
-0.107634	2.27549	0.223275
-0.107295	2.27511	0.223311
-0.106955	2.27473	0.223347
-0.106616	2.27435	0.223382
-0.106276	2.27397	0.223415
-0.105937	2.27361	0.223448
-0.105597	2.27324	0.223479
-0.105258	2.27288	0.22351
-0.104918	2.27253	0.22354
-0.104579	2.27218	0.223568
-0.104239	2.27183	0.223596
-0.1039	2.27149	0.223623
-0.10356	2.27115	0.223649
-0.103221	2.27081	0.223674
-0.102881	2.27049	0.223697
-0.102542	2.27016	0.22372
-0.102202	2.26984	0.223742
-0.101862	2.26952	0.223764
-0.101523	2.26921	0.223784
-0.101183	2.2689	0.223803
-0.100844	2.26859	0.223822
-0.100504	2.26829	0.223839
-0.100165	2.268	0.223856
-0.0998253	2.2677	0.223871
-0.0994858	2.26741	0.223886
-0.0991463	2.26713	0.2239
-0.0988068	2.26685	0.223913
-0.0984672	2.26657	0.223926
-0.0981277	2.2663	0.223937
-0.0977882	2.26603	0.223948
-0.0974487	2.26576	0.223957
-0.0971091	2.2655	0.223966
-0.0967696	2.26524	0.223974
-0.0964301	2.26498	0.223982
-0.0960906	2.26473	0.223988
-0.0957511	2.26448	0.223994
-0.0954115	2.26424	0.223998
-0.095072	2.264	0.224002
-0.0947325	2.26376	0.224006
-0.094393	2.26353	0.224008
-0.0940534	2.2633	0.22401
-0.0937139	2.26307	0.224011
-0.0933744	2.26285	0.224011
-0.0930349	2.26263	0.22401
-0.0926953	2.26241	0.224009
-0.0923558	2.2622	0.224006
-0.0920163	2.26199	0.224003
-0.0916768	2.26178	0.224
-0.0913372	2.26158	0.223995
-0.0909977	2.26138	0.22399
-0.0906582	2.26118	0.223984
-0.0903187	2.26099	0.223978
-0.0899792	2.26079	0.22397
-0.0896396	2.26061	0.223962
-0.0893001	2.26042	0.223953
-0.0889606	2.26024	0.223944
-0.0886211	2.26006	0.223934
-0.0882815	2.25989	0.223923
-0.087942	2.25971	0.223911
-0.0876025	2.25954	0.223899
-0.087263	2.25938	0.223886
-0.0869234	2.25921	0.223873
-0.0865839	2.25905	0.223858
-0.0862444	2.25889	0.223843
-0.0859049	2.25874	0.223828
-0.0855653	2.25859	0.223811
-0.0852258	2.25844	0.223795
-0.0848863	2.25829	0.223777
-0.0845468	2.25814	0.223759
-0.0842073	2.258	0.22374
-0.0838677	2.25786	0.22372
-0.0835282	2.25773	0.2237
-0.0831887	2.25759	0.223679
-0.0828492	2.25746	0.223658
-0.0825096	2.25733	0.223636
-0.0821701	2.2572	0.223613
-0.0818306	2.25708	0.22359
-0.0814911	2.25696	0.223566
-0.0811515	2.25684	0.223542
-0.080812	2.25672	0.223517
-0.0804725	2.25661	0.223491
-0.080133	2.2565	0.223465
-0.0797934	2.25639	0.223438
-0.0794539	2.25628	0.223411
-0.0791144	2.25617	0.223383
-0.0787749	2.25607	0.223354
-0.0784354	2.25597	0.223325
-0.0780958	2.25587	0.223295
-0.0777563	2.25577	0.223265
-0.0774168	2.25568	0.223234
-0.0770773	2.25558	0.223202
-0.0767377	2.25549	0.22317
-0.0763982	2.2554	0.223138
-0.0760587	2.25532	0.223105
-0.0757192	2.25523	0.223071
-0.0753796	2.25515	0.223037
-0.0750401	2.25507	0.223002
-0.0747006	2.25499	0.222967
-0.0743611	2.25491	0.222931
-0.0740216	2.25483	0.222894
-0.073682	2.25476	0.222857
-0.0733425	2.25469	0.22282
-0.073003	2.25462	0.222782
-0.0726635	2.25455	0.222743
-0.0723239	2.25448	0.222704
-0.0719844	2.25442	0.222664
-0.0716449	2.25435	0.222624
-0.0713054	2.25429	0.222584
-0.0709658	2.25423	0.222543
-0.0706263	2.25417	0.222501
-0.0702868	2.25411	0.222459
-0.0699473	2.25406	0.222416
-0.0696077	2.254	0.222373
-0.0692682	2.25395	0.222329
-0.0689287	2.2539	0.222285
-0.0685892	2.25384	0.22224
-0.0682497	2.25379	0.222195
-0.0679101	2.25375	0.222149
-0.0675706	2.2537	0.222103
-0.0672311	2.25365	0.222056
-0.0668916	2.25361	0.222009
-0.066552	2.25357	0.221961
-0.0662125	2.25352	0.221913
-0.065873	2.25348	0.221864
-0.0655335	2.25344	0.221815
-0.0651939	2.2534	0.221765
-0.0648544	2.25337	0.221715
-0.0645149	2.25333	0.221664
-0.0641754	2.25329	0.221613
-0.0638358	2.25326	0.221561
-0.0634963	2.25322	0.221509
-0.0631568	2.25319	0.221456
-0.0628173	2.25316	0.221403
-0.0624778	2.25313	0.221349
-0.0621382	2.2531	0.221295
-0.0617987	2.25307	0.221241
-0.0614592	2.25304	0.221186
-0.0611197	2.25301	0.22113
-0.0607801	2.25298	0.221074
-0.0604406	2.25295	0.221018
-0.0601011	2.25293	0.220961
-0.0597616	2.2529	0.220903
-0.059422	2.25288	0.220845
-0.0590825	2.25285	0.220787
-0.058743	2.25283	0.220728
-0.0584035	2.2528	0.220669
-0.0580639	2.25278	0.220609
-0.0577244	2.25276	0.220548
-0.0573849	2.25274	0.220488
-0.0570454	2.25271	0.220426
-0.0567059	2.25269	0.220365
-0.0563663	2.25267	0.220302
-0.0560268	2.25265	0.22024
-0.0556873	2.25263	0.220176
-0.0553478	2.25261	0.220113
-0.0550082	2.25259	0.220049
-0.0546687	2.25257	0.219984
-0.0543292	2.25255	0.219919
-0.0539897	2.25253	0.219853
-0.0536501	2.25251	0.219787
-0.0533106	2.25249	0.219721
-0.0529711	2.25247	0.219654
-0.0526316	2.25245	0.219586
-0.052292	2.25243	0.219518
-0.0519525	2.25241	0.21945
-0.051613	2.25239	0.219381
-0.0512735	2.25237	0.219312
-0.050934	2.25235	0.219242
-0.0505944	2.25233	0.219172
-0.0502549	2.25231	0.219101
-0.0499154	2.25229	0.219029
-0.0495759	2.25227	0.218958
-0.0492363	2.25225	0.218885
-0.0488968	2.25222	0.218813
-0.0485573	2.2522	0.218739
-0.0482178	2.25218	0.218666
-0.0478782	2.25216	0.218591
-0.0475387	2.25214	0.218517
-0.0471992	2.25211	0.218441
-0.0468597	2.25209	0.218366
-0.0465201	2.25206	0.21829
-0.0461806	2.25204	0.218213
-0.0458411	2.25201	0.218136
-0.0455016	2.25199	0.218058
-0.0451621	2.25196	0.21798
-0.0448225	2.25193	0.217901
-0.044483	2.25191	0.217822
-0.0441435	2.25188	0.217742
-0.043804	2.25185	0.217662
-0.0434644	2.25182	0.217582
-0.0431249	2.25179	0.2175
-0.0427854	2.25176	0.217419
-0.0424459	2.25172	0.217337
-0.0421063	2.25169	0.217254
-0.0417668	2.25166	0.217171
-0.0414273	2.25162	0.217087
-0.0410878	2.25158	0.217003
-0.0407483	2.25155	0.216918
-0.0404087	2.25151	0.216833
-0.0400692	2.25147	0.216747
-0.0397297	2.25143	0.216661
-0.0393902	2.25139	0.216574
-0.0390506	2.25134	0.216487
-0.0387111	2.2513	0.216399
-0.0383716	2.25126	0.216311
-0.0380321	2.25121	0.216222
-0.0376925	2.25116	0.216132
-0.037353	2.25111	0.216043
-0.0370135	2.25106	0.215952
-0.036674	2.25101	0.215861
-0.0363344	2.25096	0.21577
-0.0359949	2.25091	0.215678
-0.0356554	2.25085	0.215585
-0.0353159	2.2508	0.215492
-0.0349764	2.25074	0.215399
-0.0346368	2.25068	0.215304
-0.0342973	2.25062	0.21521
-0.0339578	2.25055	0.215114
-0.0336183	2.25049	0.215019
-0.0332787	2.25042	0.214922
-0.0329392	2.25036	0.214826
-0.0325997	2.25029	0.214728
-0.0322602	2.25022	0.21463
-0.0319206	2.25014	0.214532
-0.0315811	2.25007	0.214433
-0.0312416	2.24999	0.214333
-0.0309021	2.24991	0.214233
[truncated: 5,095 more rows]

## Sheet: Panel E
F	PS	STD
-0.70927	3.94812	0.0343201
-0.70893	3.94376	0.0339515
-0.708591	3.93941	0.0336552
-0.708251	3.93507	0.0334325
-0.707912	3.93074	0.0332843
-0.707572	3.92642	0.0332111
-0.707233	3.92211	0.0332127
-0.706893	3.9178	0.0332887
-0.706554	3.91351	0.033438
-0.706214	3.90922	0.033659
-0.705875	3.90494	0.0339497
-0.705535	3.90068	0.034308
-0.705196	3.89642	0.0347311
-0.704856	3.89217	0.0352162
-0.704517	3.88792	0.0357602
-0.704177	3.88369	0.0363601
-0.703838	3.87947	0.0370127
-0.703498	3.87525	0.0377146
-0.703159	3.87105	0.0384628
-0.702819	3.86685	0.0392541
-0.702479	3.86266	0.0400856
-0.70214	3.85848	0.0409544
-0.7018	3.85431	0.0418577
-0.701461	3.85015	0.0427929
-0.701121	3.846	0.0437576
-0.700782	3.84185	0.0447495
-0.700442	3.83772	0.0457665
-0.700103	3.83359	0.0468065
-0.699763	3.82947	0.0478677
-0.699424	3.82536	0.0489483
-0.699084	3.82126	0.0500468
-0.698745	3.81717	0.0511617
-0.698405	3.81309	0.0522915
-0.698066	3.80901	0.0534352
-0.697726	3.80495	0.0545913
-0.697387	3.80089	0.055759
-0.697047	3.79684	0.0569371
-0.696708	3.79281	0.0581248
-0.696368	3.78878	0.0593212
-0.696029	3.78475	0.0605256
-0.695689	3.78074	0.0617371
-0.695349	3.77674	0.0629552
-0.69501	3.77274	0.0641791
-0.69467	3.76875	0.0654084
-0.694331	3.76477	0.0666424
-0.693991	3.7608	0.0678807
-0.693652	3.75684	0.0691229
-0.693312	3.75289	0.0703684
-0.692973	3.74895	0.0716169
-0.692633	3.74501	0.0728681
-0.692294	3.74108	0.0741215
-0.691954	3.73717	0.0753769
-0.691615	3.73326	0.076634
-0.691275	3.72936	0.0778925
-0.690936	3.72546	0.079152
-0.690596	3.72158	0.0804125
-0.690257	3.7177	0.0816735
-0.689917	3.71384	0.0829351
-0.689578	3.70998	0.0841968
-0.689238	3.70613	0.0854586
-0.688899	3.70229	0.0867203
-0.688559	3.69845	0.0879817
-0.68822	3.69463	0.0892426
-0.68788	3.69081	0.090503
-0.68754	3.68701	0.0917626
-0.687201	3.68321	0.0930214
-0.686861	3.67942	0.0942791
-0.686522	3.67563	0.0955358
-0.686182	3.67186	0.0967913
-0.685843	3.66809	0.0980455
-0.685503	3.66434	0.0992983
-0.685164	3.66059	0.10055
-0.684824	3.65685	0.101799
-0.684485	3.65312	0.103047
-0.684145	3.64939	0.104294
-0.683806	3.64568	0.105538
-0.683466	3.64197	0.106781
-0.683127	3.63827	0.108022
-0.682787	3.63458	0.10926
-0.682448	3.6309	0.110497
-0.682108	3.62723	0.111732
-0.681769	3.62356	0.112964
-0.681429	3.6199	0.114194
-0.68109	3.61626	0.115422
-0.68075	3.61262	0.116648
-0.68041	3.60898	0.117871
-0.680071	3.60536	0.119092
-0.679731	3.60174	0.12031
-0.679392	3.59814	0.121526
-0.679052	3.59454	0.12274
-0.678713	3.59095	0.123951
-0.678373	3.58736	0.125159
-0.678034	3.58379	0.126365
-0.677694	3.58022	0.127568
-0.677355	3.57667	0.128769
-0.677015	3.57312	0.129966
-0.676676	3.56957	0.131162
-0.676336	3.56604	0.132354
-0.675997	3.56252	0.133544
-0.675657	3.559	0.134731
-0.675318	3.55549	0.135915
-0.674978	3.55199	0.137096
-0.674639	3.5485	0.138275
-0.674299	3.54501	0.13945
-0.67396	3.54153	0.140623
-0.67362	3.53806	0.141793
-0.67328	3.5346	0.14296
-0.672941	3.53115	0.144124
-0.672601	3.52771	0.145286
-0.672262	3.52427	0.146444
-0.671922	3.52084	0.147599
-0.671583	3.51742	0.148752
-0.671243	3.51401	0.149901
-0.670904	3.51061	0.151048
-0.670564	3.50721	0.152191
-0.670225	3.50382	0.153332
-0.669885	3.50044	0.154469
-0.669546	3.49707	0.155604
-0.669206	3.49371	0.156735
-0.668867	3.49035	0.157863
-0.668527	3.487	0.158989
-0.668188	3.48366	0.160111
-0.667848	3.48033	0.161231
-0.667509	3.477	0.162347
-0.667169	3.47369	0.16346
-0.66683	3.47038	0.16457
-0.66649	3.46708	0.165677
-0.66615	3.46378	0.166781
-0.665811	3.4605	0.167882
-0.665471	3.45722	0.16898
-0.665132	3.45395	0.170074
-0.664792	3.45069	0.171166
-0.664453	3.44744	0.172254
-0.664113	3.44419	0.17334
-0.663774	3.44095	0.174422
-0.663434	3.43772	0.175501
-0.663095	3.4345	0.176577
-0.662755	3.43129	0.17765
-0.662416	3.42808	0.17872
-0.662076	3.42488	0.179787
-0.661737	3.42169	0.18085
-0.661397	3.4185	0.181911
-0.661058	3.41533	0.182968
-0.660718	3.41216	0.184022
-0.660379	3.409	0.185073
-0.660039	3.40585	0.186121
-0.6597	3.4027	0.187166
-0.65936	3.39957	0.188208
-0.65902	3.39644	0.189246
-0.658681	3.39332	0.190282
-0.658341	3.3902	0.191314
-0.658002	3.38709	0.192343
-0.657662	3.384	0.193369
-0.657323	3.3809	0.194392
-0.656983	3.37782	0.195412
-0.656644	3.37475	0.196428
-0.656304	3.37168	0.197442
-0.655965	3.36862	0.198452
-0.655625	3.36556	0.199459
-0.655286	3.36252	0.200463
-0.654946	3.35948	0.201464
-0.654607	3.35645	0.202462
-0.654267	3.35343	0.203456
-0.653928	3.35041	0.204448
-0.653588	3.34741	0.205436
-0.653249	3.34441	0.206421
-0.652909	3.34141	0.207403
-0.65257	3.33843	0.208382
-0.65223	3.33545	0.209358
-0.65189	3.33248	0.210331
-0.651551	3.32952	0.2113
-0.651211	3.32656	0.212267
-0.650872	3.32362	0.21323
-0.650532	3.32068	0.21419
-0.650193	3.31774	0.215148
-0.649853	3.31482	0.216102
-0.649514	3.3119	0.217052
-0.649174	3.30899	0.218
-0.648835	3.30609	0.218945
-0.648495	3.30319	0.219886
-0.648156	3.3003	0.220825
-0.647816	3.29742	0.22176
-0.647477	3.29455	0.222692
-0.647137	3.29169	0.223621
-0.646798	3.28883	0.224547
-0.646458	3.28598	0.22547
-0.646119	3.28313	0.22639
-0.645779	3.2803	0.227307
-0.64544	3.27747	0.22822
-0.6451	3.27464	0.229131
-0.644761	3.27183	0.230038
-0.644421	3.26902	0.230942
-0.644081	3.26622	0.231844
-0.643742	3.26343	0.232742
-0.643402	3.26065	0.233637
-0.643063	3.25787	0.234529
-0.642723	3.2551	0.235418
-0.642384	3.25233	0.236304
-0.642044	3.24958	0.237187
-0.641705	3.24683	0.238066
-0.641365	3.24409	0.238943
-0.641026	3.24135	0.239817
-0.640686	3.23863	0.240687
-0.640347	3.23591	0.241555
-0.640007	3.23319	0.242419
-0.639668	3.23049	0.243281
-0.639328	3.22779	0.244139
-0.638989	3.2251	0.244994
-0.638649	3.22241	0.245847
-0.63831	3.21974	0.246696
-0.63797	3.21707	0.247542
-0.637631	3.2144	0.248385
-0.637291	3.21175	0.249225
-0.636951	3.2091	0.250062
-0.636612	3.20646	0.250896
-0.636272	3.20382	0.251728
-0.635933	3.2012	0.252556
-0.635593	3.19857	0.253381
-0.635254	3.19596	0.254203
-0.634914	3.19336	0.255022
-0.634575	3.19076	0.255838
-0.634235	3.18816	0.256651
-0.633896	3.18558	0.257461
-0.633556	3.183	0.258268
-0.633217	3.18043	0.259072
-0.632877	3.17787	0.259873
-0.632538	3.17531	0.260671
-0.632198	3.17276	0.261466
-0.631859	3.17022	0.262258
-0.631519	3.16768	0.263047
-0.63118	3.16515	0.263833
-0.63084	3.16263	0.264616
-0.630501	3.16011	0.265397
-0.630161	3.1576	0.266174
-0.629821	3.1551	0.266948
-0.629482	3.15261	0.267719
-0.629142	3.15012	0.268488
-0.628803	3.14764	0.269253
-0.628463	3.14517	0.270016
-0.628124	3.1427	0.270775
-0.627784	3.14024	0.271532
-0.627445	3.13779	0.272286
-0.627105	3.13534	0.273036
-0.626766	3.1329	0.273784
-0.626426	3.13047	0.274529
-0.626087	3.12804	0.275271
-0.625747	3.12562	0.27601
-0.625408	3.12321	0.276746
-0.625068	3.1208	0.277479
-0.624729	3.11841	0.27821
-0.624389	3.11601	0.278937
-0.62405	3.11363	0.279662
-0.62371	3.11125	0.280383
-0.623371	3.10888	0.281102
-0.623031	3.10651	0.281818
-0.622691	3.10415	0.282531
-0.622352	3.1018	0.283241
-0.622012	3.09946	0.283948
-0.621673	3.09712	0.284652
-0.621333	3.09479	0.285354
-0.620994	3.09246	0.286052
-0.620654	3.09015	0.286748
-0.620315	3.08783	0.287441
-0.619975	3.08553	0.288131
-0.619636	3.08323	0.288818
-0.619296	3.08094	0.289502
-0.618957	3.07865	0.290184
-0.618617	3.07638	0.290862
-0.618278	3.0741	0.291538
-0.617938	3.07184	0.292211
-0.617599	3.06958	0.292881
-0.617259	3.06733	0.293548
-0.61692	3.06508	0.294213
-0.61658	3.06285	0.294874
-0.616241	3.06061	0.295533
-0.615901	3.05839	0.296189
-0.615561	3.05617	0.296842
-0.615222	3.05396	0.297493
-0.614882	3.05175	0.29814
-0.614543	3.04955	0.298785
-0.614203	3.04736	0.299427
-0.613864	3.04517	0.300066
-0.613524	3.04299	0.300703
-0.613185	3.04082	0.301336
-0.612845	3.03865	0.301967
-0.612506	3.03649	0.302595
-0.612166	3.03433	0.303221
-0.611827	3.03219	0.303843
-0.611487	3.03004	0.304463
-0.611148	3.02791	0.30508
-0.610808	3.02578	0.305694
-0.610469	3.02366	0.306306
-0.610129	3.02154	0.306914
-0.60979	3.01943	0.30752
-0.60945	3.01733	0.308124
-0.609111	3.01523	0.308724
-0.608771	3.01314	0.309322
-0.608431	3.01106	0.309917
-0.608092	3.00898	0.310509
-0.607752	3.00691	0.311099
-0.607413	3.00485	0.311686
-0.607073	3.00279	0.31227
-0.606734	3.00073	0.312852
-0.606394	2.99869	0.31343
-0.606055	2.99665	0.314006
-0.605715	2.99462	0.31458
-0.605376	2.99259	0.31515
-0.605036	2.99057	0.315718
-0.604697	2.98855	0.316284
-0.604357	2.98654	0.316846
-0.604018	2.98454	0.317406
-0.603678	2.98255	0.317963
-0.603339	2.98056	0.318518
-0.602999	2.97857	0.31907
-0.60266	2.97659	0.319619
-0.60232	2.97462	0.320166
-0.601981	2.97266	0.32071
-0.601641	2.9707	0.321251
-0.601301	2.96875	0.32179
-0.600962	2.9668	0.322326
-0.600622	2.96486	0.322859
-0.600283	2.96292	0.32339
-0.599943	2.961	0.323918
-0.599604	2.95907	0.324443
-0.599264	2.95716	0.324966
-0.598925	2.95525	0.325486
-0.598585	2.95334	0.326004
-0.598246	2.95145	0.326519
-0.597906	2.94955	0.327031
-0.597567	2.94767	0.327541
-0.597227	2.94579	0.328048
-0.596888	2.94392	0.328553
-0.596548	2.94205	0.329055
-0.596209	2.94019	0.329554
-0.595869	2.93833	0.330051
-0.59553	2.93648	0.330545
-0.59519	2.93464	0.331037
-0.594851	2.9328	0.331526
-0.594511	2.93097	0.332012
-0.594172	2.92914	0.332496
-0.593832	2.92732	0.332977
-0.593492	2.92551	0.333456
-0.593153	2.9237	0.333932
-0.592813	2.9219	0.334406
-0.592474	2.9201	0.334877
-0.592134	2.91831	0.335346
-0.591795	2.91653	0.335812
-0.591455	2.91475	0.336276
-0.591116	2.91298	0.336737
-0.590776	2.91121	0.337195
-0.590437	2.90945	0.337651
-0.590097	2.9077	0.338104
-0.589758	2.90595	0.338555
-0.589418	2.9042	0.339004
-0.589079	2.90247	0.33945
-0.588739	2.90074	0.339893
-0.5884	2.89901	0.340334
-0.58806	2.89729	0.340772
-0.587721	2.89558	0.341208
-0.587381	2.89387	0.341642
-0.587042	2.89216	0.342073
-0.586702	2.89047	0.342501
-0.586362	2.88878	0.342927
-0.586023	2.88709	0.343351
-0.585683	2.88541	0.343772
-0.585344	2.88374	0.34419
-0.585004	2.88207	0.344607
-0.584665	2.88041	0.34502
-0.584325	2.87875	0.345432
-0.583986	2.8771	0.34584
-0.583646	2.87546	0.346247
-0.583307	2.87382	0.346651
-0.582967	2.87218	0.347052
-0.582628	2.87055	0.347451
-0.582288	2.86893	0.347848
-0.581949	2.86731	0.348242
-0.581609	2.8657	0.348634
-0.58127	2.8641	0.349023
-0.58093	2.8625	0.34941
-0.580591	2.8609	0.349795
-0.580251	2.85931	0.350177
-0.579912	2.85773	0.350556
-0.579572	2.85615	0.350934
-0.579232	2.85458	0.351309
-0.578893	2.85301	0.351681
-0.578553	2.85145	0.352052
-0.578214	2.8499	0.352419
-0.577874	2.84835	0.352785
-0.577535	2.8468	0.353148
-0.577195	2.84526	0.353509
-0.576856	2.84373	0.353867
-0.576516	2.8422	0.354223
-0.576177	2.84068	0.354577
-0.575837	2.83916	0.354928
-0.575498	2.83765	0.355277
-0.575158	2.83614	0.355623
-0.574819	2.83464	0.355968
-0.574479	2.83315	0.35631
-0.57414	2.83166	0.356649
-0.5738	2.83017	0.356986
-0.573461	2.82869	0.357321
-0.573121	2.82722	0.357654
-0.572782	2.82575	0.357984
-0.572442	2.82429	0.358312
-0.572102	2.82283	0.358638
-0.571763	2.82138	0.358961
-0.571423	2.81993	0.359282
-0.571084	2.81849	0.359601
-0.570744	2.81706	0.359918
-0.570405	2.81563	0.360232
-0.570065	2.8142	0.360544
-0.569726	2.81278	0.360854
-0.569386	2.81137	0.361161
-0.569047	2.80996	0.361466
-0.568707	2.80855	0.361769
-0.568368	2.80715	0.36207
-0.568028	2.80576	0.362368
-0.567689	2.80437	0.362664
-0.567349	2.80299	0.362958
-0.56701	2.80161	0.363249
-0.56667	2.80024	0.363539
-0.566331	2.79887	0.363826
-0.565991	2.79751	0.364111
-0.565652	2.79615	0.364394
-0.565312	2.7948	0.364674
-0.564972	2.79345	0.364952
-0.564633	2.79211	0.365228
-0.564293	2.79077	0.365502
-0.563954	2.78944	0.365773
-0.563614	2.78812	0.366043
-0.563275	2.7868	0.36631
-0.562935	2.78548	0.366575
-0.562596	2.78417	0.366838
-0.562256	2.78286	0.367098
-0.561917	2.78156	0.367357
-0.561577	2.78027	0.367613
-0.561238	2.77898	0.367867
-0.560898	2.77769	0.368119
-0.560559	2.77641	0.368369
-0.560219	2.77514	0.368616
-0.55988	2.77387	0.368862
-0.55954	2.7726	0.369105
-0.559201	2.77134	0.369346
-0.558861	2.77009	0.369585
-0.558522	2.76884	0.369822
-0.558182	2.76759	0.370056
-0.557842	2.76635	0.370289
-0.557503	2.76512	0.370519
-0.557163	2.76389	0.370747
-0.556824	2.76266	0.370974
-0.556484	2.76144	0.371198
-0.556145	2.76023	0.371419
-0.555805	2.75902	0.371639
-0.555466	2.75781	0.371857
-0.555126	2.75661	0.372072
-0.554787	2.75542	0.372286
-0.554447	2.75423	0.372497
-0.554108	2.75304	0.372707
-0.553768	2.75186	0.372914
-0.553429	2.75068	0.373119
-0.553089	2.74951	0.373322
-0.55275	2.74835	0.373523
-0.55241	2.74719	0.373722
-0.552071	2.74603	0.373919
-0.551731	2.74488	0.374113
-0.551392	2.74373	0.374306
-0.551052	2.74259	0.374497
-0.550713	2.74145	0.374685
-0.550373	2.74032	0.374872
-0.550033	2.73919	0.375056
-0.549694	2.73807	0.375239
-0.549354	2.73695	0.375419
-0.549015	2.73584	0.375598
-0.548675	2.73473	0.375774
-0.548336	2.73363	0.375949
-0.547996	2.73253	0.376121
-0.547657	2.73143	0.376291
-0.547317	2.73034	0.37646
-0.546978	2.72926	0.376626
-0.546638	2.72818	0.37679
-0.546299	2.7271	0.376953
-0.545959	2.72603	0.377113
-0.54562	2.72497	0.377271
-0.54528	2.7239	0.377428
-0.544941	2.72285	0.377582
-0.544601	2.7218	0.377734
-0.544262	2.72075	0.377885
-0.543922	2.7197	0.378033
-0.543583	2.71867	0.37818
-0.543243	2.71763	0.378324
-0.542903	2.7166	0.378467
-0.542564	2.71558	0.378608
-0.542224	2.71456	0.378746
-0.541885	2.71354	0.378883
-0.541545	2.71253	0.379018
-0.541206	2.71153	0.379151
-0.540866	2.71052	0.379282
-0.540527	2.70953	0.379411
-0.540187	2.70853	0.379538
-0.539848	2.70755	0.379663
-0.539508	2.70656	0.379786
-0.539169	2.70558	0.379907
-0.538829	2.70461	0.380027
-0.53849	2.70364	0.380144
-0.53815	2.70267	0.38026
-0.537811	2.70171	0.380374
-0.537471	2.70075	0.380486
-0.537132	2.6998	0.380595
-0.536792	2.69885	0.380704
-0.536453	2.69791	0.38081
-0.536113	2.69697	0.380914
-0.535773	2.69604	0.381016
-0.535434	2.69511	0.381117
-0.535094	2.69418	0.381216
-0.534755	2.69326	0.381313
-0.534415	2.69234	0.381408
-0.534076	2.69143	0.381501
-0.533736	2.69052	0.381592
-0.533397	2.68962	0.381682
-0.533057	2.68872	0.381769
-0.532718	2.68782	0.381855
-0.532378	2.68693	0.381939
-0.532039	2.68604	0.382021
-0.531699	2.68516	0.382101
-0.53136	2.68428	0.38218
-0.53102	2.68341	0.382257
-0.530681	2.68254	0.382332
-0.530341	2.68167	0.382405
-0.530002	2.68081	0.382476
-0.529662	2.67995	0.382545
-0.529323	2.6791	0.382613
-0.528983	2.67825	0.382679
-0.528643	2.67741	0.382743
-0.528304	2.67657	0.382805
-0.527964	2.67573	0.382866
-0.527625	2.6749	0.382925
-0.527285	2.67407	0.382982
-0.526946	2.67325	0.383037
-0.526606	2.67243	0.38309
-0.526267	2.67161	0.383142
-0.525927	2.6708	0.383192
-0.525588	2.67	0.38324
-0.525248	2.66919	0.383287
-0.524909	2.66839	0.383332
-0.524569	2.6676	0.383375
-0.52423	2.66681	0.383416
-0.52389	2.66602	0.383456
-0.523551	2.66524	0.383493
-0.523211	2.66446	0.38353
-0.522872	2.66369	0.383564
-0.522532	2.66292	0.383597
-0.522193	2.66215	0.383628
-0.521853	2.66139	0.383657
-0.521513	2.66063	0.383684
-0.521174	2.65988	0.38371
-0.520834	2.65913	0.383735
-0.520495	2.65838	0.383757
-0.520155	2.65764	0.383778
-0.519816	2.6569	0.383797
-0.519476	2.65617	0.383815
-0.519137	2.65544	0.38383
-0.518797	2.65471	0.383844
-0.518458	2.65399	0.383857
-0.518118	2.65327	0.383868
-0.517779	2.65256	0.383877
-0.517439	2.65185	0.383885
-0.5171	2.65114	0.38389
-0.51676	2.65044	0.383895
-0.516421	2.64974	0.383897
-0.516081	2.64904	0.383898
-0.515742	2.64835	0.383898
-0.515402	2.64767	0.383895
-0.515063	2.64698	0.383891
-0.514723	2.6463	0.383886
-0.514383	2.64563	0.383879
-0.514044	2.64496	0.38387
-0.513704	2.64429	0.38386
-0.513365	2.64362	0.383848
-0.513025	2.64296	0.383834
-0.512686	2.64231	0.383819
-0.512346	2.64165	0.383802
-0.512007	2.64101	0.383784
-0.511667	2.64036	0.383764
-0.511328	2.63972	0.383743
-0.510988	2.63908	0.38372
-0.510649	2.63845	0.383695
-0.510309	2.63782	0.383669
-0.50997	2.63719	0.383641
-0.50963	2.63657	0.383612
-0.509291	2.63595	0.383581
-0.508951	2.63533	0.383549
-0.508612	2.63472	0.383515
-0.508272	2.63411	0.383479
-0.507933	2.63351	0.383442
-0.507593	2.63291	0.383404
-0.507253	2.63231	0.383364
-0.506914	2.63172	0.383322
-0.506574	2.63113	0.383279
-0.506235	2.63054	0.383234
-0.505895	2.62996	0.383188
-0.505556	2.62938	0.383141
-0.505216	2.6288	0.383091
-0.504877	2.62823	0.383041
-0.504537	2.62766	0.382989
-0.504198	2.6271	0.382935
-0.503858	2.62654	0.38288
-0.503519	2.62598	0.382823
-0.503179	2.62542	0.382765
-0.50284	2.62487	0.382706
-0.5025	2.62433	0.382645
-0.502161	2.62378	0.382582
-0.501821	2.62324	0.382519
-0.501482	2.62271	0.382453
-0.501142	2.62217	0.382386
-0.500803	2.62164	0.382318
-0.500463	2.62112	0.382248
-0.500124	2.62059	0.382177
-0.499784	2.62008	0.382105
-0.499444	2.61956	0.382031
-0.499105	2.61905	0.381955
-0.498765	2.61854	0.381878
-0.498426	2.61803	0.3818
-0.498086	2.61753	0.38172
-0.497747	2.61703	0.381639
-0.497407	2.61654	0.381557
-0.497068	2.61604	0.381473
-0.496728	2.61555	0.381387
-0.496389	2.61507	0.381301
-0.496049	2.61459	0.381212
-0.49571	2.61411	0.381123
-0.49537	2.61363	0.381032
-0.495031	2.61316	0.38094
-0.494691	2.61269	0.380846
-0.494352	2.61223	0.380751
-0.494012	2.61176	0.380655
-0.493673	2.6113	0.380557
-0.493333	2.61085	0.380458
-0.492994	2.6104	0.380357
-0.492654	2.60995	0.380256
-0.492314	2.6095	0.380153
-0.491975	2.60906	0.380048
-0.491635	2.60862	0.379942
-0.491296	2.60818	0.379835
-0.490956	2.60775	0.379727
-0.490617	2.60732	0.379617
-0.490277	2.60689	0.379506
-0.489938	2.60647	0.379393
-0.489598	2.60605	0.379279
-0.489259	2.60563	0.379164
-0.488919	2.60522	0.379048
-0.48858	2.60481	0.37893
-0.48824	2.6044	0.378811
-0.487901	2.604	0.378691
-0.487561	2.60359	0.378569
-0.487222	2.6032	0.378447
-0.486882	2.6028	0.378322
-0.486543	2.60241	0.378197
-0.486203	2.60202	0.37807
-0.485864	2.60163	0.377942
-0.485524	2.60125	0.377813
-0.485184	2.60087	0.377683
-0.484845	2.60049	0.377551
-0.484505	2.60012	0.377418
-0.484166	2.59975	0.377284
-0.483826	2.59938	0.377148
-0.483487	2.59902	0.377012
-0.483147	2.59865	0.376874
-0.482808	2.5983	0.376734
-0.482468	2.59794	0.376594
-0.482129	2.59759	0.376452
-0.481789	2.59724	0.37631
-0.48145	2.59689	0.376165
-0.48111	2.59655	0.37602
-0.480771	2.59621	0.375874
-0.480431	2.59587	0.375726
-0.480092	2.59553	0.375577
-0.479752	2.5952	0.375427
-0.479413	2.59487	0.375276
-0.479073	2.59454	0.375123
-0.478734	2.59422	0.37497
-0.478394	2.5939	0.374815
-0.478054	2.59358	0.374659
-0.477715	2.59327	0.374502
-0.477375	2.59295	0.374343
-0.477036	2.59264	0.374184
-0.476696	2.59234	0.374023
-0.476357	2.59203	0.373861
-0.476017	2.59173	0.373699
-0.475678	2.59144	0.373534
-0.475338	2.59114	0.373369
-0.474999	2.59085	0.373203
-0.474659	2.59056	0.373035
-0.47432	2.59027	0.372867
-0.47398	2.58999	0.372697
-0.473641	2.58971	0.372526
-0.473301	2.58943	0.372354
-0.472962	2.58915	0.372181
-0.472622	2.58888	0.372007
-0.472283	2.58861	0.371831
-0.471943	2.58834	0.371655
-0.471604	2.58807	0.371478
-0.471264	2.58781	0.371299
-0.470924	2.58755	0.371119
-0.470585	2.58729	0.370938
-0.470245	2.58704	0.370757
-0.469906	2.58679	0.370574
-0.469566	2.58654	0.37039
-0.469227	2.58629	0.370205
-0.468887	2.58605	0.370018
-0.468548	2.58581	0.369831
-0.468208	2.58557	0.369643
-0.467869	2.58533	0.369454
-0.467529	2.5851	0.369263
-0.46719	2.58487	0.369072
-0.46685	2.58464	0.368879
-0.466511	2.58441	0.368686
-0.466171	2.58419	0.368491
-0.465832	2.58397	0.368296
-0.465492	2.58375	0.368099
-0.465153	2.58353	0.367902
-0.464813	2.58332	0.367703
-0.464474	2.58311	0.367504
-0.464134	2.5829	0.367303
-0.463794	2.58269	0.367101
-0.463455	2.58249	0.366899
-0.463115	2.58229	0.366695
-0.462776	2.58209	0.366491
-0.462436	2.5819	0.366285
-0.462097	2.5817	0.366079
-0.461757	2.58151	0.365871
-0.461418	2.58132	0.365662
-0.461078	2.58114	0.365453
-0.460739	2.58095	0.365243
-0.460399	2.58077	0.365031
-0.46006	2.58059	0.364819
-0.45972	2.58041	0.364605
-0.459381	2.58024	0.364391
-0.459041	2.58007	0.364176
-0.458702	2.5799	0.36396
-0.458362	2.57973	0.363743
-0.458023	2.57957	0.363525
-0.457683	2.5794	0.363306
-0.457344	2.57924	0.363086
-0.457004	2.57908	0.362865
-0.456665	2.57893	0.362643
-0.456325	2.57877	0.362421
-0.455985	2.57862	0.362197
-0.455646	2.57847	0.361973
-0.455306	2.57833	0.361747
-0.454967	2.57818	0.361521
-0.454627	2.57804	0.361294
-0.454288	2.5779	0.361066
-0.453948	2.57776	0.360837
-0.453609	2.57763	0.360607
-0.453269	2.57749	0.360377
-0.45293	2.57736	0.360145
-0.45259	2.57723	0.359913
-0.452251	2.57711	0.35968
-0.451911	2.57698	0.359445
-0.451572	2.57686	0.35921
-0.451232	2.57674	0.358975
-0.450893	2.57662	0.358738
-0.450553	2.5765	0.3585
-0.450214	2.57639	0.358262
-0.449874	2.57628	0.358023
-0.449535	2.57617	0.357783
-0.449195	2.57606	0.357542
-0.448855	2.57595	0.3573
-0.448516	2.57585	0.357058
-0.448176	2.57575	0.356815
-0.447837	2.57565	0.35657
-0.447497	2.57555	0.356326
-0.447158	2.57546	0.35608
-0.446818	2.57536	0.355833
-0.446479	2.57527	0.355586
-0.446139	2.57518	0.355338
-0.4458	2.5751	0.355089
-0.44546	2.57501	0.354839
-0.445121	2.57493	0.354589
-0.444781	2.57485	0.354338
-0.444442	2.57477	0.354086
-0.444102	2.57469	0.353833
-0.443763	2.57461	0.353579
-0.443423	2.57454	0.353325
-0.443084	2.57447	0.35307
-0.442744	2.5744	0.352814
-0.442405	2.57433	0.352558
-0.442065	2.57426	0.3523
-0.441725	2.5742	0.352042
-0.441386	2.57414	0.351784
-0.441046	2.57408	0.351524
-0.440707	2.57402	0.351264
-0.440367	2.57396	0.351003
-0.440028	2.57391	0.350741
-0.439688	2.57385	0.350479
-0.439349	2.5738	0.350216
-0.439009	2.57375	0.349952
-0.43867	2.57371	0.349688
-0.43833	2.57366	0.349422
-0.437991	2.57362	0.349156
-0.437651	2.57358	0.34889
-0.437312	2.57353	0.348623
-0.436972	2.5735	0.348355
-0.436633	2.57346	0.348086
-0.436293	2.57342	0.347817
-0.435954	2.57339	0.347547
-0.435614	2.57336	0.347276
-0.435275	2.57333	0.347005
-0.434935	2.5733	0.346733
-0.434595	2.57328	0.346461
-0.434256	2.57325	0.346187
-0.433916	2.57323	0.345913
-0.433577	2.57321	0.345639
-0.433237	2.57319	0.345364
-0.432898	2.57317	0.345088
-0.432558	2.57315	0.344812
-0.432219	2.57314	0.344535
-0.431879	2.57312	0.344257
-0.43154	2.57311	0.343979
-0.4312	2.5731	0.3437
-0.430861	2.57309	0.34342
-0.430521	2.57309	0.34314
-0.430182	2.57308	0.342859
-0.429842	2.57308	0.342578
-0.429503	2.57308	0.342296
-0.429163	2.57308	0.342014
-0.428824	2.57308	0.341731
-0.428484	2.57308	0.341447
-0.428145	2.57308	0.341163
-0.427805	2.57309	0.340878
-0.427465	2.5731	0.340593
-0.427126	2.57311	0.340307
-0.426786	2.57312	0.34002
-0.426447	2.57313	0.339733
-0.426107	2.57314	0.339446
-0.425768	2.57316	0.339158
-0.425428	2.57317	0.338869
-0.425089	2.57319	0.33858
-0.424749	2.57321	0.33829
-0.42441	2.57323	0.338
-0.42407	2.57325	0.337709
-0.423731	2.57327	0.337417
-0.423391	2.5733	0.337126
-0.423052	2.57332	0.336833
-0.422712	2.57335	0.33654
-0.422373	2.57338	0.336247
-0.422033	2.57341	0.335953
-0.421694	2.57344	0.335659
-0.421354	2.57347	0.335364
-0.421015	2.57351	0.335068
-0.420675	2.57354	0.334772
-0.420335	2.57358	0.334476
-0.419996	2.57362	0.334179
-0.419656	2.57366	0.333882
-0.419317	2.5737	0.333584
-0.418977	2.57374	0.333286
-0.418638	2.57378	0.332987
-0.418298	2.57383	0.332688
-0.417959	2.57388	0.332388
-0.417619	2.57392	0.332088
-0.41728	2.57397	0.331788
-0.41694	2.57402	0.331487
-0.416601	2.57407	0.331185
-0.416261	2.57412	0.330883
-0.415922	2.57418	0.330581
-0.415582	2.57423	0.330278
-0.415243	2.57429	0.329975
-0.414903	2.57434	0.329672
-0.414564	2.5744	0.329368
-0.414224	2.57446	0.329063
-0.413885	2.57452	0.328759
-0.413545	2.57458	0.328453
-0.413205	2.57464	0.328148
-0.412866	2.57471	0.327842
-0.412526	2.57477	0.327535
-0.412187	2.57484	0.327229
-0.411847	2.5749	0.326921
-0.411508	2.57497	0.326614
-0.411168	2.57504	0.326306
-0.410829	2.57511	0.325998
-0.410489	2.57518	0.325689
-0.41015	2.57525	0.32538
-0.40981	2.57533	0.325071
-0.409471	2.5754	0.324761
-0.409131	2.57548	0.324451
-0.408792	2.57555	0.32414
-0.408452	2.57563	0.32383
-0.408113	2.57571	0.323519
-0.407773	2.57579	0.323207
-0.407434	2.57587	0.322895
-0.407094	2.57595	0.322583
-0.406755	2.57603	0.322271
-0.406415	2.57612	0.321958
-0.406076	2.5762	0.321645
-0.405736	2.57628	0.321332
-0.405396	2.57637	0.321018
-0.405057	2.57646	0.320704
-0.404717	2.57655	0.32039
-0.404378	2.57663	0.320075
-0.404038	2.57672	0.31976
-0.403699	2.57681	0.319445
-0.403359	2.57691	0.319129
-0.40302	2.577	0.318814
-0.40268	2.57709	0.318498
-0.402341	2.57718	0.318181
-0.402001	2.57728	0.317865
-0.401662	2.57737	0.317548
-0.401322	2.57747	0.317231
-0.400983	2.57757	0.316913
-0.400643	2.57767	0.316596
-0.400304	2.57776	0.316278
-0.399964	2.57786	0.31596
-0.399625	2.57796	0.315642
-0.399285	2.57806	0.315323
-0.398946	2.57817	0.315004
-0.398606	2.57827	0.314685
-0.398266	2.57837	0.314366
-0.397927	2.57848	0.314046
-0.397587	2.57858	0.313727
-0.397248	2.57869	0.313407
-0.396908	2.57879	0.313087
-0.396569	2.5789	0.312766
-0.396229	2.57901	0.312446
-0.39589	2.57911	0.312125
-0.39555	2.57922	0.311804
-0.395211	2.57933	0.311483
-0.394871	2.57944	0.311162
-0.394532	2.57955	0.31084
-0.394192	2.57966	0.310519
-0.393853	2.57978	0.310197
-0.393513	2.57989	0.309875
-0.393174	2.58	0.309553
-0.392834	2.58012	0.30923
-0.392495	2.58023	0.308908
-0.392155	2.58034	0.308585
-0.391816	2.58046	0.308262
-0.391476	2.58058	0.307939
-0.391136	2.58069	0.307616
-0.390797	2.58081	0.307293
-0.390457	2.58093	0.30697
-0.390118	2.58104	0.306646
-0.389778	2.58116	0.306322
-0.389439	2.58128	0.305999
-0.389099	2.5814	0.305675
-0.38876	2.58152	0.305351
-0.38842	2.58164	0.305027
-0.388081	2.58176	0.304703
-0.387741	2.58188	0.304378
-0.387402	2.58201	0.304054
-0.387062	2.58213	0.303729
-0.386723	2.58225	0.303405
-0.386383	2.58237	0.30308
-0.386044	2.5825	0.302755
-0.385704	2.58262	0.30243
-0.385365	2.58274	0.302105
-0.385025	2.58287	0.30178
-0.384686	2.58299	0.301455
-0.384346	2.58312	0.30113
-0.384006	2.58325	0.300805
-0.383667	2.58337	0.30048
-0.383327	2.5835	0.300154
-0.382988	2.58362	0.299829
-0.382648	2.58375	0.299504
-0.382309	2.58388	0.299178
-0.381969	2.58401	0.298853
-0.38163	2.58413	0.298527
-0.38129	2.58426	0.298201
-0.380951	2.58439	0.297876
-0.380611	2.58452	0.29755
-0.380272	2.58465	0.297225
-0.379932	2.58478	0.296899
-0.379593	2.58491	0.296573
-0.379253	2.58504	0.296248
-0.378914	2.58517	0.295922
-0.378574	2.5853	0.295596
-0.378235	2.58543	0.295271
-0.377895	2.58556	0.294945
-0.377556	2.58569	0.294619
-0.377216	2.58582	0.294294
-0.376876	2.58595	0.293968
-0.376537	2.58608	0.293642
-0.376197	2.58621	0.293317
-0.375858	2.58634	0.292991
-0.375518	2.58647	0.292666
-0.375179	2.58661	0.29234
-0.374839	2.58674	0.292015
-0.3745	2.58687	0.29169
-0.37416	2.587	0.291364
-0.373821	2.58713	0.291039
-0.373481	2.58727	0.290714
-0.373142	2.5874	0.290389
-0.372802	2.58753	0.290063
-0.372463	2.58766	0.289738
-0.372123	2.58779	0.289413
-0.371784	2.58793	0.289089
-0.371444	2.58806	0.288764
-0.371105	2.58819	0.288439
-0.370765	2.58832	0.288114
-0.370426	2.58845	0.28779
-0.370086	2.58859	0.287465
-0.369746	2.58872	0.287141
-0.369407	2.58885	0.286817
-0.369067	2.58898	0.286493
-0.368728	2.58912	0.286169
-0.368388	2.58925	0.285845
-0.368049	2.58938	0.285521
-0.367709	2.58951	0.285197
-0.36737	2.58964	0.284874
-0.36703	2.58977	0.28455
-0.366691	2.58991	0.284227
-0.366351	2.59004	0.283904
-0.366012	2.59017	0.283581
-0.365672	2.5903	0.283258
-0.365333	2.59043	0.282935
-0.364993	2.59056	0.282613
-0.364654	2.59069	0.28229
-0.364314	2.59082	0.281968
-0.363975	2.59095	0.281646
-0.363635	2.59108	0.281324
-0.363296	2.59121	0.281002
-0.362956	2.59134	0.280681
-0.362616	2.59147	0.280359
-0.362277	2.5916	0.280038
-0.361937	2.59173	0.279717
-0.361598	2.59186	0.279396
-0.361258	2.59199	0.279075
-0.360919	2.59211	0.278755
-0.360579	2.59224	0.278435
-0.36024	2.59237	0.278115
-0.3599	2.5925	0.277795
-0.359561	2.59262	0.277475
-0.359221	2.59275	0.277156
-0.358882	2.59288	0.276836
-0.358542	2.593	0.276517
-0.358203	2.59313	0.276199
-0.357863	2.59325	0.27588
-0.357524	2.59338	0.275562
-0.357184	2.5935	0.275244
-0.356845	2.59363	0.274926
-0.356505	2.59375	0.274608
-0.356166	2.59388	0.274291
-0.355826	2.594	0.273974
-0.355487	2.59412	0.273657
-0.355147	2.59424	0.273341
-0.354807	2.59437	0.273024
-0.354468	2.59449	0.272708
-0.354128	2.59461	0.272392
-0.353789	2.59473	0.272077
-0.353449	2.59485	0.271762
-0.35311	2.59497	0.271447
-0.35277	2.59509	0.271132
-0.352431	2.59521	0.270818
-0.352091	2.59532	0.270504
-0.351752	2.59544	0.27019
-0.351412	2.59556	0.269876
-0.351073	2.59567	0.269563
-0.350733	2.59579	0.26925
-0.350394	2.59591	0.268938
-0.350054	2.59602	0.268626
-0.349715	2.59614	0.268314
-0.349375	2.59625	0.268002
-0.349036	2.59636	0.267691
-0.348696	2.59647	0.26738
-0.348357	2.59659	0.267069
-0.348017	2.5967	0.266759
-0.347677	2.59681	0.266449
-0.347338	2.59692	0.266139
-0.346998	2.59703	0.26583
-0.346659	2.59714	0.265521
-0.346319	2.59724	0.265213
-0.34598	2.59735	0.264904
-0.34564	2.59746	0.264597
-0.345301	2.59756	0.264289
-0.344961	2.59767	0.263982
-0.344622	2.59777	0.263675
-0.344282	2.59788	0.263369
-0.343943	2.59798	0.263063
-0.343603	2.59808	0.262757
-0.343264	2.59819	0.262452
-0.342924	2.59829	0.262147
-0.342585	2.59839	0.261843
-0.342245	2.59849	0.261539
-0.341906	2.59859	0.261235
-0.341566	2.59868	0.260932
-0.341227	2.59878	0.260629
-0.340887	2.59888	0.260327
-0.340547	2.59897	0.260025
-0.340208	2.59907	0.259723
-0.339868	2.59916	0.259422
-0.339529	2.59925	0.259121
-0.339189	2.59935	0.258821
-0.33885	2.59944	0.258521
-0.33851	2.59953	0.258222
-0.338171	2.59962	0.257923
-0.337831	2.59971	0.257624
-0.337492	2.59979	0.257326
-0.337152	2.59988	0.257028
-0.336813	2.59997	0.256731
-0.336473	2.60005	0.256434
-0.336134	2.60014	0.256138
-0.335794	2.60022	0.255842
-0.335455	2.6003	0.255547
-0.335115	2.60038	0.255252
-0.334776	2.60046	0.254958
-0.334436	2.60054	0.254664
-0.334097	2.60062	0.25437
-0.333757	2.6007	0.254077
-0.333417	2.60078	0.253785
-0.333078	2.60085	0.253493
-0.332738	2.60093	0.253201
-0.332399	2.601	0.25291
-0.332059	2.60107	0.25262
-0.33172	2.60114	0.25233
-0.33138	2.60121	0.25204
-0.331041	2.60128	0.251751
-0.330701	2.60135	0.251463
-0.330362	2.60142	0.251175
-0.330022	2.60148	0.250888
-0.329683	2.60155	0.250601
-0.329343	2.60161	0.250314
-0.329004	2.60167	0.250029
-0.328664	2.60173	0.249743
-0.328325	2.6018	0.249459
-0.327985	2.60185	0.249174
-0.327646	2.60191	0.248891
-0.327306	2.60197	0.248608
-0.326967	2.60202	0.248325
-0.326627	2.60208	0.248043
-0.326287	2.60213	0.247762
-0.325948	2.60218	0.247481
-0.325608	2.60224	0.247201
-0.325269	2.60229	0.246921
-0.324929	2.60233	0.246642
-0.32459	2.60238	0.246363
-0.32425	2.60243	0.246085
-0.323911	2.60247	0.245808
-0.323571	2.60251	0.245531
-0.323232	2.60256	0.245255
-0.322892	2.6026	0.244979
-0.322553	2.60264	0.244704
-0.322213	2.60268	0.24443
-0.321874	2.60271	0.244156
-0.321534	2.60275	0.243883
-0.321195	2.60278	0.243611
-0.320855	2.60282	0.243339
-0.320516	2.60285	0.243067
-0.320176	2.60288	0.242797
-0.319837	2.60291	0.242526
-0.319497	2.60293	0.242257
-0.319157	2.60296	0.241988
-0.318818	2.60298	0.24172
-0.318478	2.60301	0.241453
-0.318139	2.60303	0.241186
-0.317799	2.60305	0.240919
-0.31746	2.60307	0.240654
-0.31712	2.60309	0.240389
-0.316781	2.6031	0.240125
-0.316441	2.60312	0.239861
-0.316102	2.60313	0.239598
-0.315762	2.60314	0.239336
-0.315423	2.60315	0.239074
-0.315083	2.60316	0.238813
-0.314744	2.60317	0.238553
-0.314404	2.60318	0.238293
-0.314065	2.60318	0.238034
-0.313725	2.60318	0.237776
-0.313386	2.60318	0.237519
-0.313046	2.60318	0.237262
-0.312707	2.60318	0.237006
-0.312367	2.60318	0.23675
-0.312028	2.60317	0.236496
-0.311688	2.60317	0.236242
-0.311348	2.60316	0.235988
-0.311009	2.60315	0.235736
-0.310669	2.60314	0.235484
-0.31033	2.60312	0.235233
-0.30999	2.60311	0.234982
-0.309651	2.60309	0.234733
-0.309311	2.60308	0.234484
-0.308972	2.60306	0.234236
-0.308632	2.60303	0.233988
-0.308293	2.60301	0.233741
-0.307953	2.60299	0.233495
-0.307614	2.60296	0.23325
-0.307274	2.60293	0.233006
-0.306935	2.6029	0.232762
-0.306595	2.60287	0.232519
-0.306256	2.60284	0.232277
-0.305916	2.6028	0.232035
-0.305577	2.60277	0.231795
-0.305237	2.60273	0.231555
-0.304898	2.60269	0.231316
-0.304558	2.60265	0.231077
-0.304218	2.6026	0.23084
-0.303879	2.60256	0.230603
-0.303539	2.60251	0.230367
-0.3032	2.60246	0.230132
-0.30286	2.60241	0.229897
-0.302521	2.60236	0.229664
-0.302181	2.6023	0.229431
-0.301842	2.60225	0.229199
-0.301502	2.60219	0.228968
-0.301163	2.60213	0.228737
-0.300823	2.60207	0.228508
-0.300484	2.602	0.228279
-0.300144	2.60194	0.228051
-0.299805	2.60187	0.227824
-0.299465	2.6018	0.227598
-0.299126	2.60173	0.227373
-0.298786	2.60165	0.227148
-0.298447	2.60158	0.226924
-0.298107	2.6015	0.226701
-0.297768	2.60142	0.226479
-0.297428	2.60134	0.226258
-0.297088	2.60126	0.226038
-0.296749	2.60117	0.225818
-0.296409	2.60108	0.2256
-0.29607	2.601	0.225382
-0.29573	2.6009	0.225165
-0.295391	2.60081	0.224949
-0.295051	2.60072	0.224734
-0.294712	2.60062	0.224519
-0.294372	2.60052	0.224306
-0.294033	2.60042	0.224094
-0.293693	2.60031	0.223882
-0.293354	2.60021	0.223671
-0.293014	2.6001	0.223461
-0.292675	2.59999	0.223252
-0.292335	2.59988	0.223044
-0.291996	2.59977	0.222837
-0.291656	2.59965	0.222631
-0.291317	2.59953	0.222426
-0.290977	2.59941	0.222221
-0.290638	2.59929	0.222018
-0.290298	2.59916	0.221815
-0.289958	2.59904	0.221614
-0.289619	2.59891	0.221413
-0.289279	2.59878	0.221213
-0.28894	2.59864	0.221014
-0.2886	2.59851	0.220816
-0.288261	2.59837	0.220619
-0.287921	2.59823	0.220423
-0.287582	2.59809	0.220228
-0.287242	2.59795	0.220034
-0.286903	2.5978	0.219841
-0.286563	2.59765	0.219649
-0.286224	2.5975	0.219458
-0.285884	2.59735	0.219267
-0.285545	2.59719	0.219078
-0.285205	2.59703	0.21889
-0.284866	2.59687	0.218702
-0.284526	2.59671	0.218516
-0.284187	2.59654	0.21833
-0.283847	2.59638	0.218146
-0.283508	2.59621	0.217963
-0.283168	2.59604	0.21778
-0.282828	2.59586	0.217599
-0.282489	2.59568	0.217418
-0.282149	2.59551	0.217239
-0.28181	2.59532	0.21706
-0.28147	2.59514	0.216883
-0.281131	2.59495	0.216707
-0.280791	2.59477	0.216531
-0.280452	2.59457	0.216357
-0.280112	2.59438	0.216183
-0.279773	2.59419	0.216011
-0.279433	2.59399	0.21584
-0.279094	2.59379	0.21567
-0.278754	2.59358	0.2155
-0.278415	2.59338	0.215332
-0.278075	2.59317	0.215165
-0.277736	2.59296	0.214999
-0.277396	2.59275	0.214834
-0.277057	2.59253	0.21467
-0.276717	2.59231	0.214507
-0.276378	2.59209	0.214345
-0.276038	2.59187	0.214184
-0.275698	2.59164	0.214025
-0.275359	2.59141	0.213866
-0.275019	2.59118	0.213708
-0.27468	2.59095	0.213552
-0.27434	2.59071	0.213397
-0.274001	2.59047	0.213242
-0.273661	2.59023	0.213089
-0.273322	2.58999	0.212937
-0.272982	2.58974	0.212786
-0.272643	2.58949	0.212636
-0.272303	2.58924	0.212487
-0.271964	2.58899	0.212339
-0.271624	2.58873	0.212193
-0.271285	2.58847	0.212047
-0.270945	2.58821	0.211903
-0.270606	2.58794	0.21176
-0.270266	2.58768	0.211618
-0.269927	2.58741	0.211477
-0.269587	2.58713	0.211337
-0.269248	2.58686	0.211198
-0.268908	2.58658	0.21106
-0.268568	2.5863	0.210924
-0.268229	2.58601	0.210789
-0.267889	2.58573	0.210655
-0.26755	2.58544	0.210522
-0.26721	2.58514	0.21039
-0.266871	2.58485	0.210259
-0.266531	2.58455	0.21013
-0.266192	2.58425	0.210001
-0.265852	2.58395	0.209874
-0.265513	2.58364	0.209748
-0.265173	2.58333	0.209623
-0.264834	2.58302	0.2095
-0.264494	2.58271	0.209377
-0.264155	2.58239	0.209256
-0.263815	2.58207	0.209136
-0.263476	2.58174	0.209017
-0.263136	2.58142	0.2089
-0.262797	2.58109	0.208783
-0.262457	2.58076	0.208668
-0.262118	2.58042	0.208554
-0.261778	2.58008	0.208442
-0.261439	2.57974	0.20833
-0.261099	2.5794	0.20822
-0.260759	2.57905	0.208111
-0.26042	2.5787	0.208003
-0.26008	2.57835	0.207896
-0.259741	2.57799	0.207791
-0.259401	2.57764	0.207687
-0.259062	2.57727	0.207584
-0.258722	2.57691	0.207482
-0.258383	2.57654	0.207382
-0.258043	2.57617	0.207283
-0.257704	2.5758	0.207185
-0.257364	2.57542	0.207089
-0.257025	2.57504	0.206993
-0.256685	2.57466	0.2069
-0.256346	2.57427	0.206807
-0.256006	2.57388	0.206715
-0.255667	2.57349	0.206625
-0.255327	2.5731	0.206536
-0.254988	2.5727	0.206449
-0.254648	2.5723	0.206363
-0.254309	2.57189	0.206278
-0.253969	2.57149	0.206194
-0.253629	2.57108	0.206112
-0.25329	2.57066	0.206031
-0.25295	2.57025	0.205951
-0.252611	2.56983	0.205873
-0.252271	2.5694	0.205796
-0.251932	2.56898	0.20572
-0.251592	2.56855	0.205646
-0.251253	2.56811	0.205573
-0.250913	2.56768	0.205502
-0.250574	2.56724	0.205431
-0.250234	2.5668	0.205362
-0.249895	2.56635	0.205295
-0.249555	2.5659	0.205229
-0.249216	2.56545	0.205164
-0.248876	2.56499	0.2051
-0.248537	2.56454	0.205038
-0.248197	2.56407	0.204978
-0.247858	2.56361	0.204918
-0.247518	2.56314	0.20486
-0.247179	2.56267	0.204804
-0.246839	2.56219	0.204749
-0.246499	2.56171	0.204695
-0.24616	2.56123	0.204643
-0.24582	2.56075	0.204592
-0.245481	2.56026	0.204542
-0.245141	2.55977	0.204494
-0.244802	2.55927	0.204448
-0.244462	2.55877	0.204402
-0.244123	2.55827	0.204359
-0.243783	2.55777	0.204316
-0.243444	2.55726	0.204275
-0.243104	2.55674	0.204236
-0.242765	2.55623	0.204198
-0.242425	2.55571	0.204161
-0.242086	2.55519	0.204126
-0.241746	2.55466	0.204093
-0.241407	2.55413	0.204061
-0.241067	2.5536	0.20403
-0.240728	2.55306	0.204001
-0.240388	2.55252	0.203973
-0.240049	2.55198	0.203947
-0.239709	2.55143	0.203922
-0.239369	2.55088	0.203899
-0.23903	2.55033	0.203877
-0.23869	2.54977	0.203857
-0.238351	2.54921	0.203838
-0.238011	2.54865	0.203821
-0.237672	2.54808	0.203805
-0.237332	2.54751	0.203791
-0.236993	2.54693	0.203778
-0.236653	2.54635	0.203767
-0.236314	2.54577	0.203757
-0.235974	2.54518	0.203749
-0.235635	2.54459	0.203743
-0.235295	2.544	0.203738
-0.234956	2.5434	0.203735
-0.234616	2.5428	0.203733
-0.234277	2.5422	0.203732
-0.233937	2.54159	0.203734
-0.233598	2.54098	0.203737
-0.233258	2.54036	0.203741
-0.232919	2.53975	0.203747
-0.232579	2.53912	0.203755
-0.232239	2.5385	0.203764
-0.2319	2.53787	0.203775
-0.23156	2.53723	0.203787
-0.231221	2.5366	0.203801
-0.230881	2.53595	0.203817
-0.230542	2.53531	0.203834
-0.230202	2.53466	0.203853
-0.229863	2.53401	0.203873
-0.229523	2.53335	0.203895
-0.229184	2.5327	0.203918
-0.228844	2.53203	0.203943
-0.228505	2.53137	0.203969
-0.228165	2.5307	0.203997
-0.227826	2.53003	0.204026
-0.227486	2.52935	0.204057
-0.227147	2.52867	0.20409
-0.226807	2.52799	0.204124
-0.226468	2.5273	0.204159
-0.226128	2.52661	0.204196
-0.225789	2.52592	0.204234
-0.225449	2.52522	0.204274
-0.225109	2.52452	0.204315
-0.22477	2.52382	0.204358
-0.22443	2.52311	0.204402
-0.224091	2.5224	0.204447
-0.223751	2.52169	0.204494
-0.223412	2.52098	0.204542
-0.223072	2.52026	0.204592
-0.222733	2.51954	0.204643
-0.222393	2.51881	0.204695
-0.222054	2.51808	0.204749
-0.221714	2.51735	0.204804
-0.221375	2.51662	0.204861
-0.221035	2.51588	0.204919
-0.220696	2.51514	0.204978
-0.220356	2.5144	0.205038
-0.220017	2.51365	0.2051
-0.219677	2.51291	0.205163
-0.219338	2.51215	0.205228
-0.218998	2.5114	0.205294
-0.218659	2.51064	0.205361
-0.218319	2.50988	0.205429
-0.21798	2.50912	0.205498
-0.21764	2.50836	0.205569
-0.2173	2.50759	0.205641
-0.216961	2.50682	0.205715
-0.216621	2.50604	0.205789
-0.216282	2.50527	0.205865
-0.215942	2.50449	0.205942
-0.215603	2.50371	0.206021
-0.215263	2.50292	0.2061
-0.214924	2.50214	0.206181
-0.214584	2.50135	0.206263
-0.214245	2.50056	0.206346
-0.213905	2.49976	0.20643
-0.213566	2.49897	0.206516
-0.213226	2.49817	0.206602
-0.212887	2.49737	0.20669
-0.212547	2.49656	0.206779
-0.212208	2.49576	0.206869
-0.211868	2.49495	0.20696
-0.211529	2.49414	0.207052
-0.211189	2.49333	0.207145
-0.21085	2.49251	0.20724
-0.21051	2.4917	0.207335
-0.21017	2.49088	0.207432
-0.209831	2.49005	0.20753
-0.209491	2.48923	0.207629
-0.209152	2.4884	0.207728
-0.208812	2.48758	0.207829
-0.208473	2.48675	0.207931
-0.208133	2.48591	0.208034
-0.207794	2.48508	0.208138
-0.207454	2.48424	0.208243
-0.207115	2.4834	0.208349
-0.206775	2.48256	0.208456
-0.206436	2.48172	0.208564
-0.206096	2.48088	0.208673
-0.205757	2.48003	0.208783
-0.205417	2.47918	0.208894
-0.205078	2.47833	0.209006
-0.204738	2.47748	0.209119
-0.204399	2.47663	0.209233
-0.204059	2.47577	0.209348
-0.20372	2.47491	0.209463
-0.20338	2.47405	0.20958
-0.20304	2.47319	0.209697
-0.202701	2.47233	0.209816
-0.202361	2.47147	0.209935
-0.202022	2.4706	0.210055
-0.201682	2.46973	0.210176
-0.201343	2.46886	0.210298
-0.201003	2.46799	0.210421
-0.200664	2.46712	0.210545
-0.200324	2.46625	0.210669
-0.199985	2.46537	0.210794
-0.199645	2.46449	0.21092
-0.199306	2.46361	0.211047
-0.198966	2.46273	0.211175
-0.198627	2.46185	0.211303
-0.198287	2.46097	0.211433
-0.197948	2.46009	0.211563
-0.197608	2.4592	0.211694
-0.197269	2.45831	0.211825
-0.196929	2.45743	0.211958
-0.19659	2.45654	0.212091
-0.19625	2.45565	0.212225
-0.19591	2.45475	0.212359
-0.195571	2.45386	0.212494
-0.195231	2.45297	0.21263
-0.194892	2.45207	0.212767
-0.194552	2.45117	0.212904
-0.194213	2.45028	0.213042
-0.193873	2.44938	0.213181
-0.193534	2.44848	0.213321
-0.193194	2.44758	0.213461
-0.192855	2.44668	0.213601
-0.192515	2.44577	0.213743
-0.192176	2.44487	0.213885
-0.191836	2.44396	0.214027
-0.191497	2.44306	0.21417
-0.191157	2.44215	0.214314
-0.190818	2.44124	0.214459
-0.190478	2.44033	0.214603
-0.190139	2.43942	0.214749
-0.189799	2.43851	0.214895
-0.18946	2.4376	0.215042
-0.18912	2.43669	0.215189
-0.18878	2.43578	0.215337
-0.188441	2.43487	0.215485
-0.188101	2.43395	0.215634
-0.187762	2.43304	0.215783
-0.187422	2.43212	0.215933
-0.187083	2.43121	0.216083
-0.186743	2.43029	0.216234
-0.186404	2.42937	0.216385
-0.186064	2.42845	0.216537
-0.185725	2.42754	0.216689
-0.185385	2.42662	0.216842
-0.185046	2.4257	0.216995
-0.184706	2.42478	0.217148
-0.184367	2.42386	0.217302
-0.184027	2.42294	0.217456
-0.183688	2.42202	0.217611
-0.183348	2.42109	0.217766
-0.183009	2.42017	0.217922
-0.182669	2.41925	0.218078
-0.18233	2.41833	0.218234
-0.18199	2.41741	0.21839
-0.18165	2.41648	0.218547
-0.181311	2.41556	0.218705
-0.180971	2.41464	0.218862
-0.180632	2.41371	0.21902
-0.180292	2.41279	0.219178
-0.179953	2.41187	0.219337
-0.179613	2.41094	0.219496
-0.179274	2.41002	0.219655
-0.178934	2.40909	0.219814
-0.178595	2.40817	0.219974
-0.178255	2.40724	0.220133
-0.177916	2.40632	0.220294
-0.177576	2.4054	0.220454
-0.177237	2.40447	0.220614
-0.176897	2.40355	0.220775
-0.176558	2.40262	0.220936
-0.176218	2.4017	0.221097
-0.175879	2.40078	0.221259
-0.175539	2.39985	0.22142
-0.1752	2.39893	0.221582
-0.17486	2.39801	0.221744
-0.17452	2.39708	0.221906
-0.174181	2.39616	0.222068
-0.173841	2.39524	0.22223
-0.173502	2.39432	0.222393
-0.173162	2.39339	0.222555
-0.172823	2.39247	0.222718
-0.172483	2.39155	0.222881
-0.172144	2.39063	0.223043
-0.171804	2.38971	0.223206
-0.171465	2.38879	0.223369
-0.171125	2.38787	0.223532
-0.170786	2.38695	0.223695
-0.170446	2.38603	0.223858
-0.170107	2.38512	0.224021
-0.169767	2.3842	0.224184
-0.169428	2.38328	0.224347
-0.169088	2.38237	0.224511
-0.168749	2.38145	0.224674
-0.168409	2.38054	0.224837
-0.16807	2.37962	0.225
-0.16773	2.37871	0.225163
-0.167391	2.3778	0.225326
-0.167051	2.37688	0.225488
-0.166711	2.37597	0.225651
-0.166372	2.37506	0.225814
-0.166032	2.37415	0.225977
-0.165693	2.37324	0.226139
-0.165353	2.37234	0.226302
-0.165014	2.37143	0.226464
-0.164674	2.37052	0.226626
-0.164335	2.36962	0.226788
-0.163995	2.36871	0.22695
-0.163656	2.36781	0.227112
-0.163316	2.36691	0.227273
-0.162977	2.36601	0.227435
-0.162637	2.36511	0.227596
-0.162298	2.36421	0.227757
-0.161958	2.36331	0.227918
-0.161619	2.36241	0.228078
-0.161279	2.36152	0.228238
-0.16094	2.36062	0.228399
-0.1606	2.35973	0.228558
-0.160261	2.35884	0.228718
-0.159921	2.35795	0.228877
-0.159581	2.35706	0.229036
-0.159242	2.35617	0.229195
-0.158902	2.35528	0.229354
-0.158563	2.35439	0.229512
-0.158223	2.35351	0.22967
-0.157884	2.35263	0.229827
-0.157544	2.35175	0.229985
-0.157205	2.35087	0.230142
-0.156865	2.34999	0.230298
-0.156526	2.34911	0.230454
-0.156186	2.34823	0.23061
-0.155847	2.34736	0.230765
-0.155507	2.34649	0.23092
-0.155168	2.34562	0.231075
-0.154828	2.34475	0.231229
-0.154489	2.34388	0.231383
-0.154149	2.34301	0.231537
-0.15381	2.34215	0.231689
-0.15347	2.34129	0.231842
-0.153131	2.34042	0.231994
-0.152791	2.33956	0.232146
-0.152451	2.33871	0.232297
-0.152112	2.33785	0.232447
-0.151772	2.337	0.232597
-0.151433	2.33614	0.232747
-0.151093	2.33529	0.232896
-0.150754	2.33445	0.233045
-0.150414	2.3336	0.233193
-0.150075	2.33275	0.23334
-0.149735	2.33191	0.233487
-0.149396	2.33107	0.233633
-0.149056	2.33023	0.233779
-0.148717	2.32939	0.233924
-0.148377	2.32856	0.234069
-0.148038	2.32773	0.234213
-0.147698	2.3269	0.234356
-0.147359	2.32607	0.234499
-0.147019	2.32524	0.234641
-0.14668	2.32442	0.234783
-0.14634	2.32359	0.234924
-0.146001	2.32277	0.235064
-0.145661	2.32196	0.235203
-0.145321	2.32114	0.235342
-0.144982	2.32033	0.23548
-0.144642	2.31952	0.235618
-0.144303	2.31871	0.235754
-0.143963	2.3179	0.23589
-0.143624	2.3171	0.236026
-0.143284	2.3163	0.23616
-0.142945	2.3155	0.236294
-0.142605	2.3147	0.236427
-0.142266	2.31391	0.236559
-0.141926	2.31311	0.236691
-0.141587	2.31232	0.236822
-0.141247	2.31154	0.236951
-0.140908	2.31075	0.237081
-0.140568	2.30997	0.237209
-0.140229	2.30919	0.237336
-0.139889	2.30842	0.237463
-0.13955	2.30764	0.237589
-0.13921	2.30687	0.237714
-0.138871	2.3061	0.237838
-0.138531	2.30534	0.237961
-0.138191	2.30457	0.238083
-0.137852	2.30381	0.238205
-0.137512	2.30306	0.238325
-0.137173	2.3023	0.238445
-0.136833	2.30155	0.238564
-0.136494	2.3008	0.238681
-0.136154	2.30006	0.238798
-0.135815	2.29931	0.238914
-0.135475	2.29857	0.239029
-0.135136	2.29783	0.239143
-0.134796	2.2971	0.239256
-0.134457	2.29637	0.239368
-0.134117	2.29564	0.239479
-0.133778	2.29492	0.239589
-0.133438	2.29419	0.239698
-0.133099	2.29347	0.239806
-0.132759	2.29276	0.239913
-0.13242	2.29205	0.240019
-0.13208	2.29134	0.240123
-0.131741	2.29063	0.240227
-0.131401	2.28993	0.24033
-0.131061	2.28923	0.240431
-0.130722	2.28853	0.240532
-0.130382	2.28783	0.240631
-0.130043	2.28714	0.24073
-0.129703	2.28646	0.240827
-0.129364	2.28577	0.240923
-0.129024	2.28509	0.241018
-0.128685	2.28442	0.241112
-0.128345	2.28374	0.241204
-0.128006	2.28307	0.241296
-0.127666	2.28241	0.241386
-0.127327	2.28174	0.241475
-0.126987	2.28108	0.241563
-0.126648	2.28043	0.24165
-0.126308	2.27978	0.241735
-0.125969	2.27913	0.241819
-0.125629	2.27848	0.241903
-0.12529	2.27784	0.241984
-0.12495	2.2772	0.242065
-0.124611	2.27657	0.242144
-0.124271	2.27594	0.242222
-0.123932	2.27531	0.242299
-0.123592	2.27469	0.242375
-0.123252	2.27407	0.242449
-0.122913	2.27345	0.242522
-0.122573	2.27284	0.242593
-0.122234	2.27223	0.242664
-0.121894	2.27163	0.242732
-0.121555	2.27103	0.2428
-0.121215	2.27043	0.242866
-0.120876	2.26984	0.242931
-0.120536	2.26925	0.242995
-0.120197	2.26866	0.243057
-0.119857	2.26808	0.243118
-0.119518	2.26751	0.243177
-0.119178	2.26694	0.243235
-0.118839	2.26637	0.243292
-0.118499	2.2658	0.243347
-0.11816	2.26524	0.243401
-0.11782	2.26469	0.243453
-0.117481	2.26413	0.243504
-0.117141	2.26359	0.243553
-0.116802	2.26304	0.243601
-0.116462	2.2625	0.243648
-0.116122	2.26197	0.243692
-0.115783	2.26144	0.243736
-0.115443	2.26091	0.243778
-0.115104	2.26039	0.243819
-0.114764	2.25987	0.243857
-0.114425	2.25936	0.243895
-0.114085	2.25885	0.243931
-0.113746	2.25835	0.243965
-0.113406	2.25785	0.243998
-0.113067	2.25735	0.244029
-0.112727	2.25686	0.244059
-0.112388	2.25637	0.244087
-0.112048	2.25589	0.244114
-0.111709	2.25541	0.244139
-0.111369	2.25494	0.244162
-0.11103	2.25447	0.244184
-0.11069	2.25401	0.244204
-0.110351	2.25355	0.244223
-0.110011	2.25309	0.24424
-0.109672	2.25264	0.244255
-0.109332	2.2522	0.244269
-0.108992	2.25176	0.244281
-0.108653	2.25132	0.244291
-0.108313	2.25089	0.244299
-0.107974	2.25047	0.244306
-0.107634	2.25005	0.244312
-0.107295	2.24963	0.244315
-0.106955	2.24922	0.244317
-0.106616	2.24881	0.244317
-0.106276	2.24841	0.244316
-0.105937	2.24801	0.244313
-0.105597	2.24762	0.244308
-0.105258	2.24724	0.244301
-0.104918	2.24685	0.244293
-0.104579	2.24648	0.244283
-0.104239	2.2461	0.244272
-0.1039	2.24573	0.244259
-0.10356	2.24537	0.244244
-0.103221	2.24501	0.244228
-0.102881	2.24466	0.24421
-0.102542	2.24431	0.244191
-0.102202	2.24396	0.24417
-0.101862	2.24362	0.244147
-0.101523	2.24328	0.244123
-0.101183	2.24295	0.244097
-0.100844	2.24262	0.24407
-0.100504	2.2423	0.244042
-0.100165	2.24198	0.244012
-0.0998253	2.24166	0.24398
-0.0994858	2.24135	0.243947
-0.0991463	2.24105	0.243912
-0.0988068	2.24074	0.243876
-0.0984672	2.24045	0.243839
-0.0981277	2.24015	0.2438
-0.0977882	2.23986	0.24376
-0.0974487	2.23958	0.243718
-0.0971091	2.23929	0.243675
-0.0967696	2.23902	0.243631
-0.0964301	2.23874	0.243585
-0.0960906	2.23847	0.243537
-0.0957511	2.23821	0.243489
-0.0954115	2.23795	0.243439
-0.095072	2.23769	0.243388
-0.0947325	2.23743	0.243335
-0.094393	2.23718	0.243281
-0.0940534	2.23694	0.243226
-0.0937139	2.23669	0.243169
-0.0933744	2.23645	0.243111
-0.0930349	2.23622	0.243052
-0.0926953	2.23599	0.242992
-0.0923558	2.23576	0.24293
-0.0920163	2.23553	0.242867
-0.0916768	2.23531	0.242803
-0.0913372	2.2351	0.242737
-0.0909977	2.23488	0.242671
-0.0906582	2.23467	0.242603
-0.0903187	2.23447	0.242534
-0.0899792	2.23426	0.242464
-0.0896396	2.23406	0.242392
-0.0893001	2.23387	0.24232
-0.0889606	2.23367	0.242246
-0.0886211	2.23348	0.242171
-0.0882815	2.2333	0.242095
-0.087942	2.23311	0.242018
-0.0876025	2.23293	0.24194
-0.087263	2.23276	0.24186
-0.0869234	2.23258	0.24178
-0.0865839	2.23241	0.241698
-0.0862444	2.23224	0.241615
-0.0859049	2.23208	0.241532
-0.0855653	2.23192	0.241447
-0.0852258	2.23176	0.241361
-0.0848863	2.23161	0.241274
-0.0845468	2.23145	0.241186
-0.0842073	2.2313	0.241097
-0.0838677	2.23116	0.241007
-0.0835282	2.23101	0.240916
-0.0831887	2.23087	0.240824
-0.0828492	2.23074	0.240731
-0.0825096	2.2306	0.240637
-0.0821701	2.23047	0.240542
-0.0818306	2.23034	0.240447
-0.0814911	2.23021	0.24035
-0.0811515	2.23009	0.240252
-0.080812	2.22997	0.240153
-0.0804725	2.22985	0.240054
-0.080133	2.22973	0.239953
-0.0797934	2.22962	0.239852
-0.0794539	2.22951	0.239749
-0.0791144	2.2294	0.239646
-0.0787749	2.22929	0.239542
-0.0784354	2.22919	0.239437
-0.0780958	2.22909	0.239331
-0.0777563	2.22899	0.239224
-0.0774168	2.22889	0.239117
-0.0770773	2.2288	0.239008
-0.0767377	2.22871	0.238899
-0.0763982	2.22862	0.238789
-0.0760587	2.22853	0.238678
-0.0757192	2.22844	0.238567
-0.0753796	2.22836	0.238454
-0.0750401	2.22828	0.238341
-0.0747006	2.2282	0.238227
-0.0743611	2.22812	0.238112
-0.0740216	2.22805	0.237997
-0.073682	2.22798	0.237881
-0.0733425	2.22791	0.237764
-0.073003	2.22784	0.237646
-0.0726635	2.22777	0.237527
-0.0723239	2.22771	0.237408
-0.0719844	2.22765	0.237288
-0.0716449	2.22758	0.237168
-0.0713054	2.22753	0.237047
-0.0709658	2.22747	0.236925
-0.0706263	2.22741	0.236802
-0.0702868	2.22736	0.236679
-0.0699473	2.22731	0.236555
-0.0696077	2.22726	0.23643
-0.0692682	2.22721	0.236305
-0.0689287	2.22716	0.236179
-0.0685892	2.22712	0.236053
-0.0682497	2.22707	0.235926
-0.0679101	2.22703	0.235798
-0.0675706	2.22699	0.23567
-0.0672311	2.22695	0.235541
-0.0668916	2.22691	0.235411
-0.066552	2.22688	0.235281
-0.0662125	2.22684	0.235151
-0.065873	2.22681	0.235019
-0.0655335	2.22678	0.234888
-0.0651939	2.22675	0.234755
-0.0648544	2.22672	0.234622
-0.0645149	2.22669	0.234489
-0.0641754	2.22666	0.234355
-0.0638358	2.22663	0.234221
-0.0634963	2.22661	0.234086
-0.0631568	2.22659	0.23395
-0.0628173	2.22656	0.233814
-0.0624778	2.22654	0.233678
-0.0621382	2.22652	0.233541
-0.0617987	2.2265	0.233403
-0.0614592	2.22648	0.233266
-0.0611197	2.22647	0.233127
-0.0607801	2.22645	0.232988
-0.0604406	2.22643	0.232849
-0.0601011	2.22642	0.23271
-0.0597616	2.22641	0.232569
-0.059422	2.22639	0.232429
-0.0590825	2.22638	0.232288
-0.058743	2.22637	0.232146
-0.0584035	2.22636	0.232005
-0.0580639	2.22635	0.231862
-0.0577244	2.22634	0.23172
-0.0573849	2.22633	0.231577
-0.0570454	2.22632	0.231433
-0.0567059	2.22631	0.23129
-0.0563663	2.22631	0.231146
-0.0560268	2.2263	0.231001
-0.0556873	2.2263	0.230856
-0.0553478	2.22629	0.230711
-0.0550082	2.22628	0.230566
-0.0546687	2.22628	0.23042
-0.0543292	2.22628	0.230274
-0.0539897	2.22627	0.230127
-0.0536501	2.22627	0.22998
-0.0533106	2.22627	0.229833
-0.0529711	2.22626	0.229686
-0.0526316	2.22626	0.229538
-0.052292	2.22626	0.22939
-0.0519525	2.22625	0.229241
-0.051613	2.22625	0.229093
-0.0512735	2.22625	0.228944
-0.050934	2.22625	0.228795
-0.0505944	2.22625	0.228645
-0.0502549	2.22624	0.228496
-0.0499154	2.22624	0.228346
-0.0495759	2.22624	0.228195
-0.0492363	2.22624	0.228045
-0.0488968	2.22624	0.227894
-0.0485573	2.22623	0.227743
-0.0482178	2.22623	0.227592
-0.0478782	2.22623	0.227441
-0.0475387	2.22623	0.227289
-0.0471992	2.22622	0.227137
-0.0468597	2.22622	0.226985
-0.0465201	2.22622	0.226833
-0.0461806	2.22621	0.226681
-0.0458411	2.22621	0.226528
-0.0455016	2.2262	0.226375
-0.0451621	2.2262	0.226222
-0.0448225	2.22619	0.226069
-0.044483	2.22619	0.225916
-0.0441435	2.22618	0.225763
-0.043804	2.22617	0.225609
-0.0434644	2.22616	0.225455
-0.0431249	2.22616	0.225301
-0.0427854	2.22615	0.225147
-0.0424459	2.22614	0.224993
-0.0421063	2.22613	0.224839
-0.0417668	2.22612	0.224684
-0.0414273	2.22611	0.22453
-0.0410878	2.22609	0.224375
-0.0407483	2.22608	0.22422
-0.0404087	2.22607	0.224065
-0.0400692	2.22605	0.22391
-0.0397297	2.22604	0.223755
-0.0393902	2.22602	0.2236
-0.0390506	2.226	0.223444
-0.0387111	2.22598	0.223289
-0.0383716	2.22596	0.223134
-0.0380321	2.22594	0.222978
-0.0376925	2.22592	0.222822
-0.037353	2.2259	0.222667
-0.0370135	2.22588	0.222511
-0.036674	2.22585	0.222355
-0.0363344	2.22583	0.222199
-0.0359949	2.2258	0.222043
-0.0356554	2.22577	0.221887
-0.0353159	2.22574	0.221731
-0.0349764	2.22571	0.221575
-0.0346368	2.22568	0.221419
-0.0342973	2.22564	0.221263
-0.0339578	2.22561	0.221107
-0.0336183	2.22557	0.220951
-0.0332787	2.22553	0.220795
-0.0329392	2.2255	0.220638
-0.0325997	2.22545	0.220482
-0.0322602	2.22541	0.220326
-0.0319206	2.22537	0.22017
-0.0315811	2.22532	0.220014
-0.0312416	2.22528	0.219858
-0.0309021	2.22523	0.219701
[truncated: 5,095 more rows]

## Sheet: Panel F
F	PS	STD
-0.70927	5.19046	0.029933
-0.70893	5.18577	0.0300687
-0.708591	5.18109	0.0303035
-0.708251	5.17641	0.0306345
-0.707912	5.17175	0.0310578
-0.707572	5.1671	0.0315691
-0.707233	5.16245	0.0321634
-0.706893	5.15782	0.0328355
-0.706554	5.1532	0.0335801
-0.706214	5.14858	0.0343919
-0.705875	5.14398	0.0352655
-0.705535	5.13939	0.036196
-0.705196	5.1348	0.0371784
-0.704856	5.13023	0.0382082
-0.704517	5.12566	0.0392811
-0.704177	5.12111	0.0403932
-0.703838	5.11657	0.0415407
-0.703498	5.11203	0.0427203
-0.703159	5.10751	0.0439289
-0.702819	5.10299	0.0451638
-0.702479	5.09849	0.0464224
-0.70214	5.09399	0.0477023
-0.7018	5.0895	0.0490016
-0.701461	5.08503	0.0503181
-0.701121	5.08056	0.0516503
-0.700782	5.07611	0.0529966
-0.700442	5.07166	0.0543554
-0.700103	5.06722	0.0557257
-0.699763	5.06279	0.0571061
-0.699424	5.05838	0.0584955
-0.699084	5.05397	0.0598931
-0.698745	5.04957	0.061298
-0.698405	5.04518	0.0627092
-0.698066	5.0408	0.0641262
-0.697726	5.03643	0.0655482
-0.697387	5.03207	0.0669745
-0.697047	5.02772	0.0684048
-0.696708	5.02338	0.0698383
-0.696368	5.01905	0.0712746
-0.696029	5.01473	0.0727134
-0.695689	5.01042	0.0741542
-0.695349	5.00612	0.0755965
-0.69501	5.00183	0.0770402
-0.69467	4.99754	0.0784848
-0.694331	4.99327	0.0799301
-0.693991	4.98901	0.0813759
-0.693652	4.98475	0.0828217
-0.693312	4.98051	0.0842675
-0.692973	4.97627	0.085713
-0.692633	4.97205	0.087158
-0.692294	4.96783	0.0886023
-0.691954	4.96362	0.0900457
-0.691615	4.95943	0.0914881
-0.691275	4.95524	0.0929294
-0.690936	4.95106	0.0943693
-0.690596	4.94689	0.0958078
-0.690257	4.94273	0.0972447
-0.689917	4.93858	0.0986799
-0.689578	4.93444	0.100113
-0.689238	4.93031	0.101545
-0.688899	4.92619	0.102974
-0.688559	4.92208	0.104402
-0.68822	4.91797	0.105827
-0.68788	4.91388	0.10725
-0.68754	4.90979	0.108671
-0.687201	4.90572	0.110089
-0.686861	4.90165	0.111505
-0.686522	4.8976	0.112919
-0.686182	4.89355	0.114329
-0.685843	4.88951	0.115738
-0.685503	4.88548	0.117143
-0.685164	4.88146	0.118546
-0.684824	4.87745	0.119946
-0.684485	4.87345	0.121343
-0.684145	4.86946	0.122737
-0.683806	4.86548	0.124129
-0.683466	4.86151	0.125517
-0.683127	4.85754	0.126902
-0.682787	4.85359	0.128285
-0.682448	4.84964	0.129664
-0.682108	4.84571	0.131041
-0.681769	4.84178	0.132414
-0.681429	4.83786	0.133784
-0.68109	4.83395	0.135151
-0.68075	4.83005	0.136515
-0.68041	4.82616	0.137876
-0.680071	4.82228	0.139233
-0.679731	4.81841	0.140587
-0.679392	4.81455	0.141938
-0.679052	4.81069	0.143286
-0.678713	4.80685	0.14463
-0.678373	4.80301	0.145971
-0.678034	4.79918	0.147309
-0.677694	4.79537	0.148643
-0.677355	4.79156	0.149974
-0.677015	4.78776	0.151302
-0.676676	4.78397	0.152626
-0.676336	4.78019	0.153947
-0.675997	4.77641	0.155265
-0.675657	4.77265	0.156579
-0.675318	4.7689	0.157889
-0.674978	4.76515	0.159197
-0.674639	4.76141	0.160501
-0.674299	4.75769	0.161801
-0.67396	4.75397	0.163098
-0.67362	4.75026	0.164391
-0.67328	4.74656	0.165681
-0.672941	4.74286	0.166968
-0.672601	4.73918	0.168251
-0.672262	4.73551	0.16953
-0.671922	4.73184	0.170806
-0.671583	4.72818	0.172079
-0.671243	4.72454	0.173348
-0.670904	4.7209	0.174613
-0.670564	4.71727	0.175875
-0.670225	4.71365	0.177134
-0.669885	4.71004	0.178389
-0.669546	4.70643	0.17964
-0.669206	4.70284	0.180888
-0.668867	4.69925	0.182132
-0.668527	4.69567	0.183373
-0.668188	4.69211	0.18461
-0.667848	4.68855	0.185844
-0.667509	4.685	0.187074
-0.667169	4.68145	0.188301
-0.66683	4.67792	0.189524
-0.66649	4.6744	0.190743
-0.66615	4.67088	0.191959
-0.665811	4.66737	0.193172
-0.665471	4.66388	0.194381
-0.665132	4.66039	0.195586
-0.664792	4.65691	0.196788
-0.664453	4.65343	0.197986
-0.664113	4.64997	0.199181
-0.663774	4.64651	0.200372
-0.663434	4.64307	0.20156
-0.663095	4.63963	0.202744
-0.662755	4.6362	0.203924
-0.662416	4.63278	0.205101
-0.662076	4.62937	0.206275
-0.661737	4.62597	0.207445
-0.661397	4.62257	0.208611
-0.661058	4.61918	0.209774
-0.660718	4.61581	0.210933
-0.660379	4.61244	0.212088
-0.660039	4.60908	0.213241
-0.6597	4.60572	0.214389
-0.65936	4.60238	0.215534
-0.65902	4.59905	0.216676
-0.658681	4.59572	0.217813
-0.658341	4.5924	0.218948
-0.658002	4.58909	0.220079
-0.657662	4.58579	0.221206
-0.657323	4.5825	0.22233
-0.656983	4.57921	0.22345
-0.656644	4.57594	0.224567
-0.656304	4.57267	0.22568
-0.655965	4.56941	0.22679
-0.655625	4.56616	0.227896
-0.655286	4.56292	0.228998
-0.654946	4.55969	0.230097
-0.654607	4.55646	0.231193
-0.654267	4.55324	0.232285
-0.653928	4.55003	0.233374
-0.653588	4.54683	0.234459
-0.653249	4.54364	0.23554
-0.652909	4.54046	0.236618
-0.65257	4.53728	0.237693
-0.65223	4.53412	0.238764
-0.65189	4.53096	0.239831
-0.651551	4.52781	0.240895
-0.651211	4.52467	0.241956
-0.650872	4.52153	0.243013
-0.650532	4.51841	0.244066
-0.650193	4.51529	0.245116
-0.649853	4.51218	0.246163
-0.649514	4.50908	0.247206
-0.649174	4.50599	0.248245
-0.648835	4.5029	0.249281
-0.648495	4.49982	0.250314
-0.648156	4.49676	0.251343
-0.647816	4.4937	0.252369
-0.647477	4.49064	0.253391
-0.647137	4.4876	0.25441
-0.646798	4.48457	0.255425
-0.646458	4.48154	0.256437
-0.646119	4.47852	0.257445
-0.645779	4.47551	0.25845
-0.64544	4.47251	0.259452
-0.6451	4.46951	0.26045
-0.644761	4.46652	0.261445
-0.644421	4.46354	0.262436
-0.644081	4.46057	0.263424
-0.643742	4.45761	0.264408
-0.643402	4.45466	0.265389
-0.643063	4.45171	0.266366
-0.642723	4.44877	0.26734
-0.642384	4.44584	0.268311
-0.642044	4.44292	0.269278
-0.641705	4.44	0.270242
-0.641365	4.4371	0.271203
-0.641026	4.4342	0.27216
-0.640686	4.43131	0.273113
-0.640347	4.42843	0.274064
-0.640007	4.42555	0.275011
-0.639668	4.42268	0.275954
-0.639328	4.41983	0.276894
-0.638989	4.41697	0.277831
-0.638649	4.41413	0.278764
-0.63831	4.4113	0.279694
-0.63797	4.40847	0.280621
-0.637631	4.40565	0.281544
-0.637291	4.40284	0.282464
-0.636951	4.40003	0.28338
-0.636612	4.39724	0.284293
-0.636272	4.39445	0.285203
-0.635933	4.39167	0.28611
-0.635593	4.3889	0.287013
-0.635254	4.38613	0.287913
-0.634914	4.38338	0.288809
-0.634575	4.38063	0.289702
-0.634235	4.37789	0.290592
-0.633896	4.37515	0.291478
-0.633556	4.37243	0.292362
-0.633217	4.36971	0.293241
-0.632877	4.367	0.294118
-0.632538	4.3643	0.294991
-0.632198	4.3616	0.295861
-0.631859	4.35891	0.296728
-0.631519	4.35624	0.297591
-0.63118	4.35356	0.298451
-0.63084	4.3509	0.299308
-0.630501	4.34824	0.300161
-0.630161	4.34559	0.301011
-0.629821	4.34295	0.301858
-0.629482	4.34032	0.302702
-0.629142	4.33769	0.303542
-0.628803	4.33508	0.304379
-0.628463	4.33247	0.305213
-0.628124	4.32986	0.306043
-0.627784	4.32727	0.306871
-0.627445	4.32468	0.307695
-0.627105	4.3221	0.308515
-0.626766	4.31953	0.309333
-0.626426	4.31696	0.310147
-0.626087	4.3144	0.310958
-0.625747	4.31185	0.311766
-0.625408	4.30931	0.312571
-0.625068	4.30678	0.313372
-0.624729	4.30425	0.31417
-0.624389	4.30173	0.314965
-0.62405	4.29921	0.315757
-0.62371	4.29671	0.316546
-0.623371	4.29421	0.317331
-0.623031	4.29172	0.318113
-0.622691	4.28924	0.318892
-0.622352	4.28676	0.319668
-0.622012	4.2843	0.32044
-0.621673	4.28183	0.32121
-0.621333	4.27938	0.321976
-0.620994	4.27694	0.322739
-0.620654	4.2745	0.323499
-0.620315	4.27207	0.324256
-0.619975	4.26964	0.325009
-0.619636	4.26723	0.32576
-0.619296	4.26482	0.326507
-0.618957	4.26241	0.327251
-0.618617	4.26002	0.327992
-0.618278	4.25763	0.32873
-0.617938	4.25525	0.329464
-0.617599	4.25288	0.330196
-0.617259	4.25052	0.330924
-0.61692	4.24816	0.33165
-0.61658	4.24581	0.332372
-0.616241	4.24346	0.333091
-0.615901	4.24113	0.333807
-0.615561	4.2388	0.33452
-0.615222	4.23648	0.335229
-0.614882	4.23416	0.335936
-0.614543	4.23185	0.336639
-0.614203	4.22955	0.33734
-0.613864	4.22726	0.338037
-0.613524	4.22497	0.338732
-0.613185	4.22269	0.339423
-0.612845	4.22042	0.340111
-0.612506	4.21816	0.340796
-0.612166	4.2159	0.341478
-0.611827	4.21365	0.342157
-0.611487	4.21141	0.342833
-0.611148	4.20917	0.343505
-0.610808	4.20694	0.344175
-0.610469	4.20472	0.344842
-0.610129	4.20251	0.345506
-0.60979	4.2003	0.346166
-0.60945	4.1981	0.346824
-0.609111	4.1959	0.347478
-0.608771	4.19372	0.34813
-0.608431	4.19154	0.348778
-0.608092	4.18936	0.349424
-0.607752	4.1872	0.350066
-0.607413	4.18504	0.350706
-0.607073	4.18289	0.351342
-0.606734	4.18074	0.351976
-0.606394	4.1786	0.352606
-0.606055	4.17647	0.353234
-0.605715	4.17435	0.353859
-0.605376	4.17223	0.35448
-0.605036	4.17012	0.355099
-0.604697	4.16802	0.355714
-0.604357	4.16592	0.356327
-0.604018	4.16383	0.356937
-0.603678	4.16175	0.357543
-0.603339	4.15967	0.358147
-0.602999	4.1576	0.358748
-0.60266	4.15554	0.359346
-0.60232	4.15349	0.359941
-0.601981	4.15144	0.360533
-0.601641	4.1494	0.361122
-0.601301	4.14736	0.361708
-0.600962	4.14533	0.362291
-0.600622	4.14331	0.362871
-0.600283	4.1413	0.363448
-0.599943	4.13929	0.364023
-0.599604	4.13729	0.364594
-0.599264	4.1353	0.365163
-0.598925	4.13331	0.365729
-0.598585	4.13133	0.366291
-0.598246	4.12935	0.366851
-0.597906	4.12739	0.367408
-0.597567	4.12542	0.367963
-0.597227	4.12347	0.368514
-0.596888	4.12152	0.369062
-0.596548	4.11958	0.369608
-0.596209	4.11765	0.37015
-0.595869	4.11572	0.37069
-0.59553	4.1138	0.371227
-0.59519	4.11189	0.371761
-0.594851	4.10998	0.372292
-0.594511	4.10808	0.372821
-0.594172	4.10618	0.373346
-0.593832	4.1043	0.373869
-0.593492	4.10241	0.374389
-0.593153	4.10054	0.374906
-0.592813	4.09867	0.37542
-0.592474	4.09681	0.375932
-0.592134	4.09495	0.37644
-0.591795	4.09311	0.376946
-0.591455	4.09126	0.377449
-0.591116	4.08943	0.377949
-0.590776	4.0876	0.378447
-0.590437	4.08578	0.378941
-0.590097	4.08396	0.379433
-0.589758	4.08215	0.379922
-0.589418	4.08035	0.380408
-0.589079	4.07855	0.380892
-0.588739	4.07676	0.381372
-0.5884	4.07498	0.38185
-0.58806	4.0732	0.382326
-0.587721	4.07143	0.382798
-0.587381	4.06966	0.383268
-0.587042	4.06791	0.383734
-0.586702	4.06615	0.384199
-0.586362	4.06441	0.38466
-0.586023	4.06267	0.385119
-0.585683	4.06094	0.385575
-0.585344	4.05921	0.386028
-0.585004	4.05749	0.386478
-0.584665	4.05577	0.386926
-0.584325	4.05407	0.387371
-0.583986	4.05237	0.387814
-0.583646	4.05067	0.388253
-0.583307	4.04898	0.38869
-0.582967	4.0473	0.389124
-0.582628	4.04562	0.389556
-0.582288	4.04395	0.389985
-0.581949	4.04229	0.390411
-0.581609	4.04063	0.390834
-0.58127	4.03898	0.391255
-0.58093	4.03733	0.391673
-0.580591	4.0357	0.392089
-0.580251	4.03406	0.392502
-0.579912	4.03244	0.392912
-0.579572	4.03082	0.393319
-0.579232	4.0292	0.393724
-0.578893	4.02759	0.394126
-0.578553	4.02599	0.394526
-0.578214	4.0244	0.394923
-0.577874	4.02281	0.395317
-0.577535	4.02122	0.395709
-0.577195	4.01964	0.396098
-0.576856	4.01807	0.396484
-0.576516	4.01651	0.396868
-0.576177	4.01495	0.397249
-0.575837	4.01339	0.397628
-0.575498	4.01185	0.398004
-0.575158	4.01031	0.398377
-0.574819	4.00877	0.398748
-0.574479	4.00724	0.399116
-0.57414	4.00572	0.399482
-0.5738	4.0042	0.399845
-0.573461	4.00269	0.400205
-0.573121	4.00118	0.400563
-0.572782	3.99968	0.400918
-0.572442	3.99819	0.401271
-0.572102	3.9967	0.401621
-0.571763	3.99522	0.401969
-0.571423	3.99374	0.402314
-0.571084	3.99228	0.402657
-0.570744	3.99081	0.402997
-0.570405	3.98935	0.403334
-0.570065	3.9879	0.403669
-0.569726	3.98645	0.404002
-0.569386	3.98501	0.404331
-0.569047	3.98358	0.404659
-0.568707	3.98215	0.404984
-0.568368	3.98073	0.405306
-0.568028	3.97931	0.405626
-0.567689	3.9779	0.405943
-0.567349	3.97649	0.406258
-0.56701	3.97509	0.40657
-0.56667	3.9737	0.40688
-0.566331	3.97231	0.407188
-0.565991	3.97093	0.407492
-0.565652	3.96955	0.407795
-0.565312	3.96818	0.408095
-0.564972	3.96682	0.408392
-0.564633	3.96546	0.408687
-0.564293	3.9641	0.40898
-0.563954	3.96276	0.40927
-0.563614	3.96141	0.409558
-0.563275	3.96008	0.409843
-0.562935	3.95875	0.410126
-0.562596	3.95742	0.410406
-0.562256	3.9561	0.410684
-0.561917	3.95479	0.410959
-0.561577	3.95348	0.411232
-0.561238	3.95218	0.411503
-0.560898	3.95088	0.411771
-0.560559	3.94959	0.412037
-0.560219	3.9483	0.4123
-0.55988	3.94702	0.412561
-0.55954	3.94574	0.41282
-0.559201	3.94448	0.413076
-0.558861	3.94321	0.41333
-0.558522	3.94195	0.413581
-0.558182	3.9407	0.41383
-0.557842	3.93945	0.414077
-0.557503	3.93821	0.414321
-0.557163	3.93698	0.414563
-0.556824	3.93574	0.414803
-0.556484	3.93452	0.41504
-0.556145	3.9333	0.415275
-0.555805	3.93209	0.415508
-0.555466	3.93088	0.415738
-0.555126	3.92967	0.415966
-0.554787	3.92847	0.416191
-0.554447	3.92728	0.416414
-0.554108	3.92609	0.416635
-0.553768	3.92491	0.416854
-0.553429	3.92374	0.41707
-0.553089	3.92257	0.417284
-0.55275	3.9214	0.417495
-0.55241	3.92024	0.417704
-0.552071	3.91908	0.417911
-0.551731	3.91793	0.418116
-0.551392	3.91679	0.418318
-0.551052	3.91565	0.418519
-0.550713	3.91452	0.418716
-0.550373	3.91339	0.418912
-0.550033	3.91227	0.419105
-0.549694	3.91115	0.419296
-0.549354	3.91004	0.419485
-0.549015	3.90893	0.419671
-0.548675	3.90783	0.419856
-0.548336	3.90673	0.420037
-0.547996	3.90564	0.420217
-0.547657	3.90455	0.420395
-0.547317	3.90347	0.42057
-0.546978	3.90239	0.420743
-0.546638	3.90132	0.420914
-0.546299	3.90026	0.421082
-0.545959	3.8992	0.421248
-0.54562	3.89814	0.421412
-0.54528	3.89709	0.421574
-0.544941	3.89605	0.421734
-0.544601	3.89501	0.421891
-0.544262	3.89397	0.422047
-0.543922	3.89294	0.4222
-0.543583	3.89192	0.422351
-0.543243	3.8909	0.422499
-0.542903	3.88988	0.422646
-0.542564	3.88887	0.42279
-0.542224	3.88787	0.422932
-0.541885	3.88687	0.423072
-0.541545	3.88588	0.42321
-0.541206	3.88489	0.423346
-0.540866	3.8839	0.423479
-0.540527	3.88292	0.423611
-0.540187	3.88195	0.42374
-0.539848	3.88098	0.423867
-0.539508	3.88002	0.423992
-0.539169	3.87906	0.424115
-0.538829	3.8781	0.424235
-0.53849	3.87715	0.424354
-0.53815	3.87621	0.42447
-0.537811	3.87527	0.424584
-0.537471	3.87433	0.424697
-0.537132	3.8734	0.424807
-0.536792	3.87248	0.424915
-0.536453	3.87156	0.425021
-0.536113	3.87064	0.425124
-0.535773	3.86973	0.425226
-0.535434	3.86883	0.425326
-0.535094	3.86793	0.425423
-0.534755	3.86703	0.425519
-0.534415	3.86614	0.425612
-0.534076	3.86526	0.425703
-0.533736	3.86437	0.425792
-0.533397	3.8635	0.42588
-0.533057	3.86263	0.425965
-0.532718	3.86176	0.426048
-0.532378	3.8609	0.426129
-0.532039	3.86004	0.426208
-0.531699	3.85919	0.426285
-0.53136	3.85834	0.42636
-0.53102	3.8575	0.426433
-0.530681	3.85666	0.426503
-0.530341	3.85582	0.426572
-0.530002	3.855	0.426639
-0.529662	3.85417	0.426704
-0.529323	3.85335	0.426767
-0.528983	3.85254	0.426827
-0.528643	3.85173	0.426886
-0.528304	3.85092	0.426943
-0.527964	3.85012	0.426998
-0.527625	3.84932	0.427051
-0.527285	3.84853	0.427102
-0.526946	3.84774	0.42715
-0.526606	3.84696	0.427197
-0.526267	3.84618	0.427242
-0.525927	3.84541	0.427285
-0.525588	3.84464	0.427326
-0.525248	3.84388	0.427365
-0.524909	3.84312	0.427402
-0.524569	3.84236	0.427438
-0.52423	3.84161	0.427471
-0.52389	3.84086	0.427502
-0.523551	3.84012	0.427531
-0.523211	3.83939	0.427559
-0.522872	3.83865	0.427584
-0.522532	3.83792	0.427608
-0.522193	3.8372	0.42763
-0.521853	3.83648	0.427649
-0.521513	3.83577	0.427667
-0.521174	3.83506	0.427683
-0.520834	3.83435	0.427697
-0.520495	3.83365	0.427709
-0.520155	3.83295	0.42772
-0.519816	3.83226	0.427728
-0.519476	3.83157	0.427735
-0.519137	3.83089	0.427739
-0.518797	3.83021	0.427742
-0.518458	3.82953	0.427743
-0.518118	3.82886	0.427742
-0.517779	3.82819	0.427739
-0.517439	3.82753	0.427734
-0.5171	3.82687	0.427728
-0.51676	3.82622	0.42772
-0.516421	3.82557	0.427709
-0.516081	3.82492	0.427697
-0.515742	3.82428	0.427683
-0.515402	3.82365	0.427668
-0.515063	3.82301	0.42765
-0.514723	3.82238	0.427631
-0.514383	3.82176	0.42761
-0.514044	3.82114	0.427587
-0.513704	3.82053	0.427562
-0.513365	3.81991	0.427535
-0.513025	3.81931	0.427507
-0.512686	3.8187	0.427477
-0.512346	3.81811	0.427445
-0.512007	3.81751	0.427411
-0.511667	3.81692	0.427376
-0.511328	3.81633	0.427339
-0.510988	3.81575	0.427299
-0.510649	3.81517	0.427259
-0.510309	3.8146	0.427216
-0.50997	3.81403	0.427172
-0.50963	3.81346	0.427126
-0.509291	3.8129	0.427078
-0.508951	3.81235	0.427028
-0.508612	3.81179	0.426977
-0.508272	3.81124	0.426924
-0.507933	3.8107	0.426869
-0.507593	3.81016	0.426813
-0.507253	3.80962	0.426754
-0.506914	3.80908	0.426694
-0.506574	3.80856	0.426633
-0.506235	3.80803	0.426569
-0.505895	3.80751	0.426504
-0.505556	3.80699	0.426438
-0.505216	3.80648	0.426369
-0.504877	3.80597	0.426299
-0.504537	3.80546	0.426227
-0.504198	3.80496	0.426154
-0.503858	3.80446	0.426079
-0.503519	3.80397	0.426002
-0.503179	3.80348	0.425923
-0.50284	3.80299	0.425843
-0.5025	3.80251	0.425761
-0.502161	3.80203	0.425678
-0.501821	3.80156	0.425592
-0.501482	3.80109	0.425506
-0.501142	3.80062	0.425417
-0.500803	3.80016	0.425327
-0.500463	3.7997	0.425235
-0.500124	3.79924	0.425142
-0.499784	3.79879	0.425047
-0.499444	3.79834	0.42495
-0.499105	3.7979	0.424852
-0.498765	3.79746	0.424752
-0.498426	3.79702	0.424651
-0.498086	3.79659	0.424548
-0.497747	3.79616	0.424443
-0.497407	3.79574	0.424337
-0.497068	3.79532	0.424229
-0.496728	3.7949	0.42412
-0.496389	3.79448	0.424009
-0.496049	3.79407	0.423896
-0.49571	3.79367	0.423782
-0.49537	3.79327	0.423666
-0.495031	3.79287	0.423549
-0.494691	3.79247	0.42343
-0.494352	3.79208	0.42331
-0.494012	3.79169	0.423188
-0.493673	3.79131	0.423065
-0.493333	3.79092	0.42294
-0.492994	3.79055	0.422813
-0.492654	3.79017	0.422685
-0.492314	3.7898	0.422555
-0.491975	3.78944	0.422424
-0.491635	3.78907	0.422292
-0.491296	3.78871	0.422157
-0.490956	3.78836	0.422022
-0.490617	3.788	0.421885
-0.490277	3.78765	0.421746
-0.489938	3.78731	0.421606
-0.489598	3.78697	0.421464
-0.489259	3.78663	0.421321
-0.488919	3.78629	0.421176
-0.48858	3.78596	0.42103
-0.48824	3.78563	0.420883
-0.487901	3.78531	0.420734
-0.487561	3.78499	0.420583
-0.487222	3.78467	0.420431
-0.486882	3.78436	0.420278
-0.486543	3.78404	0.420123
-0.486203	3.78374	0.419966
-0.485864	3.78343	0.419808
-0.485524	3.78313	0.419649
-0.485184	3.78283	0.419489
-0.484845	3.78254	0.419326
-0.484505	3.78225	0.419163
-0.484166	3.78196	0.418998
-0.483826	3.78168	0.418832
-0.483487	3.7814	0.418664
-0.483147	3.78112	0.418495
-0.482808	3.78085	0.418324
-0.482468	3.78057	0.418152
-0.482129	3.78031	0.417979
-0.481789	3.78004	0.417804
-0.48145	3.77978	0.417628
-0.48111	3.77952	0.41745
-0.480771	3.77927	0.417271
-0.480431	3.77902	0.417091
-0.480092	3.77877	0.416909
-0.479752	3.77852	0.416726
-0.479413	3.77828	0.416542
-0.479073	3.77804	0.416356
-0.478734	3.77781	0.416169
-0.478394	3.77758	0.41598
-0.478054	3.77735	0.415791
-0.477715	3.77712	0.415599
-0.477375	3.7769	0.415407
-0.477036	3.77668	0.415213
-0.476696	3.77646	0.415018
-0.476357	3.77625	0.414822
-0.476017	3.77604	0.414624
-0.475678	3.77583	0.414425
-0.475338	3.77563	0.414224
-0.474999	3.77543	0.414023
-0.474659	3.77523	0.41382
-0.47432	3.77503	0.413615
-0.47398	3.77484	0.41341
-0.473641	3.77465	0.413203
-0.473301	3.77447	0.412995
-0.472962	3.77428	0.412785
-0.472622	3.7741	0.412575
-0.472283	3.77393	0.412363
-0.471943	3.77375	0.412149
-0.471604	3.77358	0.411935
-0.471264	3.77341	0.411719
-0.470924	3.77325	0.411502
-0.470585	3.77309	0.411284
-0.470245	3.77293	0.411064
-0.469906	3.77277	0.410844
-0.469566	3.77262	0.410622
-0.469227	3.77247	0.410399
-0.468887	3.77232	0.410174
-0.468548	3.77218	0.409948
-0.468208	3.77203	0.409722
-0.467869	3.7719	0.409494
-0.467529	3.77176	0.409264
-0.46719	3.77163	0.409034
-0.46685	3.7715	0.408802
-0.466511	3.77137	0.408569
-0.466171	3.77124	0.408335
-0.465832	3.77112	0.4081
-0.465492	3.771	0.407864
-0.465153	3.77089	0.407626
-0.464813	3.77077	0.407387
-0.464474	3.77066	0.407147
-0.464134	3.77055	0.406906
-0.463794	3.77045	0.406664
-0.463455	3.77035	0.40642
-0.463115	3.77025	0.406176
-0.462776	3.77015	0.40593
-0.462436	3.77005	0.405683
-0.462097	3.76996	0.405435
-0.461757	3.76987	0.405186
-0.461418	3.76979	0.404936
-0.461078	3.7697	0.404685
-0.460739	3.76962	0.404432
-0.460399	3.76954	0.404178
-0.46006	3.76947	0.403924
-0.45972	3.76939	0.403668
-0.459381	3.76932	0.403411
-0.459041	3.76925	0.403153
-0.458702	3.76919	0.402894
-0.458362	3.76913	0.402634
-0.458023	3.76907	0.402372
-0.457683	3.76901	0.40211
-0.457344	3.76895	0.401847
-0.457004	3.7689	0.401582
-0.456665	3.76885	0.401316
-0.456325	3.7688	0.40105
-0.455985	3.76876	0.400782
-0.455646	3.76871	0.400513
-0.455306	3.76867	0.400244
-0.454967	3.76864	0.399973
-0.454627	3.7686	0.399701
-0.454288	3.76857	0.399428
-0.453948	3.76854	0.399154
-0.453609	3.76851	0.398879
-0.453269	3.76848	0.398603
-0.45293	3.76846	0.398326
-0.45259	3.76844	0.398048
-0.452251	3.76842	0.397769
-0.451911	3.76841	0.397489
-0.451572	3.76839	0.397208
-0.451232	3.76838	0.396926
-0.450893	3.76837	0.396643
-0.450553	3.76837	0.396359
-0.450214	3.76836	0.396074
-0.449874	3.76836	0.395788
-0.449535	3.76836	0.395501
-0.449195	3.76836	0.395213
-0.448855	3.76837	0.394924
-0.448516	3.76838	0.394634
-0.448176	3.76839	0.394343
-0.447837	3.7684	0.394051
-0.447497	3.76841	0.393758
-0.447158	3.76843	0.393465
-0.446818	3.76845	0.39317
-0.446479	3.76847	0.392875
-0.446139	3.76849	0.392578
-0.4458	3.76852	0.392281
-0.44546	3.76854	0.391982
-0.445121	3.76857	0.391683
-0.444781	3.76861	0.391383
-0.444442	3.76864	0.391082
-0.444102	3.76868	0.39078
-0.443763	3.76871	0.390477
-0.443423	3.76875	0.390173
-0.443084	3.7688	0.389869
-0.442744	3.76884	0.389563
-0.442405	3.76889	0.389257
-0.442065	3.76894	0.388949
-0.441725	3.76899	0.388641
-0.441386	3.76904	0.388332
-0.441046	3.7691	0.388022
-0.440707	3.76915	0.387711
-0.440367	3.76921	0.3874
-0.440028	3.76928	0.387087
-0.439688	3.76934	0.386774
-0.439349	3.7694	0.38646
-0.439009	3.76947	0.386145
-0.43867	3.76954	0.385829
-0.43833	3.76961	0.385512
-0.437991	3.76969	0.385195
-0.437651	3.76976	0.384876
-0.437312	3.76984	0.384557
-0.436972	3.76992	0.384237
-0.436633	3.77	0.383916
-0.436293	3.77008	0.383595
-0.435954	3.77017	0.383272
-0.435614	3.77025	0.382949
-0.435275	3.77034	0.382625
-0.434935	3.77043	0.382301
-0.434595	3.77053	0.381975
-0.434256	3.77062	0.381649
-0.433916	3.77072	0.381322
-0.433577	3.77081	0.380994
-0.433237	3.77091	0.380665
-0.432898	3.77102	0.380336
-0.432558	3.77112	0.380006
-0.432219	3.77122	0.379675
-0.431879	3.77133	0.379343
-0.43154	3.77144	0.379011
-0.4312	3.77155	0.378678
-0.430861	3.77166	0.378344
-0.430521	3.77178	0.378009
-0.430182	3.77189	0.377674
-0.429842	3.77201	0.377338
-0.429503	3.77213	0.377001
-0.429163	3.77225	0.376664
-0.428824	3.77238	0.376326
-0.428484	3.7725	0.375987
-0.428145	3.77263	0.375647
-0.427805	3.77275	0.375307
-0.427465	3.77288	0.374966
-0.427126	3.77302	0.374624
-0.426786	3.77315	0.374282
-0.426447	3.77328	0.373939
-0.426107	3.77342	0.373595
-0.425768	3.77356	0.373251
-0.425428	3.7737	0.372906
-0.425089	3.77384	0.37256
-0.424749	3.77398	0.372214
-0.42441	3.77412	0.371867
-0.42407	3.77427	0.371519
-0.423731	3.77442	0.371171
-0.423391	3.77457	0.370822
-0.423052	3.77472	0.370473
-0.422712	3.77487	0.370123
-0.422373	3.77502	0.369772
-0.422033	3.77518	0.36942
-0.421694	3.77533	0.369068
-0.421354	3.77549	0.368716
-0.421015	3.77565	0.368363
-0.420675	3.77581	0.368009
-0.420335	3.77597	0.367654
-0.419996	3.77614	0.367299
-0.419656	3.7763	0.366944
-0.419317	3.77647	0.366587
-0.418977	3.77664	0.366231
-0.418638	3.77681	0.365873
-0.418298	3.77698	0.365515
-0.417959	3.77715	0.365157
-0.417619	3.77732	0.364798
-0.41728	3.7775	0.364438
-0.41694	3.77767	0.364078
-0.416601	3.77785	0.363717
-0.416261	3.77803	0.363356
-0.415922	3.77821	0.362994
-0.415582	3.77839	0.362632
-0.415243	3.77857	0.362269
-0.414903	3.77876	0.361905
-0.414564	3.77894	0.361541
-0.414224	3.77913	0.361177
-0.413885	3.77932	0.360812
-0.413545	3.77951	0.360446
-0.413205	3.7797	0.36008
-0.412866	3.77989	0.359714
-0.412526	3.78008	0.359347
-0.412187	3.78028	0.358979
-0.411847	3.78047	0.358611
-0.411508	3.78067	0.358243
-0.411168	3.78087	0.357874
-0.410829	3.78107	0.357504
-0.410489	3.78127	0.357135
-0.41015	3.78147	0.356764
-0.40981	3.78167	0.356393
-0.409471	3.78187	0.356022
-0.409131	3.78208	0.35565
-0.408792	3.78228	0.355278
-0.408452	3.78249	0.354905
-0.408113	3.7827	0.354532
-0.407773	3.78291	0.354159
-0.407434	3.78312	0.353785
-0.407094	3.78333	0.35341
-0.406755	3.78354	0.353036
-0.406415	3.78375	0.35266
-0.406076	3.78397	0.352285
-0.405736	3.78418	0.351909
-0.405396	3.7844	0.351532
-0.405057	3.78462	0.351155
-0.404717	3.78483	0.350778
-0.404378	3.78505	0.3504
-0.404038	3.78527	0.350022
-0.403699	3.78549	0.349644
-0.403359	3.78572	0.349265
-0.40302	3.78594	0.348886
-0.40268	3.78616	0.348506
-0.402341	3.78639	0.348126
-0.402001	3.78662	0.347746
-0.401662	3.78684	0.347365
-0.401322	3.78707	0.346984
-0.400983	3.7873	0.346603
-0.400643	3.78753	0.346221
-0.400304	3.78776	0.345839
-0.399964	3.78799	0.345457
-0.399625	3.78822	0.345074
-0.399285	3.78845	0.344691
-0.398946	3.78869	0.344307
-0.398606	3.78892	0.343924
-0.398266	3.78916	0.34354
-0.397927	3.78939	0.343155
-0.397587	3.78963	0.342771
-0.397248	3.78987	0.342386
-0.396908	3.79011	0.342
-0.396569	3.79034	0.341615
-0.396229	3.79058	0.341229
-0.39589	3.79083	0.340843
-0.39555	3.79107	0.340456
-0.395211	3.79131	0.34007
-0.394871	3.79155	0.339683
-0.394532	3.79179	0.339296
-0.394192	3.79204	0.338908
-0.393853	3.79228	0.33852
-0.393513	3.79253	0.338132
-0.393174	3.79277	0.337744
-0.392834	3.79302	0.337355
-0.392495	3.79327	0.336967
-0.392155	3.79352	0.336578
-0.391816	3.79377	0.336189
-0.391476	3.79401	0.335799
-0.391136	3.79426	0.335409
-0.390797	3.79451	0.335019
-0.390457	3.79477	0.334629
-0.390118	3.79502	0.334239
-0.389778	3.79527	0.333849
-0.389439	3.79552	0.333458
-0.389099	3.79577	0.333067
-0.38876	3.79603	0.332676
-0.38842	3.79628	0.332284
-0.388081	3.79654	0.331893
-0.387741	3.79679	0.331501
-0.387402	3.79705	0.331109
-0.387062	3.7973	0.330717
-0.386723	3.79756	0.330325
-0.386383	3.79782	0.329933
-0.386044	3.79808	0.32954
-0.385704	3.79833	0.329147
-0.385365	3.79859	0.328755
-0.385025	3.79885	0.328362
-0.384686	3.79911	0.327968
-0.384346	3.79937	0.327575
-0.384006	3.79963	0.327182
-0.383667	3.79989	0.326788
-0.383327	3.80015	0.326394
-0.382988	3.80041	0.326001
-0.382648	3.80067	0.325607
-0.382309	3.80093	0.325213
-0.381969	3.8012	0.324819
-0.38163	3.80146	0.324424
-0.38129	3.80172	0.32403
-0.380951	3.80198	0.323636
-0.380611	3.80225	0.323241
-0.380272	3.80251	0.322846
-0.379932	3.80277	0.322452
-0.379593	3.80304	0.322057
-0.379253	3.8033	0.321662
-0.378914	3.80357	0.321267
-0.378574	3.80383	0.320872
-0.378235	3.80409	0.320477
-0.377895	3.80436	0.320082
-0.377556	3.80463	0.319687
-0.377216	3.80489	0.319292
-0.376876	3.80516	0.318896
-0.376537	3.80542	0.318501
-0.376197	3.80569	0.318106
-0.375858	3.80595	0.31771
-0.375518	3.80622	0.317315
-0.375179	3.80649	0.31692
-0.374839	3.80675	0.316524
-0.3745	3.80702	0.316129
-0.37416	3.80729	0.315733
-0.373821	3.80755	0.315338
-0.373481	3.80782	0.314942
-0.373142	3.80809	0.314547
-0.372802	3.80835	0.314152
-0.372463	3.80862	0.313756
-0.372123	3.80889	0.313361
-0.371784	3.80915	0.312965
-0.371444	3.80942	0.31257
-0.371105	3.80969	0.312175
-0.370765	3.80995	0.311779
-0.370426	3.81022	0.311384
-0.370086	3.81049	0.310989
-0.369746	3.81075	0.310593
-0.369407	3.81102	0.310198
-0.369067	3.81129	0.309803
-0.368728	3.81155	0.309408
-0.368388	3.81182	0.309013
-0.368049	3.81209	0.308618
-0.367709	3.81235	0.308224
-0.36737	3.81262	0.307829
-0.36703	3.81289	0.307434
-0.366691	3.81315	0.30704
-0.366351	3.81342	0.306645
-0.366012	3.81368	0.306251
-0.365672	3.81395	0.305856
-0.365333	3.81421	0.305462
-0.364993	3.81448	0.305068
-0.364654	3.81474	0.304674
-0.364314	3.81501	0.30428
-0.363975	3.81527	0.303886
-0.363635	3.81554	0.303493
-0.363296	3.8158	0.303099
-0.362956	3.81607	0.302706
-0.362616	3.81633	0.302313
-0.362277	3.81659	0.301919
-0.361937	3.81686	0.301527
-0.361598	3.81712	0.301134
-0.361258	3.81738	0.300741
-0.360919	3.81764	0.300349
-0.360579	3.81791	0.299956
-0.36024	3.81817	0.299564
-0.3599	3.81843	0.299172
-0.359561	3.81869	0.29878
-0.359221	3.81895	0.298389
-0.358882	3.81921	0.297997
-0.358542	3.81947	0.297606
-0.358203	3.81973	0.297215
-0.357863	3.81999	0.296824
-0.357524	3.82025	0.296433
-0.357184	3.82051	0.296043
-0.356845	3.82076	0.295652
-0.356505	3.82102	0.295262
-0.356166	3.82128	0.294872
-0.355826	3.82153	0.294483
-0.355487	3.82179	0.294093
-0.355147	3.82205	0.293704
-0.354807	3.8223	0.293315
-0.354468	3.82256	0.292926
-0.354128	3.82281	0.292538
-0.353789	3.82306	0.29215
-0.353449	3.82332	0.291762
-0.35311	3.82357	0.291374
-0.35277	3.82382	0.290987
-0.352431	3.82407	0.290599
-0.352091	3.82432	0.290213
-0.351752	3.82457	0.289826
-0.351412	3.82482	0.28944
-0.351073	3.82507	0.289053
-0.350733	3.82532	0.288668
-0.350394	3.82557	0.288282
-0.350054	3.82582	0.287897
-0.349715	3.82606	0.287512
-0.349375	3.82631	0.287127
-0.349036	3.82655	0.286743
-0.348696	3.8268	0.286359
-0.348357	3.82704	0.285975
-0.348017	3.82729	0.285592
-0.347677	3.82753	0.285209
-0.347338	3.82777	0.284826
-0.346998	3.82801	0.284444
-0.346659	3.82825	0.284062
-0.346319	3.82849	0.28368
-0.34598	3.82873	0.283299
-0.34564	3.82897	0.282918
-0.345301	3.82921	0.282537
-0.344961	3.82944	0.282157
-0.344622	3.82968	0.281777
-0.344282	3.82992	0.281397
-0.343943	3.83015	0.281018
-0.343603	3.83038	0.280639
-0.343264	3.83062	0.28026
-0.342924	3.83085	0.279882
-0.342585	3.83108	0.279505
-0.342245	3.83131	0.279127
-0.341906	3.83154	0.27875
-0.341566	3.83177	0.278374
-0.341227	3.83199	0.277998
-0.340887	3.83222	0.277622
-0.340547	3.83245	0.277247
-0.340208	3.83267	0.276872
-0.339868	3.8329	0.276497
-0.339529	3.83312	0.276123
-0.339189	3.83334	0.27575
-0.33885	3.83356	0.275377
-0.33851	3.83378	0.275004
-0.338171	3.834	0.274632
-0.337831	3.83422	0.27426
-0.337492	3.83444	0.273888
-0.337152	3.83465	0.273517
-0.336813	3.83487	0.273147
-0.336473	3.83508	0.272777
-0.336134	3.8353	0.272407
-0.335794	3.83551	0.272038
-0.335455	3.83572	0.27167
-0.335115	3.83593	0.271302
-0.334776	3.83614	0.270934
-0.334436	3.83635	0.270567
-0.334097	3.83655	0.2702
-0.333757	3.83676	0.269834
-0.333417	3.83696	0.269468
-0.333078	3.83717	0.269103
-0.332738	3.83737	0.268738
-0.332399	3.83757	0.268374
-0.332059	3.83777	0.268011
-0.33172	3.83797	0.267648
-0.33138	3.83817	0.267285
-0.331041	3.83836	0.266923
-0.330701	3.83856	0.266561
-0.330362	3.83875	0.2662
-0.330022	3.83894	0.26584
-0.329683	3.83914	0.26548
-0.329343	3.83933	0.265121
-0.329004	3.83952	0.264762
-0.328664	3.8397	0.264404
-0.328325	3.83989	0.264046
-0.327985	3.84008	0.263689
-0.327646	3.84026	0.263333
-0.327306	3.84044	0.262977
-0.326967	3.84062	0.262621
-0.326627	3.8408	0.262267
-0.326287	3.84098	0.261912
-0.325948	3.84116	0.261559
-0.325608	3.84134	0.261206
-0.325269	3.84151	0.260853
-0.324929	3.84168	0.260502
-0.32459	3.84186	0.260151
-0.32425	3.84203	0.2598
-0.323911	3.8422	0.25945
-0.323571	3.84236	0.259101
-0.323232	3.84253	0.258752
-0.322892	3.8427	0.258404
-0.322553	3.84286	0.258057
-0.322213	3.84302	0.25771
-0.321874	3.84318	0.257364
-0.321534	3.84334	0.257018
-0.321195	3.8435	0.256673
-0.320855	3.84366	0.256329
-0.320516	3.84381	0.255986
-0.320176	3.84396	0.255643
-0.319837	3.84412	0.255301
-0.319497	3.84427	0.254959
-0.319157	3.84441	0.254618
-0.318818	3.84456	0.254278
-0.318478	3.84471	0.253939
-0.318139	3.84485	0.2536
-0.317799	3.84499	0.253262
-0.31746	3.84513	0.252925
-0.31712	3.84527	0.252588
-0.316781	3.84541	0.252252
-0.316441	3.84555	0.251917
-0.316102	3.84568	0.251582
-0.315762	3.84581	0.251248
-0.315423	3.84595	0.250915
-0.315083	3.84607	0.250583
-0.314744	3.8462	0.250251
-0.314404	3.84633	0.24992
-0.314065	3.84645	0.24959
-0.313725	3.84658	0.249261
-0.313386	3.8467	0.248932
-0.313046	3.84682	0.248604
-0.312707	3.84693	0.248277
-0.312367	3.84705	0.247951
-0.312028	3.84716	0.247625
-0.311688	3.84728	0.2473
-0.311348	3.84739	0.246976
-0.311009	3.8475	0.246653
-0.310669	3.8476	0.24633
-0.31033	3.84771	0.246009
-0.30999	3.84781	0.245688
-0.309651	3.84791	0.245368
-0.309311	3.84801	0.245048
-0.308972	3.84811	0.24473
-0.308632	3.84821	0.244412
-0.308293	3.8483	0.244095
-0.307953	3.84839	0.243779
-0.307614	3.84848	0.243464
-0.307274	3.84857	0.243149
-0.306935	3.84866	0.242836
-0.306595	3.84874	0.242523
-0.306256	3.84883	0.242211
-0.305916	3.84891	0.2419
-0.305577	3.84899	0.24159
-0.305237	3.84906	0.24128
-0.304898	3.84914	0.240972
-0.304558	3.84921	0.240664
-0.304218	3.84928	0.240357
-0.303879	3.84935	0.240051
-0.303539	3.84942	0.239746
-0.3032	3.84949	0.239442
-0.30286	3.84955	0.239139
-0.302521	3.84961	0.238836
-0.302181	3.84967	0.238535
-0.301842	3.84973	0.238234
-0.301502	3.84978	0.237934
-0.301163	3.84983	0.237635
-0.300823	3.84989	0.237337
-0.300484	3.84993	0.23704
-0.300144	3.84998	0.236744
-0.299805	3.85003	0.236449
-0.299465	3.85007	0.236155
-0.299126	3.85011	0.235861
-0.298786	3.85015	0.235569
-0.298447	3.85018	0.235277
-0.298107	3.85022	0.234987
-0.297768	3.85025	0.234697
-0.297428	3.85028	0.234408
-0.297088	3.85031	0.234121
-0.296749	3.85033	0.233834
-0.296409	3.85035	0.233548
-0.29607	3.85037	0.233263
-0.29573	3.85039	0.232979
-0.295391	3.85041	0.232696
-0.295051	3.85042	0.232415
-0.294712	3.85043	0.232134
-0.294372	3.85044	0.231854
-0.294033	3.85045	0.231575
-0.293693	3.85046	0.231297
-0.293354	3.85046	0.23102
-0.293014	3.85046	0.230744
-0.292675	3.85046	0.230469
-0.292335	3.85045	0.230195
-0.291996	3.85045	0.229922
-0.291656	3.85044	0.22965
-0.291317	3.85043	0.229379
-0.290977	3.85041	0.229109
-0.290638	3.8504	0.228841
-0.290298	3.85038	0.228573
-0.289958	3.85036	0.228306
-0.289619	3.85033	0.22804
-0.289279	3.85031	0.227776
-0.28894	3.85028	0.227512
-0.2886	3.85025	0.22725
-0.288261	3.85022	0.226988
-0.287921	3.85018	0.226728
-0.287582	3.85014	0.226468
-0.287242	3.8501	0.22621
-0.286903	3.85006	0.225953
-0.286563	3.85001	0.225697
-0.286224	3.84997	0.225442
-0.285884	3.84992	0.225188
-0.285545	3.84986	0.224935
-0.285205	3.84981	0.224683
-0.284866	3.84975	0.224433
-0.284526	3.84969	0.224183
-0.284187	3.84963	0.223935
-0.283847	3.84956	0.223688
-0.283508	3.84949	0.223442
-0.283168	3.84942	0.223197
-0.282828	3.84935	0.222953
-0.282489	3.84927	0.22271
-0.282149	3.84919	0.222468
-0.28181	3.84911	0.222228
-0.28147	3.84903	0.221989
-0.281131	3.84894	0.22175
-0.280791	3.84885	0.221513
-0.280452	3.84876	0.221278
-0.280112	3.84866	0.221043
-0.279773	3.84857	0.220809
-0.279433	3.84847	0.220577
-0.279094	3.84836	0.220346
-0.278754	3.84826	0.220116
-0.278415	3.84815	0.219887
-0.278075	3.84804	0.21966
-0.277736	3.84793	0.219433
-0.277396	3.84781	0.219208
-0.277057	3.84769	0.218984
-0.276717	3.84757	0.218761
-0.276378	3.84744	0.21854
-0.276038	3.84731	0.21832
-0.275698	3.84718	0.218101
-0.275359	3.84705	0.217883
-0.275019	3.84691	0.217666
-0.27468	3.84677	0.217451
-0.27434	3.84663	0.217236
-0.274001	3.84649	0.217024
-0.273661	3.84634	0.216812
-0.273322	3.84619	0.216601
-0.272982	3.84604	0.216392
-0.272643	3.84588	0.216184
-0.272303	3.84572	0.215978
-0.271964	3.84556	0.215772
-0.271624	3.84539	0.215568
-0.271285	3.84522	0.215366
-0.270945	3.84505	0.215164
-0.270606	3.84488	0.214964
-0.270266	3.8447	0.214765
-0.269927	3.84452	0.214567
-0.269587	3.84434	0.214371
-0.269248	3.84415	0.214176
-0.268908	3.84396	0.213982
-0.268568	3.84377	0.21379
-0.268229	3.84358	0.213599
-0.267889	3.84338	0.213409
-0.26755	3.84318	0.213221
-0.26721	3.84297	0.213033
-0.266871	3.84277	0.212848
-0.266531	3.84255	0.212663
-0.266192	3.84234	0.21248
-0.265852	3.84212	0.212299
-0.265513	3.8419	0.212118
-0.265173	3.84168	0.211939
-0.264834	3.84146	0.211762
-0.264494	3.84123	0.211585
-0.264155	3.84099	0.21141
-0.263815	3.84076	0.211237
-0.263476	3.84052	0.211065
-0.263136	3.84028	0.210894
-0.262797	3.84003	0.210725
-0.262457	3.83978	0.210557
-0.262118	3.83953	0.21039
-0.261778	3.83928	0.210225
-0.261439	3.83902	0.210061
-0.261099	3.83876	0.209899
-0.260759	3.83849	0.209738
-0.26042	3.83823	0.209579
-0.26008	3.83795	0.209421
-0.259741	3.83768	0.209264
-0.259401	3.8374	0.209109
-0.259062	3.83712	0.208955
-0.258722	3.83684	0.208803
-0.258383	3.83655	0.208652
-0.258043	3.83626	0.208503
-0.257704	3.83596	0.208355
-0.257364	3.83567	0.208208
-0.257025	3.83537	0.208063
-0.256685	3.83506	0.20792
-0.256346	3.83475	0.207778
-0.256006	3.83444	0.207637
-0.255667	3.83413	0.207498
-0.255327	3.83381	0.207361
-0.254988	3.83349	0.207225
-0.254648	3.83316	0.20709
-0.254309	3.83283	0.206957
-0.253969	3.8325	0.206825
-0.253629	3.83217	0.206695
-0.25329	3.83183	0.206567
-0.25295	3.83149	0.20644
-0.252611	3.83114	0.206314
-0.252271	3.83079	0.20619
-0.251932	3.83044	0.206068
-0.251592	3.83008	0.205947
-0.251253	3.82972	0.205828
-0.250913	3.82936	0.20571
-0.250574	3.82899	0.205594
-0.250234	3.82862	0.205479
-0.249895	3.82825	0.205366
-0.249555	3.82787	0.205255
-0.249216	3.82749	0.205145
-0.248876	3.8271	0.205037
-0.248537	3.82671	0.20493
-0.248197	3.82632	0.204825
-0.247858	3.82592	0.204721
-0.247518	3.82552	0.204619
-0.247179	3.82512	0.204519
-0.246839	3.82471	0.20442
-0.246499	3.8243	0.204323
-0.24616	3.82389	0.204227
-0.24582	3.82347	0.204134
-0.245481	3.82305	0.204041
-0.245141	3.82262	0.203951
-0.244802	3.8222	0.203862
-0.244462	3.82176	0.203774
-0.244123	3.82133	0.203689
-0.243783	3.82089	0.203605
-0.243444	3.82044	0.203522
-0.243104	3.81999	0.203441
-0.242765	3.81954	0.203362
-0.242425	3.81909	0.203285
-0.242086	3.81863	0.203209
-0.241746	3.81816	0.203135
-0.241407	3.8177	0.203063
-0.241067	3.81723	0.202992
-0.240728	3.81675	0.202923
-0.240388	3.81627	0.202856
-0.240049	3.81579	0.20279
-0.239709	3.8153	0.202726
-0.239369	3.81481	0.202664
-0.23903	3.81432	0.202604
-0.23869	3.81382	0.202545
-0.238351	3.81332	0.202488
-0.238011	3.81281	0.202433
-0.237672	3.8123	0.202379
-0.237332	3.81179	0.202328
-0.236993	3.81127	0.202278
-0.236653	3.81075	0.202229
-0.236314	3.81023	0.202183
-0.235974	3.8097	0.202138
-0.235635	3.80916	0.202095
-0.235295	3.80862	0.202054
-0.234956	3.80808	0.202015
-0.234616	3.80754	0.201977
-0.234277	3.80699	0.201941
-0.233937	3.80643	0.201907
-0.233598	3.80588	0.201875
-0.233258	3.80531	0.201844
-0.232919	3.80475	0.201816
-0.232579	3.80418	0.201789
-0.232239	3.8036	0.201764
-0.2319	3.80302	0.201741
-0.23156	3.80244	0.201719
-0.231221	3.80186	0.2017
-0.230881	3.80127	0.201682
-0.230542	3.80067	0.201666
-0.230202	3.80007	0.201652
-0.229863	3.79947	0.201639
-0.229523	3.79886	0.201628
-0.229184	3.79825	0.20162
-0.228844	3.79764	0.201612
-0.228505	3.79702	0.201607
-0.228165	3.7964	0.201603
-0.227826	3.79577	0.201601
-0.227486	3.79514	0.201601
-0.227147	3.79451	0.201603
-0.226807	3.79387	0.201606
-0.226468	3.79323	0.201611
-0.226128	3.79259	0.201617
-0.225789	3.79194	0.201625
-0.225449	3.79128	0.201635
-0.225109	3.79063	0.201647
-0.22477	3.78997	0.20166
-0.22443	3.78931	0.201675
-0.224091	3.78864	0.201691
-0.223751	3.78797	0.201709
-0.223412	3.7873	0.201729
-0.223072	3.78662	0.20175
-0.222733	3.78594	0.201773
-0.222393	3.78525	0.201798
-0.222054	3.78457	0.201824
-0.221714	3.78388	0.201851
-0.221375	3.78318	0.20188
-0.221035	3.78248	0.201911
-0.220696	3.78178	0.201943
-0.220356	3.78108	0.201977
-0.220017	3.78037	0.202013
-0.219677	3.77966	0.20205
-0.219338	3.77895	0.202088
-0.218998	3.77823	0.202128
-0.218659	3.77751	0.202169
-0.218319	3.77679	0.202212
-0.21798	3.77606	0.202257
-0.21764	3.77533	0.202302
-0.2173	3.7746	0.20235
-0.216961	3.77386	0.202398
-0.216621	3.77312	0.202449
-0.216282	3.77238	0.2025
-0.215942	3.77164	0.202553
-0.215603	3.77089	0.202608
-0.215263	3.77014	0.202664
-0.214924	3.76938	0.202721
-0.214584	3.76863	0.20278
-0.214245	3.76787	0.20284
-0.213905	3.7671	0.202901
-0.213566	3.76634	0.202964
-0.213226	3.76557	0.203028
-0.212887	3.7648	0.203094
-0.212547	3.76403	0.203161
-0.212208	3.76325	0.203229
-0.211868	3.76247	0.203298
-0.211529	3.76169	0.203369
-0.211189	3.7609	0.203441
-0.21085	3.76012	0.203515
-0.21051	3.75933	0.20359
-0.21017	3.75854	0.203666
-0.209831	3.75774	0.203743
-0.209491	3.75694	0.203822
-0.209152	3.75614	0.203901
-0.208812	3.75534	0.203982
-0.208473	3.75454	0.204065
-0.208133	3.75373	0.204148
-0.207794	3.75292	0.204233
-0.207454	3.75211	0.204319
-0.207115	3.75129	0.204406
-0.206775	3.75048	0.204495
-0.206436	3.74966	0.204584
-0.206096	3.74884	0.204675
-0.205757	3.74801	0.204767
-0.205417	3.74719	0.20486
-0.205078	3.74636	0.204954
-0.204738	3.74553	0.20505
-0.204399	3.7447	0.205146
-0.204059	3.74386	0.205244
-0.20372	3.74303	0.205342
-0.20338	3.74219	0.205442
-0.20304	3.74135	0.205543
-0.202701	3.7405	0.205645
-0.202361	3.73966	0.205748
-0.202022	3.73881	0.205852
-0.201682	3.73796	0.205958
-0.201343	3.73711	0.206064
-0.201003	3.73626	0.206171
-0.200664	3.73541	0.20628
-0.200324	3.73455	0.206389
-0.199985	3.73369	0.2065
-0.199645	3.73283	0.206611
-0.199306	3.73197	0.206723
-0.198966	3.7311	0.206837
-0.198627	3.73024	0.206951
-0.198287	3.72937	0.207067
-0.197948	3.7285	0.207183
-0.197608	3.72763	0.2073
-0.197269	3.72676	0.207419
-0.196929	3.72588	0.207538
-0.19659	3.72501	0.207658
-0.19625	3.72413	0.207779
-0.19591	3.72325	0.207901
-0.195571	3.72237	0.208024
-0.195231	3.72149	0.208148
-0.194892	3.72061	0.208272
-0.194552	3.71972	0.208398
-0.194213	3.71884	0.208524
-0.193873	3.71795	0.208651
-0.193534	3.71706	0.208779
-0.193194	3.71617	0.208908
-0.192855	3.71528	0.209038
-0.192515	3.71438	0.209169
-0.192176	3.71349	0.2093
-0.191836	3.71259	0.209432
-0.191497	3.7117	0.209565
-0.191157	3.7108	0.209699
-0.190818	3.7099	0.209834
-0.190478	3.709	0.209969
-0.190139	3.70809	0.210105
-0.189799	3.70719	0.210242
-0.18946	3.70629	0.210379
-0.18912	3.70538	0.210518
-0.18878	3.70448	0.210657
-0.188441	3.70357	0.210796
-0.188101	3.70266	0.210937
-0.187762	3.70175	0.211078
-0.187422	3.70084	0.21122
-0.187083	3.69993	0.211362
-0.186743	3.69902	0.211505
-0.186404	3.6981	0.211649
-0.186064	3.69719	0.211794
-0.185725	3.69627	0.211939
-0.185385	3.69536	0.212085
-0.185046	3.69444	0.212231
-0.184706	3.69353	0.212378
-0.184367	3.69261	0.212525
-0.184027	3.69169	0.212674
-0.183688	3.69077	0.212822
-0.183348	3.68985	0.212972
-0.183009	3.68893	0.213122
-0.182669	3.68801	0.213272
-0.18233	3.68708	0.213423
-0.18199	3.68616	0.213575
-0.18165	3.68524	0.213727
-0.181311	3.68431	0.213879
-0.180971	3.68339	0.214032
-0.180632	3.68247	0.214186
-0.180292	3.68154	0.21434
-0.179953	3.68061	0.214495
-0.179613	3.67969	0.21465
-0.179274	3.67876	0.214805
-0.178934	3.67784	0.214961
-0.178595	3.67691	0.215117
-0.178255	3.67598	0.215274
-0.177916	3.67505	0.215432
-0.177576	3.67413	0.215589
-0.177237	3.6732	0.215747
-0.176897	3.67227	0.215906
-0.176558	3.67134	0.216065
-0.176218	3.67041	0.216224
-0.175879	3.66948	0.216384
-0.175539	3.66855	0.216544
-0.1752	3.66762	0.216704
-0.17486	3.66669	0.216865
-0.17452	3.66576	0.217026
-0.174181	3.66483	0.217187
-0.173841	3.66391	0.217349
-0.173502	3.66298	0.217511
-0.173162	3.66205	0.217673
-0.172823	3.66112	0.217836
-0.172483	3.66019	0.217999
-0.172144	3.65926	0.218162
-0.171804	3.65833	0.218325
-0.171465	3.6574	0.218489
-0.171125	3.65647	0.218653
-0.170786	3.65554	0.218817
-0.170446	3.65462	0.218981
-0.170107	3.65369	0.219146
-0.169767	3.65276	0.21931
-0.169428	3.65183	0.219475
-0.169088	3.6509	0.219641
-0.168749	3.64998	0.219806
-0.168409	3.64905	0.219971
-0.16807	3.64813	0.220137
-0.16773	3.6472	0.220303
-0.167391	3.64628	0.220469
-0.167051	3.64535	0.220635
-0.166711	3.64443	0.220801
-0.166372	3.6435	0.220967
-0.166032	3.64258	0.221134
-0.165693	3.64166	0.2213
-0.165353	3.64074	0.221467
-0.165014	3.63981	0.221633
-0.164674	3.63889	0.2218
-0.164335	3.63797	0.221967
-0.163995	3.63705	0.222134
-0.163656	3.63614	0.2223
-0.163316	3.63522	0.222467
-0.162977	3.6343	0.222634
-0.162637	3.63338	0.222801
-0.162298	3.63247	0.222968
-0.161958	3.63155	0.223135
-0.161619	3.63064	0.223302
-0.161279	3.62973	0.223469
-0.16094	3.62882	0.223636
-0.1606	3.6279	0.223802
-0.160261	3.62699	0.223969
-0.159921	3.62609	0.224136
-0.159581	3.62518	0.224302
-0.159242	3.62427	0.224469
-0.158902	3.62336	0.224635
-0.158563	3.62246	0.224802
-0.158223	3.62156	0.224968
-0.157884	3.62065	0.225134
-0.157544	3.61975	0.2253
-0.157205	3.61885	0.225466
-0.156865	3.61795	0.225631
-0.156526	3.61705	0.225797
-0.156186	3.61616	0.225962
-0.155847	3.61526	0.226127
-0.155507	3.61437	0.226292
-0.155168	3.61347	0.226457
-0.154828	3.61258	0.226621
-0.154489	3.61169	0.226786
-0.154149	3.6108	0.22695
-0.15381	3.60992	0.227114
-0.15347	3.60903	0.227278
-0.153131	3.60814	0.227441
-0.152791	3.60726	0.227604
-0.152451	3.60638	0.227767
-0.152112	3.6055	0.22793
-0.151772	3.60462	0.228092
-0.151433	3.60374	0.228254
-0.151093	3.60287	0.228416
-0.150754	3.602	0.228577
-0.150414	3.60112	0.228738
-0.150075	3.60025	0.228899
-0.149735	3.59938	0.229059
-0.149396	3.59852	0.229219
-0.149056	3.59765	0.229379
-0.148717	3.59679	0.229538
-0.148377	3.59593	0.229697
-0.148038	3.59507	0.229856
-0.147698	3.59421	0.230014
-0.147359	3.59335	0.230172
-0.147019	3.5925	0.230329
-0.14668	3.59165	0.230486
-0.14634	3.5908	0.230643
-0.146001	3.58995	0.230799
-0.145661	3.5891	0.230954
-0.145321	3.58826	0.231109
-0.144982	3.58742	0.231264
-0.144642	3.58658	0.231418
-0.144303	3.58574	0.231572
-0.143963	3.5849	0.231725
-0.143624	3.58407	0.231878
-0.143284	3.58324	0.23203
-0.142945	3.58241	0.232182
-0.142605	3.58158	0.232333
-0.142266	3.58075	0.232483
-0.141926	3.57993	0.232633
-0.141587	3.57911	0.232783
-0.141247	3.57829	0.232932
-0.140908	3.57748	0.23308
-0.140568	3.57666	0.233228
-0.140229	3.57585	0.233375
-0.139889	3.57504	0.233522
-0.13955	3.57424	0.233667
-0.13921	3.57343	0.233813
-0.138871	3.57263	0.233957
-0.138531	3.57183	0.234102
-0.138191	3.57103	0.234245
-0.137852	3.57024	0.234388
-0.137512	3.56945	0.23453
-0.137173	3.56866	0.234671
-0.136833	3.56787	0.234812
-0.136494	3.56709	0.234952
-0.136154	3.56631	0.235091
-0.135815	3.56553	0.23523
-0.135475	3.56476	0.235368
-0.135136	3.56398	0.235505
-0.134796	3.56321	0.235641
-0.134457	3.56245	0.235777
-0.134117	3.56168	0.235912
-0.133778	3.56092	0.236046
-0.133438	3.56016	0.236179
-0.133099	3.5594	0.236312
-0.132759	3.55865	0.236444
-0.13242	3.5579	0.236575
-0.13208	3.55715	0.236705
-0.131741	3.55641	0.236834
-0.131401	3.55567	0.236963
-0.131061	3.55493	0.23709
-0.130722	3.5542	0.237217
-0.130382	3.55346	0.237343
-0.130043	3.55273	0.237468
-0.129703	3.55201	0.237593
-0.129364	3.55129	0.237716
-0.129024	3.55057	0.237839
-0.128685	3.54985	0.23796
-0.128345	3.54914	0.238081
-0.128006	3.54843	0.238201
-0.127666	3.54772	0.23832
-0.127327	3.54702	0.238438
-0.126987	3.54632	0.238555
-0.126648	3.54562	0.238671
-0.126308	3.54493	0.238786
-0.125969	3.54424	0.2389
-0.125629	3.54355	0.239014
-0.12529	3.54287	0.239126
-0.12495	3.54219	0.239237
-0.124611	3.54151	0.239347
-0.124271	3.54084	0.239457
-0.123932	3.54017	0.239565
-0.123592	3.5395	0.239672
-0.123252	3.53884	0.239778
-0.122913	3.53818	0.239883
-0.122573	3.53753	0.239988
-0.122234	3.53688	0.240091
-0.121894	3.53623	0.240193
-0.121555	3.53559	0.240294
-0.121215	3.53495	0.240393
-0.120876	3.53431	0.240492
-0.120536	3.53368	0.24059
-0.120197	3.53305	0.240686
-0.119857	3.53242	0.240782
-0.119518	3.5318	0.240876
-0.119178	3.53119	0.240969
-0.118839	3.53057	0.241062
-0.118499	3.52996	0.241153
-0.11816	3.52936	0.241242
-0.11782	3.52876	0.241331
-0.117481	3.52816	0.241418
-0.117141	3.52757	0.241505
-0.116802	3.52698	0.24159
-0.116462	3.52639	0.241674
-0.116122	3.52581	0.241756
-0.115783	3.52523	0.241838
-0.115443	3.52466	0.241918
-0.115104	3.52409	0.241997
-0.114764	3.52353	0.242075
-0.114425	3.52296	0.242152
-0.114085	3.52241	0.242227
-0.113746	3.52186	0.242301
-0.113406	3.52131	0.242374
-0.113067	3.52076	0.242446
-0.112727	3.52023	0.242516
-0.112388	3.51969	0.242585
-0.112048	3.51916	0.242653
-0.111709	3.51863	0.242719
-0.111369	3.51811	0.242785
-0.11103	3.51759	0.242848
-0.11069	3.51708	0.242911
-0.110351	3.51657	0.242972
-0.110011	3.51607	0.243032
-0.109672	3.51557	0.24309
-0.109332	3.51508	0.243148
-0.108992	3.51459	0.243203
-0.108653	3.5141	0.243258
-0.108313	3.51362	0.243311
-0.107974	3.51314	0.243363
-0.107634	3.51267	0.243413
-0.107295	3.5122	0.243462
-0.106955	3.51174	0.243509
-0.106616	3.51129	0.243555
-0.106276	3.51083	0.2436
-0.105937	3.51038	0.243644
-0.105597	3.50994	0.243686
-0.105258	3.5095	0.243726
-0.104918	3.50907	0.243766
-0.104579	3.50864	0.243804
-0.104239	3.50821	0.24384
-0.1039	3.50779	0.243876
-0.10356	3.50737	0.24391
-0.103221	3.50696	0.243943
-0.102881	3.50655	0.243974
-0.102542	3.50615	0.244005
-0.102202	3.50575	0.244034
-0.101862	3.50536	0.244062
-0.101523	3.50496	0.244089
-0.101183	3.50458	0.244114
-0.100844	3.50419	0.244139
-0.100504	3.50382	0.244162
-0.100165	3.50344	0.244184
-0.0998253	3.50307	0.244205
-0.0994858	3.5027	0.244224
-0.0991463	3.50234	0.244243
-0.0988068	3.50198	0.244261
-0.0984672	3.50162	0.244277
-0.0981277	3.50127	0.244292
-0.0977882	3.50092	0.244307
-0.0974487	3.50058	0.24432
-0.0971091	3.50024	0.244332
-0.0967696	3.4999	0.244343
-0.0964301	3.49957	0.244353
-0.0960906	3.49924	0.244362
-0.0957511	3.49891	0.24437
-0.0954115	3.49859	0.244377
-0.095072	3.49827	0.244383
-0.0947325	3.49796	0.244388
-0.094393	3.49764	0.244392
-0.0940534	3.49733	0.244396
-0.0937139	3.49703	0.244398
-0.0933744	3.49673	0.244399
-0.0930349	3.49643	0.244399
-0.0926953	3.49613	0.244399
-0.0923558	3.49584	0.244398
-0.0920163	3.49555	0.244395
-0.0916768	3.49526	0.244392
-0.0913372	3.49498	0.244388
-0.0909977	3.4947	0.244383
-0.0906582	3.49442	0.244377
-0.0903187	3.49414	0.244371
-0.0899792	3.49387	0.244363
-0.0896396	3.4936	0.244355
-0.0893001	3.49334	0.244346
-0.0889606	3.49307	0.244336
-0.0886211	3.49281	0.244326
-0.0882815	3.49256	0.244315
-0.087942	3.4923	0.244302
-0.0876025	3.49205	0.24429
-0.087263	3.4918	0.244276
-0.0869234	3.49155	0.244262
-0.0865839	3.49131	0.244247
-0.0862444	3.49106	0.244231
-0.0859049	3.49082	0.244215
-0.0855653	3.49059	0.244197
-0.0852258	3.49035	0.24418
-0.0848863	3.49012	0.244161
-0.0845468	3.48989	0.244142
-0.0842073	3.48966	0.244122
-0.0838677	3.48943	0.244102
-0.0835282	3.48921	0.244081
-0.0831887	3.48899	0.244059
-0.0828492	3.48877	0.244037
-0.0825096	3.48855	0.244014
-0.0821701	3.48834	0.24399
-0.0818306	3.48812	0.243966
-0.0814911	3.48791	0.243942
-0.0811515	3.4877	0.243916
-0.080812	3.48749	0.243891
-0.0804725	3.48729	0.243864
-0.080133	3.48708	0.243838
-0.0797934	3.48688	0.24381
-0.0794539	3.48668	0.243782
-0.0791144	3.48648	0.243754
-0.0787749	3.48629	0.243725
-0.0784354	3.48609	0.243696
-0.0780958	3.4859	0.243666
-0.0777563	3.48571	0.243635
-0.0774168	3.48552	0.243604
-0.0770773	3.48533	0.243573
-0.0767377	3.48514	0.243541
-0.0763982	3.48495	0.243509
-0.0760587	3.48477	0.243476
-0.0757192	3.48459	0.243443
-0.0753796	3.4844	0.24341
-0.0750401	3.48422	0.243376
-0.0747006	3.48404	0.243342
-0.0743611	3.48386	0.243307
-0.0740216	3.48369	0.243272
-0.073682	3.48351	0.243236
-0.0733425	3.48334	0.243201
-0.073003	3.48316	0.243164
-0.0726635	3.48299	0.243128
-0.0723239	3.48282	0.243091
-0.0719844	3.48265	0.243054
-0.0716449	3.48248	0.243016
-0.0713054	3.48231	0.242978
-0.0709658	3.48214	0.24294
-0.0706263	3.48197	0.242901
-0.0702868	3.48181	0.242863
-0.0699473	3.48164	0.242823
-0.0696077	3.48147	0.242784
-0.0692682	3.48131	0.242744
-0.0689287	3.48115	0.242704
-0.0685892	3.48098	0.242664
-0.0682497	3.48082	0.242624
-0.0679101	3.48066	0.242583
-0.0675706	3.4805	0.242542
-0.0672311	3.48033	0.242501
-0.0668916	3.48017	0.242459
-0.066552	3.48001	0.242417
-0.0662125	3.47985	0.242376
-0.065873	3.47969	0.242333
-0.0655335	3.47953	0.242291
-0.0651939	3.47937	0.242249
-0.0648544	3.47921	0.242206
-0.0645149	3.47905	0.242163
-0.0641754	3.47889	0.24212
-0.0638358	3.47873	0.242077
-0.0634963	3.47857	0.242033
-0.0631568	3.47842	0.24199
-0.0628173	3.47826	0.241946
-0.0624778	3.4781	0.241902
-0.0621382	3.47794	0.241858
-0.0617987	3.47778	0.241814
-0.0614592	3.47762	0.24177
-0.0611197	3.47746	0.241725
-0.0607801	3.4773	0.241681
-0.0604406	3.47714	0.241636
-0.0601011	3.47698	0.241591
-0.0597616	3.47681	0.241547
-0.059422	3.47665	0.241502
-0.0590825	3.47649	0.241457
-0.058743	3.47633	0.241412
-0.0584035	3.47616	0.241367
-0.0580639	3.476	0.241321
-0.0577244	3.47584	0.241276
-0.0573849	3.47567	0.241231
-0.0570454	3.47551	0.241185
-0.0567059	3.47534	0.24114
-0.0563663	3.47517	0.241095
-0.0560268	3.475	0.241049
-0.0556873	3.47483	0.241004
-0.0553478	3.47467	0.240958
-0.0550082	3.47449	0.240913
-0.0546687	3.47432	0.240867
-0.0543292	3.47415	0.240822
-0.0539897	3.47398	0.240776
-0.0536501	3.4738	0.240731
-0.0533106	3.47363	0.240685
-0.0529711	3.47345	0.24064
-0.0526316	3.47327	0.240594
-0.052292	3.47309	0.240549
-0.0519525	3.47291	0.240503
-0.051613	3.47273	0.240458
-0.0512735	3.47255	0.240413
-0.050934	3.47236	0.240367
-0.0505944	3.47218	0.240322
-0.0502549	3.47199	0.240277
-0.0499154	3.4718	0.240232
-0.0495759	3.47161	0.240187
-0.0492363	3.47142	0.240142
-0.0488968	3.47123	0.240098
-0.0485573	3.47103	0.240053
-0.0482178	3.47084	0.240008
-0.0478782	3.47064	0.239964
-0.0475387	3.47044	0.23992
-0.0471992	3.47024	0.239875
-0.0468597	3.47004	0.239831
-0.0465201	3.46983	0.239787
-0.0461806	3.46962	0.239743
-0.0458411	3.46941	0.2397
-0.0455016	3.4692	0.239656
-0.0451621	3.46899	0.239613
-0.0448225	3.46878	0.239569
-0.044483	3.46856	0.239526
-0.0441435	3.46834	0.239483
-0.043804	3.46812	0.239441
-0.0434644	3.4679	0.239398
-0.0431249	3.46767	0.239356
-0.0427854	3.46744	0.239313
-0.0424459	3.46721	0.239271
-0.0421063	3.46698	0.23923
-0.0417668	3.46675	0.239188
-0.0414273	3.46651	0.239147
-0.0410878	3.46627	0.239105
-0.0407483	3.46603	0.239065
-0.0404087	3.46579	0.239024
-0.0400692	3.46554	0.238983
-0.0397297	3.46529	0.238943
-0.0393902	3.46504	0.238903
-0.0390506	3.46478	0.238864
-0.0387111	3.46453	0.238824
-0.0383716	3.46427	0.238785
-0.0380321	3.46401	0.238746
-0.0376925	3.46374	0.238708
-0.037353	3.46347	0.238669
-0.0370135	3.4632	0.238631
-0.036674	3.46293	0.238594
-0.0363344	3.46265	0.238556
-0.0359949	3.46237	0.238519
-0.0356554	3.46209	0.238482
-0.0353159	3.4618	0.238446
-0.0349764	3.46151	0.23841
-0.0346368	3.46122	0.238374
-0.0342973	3.46093	0.238339
-0.0339578	3.46063	0.238304
-0.0336183	3.46033	0.238269
-0.0332787	3.46002	0.238235
-0.0329392	3.45971	0.238201
-0.0325997	3.4594	0.238168
-0.0322602	3.45909	0.238135
-0.0319206	3.45877	0.238102
-0.0315811	3.45845	0.23807
-0.0312416	3.45812	0.238038
-0.0309021	3.45779	0.238006
[truncated: 5,095 more rows]
