# Supplementary material for: Envelope statistics of self-motion signals experienced by human subjects during everyday activities: Implications for vestibular processing
Source: PLoS One. 2017 Jun 2;12(6):e0178664. doi: 10.1371/journal.pone.0178664 (PMC5456318; doi:10.1371/journal.pone.0178664)
Supplement: S1 File — (ZIP) [file pone.0178664.s001.zip › Figure6.xlsx]

## Sheet: FIgure6
	IA				FA				Vert				LARP				RALP				Yaw
	1 Slope	LF slope	HF slope		1 Slope	LF slope	HF slope		1 Slope	LF slope	HF slope		1 Slope	LF slope	HF slope		1 Slope	LF slope	HF slope		1 Slope	LF slope	HF slope
Mean	-0.85258	-1.03869	-1.86774		-0.930295	-1.21936	-4.10087		-0.95327	-1.04123	-3.70922		-1.58806	-1.69438	-1.78618		-1.58441	-1.69118	0.385779		-1.71566	-1.7147	-1.91476
SE	0.0425065	0.0832115	0.55919		0.0281389	0.0703641	3.5037		0.0744983	0.0677002	2.99535		0.0448333	0.0729283	1.4108		0.0401448	0.0675985	0.484142		0.0644739	0.0706365	0.488429
