# Supplementary material for: Envelope statistics of self-motion signals experienced by human subjects during everyday activities: Implications for vestibular processing
Source: PLoS One. 2017 Jun 2;12(6):e0178664. doi: 10.1371/journal.pone.0178664 (PMC5456318; doi:10.1371/journal.pone.0178664)
Supplement: S1 File — (ZIP) [file pone.0178664.s001.zip › Figure7.xlsx]

## Sheet: Sheet1
0	0.4365			0.0000000e+00 4.3652927e-01	0.543202				0	0.5432		9.9990000e+00 1.9975726e+01	87.1163	62.575
0.4883	0.4365			4.8828125e-01 4.3652927e-01	0.543202				0.4883	0.5432		1.0000000e+01 1.9987043e+01	87.0961	62.6218
0.9766	0.4389			9.7656250e-01 4.3889894e-01	0.550674				0.9766	0.5507		1.0001000e+01 1.9997297e+01	87.0791	62.6828
1.4648	0.442			1.4648438e+00 4.4203922e-01	0.561964				1.4648	0.562		1.0002000e+01 2.0007864e+01	87.0652	62.7566
1.9531	0.4463			1.9531250e+00 4.4629334e-01	0.577276				1.9531	0.5773		1.0003000e+01 2.0019820e+01	87.0538	62.8422
2.4414	0.4517			2.4414062e+00 4.5167063e-01	0.596354				2.4414	0.5964		1.0004000e+01 2.0034418e+01	87.0448	62.9385
2.9297	0.4581			2.9296875e+00 4.5813798e-01	0.618859				2.9297	0.6189		1.0005000e+01 2.0052579e+01	87.0377	63.0442
3.418	0.4656			3.4179688e+00 4.6564846e-01	0.644436				3.418	0.6444		1.0006000e+01 2.0075380e+01	87.0323	63.1585
3.9062	0.4741			3.9062500e+00 4.7414801e-01	0.672736				3.9062	0.6727		1.0007000e+01 2.0103537e+01	87.0282	63.2801
4.3945	0.4836			4.3945312e+00 4.8357847e-01	0.703429				4.3945	0.7034		1.0008000e+01 2.0137905e+01	87.0252	63.4082
4.8828	0.4939			4.8828125e+00 4.9387947e-01	0.736216				4.8828	0.7362		1.0009000e+01 2.0178958e+01	87.0231	63.5418
5.3711	0.505			5.3710938e+00 5.0498986e-01	0.770828				5.3711	0.7708		1.0010000e+01 2.0227302e+01	87.0216	63.68
5.8594	0.5168			5.8593750e+00 5.1684895e-01	0.80703				5.8594	0.807		1.0011000e+01 2.0283146e+01	87.0205	63.822
6.3477	0.5294			6.3476562e+00 5.2939732e-01	0.844615				6.3477	0.8446		1.0012000e+01 2.0346837e+01	87.0197	63.9672
6.8359	0.5426			6.8359375e+00 5.4257756e-01	0.883406				6.8359	0.8834		1.0013000e+01 2.0418315e+01	87.019	64.1148
7.3242	0.5563			7.3242188e+00 5.5633471e-01	0.923249				7.3242	0.9232		1.0014000e+01 2.0497675e+01	87.0183	64.2643
7.8125	0.5706			7.8125000e+00 5.7061663e-01	0.964012				7.8125	0.964		1.0015000e+01 2.0584606e+01	87.0176	64.4151
8.3008	0.5854			8.3007812e+00 5.8537416e-01	1.00558				8.3008	1.0056		1.0016000e+01 2.0678975e+01	87.0168	64.5667
8.7891	0.6006			8.7890625e+00 6.0056119e-01	1.04786				8.7891	1.0479		1.0017000e+01 2.0780252e+01	87.0159	64.7189
9.2773	0.6161			9.2773438e+00 6.1613467e-01	1.09077				9.2773	1.0908		1.0018000e+01 2.0888113e+01	87.0149	64.8711
9.7656	0.6321			9.7656250e+00 6.3205453e-01	1.13422				9.7656	1.1342		1.0019000e+01 2.1001850e+01	87.0138	65.0232
10.2539	0.6483			1.0253906e+01 6.4828360e-01	1.17817				10.2539	1.1782		1.0020000e+01 2.1120996e+01	87.0127	65.1749
10.7422	0.6648			1.0742188e+01 6.6478742e-01	1.22255				10.7422	1.2226		1.0021000e+01 2.1244717e+01	87.0116	65.3259
11.2305	0.6815			1.1230469e+01 6.8153414e-01	1.26733				11.2305	1.2673		1.0022000e+01 2.1372452e+01	87.0105	65.4761
11.7188	0.6985			1.1718750e+01 6.9849431e-01	1.31244				11.7188	1.3124		1.0023000e+01 2.1503291e+01	87.0097	65.6253
12.207	0.7156			1.2207031e+01 7.1564073e-01	1.35787				12.207	1.3579		1.0024000e+01 2.1636627e+01	87.0091	65.7734
12.6953	0.7329			1.2695312e+01 7.3294828e-01	1.40357				12.6953	1.4036		1.0025000e+01 2.1771525e+01	87.0088	65.9202
13.1836	0.7504			1.3183594e+01 7.5039379e-01	1.44953				13.1836	1.4495		1.0026000e+01 2.1907375e+01	87.009	66.0656
13.6719	0.768			1.3671875e+01 7.6795583e-01	1.49571				13.6719	1.4957		1.0027000e+01 2.2043259e+01	87.0097	66.2094
14.1602	0.7856			1.4160156e+01 7.8561461e-01	1.5421				14.1602	1.5421		1.0028000e+01 2.2178603e+01	87.011	66.3515
14.6484	0.8034			1.4648438e+01 8.0335185e-01	1.58866				14.6484	1.5887		1.0029000e+01 2.2312540e+01	87.013	66.4917
15.1367	0.8212			1.5136719e+01 8.2115063e-01	1.6354				15.1367	1.6354		1.0030000e+01 2.2444560e+01	87.0158	66.6298
15.625	0.839			1.5625000e+01 8.3899531e-01	1.68228				15.625	1.6823		1.0031000e+01 2.2573874e+01	87.0194	66.7658
16.1133	0.8569			1.6113281e+01 8.5687140e-01	1.72931				16.1133	1.7293		1.0032000e+01 2.2700057e+01	87.0239	66.8992
16.6016	0.8748			1.6601562e+01 8.7476545e-01	1.77645				16.6016	1.7765		1.0033000e+01 2.2822418e+01	87.0293	67.0299
17.0898	0.8927			1.7089844e+01 8.9266503e-01	1.82371				17.0898	1.8237		1.0034000e+01 2.2940628e+01	87.0357	67.1577
17.5781	0.9106			1.7578125e+01 9.1055858e-01	1.87107				17.5781	1.8711		1.0035000e+01 2.3054103e+01	87.0429	67.2822
18.0664	0.9284			1.8066406e+01 9.2843537e-01	1.91852				18.0664	1.9185		1.0036000e+01 2.3162617e+01	87.051	67.403
18.5547	0.9463			1.8554688e+01 9.4628546e-01	1.96606				18.5547	1.9661		1.0037000e+01 2.3265698e+01	87.06	67.52
19.043	0.9641			1.9042969e+01 9.6409959e-01	2.01367				19.043	2.0137		1.0038000e+01 2.3363224e+01	87.0698	67.6327
19.5312	0.9819			1.9531250e+01 9.8186915e-01	2.06136				19.5312	2.0614		1.0039000e+01 2.3454832e+01	87.0804	67.7408
20.0195	0.9996			2.0019531e+01 9.9958615e-01	2.1091				20.0195	2.1091		1.0040000e+01 2.3540497e+01	87.0916	67.8439
20.5078	1.0172			2.0507812e+01 1.0172431e+00	2.15691				20.5078	2.1569		1.0041000e+01 2.3619961e+01	87.1033	67.9416
20.9961	1.0348			2.0996094e+01 1.0348332e+00	2.20476				20.9961	2.2048		1.0042000e+01 2.3693288e+01	87.1155	68.0337
21.4844	1.0523			2.1484375e+01 1.0523499e+00	2.25266				21.4844	2.2527		1.0043000e+01 2.3760316e+01	87.1281	68.1196
21.9727	1.0698			2.1972656e+01 1.0697873e+00	2.3006				21.9727	2.3006		1.0044000e+01 2.3821188e+01	87.1408	68.1991
22.4609	1.0871			2.2460938e+01 1.0871398e+00	2.34858				22.4609	2.3486		1.0045000e+01 2.3875826e+01	87.1536	68.272
22.9492	1.1044			2.2949219e+01 1.1044022e+00	2.39659				22.9492	2.3966		1.0046000e+01 2.3924440e+01	87.1662	68.3378
23.4375	1.1216			2.3437500e+01 1.1215696e+00	2.44463				23.4375	2.4446		1.0047000e+01 2.3967025e+01	87.1787	68.3963
23.9258	1.1386			2.3925781e+01 1.1386378e+00	2.49269				23.9258	2.4927		1.0048000e+01 2.4003846e+01	87.1907	68.4473
24.4141	1.1556			2.4414062e+01 1.1556024e+00	2.54078				24.4141	2.5408		1.0049000e+01 2.4034958e+01	87.2022	68.4908
24.9023	1.1725			2.4902344e+01 1.1724597e+00	2.58889				24.9023	2.5889		1.0050000e+01 2.4060672e+01	87.213	68.5264
25.3906	1.1892			2.5390625e+01 1.1892061e+00	2.63701				25.3906	2.637		1.0051000e+01 2.4081090e+01	87.2229	68.5543
25.8789	1.2058			2.5878906e+01 1.2058383e+00	2.68514				25.8789	2.6851		1.0052000e+01 2.4096561e+01	87.2319	68.5743
26.3672	1.2224			2.6367188e+01 1.2223534e+00	2.73329				26.3672	2.7333		1.0053000e+01 2.4107228e+01	87.2398	68.5865
26.8555	1.2387			2.6855469e+01 1.2387484e+00	2.78145				26.8555	2.7814		1.0054000e+01 2.4113467e+01	87.2465	68.5911
27.3438	1.255			2.7343750e+01 1.2550208e+00	2.82961				27.3438	2.8296		1.0055000e+01 2.4115458e+01	87.2519	68.5883
27.832	1.2712			2.7832031e+01 1.2711684e+00	2.87778				27.832	2.8778		1.0056000e+01 2.4113605e+01	87.2559	68.5782
28.3203	1.2872			2.8320312e+01 1.2871888e+00	2.92594				28.3203	2.9259		1.0057000e+01 2.4108118e+01	87.2585	68.5612
28.8086	1.3031			2.8808594e+01 1.3030802e+00	2.97411				28.8086	2.9741		1.0058000e+01 2.4099430e+01	87.2595	68.5377
29.2969	1.3188			2.9296875e+01 1.3188408e+00	3.02228				29.2969	3.0223		1.0059000e+01 2.4087785e+01	87.2589	68.508
29.7852	1.3345			2.9785156e+01 1.3344689e+00	3.07044				29.7852	3.0704		1.0060000e+01 2.4073650e+01	87.2568	68.4726
30.2734	1.35			3.0273438e+01 1.3499631e+00	3.1186				30.2734	3.1186		1.0061000e+01 2.4057306e+01	87.253	68.4321
30.7617	1.3653			3.0761719e+01 1.3653222e+00	3.16675				30.7617	3.1668		1.0062000e+01 2.4039263e+01	87.2476	68.3869
31.25	1.3805			3.1250000e+01 1.3805449e+00	3.21489				31.25	3.2149		1.0063000e+01 2.4019853e+01	87.2405	68.3376
31.7383	1.3956			3.1738281e+01 1.3956303e+00	3.26303				31.7383	3.263		1.0064000e+01 2.3999640e+01	87.2319	68.2849
32.2266	1.4106			3.2226562e+01 1.4105774e+00	3.31115				32.2266	3.3111		1.0065000e+01 2.3979013e+01	87.2216	68.2292
32.7148	1.4254			3.2714844e+01 1.4253856e+00	3.35926				32.7148	3.3593		1.0066000e+01 2.3958612e+01	87.2098	68.1713
33.2031	1.4401			3.3203125e+01 1.4400541e+00	3.40735				33.2031	3.4074		1.0067000e+01 2.3938898e+01	87.1965	68.1116
33.6914	1.4546			3.3691406e+01 1.4545825e+00	3.45543				33.6914	3.4554		1.0068000e+01 2.3920599e+01	87.1816	68.0508
34.1797	1.469			3.4179688e+01 1.4689704e+00	3.5035				34.1797	3.5035		1.0069000e+01 2.3904262e+01	87.1653	67.9894
34.668	1.4832			3.4667969e+01 1.4832174e+00	3.55154				34.668	3.5515		1.0070000e+01 2.3890723e+01	87.1476	67.9278
35.1562	1.4973			3.5156250e+01 1.4973233e+00	3.59957				35.1562	3.5996		1.0071000e+01 2.3880627e+01	87.1284	67.8665
35.6445	1.5113			3.5644531e+01 1.5112880e+00	3.64758				35.6445	3.6476		1.0072000e+01 2.3874928e+01	87.1079	67.8059
36.1328	1.5251			3.6132812e+01 1.5251115e+00	3.69556				36.1328	3.6956		1.0073000e+01 2.3874379e+01	87.0859	67.7462
36.6211	1.5388			3.6621094e+01 1.5387938e+00	3.74353				36.6211	3.7435		1.0074000e+01 2.3880063e+01	87.0625	67.6877
37.1094	1.5523			3.7109375e+01 1.5523350e+00	3.79147				37.1094	3.7915		1.0075000e+01 2.3892838e+01	87.0376	67.6306
37.5977	1.5657			3.7597656e+01 1.5657353e+00	3.83939				37.5977	3.8394		1.0076000e+01 2.3913913e+01	87.0113	67.5749
38.0859	1.579			3.8085938e+01 1.5789950e+00	3.88729				38.0859	3.8873		1.0077000e+01 2.3944246e+01	86.9833	67.5205
38.5742	1.5921			3.8574219e+01 1.5921144e+00	3.93516				38.5742	3.9352		1.0078000e+01 2.3985161e+01	86.9537	67.4673
39.0625	1.6051			3.9062500e+01 1.6050940e+00	3.983				39.0625	3.983		1.0079000e+01 2.4037691e+01	86.9224	67.4151
39.5508	1.6179			3.9550781e+01 1.6179341e+00	4.03081				39.5508	4.0308		1.0080000e+01 2.4103249e+01	86.8891	67.3634
40.0391	1.6306			4.0039062e+01 1.6306353e+00	4.0786				40.0391	4.0786		1.0081000e+01 2.4182905e+01	86.8537	67.312
40.5273	1.6432			4.0527344e+01 1.6431982e+00	4.12636				40.5273	4.1264		1.0082000e+01 2.4278124e+01	86.816	67.2602
41.0156	1.6556			4.1015625e+01 1.6556234e+00	4.17409				41.0156	4.1741		1.0083000e+01 2.4389963e+01	86.7758	67.2073
41.5039	1.6679			4.1503906e+01 1.6679114e+00	4.22179				41.5039	4.2218		1.0084000e+01 2.4519880e+01	86.733	67.1528
41.9922	1.6801			4.1992188e+01 1.6800632e+00	4.26945				41.9922	4.2695		1.0085000e+01 2.4668856e+01	86.6871	67.0957
42.4805	1.6921			4.2480469e+01 1.6920793e+00	4.31709				42.4805	4.3171		1.0086000e+01 2.4838278e+01	86.6381	67.0353
42.9688	1.704			4.2968750e+01 1.7039606e+00	4.36469				42.9688	4.3647		1.0087000e+01 2.5028979e+01	86.5855	66.9705
43.457	1.7157			4.3457031e+01 1.7157079e+00	4.41226				43.457	4.4123		1.0088000e+01 2.5242201e+01	86.5291	66.9005
43.9453	1.7273			4.3945312e+01 1.7273221e+00	4.45979				43.9453	4.4598		1.0089000e+01 2.5478556e+01	86.4685	66.8243
44.4336	1.7388			4.4433594e+01 1.7388040e+00	4.50729				44.4336	4.5073		1.0090000e+01 2.5739075e+01	86.4036	66.7407
44.9219	1.7502			4.4921875e+01 1.7501547e+00	4.55476				44.9219	4.5548		1.0091000e+01 2.6024080e+01	86.3339	66.6488
45.4102	1.7614			4.5410156e+01 1.7613749e+00	4.60219				45.4102	4.6022		1.0092000e+01 2.6334326e+01	86.2591	66.5477
45.8984	1.7725			4.5898438e+01 1.7724658e+00	4.64958				45.8984	4.6496		1.0093000e+01 2.6669797e+01	86.1791	66.4362
46.3867	1.7834			4.6386719e+01 1.7834282e+00	4.69693				46.3867	4.6969		1.0094000e+01 2.7030926e+01	86.0934	66.3135
46.875	1.7943			4.6875000e+01 1.7942633e+00	4.74425				46.875	4.7443		1.0095000e+01 2.7417325e+01	86.0019	66.1787
47.3633	1.805			4.7363281e+01 1.8049721e+00	4.79153				47.3633	4.7915		1.0096000e+01 2.7829082e+01	85.9043	66.0309
47.8516	1.8156			4.7851562e+01 1.8155556e+00	4.83877				47.8516	4.8388		1.0097000e+01 2.8265427e+01	85.8003	65.8695
48.3398	1.826			4.8339844e+01 1.8260149e+00	4.88597				48.3398	4.886		1.0098000e+01 2.8726099e+01	85.69	65.6938
48.8281	1.8364			4.8828125e+01 1.8363511e+00	4.93313				48.8281	4.9331		1.0099000e+01 2.9209959e+01	85.573	65.5034
49.3164	1.8466			4.9316406e+01 1.8465653e+00	4.98025				49.3164	4.9802		1.0100000e+01 2.9716413e+01	85.4494	65.2978
49.8047	1.8567			4.9804688e+01 1.8566586e+00	5.02732				49.8047	5.0273		1.0101000e+01 3.0243985e+01	85.3192	65.0769
50.293	1.8666			5.0292969e+01 1.8666322e+00	5.07436				50.293	5.0744		1.0102000e+01 3.0791783e+01	85.1822	64.8406
50.7812	1.8765			5.0781250e+01 1.8764872e+00	5.12135				50.7812	5.1214		1.0103000e+01 3.1358035e+01	85.0388	64.5889
51.2695	1.8862			5.1269531e+01 1.8862247e+00	5.1683				51.2695	5.1683		1.0104000e+01 3.1941594e+01	84.8888	64.3221
51.7578	1.8958			5.1757812e+01 1.8958460e+00	5.21521				51.7578	5.2152		1.0105000e+01 3.2540450e+01	84.7327	64.0405
52.2461	1.9054			5.2246094e+01 1.9053521e+00	5.26207				52.2461	5.2621		1.0106000e+01 3.3153248e+01	84.5706	63.7449
52.7344	1.9147			5.2734375e+01 1.9147442e+00	5.30889				52.7344	5.3089		1.0107000e+01 3.3777795e+01	84.4029	63.4358
53.2227	1.924			5.3222656e+01 1.9240236e+00	5.35566				53.2227	5.3557		1.0108000e+01 3.4412583e+01	84.2299	63.1143
53.7109	1.9332			5.3710938e+01 1.9331914e+00	5.40239				53.7109	5.4024		1.0109000e+01 3.5055292e+01	84.0521	62.7813
54.1992	1.9422			5.4199219e+01 1.9422487e+00	5.44907				54.1992	5.4491		1.0110000e+01 3.5704310e+01	83.8701	62.4382
54.6875	1.9512			5.4687500e+01 1.9511968e+00	5.4957				54.6875	5.4957		1.0111000e+01 3.6357249e+01	83.6843	62.0862
55.1758	1.96			5.5175781e+01 1.9600369e+00	5.54229				55.1758	5.5423		1.0112000e+01 3.7012439e+01	83.4954	61.727
55.6641	1.9688			5.5664062e+01 1.9687700e+00	5.58883				55.6641	5.5888		1.0113000e+01 3.7667475e+01	83.3041	61.362
56.1523	1.9774			5.6152344e+01 1.9773975e+00	5.63532				56.1523	5.6353		1.0114000e+01 3.8320676e+01	83.1111	60.9931
56.6406	1.9859			5.6640625e+01 1.9859204e+00	5.68176				56.6406	5.6818		1.0115000e+01 3.8969670e+01	82.917	60.622
57.1289	1.9943			5.7128906e+01 1.9943400e+00	5.72816				57.1289	5.7282		1.0116000e+01 3.9612806e+01	82.7228	60.2507
57.6172	2.0027			5.7617188e+01 2.0026575e+00	5.7745				57.6172	5.7745		1.0117000e+01 4.0247790e+01	82.5292	59.8811
58.1055	2.0109			5.8105469e+01 2.0108740e+00	5.8208				58.1055	5.8208		1.0118000e+01 4.0873041e+01	82.337	59.5153
58.5938	2.019			5.8593750e+01 2.0189906e+00	5.86704				58.5938	5.867		1.0119000e+01 4.1486385e+01	82.147	59.1551
59.082	2.027			5.9082031e+01 2.0270086e+00	5.91324				59.082	5.9132		1.0120000e+01 4.2086346e+01	81.9601	58.8027
59.5703	2.0349			5.9570312e+01 2.0349291e+00	5.95938				59.5703	5.9594		1.0121000e+01 4.2670913e+01	81.7771	58.46
60.0586	2.0428			6.0058594e+01 2.0427533e+00	6.00547				60.0586	6.0055		1.0122000e+01 4.3238747e+01	81.5988	58.1289
60.5469	2.0505			6.0546875e+01 2.0504822e+00	6.05151				60.5469	6.0515		1.0123000e+01 4.3788038e+01	81.426	57.8113
61.0352	2.0581			6.1035156e+01 2.0581172e+00	6.0975				61.0352	6.0975		1.0124000e+01 4.4317615e+01	81.2594	57.509
61.5234	2.0657			6.1523438e+01 2.0656592e+00	6.14343				61.5234	6.1434		1.0125000e+01 4.4825902e+01	81.0998	57.2236
62.0117	2.0731			6.2011719e+01 2.0731094e+00	6.18932				62.0117	6.1893		1.0126000e+01 4.5311929e+01	80.9477	56.9567
62.5	2.0805			6.2500000e+01 2.0804690e+00	6.23514				62.5	6.2351		1.0127000e+01 4.5774384e+01	80.8039	56.7097
62.9883	2.0877			6.2988281e+01 2.0877390e+00	6.28092				62.9883	6.2809		1.0128000e+01 4.6212525e+01	80.6688	56.4838
63.4766	2.0949			6.3476562e+01 2.0949206e+00	6.32664				63.4766	6.3266		1.0129000e+01 4.6625332e+01	80.5429	56.2801
63.9648	2.102			6.3964844e+01 2.1020148e+00	6.3723				63.9648	6.3723		1.0130000e+01 4.7012318e+01	80.4266	56.0995
64.4531	2.109			6.4453125e+01 2.1090228e+00	6.41792				64.4531	6.4179		1.0131000e+01 4.7372779e+01	80.3203	55.9426
64.9414	2.1159			6.4941406e+01 2.1159456e+00	6.46347				64.9414	6.4635		1.0132000e+01 4.7706504e+01	80.2242	55.8099
65.4297	2.1228			6.5429688e+01 2.1227844e+00	6.50897				65.4297	6.509		1.0133000e+01 4.8013129e+01	80.1383	55.7017
65.918	2.1295			6.5917969e+01 2.1295400e+00	6.55441				65.918	6.5544		1.0134000e+01 4.8292735e+01	80.0629	55.618
66.4062	2.1362			6.6406250e+01 2.1362137e+00	6.5998				66.4062	6.5998		1.0135000e+01 4.8545317e+01	79.9978	55.5587
66.8945	2.1428			6.6894531e+01 2.1428065e+00	6.64513				66.8945	6.6451		1.0136000e+01 4.8771262e+01	79.943	55.5232
67.3828	2.1493			6.7382812e+01 2.1493194e+00	6.6904				67.3828	6.6904		1.0137000e+01 4.8970933e+01	79.8983	55.511
67.8711	2.1558			6.7871094e+01 2.1557533e+00	6.73562				67.8711	6.7356		1.0138000e+01 4.9145036e+01	79.8632	55.5213
68.3594	2.1621			6.8359375e+01 2.1621095e+00	6.78077				68.3594	6.7808		1.0139000e+01 4.9294308e+01	79.8376	55.553
68.8477	2.1684			6.8847656e+01 2.1683887e+00	6.82587				68.8477	6.8259		1.0140000e+01 4.9419776e+01	79.8209	55.6048
69.3359	2.1746			6.9335938e+01 2.1745921e+00	6.87091				69.3359	6.8709		1.0141000e+01 4.9522550e+01	79.8125	55.6753
69.8242	2.1807			6.9824219e+01 2.1807206e+00	6.91589				69.8242	6.9159		1.0142000e+01 4.9603975e+01	79.8119	55.7628
70.3125	2.1868			7.0312500e+01 2.1867752e+00	6.96081				70.3125	6.9608		1.0143000e+01 4.9665522e+01	79.8184	55.8657
70.8008	2.1928			7.0800781e+01 2.1927569e+00	7.00568				70.8008	7.0057		1.0144000e+01 4.9708845e+01	79.8311	55.9818
71.2891	2.1987			7.1289062e+01 2.1986666e+00	7.05048				71.2891	7.0505		1.0145000e+01 4.9735756e+01	79.8494	56.1092
71.7773	2.2045			7.1777344e+01 2.2045052e+00	7.09522				71.7773	7.0952		1.0146000e+01 4.9748193e+01	79.8724	56.2456
72.2656	2.2103			7.2265625e+01 2.2102737e+00	7.1399				72.2656	7.1399		1.0147000e+01 4.9748281e+01	79.8992	56.3888
72.7539	2.216			7.2753906e+01 2.2159731e+00	7.18452				72.7539	7.1845		1.0148000e+01 4.9738205e+01	79.9288	56.5363
73.2422	2.2216			7.3242188e+01 2.2216041e+00	7.22908				73.2422	7.2291		1.0149000e+01 4.9720357e+01	79.9603	56.6859
73.7305	2.2272			7.3730469e+01 2.2271678e+00	7.27358				73.7305	7.2736		1.0150000e+01 4.9697127e+01	79.9927	56.8349
74.2188	2.2327			7.4218750e+01 2.2326650e+00	7.31801				74.2188	7.318		1.0151000e+01 4.9671108e+01	80.0251	56.981
74.707	2.2381			7.4707031e+01 2.2380967e+00	7.36239				74.707	7.3624		1.0152000e+01 4.9644832e+01	80.0566	57.1217
75.1953	2.2435			7.5195312e+01 2.2434635e+00	7.4067				75.1953	7.4067		1.0153000e+01 4.9621022e+01	80.086	57.2546
75.6836	2.2488			7.5683594e+01 2.2487665e+00	7.45095				75.6836	7.4509		1.0154000e+01 4.9602271e+01	80.1125	57.3773
76.1719	2.254			7.6171875e+01 2.2540065e+00	7.49513				76.1719	7.4951		1.0155000e+01 4.9591343e+01	80.1352	57.4876
76.6602	2.2592			7.6660156e+01 2.2591843e+00	7.53925				76.6602	7.5393		1.0156000e+01 4.9590797e+01	80.1531	57.5831
77.1484	2.2643			7.7148438e+01 2.2643008e+00	7.58331				77.1484	7.5833		1.0157000e+01 4.9603333e+01	80.1656	57.662
77.6367	2.2694			7.7636719e+01 2.2693567e+00	7.62731				77.6367	7.6273		1.0158000e+01 4.9631378e+01	80.1716	57.7222
78.125	2.2744			7.8125000e+01 2.2743529e+00	7.67124				78.125	7.6712		1.0159000e+01 4.9677453e+01	80.1706	57.7619
78.6133	2.2793			7.8613281e+01 2.2792902e+00	7.7151				78.6133	7.7151		1.0160000e+01 4.9743739e+01	80.1618	57.7797
79.1016	2.2842			7.9101562e+01 2.2841693e+00	7.7589				79.1016	7.7589		1.0161000e+01 4.9832470e+01	80.1447	57.7739
79.5898	2.289			7.9589844e+01 2.2889911e+00	7.80264				79.5898	7.8026		1.0162000e+01 4.9945474e+01	80.1187	57.7435
80.0781	2.2938			8.0078125e+01 2.2937562e+00	7.84631				80.0781	7.8463		1.0163000e+01 5.0084588e+01	80.0833	57.6875
80.5664	2.2985			8.0566406e+01 2.2984656e+00	7.88992				80.5664	7.8899		1.0164000e+01 5.0251191e+01	80.0383	57.605
81.0547	2.3031			8.1054688e+01 2.3031198e+00	7.93346				81.0547	7.9335		1.0165000e+01 5.0446634e+01	79.9833	57.4955
81.543	2.3077			8.1542969e+01 2.3077197e+00	7.97693				81.543	7.9769		1.0166000e+01 5.0671771e+01	79.9181	57.3588
82.0312	2.3123			8.2031250e+01 2.3122660e+00	8.02034				82.0312	8.0203		1.0167000e+01 5.0927401e+01	79.8428	57.1948
82.5195	2.3168			8.2519531e+01 2.3167594e+00	8.06368				82.5195	8.0637		1.0168000e+01 5.1213809e+01	79.7571	57.0037
83.0078	2.3212			8.3007812e+01 2.3212006e+00	8.10695				83.0078	8.107		1.0169000e+01 5.1531208e+01	79.6614	56.786
83.4961	2.3256			8.3496094e+01 2.3255903e+00	8.15016				83.4961	8.1502		1.0170000e+01 5.1879294e+01	79.5557	56.5424
83.9844	2.3299			8.3984375e+01 2.3299292e+00	8.1933				83.9844	8.1933		1.0171000e+01 5.2257702e+01	79.4403	56.2738
84.4727	2.3342			8.4472656e+01 2.3342180e+00	8.23637				84.4727	8.2364		1.0172000e+01 5.2665555e+01	79.3157	55.9815
84.9609	2.3385			8.4960938e+01 2.3384574e+00	8.27938				84.9609	8.2794		1.0173000e+01 5.3101941e+01	79.1823	55.6668
85.4492	2.3426			8.5449219e+01 2.3426479e+00	8.32231				85.4492	8.3223		1.0174000e+01 5.3565461e+01	79.0407	55.3315
85.9375	2.3468			8.5937500e+01 2.3467903e+00	8.36518				85.9375	8.3652		1.0175000e+01 5.4054716e+01	78.8914	54.9774
86.4258	2.3509			8.6425781e+01 2.3508853e+00	8.40798				86.4258	8.408		1.0176000e+01 5.4567852e+01	78.7353	54.6066
86.9141	2.3549			8.6914062e+01 2.3549334e+00	8.45071				86.9141	8.4507		1.0177000e+01 5.5103066e+01	78.5732	54.2213
87.4023	2.3589			8.7402344e+01 2.3589353e+00	8.49337				87.4023	8.4934		1.0178000e+01 5.5658130e+01	78.4059	53.8239
87.8906	2.3629			8.7890625e+01 2.3628916e+00	8.53597				87.8906	8.536		1.0179000e+01 5.6230928e+01	78.2343	53.417
88.3789	2.3668			8.8378906e+01 2.3668029e+00	8.57849				88.3789	8.5785		1.0180000e+01 5.6818950e+01	78.0595	53.0034
88.8672	2.3707			8.8867188e+01 2.3706698e+00	8.62095				88.8672	8.6209		1.0181000e+01 5.7419858e+01	77.8825	52.5857
89.3555	2.3745			8.9355469e+01 2.3744929e+00	8.66333				89.3555	8.6633		1.0182000e+01 5.8030947e+01	77.7043	52.1669
89.8438	2.3783			8.9843750e+01 2.3782728e+00	8.70565				89.8438	8.7056		1.0183000e+01 5.8649750e+01	77.5261	51.7499
90.332	2.382			9.0332031e+01 2.3820101e+00	8.74789				90.332	8.7479		1.0184000e+01 5.9273449e+01	77.3491	51.3376
90.8203	2.3857			9.0820312e+01 2.3857053e+00	8.79006				90.8203	8.7901		1.0185000e+01 5.9899528e+01	77.1743	50.933
91.3086	2.3894			9.1308594e+01 2.3893590e+00	8.83217				91.3086	8.8322		1.0186000e+01 6.0525132e+01	77.0029	50.5391
91.7969	2.393			9.1796875e+01 2.3929717e+00	8.8742				91.7969	8.8742		1.0187000e+01 6.1147773e+01	76.8361	50.1588
92.2852	2.3965			9.2285156e+01 2.3965441e+00	8.91616				92.2852	8.9162		1.0188000e+01 6.1764620e+01	76.675	49.7948
92.7734	2.4001			9.2773438e+01 2.4000766e+00	8.95805				92.7734	8.9581		1.0189000e+01 6.2373276e+01	76.5208	49.45
93.2617	2.4036			9.3261719e+01 2.4035697e+00	8.99987				93.2617	8.9999		1.0190000e+01 6.2970993e+01	76.3744	49.1268
93.75	2.407			9.3750000e+01 2.4070240e+00	9.04162				93.75	9.0416		1.0191000e+01 6.3555523e+01	76.237	48.8279
94.2383	2.4104			9.4238281e+01 2.4104401e+00	9.0833				94.2383	9.0833		1.0192000e+01 6.4124247e+01	76.1094	48.5553
94.7266	2.4138			9.4726562e+01 2.4138183e+00	9.1249				94.7266	9.1249		1.0193000e+01 6.4675114e+01	75.9927	48.3113
95.2148	2.4172			9.5214844e+01 2.4171592e+00	9.16643				95.2148	9.1664		1.0194000e+01 6.5205676e+01	75.8876	48.0977
95.7031	2.4205			9.5703125e+01 2.4204634e+00	9.2079				95.7031	9.2079		1.0195000e+01 6.5714127e+01	75.7948	47.9161
96.1914	2.4237			9.6191406e+01 2.4237312e+00	9.24928				96.1914	9.2493		1.0196000e+01 6.6198227e+01	75.7151	47.7679
96.6797	2.427			9.6679688e+01 2.4269632e+00	9.2906				96.6797	9.2906		1.0197000e+01 6.6656451e+01	75.649	47.6543
97.168	2.4302			9.7167969e+01 2.4301599e+00	9.33184				97.168	9.3318		1.0198000e+01 6.7086807e+01	75.597	47.5759
97.6562	2.4333			9.7656250e+01 2.4333216e+00	9.37301				97.6562	9.373		1.0199000e+01 6.7488086e+01	75.5593	47.5334
98.1445	2.4364			9.8144531e+01 2.4364489e+00	9.41411				98.1445	9.4141		1.0200000e+01 6.7858575e+01	75.5363	47.527
98.6328	2.4395			9.8632812e+01 2.4395422e+00	9.45513				98.6328	9.4551		1.0201000e+01 6.8197422e+01	75.5281	47.5566
99.1211	2.4426			9.9121094e+01 2.4426020e+00	9.49608				99.1211	9.4961		1.0202000e+01 6.8503225e+01	75.5345	47.6217
99.6094	2.4456			9.9609375e+01 2.4456287e+00	9.53696				99.6094	9.537		1.0203000e+01 6.8775518e+01	75.5555	47.7217
100.098	2.4486			1.0009766e+02 2.4486227e+00	9.57776				100.098	9.5778		1.0204000e+01 6.9013247e+01	75.5908	47.8556
100.586	2.4516			1.0058594e+02 2.4515845e+00	9.61849				100.586	9.6185		1.0205000e+01 6.9216365e+01	75.64	48.0219
101.074	2.4545			1.0107422e+02 2.4545145e+00	9.65915				101.074	9.6591		1.0206000e+01 6.9384197e+01	75.7026	48.2191
101.562	2.4574			1.0156250e+02 2.4574131e+00	9.69973				101.562	9.6997		1.0207000e+01 6.9517147e+01	75.7779	48.4452
102.051	2.4603			1.0205078e+02 2.4602806e+00	9.74023				102.051	9.7402		1.0208000e+01 6.9614948e+01	75.8652	48.6981
102.539	2.4631			1.0253906e+02 2.4631176e+00	9.78067				102.539	9.7807		1.0209000e+01 6.9678485e+01	75.9636	48.9753
103.027	2.4659			1.0302734e+02 2.4659244e+00	9.82103				103.027	9.821		1.0210000e+01 6.9707929e+01	76.0721	49.274
103.516	2.4687			1.0351562e+02 2.4687014e+00	9.86131				103.516	9.8613		1.0211000e+01 6.9704669e+01	76.1896	49.5915
104.004	2.4714			1.0400391e+02 2.4714489e+00	9.90152				104.004	9.9015		1.0212000e+01 6.9669338e+01	76.315	49.9245
104.492	2.4742			1.0449219e+02 2.4741674e+00	9.94165				104.492	9.9417		1.0213000e+01 6.9603849e+01	76.447	50.2698
104.981	2.4769			1.0498047e+02 2.4768573e+00	9.98171				104.981	9.9817		1.0214000e+01 6.9509316e+01	76.5842	50.624
105.469	2.4795			1.0546875e+02 2.4795189e+00	10.0217				105.469	10.0217		1.0215000e+01 6.9388186e+01	76.7253	50.9837
105.957	2.4822			1.0595703e+02 2.4821525e+00	10.0616				105.957	10.0616		1.0216000e+01 6.9242059e+01	76.8688	51.3452
106.445	2.4848			1.0644531e+02 2.4847586e+00	10.1014				106.445	10.1014		1.0217000e+01 6.9073914e+01	77.0133	51.705
106.934	2.4873			1.0693359e+02 2.4873374e+00	10.1412				106.934	10.1412		1.0218000e+01 6.8885833e+01	77.1573	52.0593
107.422	2.4899			1.0742188e+02 2.4898894e+00	10.1809				107.422	10.1809		1.0219000e+01 6.8681308e+01	77.2993	52.4048
107.91	2.4924			1.0791016e+02 2.4924149e+00	10.2205				107.91	10.2205		1.0220000e+01 6.8462875e+01	77.4378	52.7378
108.398	2.4949			1.0839844e+02 2.4949142e+00	10.26				108.398	10.26		1.0221000e+01 6.8234497e+01	77.5714	53.055
108.887	2.4974			1.0888672e+02 2.4973876e+00	10.2995				108.887	10.2995		1.0222000e+01 6.7999116e+01	77.6986	53.353
109.375	2.4998			1.0937500e+02 2.4998355e+00	10.3388				109.375	10.3388		1.0223000e+01 6.7761097e+01	77.8181	53.6289
109.863	2.5023			1.0986328e+02 2.5022582e+00	10.3781				109.863	10.3781		1.0224000e+01 6.7523707e+01	77.9286	53.8798
110.352	2.5047			1.1035156e+02 2.5046560e+00	10.4174				110.352	10.4174		1.0225000e+01 6.7291612e+01	78.029	54.1029
110.84	2.507			1.1083984e+02 2.5070292e+00	10.4565				110.84	10.4565		1.0226000e+01 6.7068289e+01	78.118	54.2961
111.328	2.5094			1.1132812e+02 2.5093782e+00	10.4956				111.328	10.4956		1.0227000e+01 6.6858567e+01	78.1946	54.4572
111.816	2.5117			1.1181641e+02 2.5117033e+00	10.5346				111.816	10.5346		1.0228000e+01 6.6665983e+01	78.2581	54.5844
112.305	2.514			1.1230469e+02 2.5140047e+00	10.5735				112.305	10.5735		1.0229000e+01 6.6495356e+01	78.3077	54.6765
112.793	2.5163			1.1279297e+02 2.5162827e+00	10.6124				112.793	10.6124		1.0230000e+01 6.6350100e+01	78.3427	54.7323
113.281	2.5185			1.1328125e+02 2.5185377e+00	10.6511				113.281	10.6511		1.0231000e+01 6.6234822e+01	78.3627	54.7513
113.769	2.5208			1.1376953e+02 2.5207700e+00	10.6898				113.769	10.6898		1.0232000e+01 6.6152605e+01	78.3674	54.7332
114.258	2.523			1.1425781e+02 2.5229797e+00	10.7284				114.258	10.7284		1.0233000e+01 6.6107623e+01	78.3566	54.6782
114.746	2.5252			1.1474609e+02 2.5251672e+00	10.767				114.746	10.767		1.0234000e+01 6.6102413e+01	78.3304	54.5868
115.234	2.5273			1.1523438e+02 2.5273329e+00	10.8054				115.234	10.8054		1.0235000e+01 6.6140500e+01	78.289	54.4599
115.723	2.5295			1.1572266e+02 2.5294768e+00	10.8438				115.723	10.8438		1.0236000e+01 6.6223669e+01	78.2327	54.299
116.211	2.5316			1.1621094e+02 2.5315994e+00	10.8821				116.211	10.8821		1.0237000e+01 6.6354604e+01	78.162	54.1058
116.699	2.5337			1.1669922e+02 2.5337008e+00	10.9203				116.699	10.9203		1.0238000e+01 6.6534172e+01	78.0776	53.8823
117.188	2.5358			1.1718750e+02 2.5357814e+00	10.9585				117.188	10.9585		1.0239000e+01 6.6764077e+01	77.9804	53.6311
117.676	2.5378			1.1767578e+02 2.5378414e+00	10.9965				117.676	10.9965		1.0240000e+01 6.7044160e+01	77.8712	53.355
118.164	2.5399			1.1816406e+02 2.5398811e+00	11.0345				118.164	11.0345		1.0241000e+01 6.7375071e+01	77.7514	53.057
118.652	2.5419			1.1865234e+02 2.5419006e+00	11.0725				118.652	11.0725		1.0242000e+01 6.7755593e+01	77.6219	52.7406
119.141	2.5439			1.1914062e+02 2.5439003e+00	11.1103				119.141	11.1103		1.0243000e+01 6.8185329e+01	77.4844	52.4094
119.629	2.5459			1.1962891e+02 2.5458804e+00	11.1481				119.629	11.1481		1.0244000e+01 6.8662046e+01	77.3401	52.0672
120.117	2.5478			1.2011719e+02 2.5478411e+00	11.1857				120.117	11.1857		1.0245000e+01 6.9184384e+01	77.1907	51.7182
120.606	2.5498			1.2060547e+02 2.5497827e+00	11.2233				120.606	11.2233		1.0246000e+01 6.9749207e+01	77.0378	51.3664
121.094	2.5517			1.2109375e+02 2.5517054e+00	11.2609				121.094	11.2609		1.0247000e+01 7.0354335e+01	76.8831	51.0161
121.582	2.5536			1.2158203e+02 2.5536094e+00	11.2983				121.582	11.2983		1.0248000e+01 7.0995894e+01	76.7283	50.6717
122.07	2.5555			1.2207031e+02 2.5554950e+00	11.3357				122.07	11.3357		1.0249000e+01 7.1671067e+01	76.5752	50.3374
122.559	2.5574			1.2255859e+02 2.5573624e+00	11.373				122.559	11.373		1.0250000e+01 7.2375433e+01	76.4256	50.0176
123.047	2.5592			1.2304688e+02 2.5592118e+00	11.4102				123.047	11.4102		1.0251000e+01 7.3105744e+01	76.2812	49.7165
123.535	2.561			1.2353516e+02 2.5610433e+00	11.4473				123.535	11.4473		1.0252000e+01 7.3857231e+01	76.1438	49.4382
124.023	2.5629			1.2402344e+02 2.5628574e+00	11.4844				124.023	11.4844		1.0253000e+01 7.4626411e+01	76.0151	49.1868
124.512	2.5647			1.2451172e+02 2.5646540e+00	11.5214				124.512	11.5214		1.0254000e+01 7.5408357e+01	75.8967	48.9659
125	2.5664			1.2500000e+02 2.5664335e+00	11.5583				125	11.5583		1.0255000e+01 7.6199537e+01	75.7902	48.7791
125.488	2.5682			1.2548828e+02 2.5681961e+00	11.5951				125.488	11.5951		1.0256000e+01 7.6995028e+01	75.6971	48.6297
125.977	2.5699			1.2597656e+02 2.5699419e+00	11.6319				125.977	11.6319		1.0257000e+01 7.7791409e+01	75.6188	48.5207
126.465	2.5717			1.2646484e+02 2.5716712e+00	11.6685				126.465	11.6685		1.0258000e+01 7.8583898e+01	75.5566	48.4548
126.953	2.5734			1.2695312e+02 2.5733842e+00	11.7051				126.953	11.7051		1.0259000e+01 7.9369309e+01	75.5116	48.4344
127.441	2.5751			1.2744141e+02 2.5750810e+00	11.7416				127.441	11.7416		1.0260000e+01 8.0143113e+01	75.4848	48.4613
127.93	2.5768			1.2792969e+02 2.5767618e+00	11.7781				127.93	11.7781		1.0261000e+01 8.0902458e+01	75.4772	48.5372
128.418	2.5784			1.2841797e+02 2.5784269e+00	11.8144				128.418	11.8144		1.0262000e+01 8.1643146e+01	75.4895	48.6633
128.906	2.5801			1.2890625e+02 2.5800764e+00	11.8507				128.906	11.8507		1.0263000e+01 8.2362733e+01	75.5222	48.8404
129.394	2.5817			1.2939453e+02 2.5817105e+00	11.8869				129.394	11.8869		1.0264000e+01 8.3057409e+01	75.5758	49.0689
129.883	2.5833			1.2988281e+02 2.5833294e+00	11.923				129.883	11.923		1.0265000e+01 8.3725186e+01	75.6505	49.3487
130.371	2.5849			1.3037109e+02 2.5849332e+00	11.9591				130.371	11.9591		1.0266000e+01 8.4362681e+01	75.7465	49.6795
130.859	2.5865			1.3085938e+02 2.5865222e+00	11.995				130.859	11.995		1.0267000e+01 8.4968392e+01	75.8636	50.0604
131.348	2.5881			1.3134766e+02 2.5880965e+00	12.0309				131.348	12.0309		1.0268000e+01 8.5539385e+01	76.0016	50.4903
131.836	2.5897			1.3183594e+02 2.5896562e+00	12.0667				131.836	12.0667		1.0269000e+01 8.6074662e+01	76.1603	50.9674
132.324	2.5912			1.3232422e+02 2.5912016e+00	12.1024				132.324	12.1024		1.0270000e+01 8.6571744e+01	76.3389	51.4901
132.812	2.5927			1.3281250e+02 2.5927329e+00	12.1381				132.812	12.1381		1.0271000e+01 8.7030144e+01	76.537	52.0559
133.301	2.5943			1.3330078e+02 2.5942501e+00	12.1737				133.301	12.1737		1.0272000e+01 8.7447840e+01	76.7536	52.6623
133.789	2.5958			1.3378906e+02 2.5957534e+00	12.2091				133.789	12.2091		1.0273000e+01 8.7824851e+01	76.9878	53.3066
134.277	2.5972			1.3427734e+02 2.5972431e+00	12.2446				134.277	12.2446		1.0274000e+01 8.8159606e+01	77.2386	53.9855
134.766	2.5987			1.3476562e+02 2.5987192e+00	12.2799				134.766	12.2799		1.0275000e+01 8.8452619e+01	77.5049	54.6959
135.254	2.6002			1.3525391e+02 2.6001819e+00	12.3151				135.254	12.3151		1.0276000e+01 8.8702760e+01	77.7852	55.4341
135.742	2.6016			1.3574219e+02 2.6016315e+00	12.3503				135.742	12.3503		1.0277000e+01 8.8911023e+01	78.0784	56.1967
136.231	2.6031			1.3623047e+02 2.6030679e+00	12.3854				136.231	12.3854		1.0278000e+01 8.9076701e+01	78.383	56.9797
136.719	2.6045			1.3671875e+02 2.6044914e+00	12.4204				136.719	12.4204		1.0279000e+01 8.9201252e+01	78.6975	57.7795
137.207	2.6059			1.3720703e+02 2.6059021e+00	12.4554				137.207	12.4554		1.0280000e+01 8.9284371e+01	79.0204	58.5921
137.695	2.6073			1.3769531e+02 2.6073002e+00	12.4903				137.695	12.4903		1.0281000e+01 8.9327959e+01	79.3502	59.4137
138.184	2.6087			1.3818359e+02 2.6086858e+00	12.525				138.184	12.525		1.0282000e+01 8.9332089e+01	79.6853	60.2403
138.672	2.6101			1.3867188e+02 2.6100590e+00	12.5597				138.672	12.5597		1.0283000e+01 8.9299076e+01	80.0242	61.0684
139.16	2.6114			1.3916016e+02 2.6114201e+00	12.5944				139.16	12.5944		1.0284000e+01 8.9229349e+01	80.3652	61.8941
139.648	2.6128			1.3964844e+02 2.6127690e+00	12.6289				139.648	12.6289		1.0285000e+01 8.9125606e+01	80.7069	62.7139
140.137	2.6141			1.4013672e+02 2.6141060e+00	12.6634				140.137	12.6634		1.0286000e+01 8.8988597e+01	81.0478	63.5246
140.625	2.6154			1.4062500e+02 2.6154313e+00	12.6978				140.625	12.6978		1.0287000e+01 8.8821369e+01	81.3865	64.323
141.113	2.6167			1.4111328e+02 2.6167448e+00	12.7321				141.113	12.7321		1.0288000e+01 8.8624957e+01	81.7215	65.106
141.602	2.618			1.4160156e+02 2.6180468e+00	12.7663				141.602	12.7663		1.0289000e+01 8.8402711e+01	82.0517	65.8711
142.09	2.6193			1.4208984e+02 2.6193374e+00	12.8005				142.09	12.8005		1.0290000e+01 8.8155910e+01	82.3758	66.6159
142.578	2.6206			1.4257812e+02 2.6206167e+00	12.8346				142.578	12.8346		1.0291000e+01 8.7888156e+01	82.6928	67.3383
143.066	2.6219			1.4306641e+02 2.6218849e+00	12.8686				143.066	12.8686		1.0292000e+01 8.7600918e+01	83.0015	68.0364
143.555	2.6231			1.4355469e+02 2.6231420e+00	12.9025				143.555	12.9025		1.0293000e+01 8.7297992e+01	83.3013	68.7089
144.043	2.6244			1.4404297e+02 2.6243882e+00	12.9363				144.043	12.9363		1.0294000e+01 8.6980974e+01	83.5913	69.3545
144.531	2.6256			1.4453125e+02 2.6256236e+00	12.9701				144.531	12.9701		1.0295000e+01 8.6653783e+01	83.8709	69.9727
145.019	2.6268			1.4501953e+02 2.6268484e+00	13.0038				145.019	13.0038		1.0296000e+01 8.6318071e+01	84.1397	70.5629
145.508	2.6281			1.4550781e+02 2.6280626e+00	13.0374				145.508	13.0374		1.0297000e+01 8.5977802e+01	84.3973	71.1251
145.996	2.6293			1.4599609e+02 2.6292663e+00	13.0709				145.996	13.0709		1.0298000e+01 8.5634599e+01	84.6434	71.6595
146.484	2.6305			1.4648438e+02 2.6304597e+00	13.1044				146.484	13.1044		1.0299000e+01 8.5292382e+01	84.8782	72.1668
146.973	2.6316			1.4697266e+02 2.6316430e+00	13.1378				146.973	13.1378		1.0300000e+01 8.4952656e+01	85.1015	72.648
147.461	2.6328			1.4746094e+02 2.6328161e+00	13.1711				147.461	13.1711		1.0301000e+01 8.4619199e+01	85.3137	73.1042
147.949	2.634			1.4794922e+02 2.6339792e+00	13.2043				147.949	13.2043		1.0302000e+01 8.4293303e+01	85.5151	73.5372
148.438	2.6351			1.4843750e+02 2.6351324e+00	13.2374				148.438	13.2374		1.0303000e+01 8.3978505e+01	85.7062	73.9485
148.926	2.6363			1.4892578e+02 2.6362759e+00	13.2705				148.926	13.2705		1.0304000e+01 8.3675786e+01	85.8875	74.3405
149.414	2.6374			1.4941406e+02 2.6374097e+00	13.3035				149.414	13.3035		1.0305000e+01 8.3388344e+01	86.0598	74.7154
149.902	2.6385			1.4990234e+02 2.6385339e+00	13.3364				149.902	13.3364		1.0306000e+01 8.3116757e+01	86.224	75.0756
150.391	2.6396			1.5039062e+02 2.6396487e+00	13.3692				150.391	13.3692		1.0307000e+01 8.2863795e+01	86.3808	75.424
150.879	2.6408			1.5087891e+02 2.6407541e+00	13.402				150.879	13.402		1.0308000e+01 8.2629553e+01	86.5314	75.7632
151.367	2.6419			1.5136719e+02 2.6418503e+00	13.4347				151.367	13.4347		1.0309000e+01 8.2416301e+01	86.6767	76.0962
151.856	2.6429			1.5185547e+02 2.6429373e+00	13.4673				151.856	13.4673		1.0310000e+01 8.2223587e+01	86.8179	76.4259
152.344	2.644			1.5234375e+02 2.6440152e+00	13.4998				152.344	13.4998		1.0311000e+01 8.2053130e+01	86.9561	76.7554
152.832	2.6451			1.5283203e+02 2.6450842e+00	13.5322				152.832	13.5322		1.0312000e+01 8.1903897e+01	87.0926	77.0876
153.32	2.6461			1.5332031e+02 2.6461443e+00	13.5646				153.32	13.5646		1.0313000e+01 8.1777032e+01	87.2286	77.4256
153.809	2.6472			1.5380859e+02 2.6471956e+00	13.5969				153.809	13.5969		1.0314000e+01 8.1670910e+01	87.3652	77.7721
154.297	2.6482			1.5429688e+02 2.6482382e+00	13.6291				154.297	13.6291		1.0315000e+01 8.1586109e+01	87.5036	78.13
154.785	2.6493			1.5478516e+02 2.6492723e+00	13.6613				154.785	13.6613		1.0316000e+01 8.1520439e+01	87.6451	78.5017
155.273	2.6503			1.5527344e+02 2.6502978e+00	13.6933				155.273	13.6933		1.0317000e+01 8.1473945e+01	87.7908	78.8899
155.762	2.6513			1.5576172e+02 2.6513150e+00	13.7253				155.762	13.7253		1.0318000e+01 8.1443923e+01	87.9416	79.2967
156.25	2.6523			1.5625000e+02 2.6523238e+00	13.7572				156.25	13.7572		1.0319000e+01 8.1429956e+01	88.0987	79.7241
156.738	2.6533			1.5673828e+02 2.6533243e+00	13.789				156.738	13.789		1.0320000e+01 8.1428901e+01	88.263	80.1738
157.227	2.6543			1.5722656e+02 2.6543168e+00	13.8208				157.227	13.8208		1.0321000e+01 8.1439963e+01	88.4352	80.6474
157.715	2.6553			1.5771484e+02 2.6553011e+00	13.8525				157.715	13.8525		1.0322000e+01 8.1459659e+01	88.6161	81.1461
158.203	2.6563			1.5820312e+02 2.6562775e+00	13.8841				158.203	13.8841		1.0323000e+01 8.1486919e+01	88.8064	81.6706
158.691	2.6572			1.5869141e+02 2.6572460e+00	13.9156				158.691	13.9156		1.0324000e+01 8.1518024e+01	89.0065	82.2216
159.18	2.6582			1.5917969e+02 2.6582067e+00	13.947				159.18	13.947		1.0325000e+01 8.1551739e+01	89.2169	82.7993
159.668	2.6592			1.5966797e+02 2.6591596e+00	13.9784				159.668	13.9784		1.0326000e+01 8.1584220e+01	89.4378	83.4037
160.156	2.6601			1.6015625e+02 2.6601049e+00	14.0097				160.156	14.0097		1.0327000e+01 8.1614177e+01	89.6694	84.0343
160.644	2.661			1.6064453e+02 2.6610426e+00	14.0409				160.644	14.0409		1.0328000e+01 8.1637746e+01	89.9116	84.6905
161.133	2.662			1.6113281e+02 2.6619729e+00	14.072				161.133	14.072		1.0329000e+01 8.1653682e+01	90.1643	85.3711
161.621	2.6629			1.6162109e+02 2.6628957e+00	14.1031				161.621	14.1031		1.0330000e+01 8.1658202e+01	90.4274	86.075
162.109	2.6638			1.6210938e+02 2.6638111e+00	14.1341				162.109	14.1341		1.0331000e+01 8.1650197e+01	90.7004	86.8005
162.598	2.6647			1.6259766e+02 2.6647193e+00	14.165				162.598	14.165		1.0332000e+01 8.1626047e+01	90.9828	87.5457
163.086	2.6656			1.6308594e+02 2.6656203e+00	14.1958				163.086	14.1958		1.0333000e+01 8.1584857e+01	91.2741	88.3086
163.574	2.6665			1.6357422e+02 2.6665142e+00	14.2266				163.574	14.2266		1.0334000e+01 8.1523239e+01	91.5735	89.0869
164.062	2.6674			1.6406250e+02 2.6674010e+00	14.2573				164.062	14.2573		1.0335000e+01 8.1440573e+01	91.8802	89.878
164.551	2.6683			1.6455078e+02 2.6682808e+00	14.2879				164.551	14.2879		1.0336000e+01 8.1333754e+01	92.1934	90.6793
165.039	2.6692			1.6503906e+02 2.6691538e+00	14.3184				165.039	14.3184		1.0337000e+01 8.1202481e+01	92.5121	91.4881
165.527	2.67			1.6552734e+02 2.6700199e+00	14.3489				165.527	14.3489		1.0338000e+01 8.1043971e+01	92.8352	92.3014
166.016	2.6709			1.6601562e+02 2.6708792e+00	14.3793				166.016	14.3793		1.0339000e+01 8.0858268e+01	93.1617	93.1163
166.504	2.6717			1.6650391e+02 2.6717318e+00	14.4096				166.504	14.4096		1.0340000e+01 8.0642932e+01	93.4904	93.9298
166.992	2.6726			1.6699219e+02 2.6725778e+00	14.4398				166.992	14.4398		1.0341000e+01 8.0398367e+01	93.8201	94.7389
167.481	2.6734			1.6748047e+02 2.6734173e+00	14.47				167.481	14.47		1.0342000e+01 8.0122482e+01	94.1497	95.5405
167.969	2.6743			1.6796875e+02 2.6742502e+00	14.5001				167.969	14.5001		1.0343000e+01 7.9816041e+01	94.478	96.3318
168.457	2.6751			1.6845703e+02 2.6750767e+00	14.5301				168.457	14.5301		1.0344000e+01 7.9477302e+01	94.8037	97.1098
168.945	2.6759			1.6894531e+02 2.6758968e+00	14.56				168.945	14.56		1.0345000e+01 7.9107374e+01	95.1256	97.8719
169.434	2.6767			1.6943359e+02 2.6767107e+00	14.5899				169.434	14.5899		1.0346000e+01 7.8704848e+01	95.4427	98.6154
169.922	2.6775			1.6992188e+02 2.6775182e+00	14.6196				169.922	14.6196		1.0347000e+01 7.8271164e+01	95.7537	99.3377
170.41	2.6783			1.7041016e+02 2.6783196e+00	14.6493				170.41	14.6493		1.0348000e+01 7.7805221e+01	96.0576	100.037
170.898	2.6791			1.7089844e+02 2.6791149e+00	14.679				170.898	14.679		1.0349000e+01 7.7308760e+01	96.3533	100.71
171.387	2.6799			1.7138672e+02 2.6799041e+00	14.7085				171.387	14.7085		1.0350000e+01 7.6780964e+01	96.64	101.356
171.875	2.6807			1.7187500e+02 2.6806873e+00	14.738				171.875	14.738		1.0351000e+01 7.6223843e+01	96.9165	101.972
172.363	2.6815			1.7236328e+02 2.6814646e+00	14.7674				172.363	14.7674		1.0352000e+01 7.5636830e+01	97.1822	102.558
172.852	2.6822			1.7285156e+02 2.6822360e+00	14.7968				172.852	14.7968		1.0353000e+01 7.5022169e+01	97.4363	103.111
173.34	2.683			1.7333984e+02 2.6830015e+00	14.826				173.34	14.826		1.0354000e+01 7.4379508e+01	97.6781	103.632
173.828	2.6838			1.7382812e+02 2.6837613e+00	14.8552				173.828	14.8552		1.0355000e+01 7.3711292e+01	97.9069	104.118
174.316	2.6845			1.7431641e+02 2.6845153e+00	14.8843				174.316	14.8843		1.0356000e+01 7.3017347e+01	98.1223	104.57
174.805	2.6853			1.7480469e+02 2.6852637e+00	14.9134				174.805	14.9134		1.0357000e+01 7.2300281e+01	98.3238	104.987
175.293	2.686			1.7529297e+02 2.6860065e+00	14.9424				175.293	14.9424		1.0358000e+01 7.1560066e+01	98.5111	105.368
175.781	2.6867			1.7578125e+02 2.6867438e+00	14.9713				175.781	14.9713		1.0359000e+01 7.0799438e+01	98.684	105.714
176.269	2.6875			1.7626953e+02 2.6874755e+00	15.0001				176.269	15.0001		1.0360000e+01 7.0018485e+01	98.8422	106.025
176.758	2.6882			1.7675781e+02 2.6882018e+00	15.0288				176.758	15.0288		1.0361000e+01 6.9220038e+01	98.9857	106.302
177.246	2.6889			1.7724609e+02 2.6889228e+00	15.0575				177.246	15.0575		1.0362000e+01 6.8404270e+01	99.1145	106.544
177.734	2.6896			1.7773438e+02 2.6896383e+00	15.0861				177.734	15.0861		1.0363000e+01 6.7574081e+01	99.2285	106.753
178.223	2.6903			1.7822266e+02 2.6903486e+00	15.1146				178.223	15.1146		1.0364000e+01 6.6729706e+01	99.328	106.929
178.711	2.6911			1.7871094e+02 2.6910537e+00	15.1431				178.711	15.1431		1.0365000e+01 6.5874089e+01	99.4131	107.073
179.199	2.6918			1.7919922e+02 2.6917535e+00	15.1715				179.199	15.1715		1.0366000e+01 6.5007501e+01	99.4841	107.186
179.688	2.6924			1.7968750e+02 2.6924483e+00	15.1998				179.688	15.1998		1.0367000e+01 6.4132915e+01	99.5412	107.27
180.176	2.6931			1.8017578e+02 2.6931379e+00	15.228				180.176	15.228		1.0368000e+01 6.3250621e+01	99.5849	107.326
180.664	2.6938			1.8066406e+02 2.6938225e+00	15.2562				180.664	15.2562		1.0369000e+01 6.2363601e+01	99.6155	107.354
181.152	2.6945			1.8115234e+02 2.6945021e+00	15.2843				181.152	15.2843		1.0370000e+01 6.1472153e+01	99.6334	107.356
181.641	2.6952			1.8164062e+02 2.6951767e+00	15.3123				181.641	15.3123		1.0371000e+01 6.0579255e+01	99.6392	107.333
182.129	2.6958			1.8212891e+02 2.6958465e+00	15.3403				182.129	15.3403		1.0372000e+01 5.9685196e+01	99.6333	107.287
182.617	2.6965			1.8261719e+02 2.6965114e+00	15.3681				182.617	15.3681		1.0373000e+01 5.8792941e+01	99.6162	107.219
183.106	2.6972			1.8310547e+02 2.6971715e+00	15.396				183.106	15.396		1.0374000e+01 5.7902761e+01	99.5884	107.13
183.594	2.6978			1.8359375e+02 2.6978268e+00	15.4237				183.594	15.4237		1.0375000e+01 5.7017593e+01	99.5506	107.022
184.082	2.6985			1.8408203e+02 2.6984774e+00	15.4514				184.082	15.4514		1.0376000e+01 5.6137679e+01	99.5033	106.895
184.57	2.6991			1.8457031e+02 2.6991234e+00	15.4789				184.57	15.4789		1.0377000e+01 5.5265918e+01	99.4469	106.751
185.059	2.6998			1.8505859e+02 2.6997647e+00	15.5065				185.059	15.5065		1.0378000e+01 5.4402504e+01	99.3822	106.59
185.547	2.7004			1.8554688e+02 2.7004014e+00	15.5339				185.547	15.5339		1.0379000e+01 5.3550283e+01	99.3096	106.415
186.035	2.701			1.8603516e+02 2.7010335e+00	15.5613				186.035	15.5613		1.0380000e+01 5.2709384e+01	99.2296	106.226
186.523	2.7017			1.8652344e+02 2.7016612e+00	15.5886				186.523	15.5886		1.0381000e+01 5.1882582e+01	99.1429	106.023
187.012	2.7023			1.8701172e+02 2.7022844e+00	15.6158				187.012	15.6158		1.0382000e+01 5.1069916e+01	99.0499	105.809
187.5	2.7029			1.8750000e+02 2.7029032e+00	15.643				187.5	15.643		1.0383000e+01 5.0274066e+01	98.9511	105.582
187.988	2.7035			1.8798828e+02 2.7035176e+00	15.6701				187.988	15.6701		1.0384000e+01 4.9494953e+01	98.847	105.346
188.477	2.7041			1.8847656e+02 2.7041277e+00	15.6971				188.477	15.6971		1.0385000e+01 4.8735131e+01	98.7381	105.099
188.965	2.7047			1.8896484e+02 2.7047334e+00	15.7241				188.965	15.7241		1.0386000e+01 4.7994375e+01	98.6248	104.842
189.453	2.7053			1.8945312e+02 2.7053349e+00	15.751				189.453	15.751		1.0387000e+01 4.7275082e+01	98.5075	104.577
189.941	2.7059			1.8994141e+02 2.7059322e+00	15.7778				189.941	15.7778		1.0388000e+01 4.6576841e+01	98.3866	104.304
190.43	2.7065			1.9042969e+02 2.7065253e+00	15.8045				190.43	15.8045		1.0389000e+01 4.5901860e+01	98.2624	104.022
190.918	2.7071			1.9091797e+02 2.7071142e+00	15.8312				190.918	15.8312		1.0390000e+01 4.5249515e+01	98.1353	103.732
191.406	2.7077			1.9140625e+02 2.7076991e+00	15.8578				191.406	15.8578		1.0391000e+01 4.4621795e+01	98.0056	103.435
191.894	2.7083			1.9189453e+02 2.7082799e+00	15.8844				191.894	15.8844		1.0392000e+01 4.4017831e+01	97.8734	103.131
192.383	2.7089			1.9238281e+02 2.7088566e+00	15.9108				192.383	15.9108		1.0393000e+01 4.3439375e+01	97.7391	102.82
192.871	2.7094			1.9287109e+02 2.7094293e+00	15.9372				192.871	15.9372		1.0394000e+01 4.2885300e+01	97.6027	102.501
193.359	2.71			1.9335938e+02 2.7099981e+00	15.9635				193.359	15.9635		1.0395000e+01 4.2357113e+01	97.4644	102.176
193.848	2.7106			1.9384766e+02 2.7105630e+00	15.9898				193.848	15.9898		1.0396000e+01 4.1853430e+01	97.3244	101.843
194.336	2.7111			1.9433594e+02 2.7111239e+00	16.016				194.336	16.016		1.0397000e+01 4.1375524e+01	97.1827	101.503
194.824	2.7117			1.9482422e+02 2.7116811e+00	16.0421				194.824	16.0421		1.0398000e+01 4.0921780e+01	97.0393	101.156
195.312	2.7122			1.9531250e+02 2.7122343e+00	16.0682				195.312	16.0682		1.0399000e+01 4.0493271e+01	96.8942	100.801
195.801	2.7128			1.9580078e+02 2.7127838e+00	16.0942				195.801	16.0942		1.0400000e+01 4.0088195e+01	96.7474	100.439
196.289	2.7133			1.9628906e+02 2.7133296e+00	16.1201				196.289	16.1201		1.0401000e+01 3.9707484e+01	96.5987	100.068
196.777	2.7139			1.9677734e+02 2.7138716e+00	16.1459				196.777	16.1459		1.0402000e+01 3.9349222e+01	96.4481	99.6885
197.266	2.7144			1.9726562e+02 2.7144100e+00	16.1717				197.266	16.1717		1.0403000e+01 3.9014282e+01	96.2953	99.3002
197.754	2.7149			1.9775391e+02 2.7149446e+00	16.1974				197.754	16.1974		1.0404000e+01 3.8700721e+01	96.1403	98.9025
198.242	2.7155			1.9824219e+02 2.7154757e+00	16.2231				198.242	16.2231		1.0405000e+01 3.8409452e+01	95.9827	98.4949
198.731	2.716			1.9873047e+02 2.7160032e+00	16.2486				198.731	16.2486		1.0406000e+01 3.8138615e+01	95.8223	98.077
199.219	2.7165			1.9921875e+02 2.7165271e+00	16.2741				199.219	16.2741		1.0407000e+01 3.7889270e+01	95.6588	97.6482
199.707	2.717			1.9970703e+02 2.7170475e+00	16.2996				199.707	16.2996		1.0408000e+01 3.7659751e+01	95.492	97.2079
200.195	2.7176			2.0019531e+02 2.7175644e+00	16.325				200.195	16.325		1.0409000e+01 3.7451377e+01	95.3215	96.7557
200.684	2.7181			2.0068359e+02 2.7180778e+00	16.3503				200.684	16.3503		1.0410000e+01 3.7262785e+01	95.1471	96.291
201.172	2.7186			2.0117188e+02 2.7185878e+00	16.3755				201.172	16.3755		1.0411000e+01 3.7095652e+01	94.9683	95.8132
201.66	2.7191			2.0166016e+02 2.7190943e+00	16.4007				201.66	16.4007		1.0412000e+01 3.6949013e+01	94.7849	95.3219
202.148	2.7196			2.0214844e+02 2.7195976e+00	16.4258				202.148	16.4258		1.0413000e+01 3.6824978e+01	94.5965	94.8165
202.637	2.7201			2.0263672e+02 2.7200974e+00	16.4508				202.637	16.4508		1.0414000e+01 3.6723045e+01	94.4028	94.2966
203.125	2.7206			2.0312500e+02 2.7205940e+00	16.4758				203.125	16.4758		1.0415000e+01 3.6645803e+01	94.2036	93.7619
203.613	2.7211			2.0361328e+02 2.7210872e+00	16.5007				203.613	16.5007		1.0416000e+01 3.6593236e+01	93.9985	93.212
204.102	2.7216			2.0410156e+02 2.7215772e+00	16.5255				204.102	16.5255		1.0417000e+01 3.6568405e+01	93.7873	92.6467
204.59	2.7221			2.0458984e+02 2.7220639e+00	16.5503				204.59	16.5503		1.0418000e+01 3.6571754e+01	93.5699	92.0659
205.078	2.7225			2.0507812e+02 2.7225475e+00	16.575				205.078	16.575		1.0419000e+01 3.6606755e+01	93.346	91.4696
205.566	2.723			2.0556641e+02 2.7230279e+00	16.5997				205.566	16.5997		1.0420000e+01 3.6674222e+01	93.1157	90.8578
206.055	2.7235			2.0605469e+02 2.7235051e+00	16.6242				206.055	16.6242		1.0421000e+01 3.6777915e+01	92.8787	90.2309
206.543	2.724			2.0654297e+02 2.7239792e+00	16.6487				206.543	16.6487		1.0422000e+01 3.6918868e+01	92.6352	89.5891
207.031	2.7245			2.0703125e+02 2.7244502e+00	16.6732				207.031	16.6732		1.0423000e+01 3.7100946e+01	92.3851	88.9331
207.519	2.7249			2.0751953e+02 2.7249181e+00	16.6976				207.519	16.6976		1.0424000e+01 3.7325198e+01	92.1288	88.2634
208.008	2.7254			2.0800781e+02 2.7253830e+00	16.7219				208.008	16.7219		1.0425000e+01 3.7595364e+01	91.8664	87.5809
208.496	2.7258			2.0849609e+02 2.7258449e+00	16.7461				208.496	16.7461		1.0426000e+01 3.7912273e+01	91.5981	86.8867
208.984	2.7263			2.0898438e+02 2.7263038e+00	16.7703				208.984	16.7703		1.0427000e+01 3.8279296e+01	91.3245	86.182
209.473	2.7268			2.0947266e+02 2.7267597e+00	16.7944				209.473	16.7944		1.0428000e+01 3.8696801e+01	91.0459	85.468
209.961	2.7272			2.0996094e+02 2.7272126e+00	16.8185				209.961	16.8185		1.0429000e+01 3.9167558e+01	90.7629	84.7464
210.449	2.7277			2.1044922e+02 2.7276627e+00	16.8425				210.449	16.8425		1.0430000e+01 3.9691271e+01	90.4762	84.0189
210.938	2.7281			2.1093750e+02 2.7281098e+00	16.8664				210.938	16.8664		1.0431000e+01 4.0269931e+01	90.1864	83.2873
211.426	2.7286			2.1142578e+02 2.7285541e+00	16.8903				211.426	16.8903		1.0432000e+01 4.0902438e+01	89.8942	82.5537
211.914	2.729			2.1191406e+02 2.7289956e+00	16.914				211.914	16.9141		1.0433000e+01 4.1589902e+01	89.6007	81.8201
212.402	2.7294			2.1240234e+02 2.7294342e+00	16.9378				212.402	16.9378		1.0434000e+01 4.2330362e+01	89.3065	81.0889
212.891	2.7299			2.1289062e+02 2.7298700e+00	16.9615				212.891	16.9615		1.0435000e+01 4.3124038e+01	89.0128	80.3626
213.379	2.7303			2.1337891e+02 2.7303030e+00	16.9851				213.379	16.9851		1.0436000e+01 4.3968137e+01	88.7206	79.6435
213.867	2.7307			2.1386719e+02 2.7307333e+00	17.0086				213.867	17.0086		1.0437000e+01 4.4862054e+01	88.4308	78.9343
214.356	2.7312			2.1435547e+02 2.7311609e+00	17.0321				214.356	17.0321		1.0438000e+01 4.5802262e+01	88.1445	78.2376
214.844	2.7316			2.1484375e+02 2.7315858e+00	17.0555				214.844	17.0555		1.0439000e+01 4.6787463e+01	87.863	77.556
215.332	2.732			2.1533203e+02 2.7320079e+00	17.0788				215.332	17.0788		1.0440000e+01 4.7813539e+01	87.5872	76.8922
215.82	2.7324			2.1582031e+02 2.7324275e+00	17.1021				215.82	17.1021		1.0441000e+01 4.8878662e+01	87.3183	76.2489
216.309	2.7328			2.1630859e+02 2.7328443e+00	17.1254				216.309	17.1254		1.0442000e+01 4.9978292e+01	87.0575	75.6287
216.797	2.7333			2.1679688e+02 2.7332586e+00	17.1485				216.797	17.1485		1.0443000e+01 5.1110244e+01	86.8058	75.034
217.285	2.7337			2.1728516e+02 2.7336703e+00	17.1716				217.285	17.1716		1.0444000e+01 5.2269724e+01	86.5642	74.4675
217.773	2.7341			2.1777344e+02 2.7340793e+00	17.1947				217.773	17.1947		1.0445000e+01 5.3454360e+01	86.3339	73.9314
218.262	2.7345			2.1826172e+02 2.7344859e+00	17.2176				218.262	17.2176		1.0446000e+01 5.4659256e+01	86.1157	73.4279
218.75	2.7349			2.1875000e+02 2.7348899e+00	17.2406				218.75	17.2406		1.0447000e+01 5.5882007e+01	85.9106	72.9591
219.238	2.7353			2.1923828e+02 2.7352914e+00	17.2634				219.238	17.2634		1.0448000e+01 5.7117751e+01	85.7194	72.5269
219.727	2.7357			2.1972656e+02 2.7356903e+00	17.2862				219.727	17.2862		1.0449000e+01 5.8364176e+01	85.543	72.1331
220.215	2.7361			2.2021484e+02 2.7360869e+00	17.3089				220.215	17.3089		1.0450000e+01 5.9616568e+01	85.3819	71.7791
220.703	2.7365			2.2070312e+02 2.7364809e+00	17.3316				220.703	17.3316		1.0451000e+01 6.0872817e+01	85.2368	71.4662
221.191	2.7369			2.2119141e+02 2.7368726e+00	17.3542				221.191	17.3542		1.0452000e+01 6.2128445e+01	85.1081	71.1955
221.68	2.7373			2.2167969e+02 2.7372618e+00	17.3767				221.68	17.3767		1.0453000e+01 6.3381626e+01	84.9964	70.9679
222.168	2.7376			2.2216797e+02 2.7376486e+00	17.3992				222.168	17.3992		1.0454000e+01 6.4628186e+01	84.9019	70.784
222.656	2.738			2.2265625e+02 2.7380331e+00	17.4216				222.656	17.4216		1.0455000e+01 6.5866649e+01	84.8249	70.6441
223.144	2.7384			2.2314453e+02 2.7384152e+00	17.444				223.144	17.444		1.0456000e+01 6.7093193e+01	84.7654	70.5485
223.633	2.7388			2.2363281e+02 2.7387949e+00	17.4663				223.633	17.4663		1.0457000e+01 6.8306735e+01	84.7236	70.4972
224.121	2.7392			2.2412109e+02 2.7391724e+00	17.4885				224.121	17.4885		1.0458000e+01 6.9503834e+01	84.6993	70.4898
224.609	2.7395			2.2460938e+02 2.7395475e+00	17.5107				224.609	17.5107		1.0459000e+01 7.0683824e+01	84.6924	70.526
225.098	2.7399			2.2509766e+02 2.7399204e+00	17.5328				225.098	17.5328		1.0460000e+01 7.1843660e+01	84.7027	70.605
225.586	2.7403			2.2558594e+02 2.7402910e+00	17.5549				225.586	17.5549		1.0461000e+01 7.2983100e+01	84.7298	70.7262
226.074	2.7407			2.2607422e+02 2.7406594e+00	17.5769				226.074	17.5769		1.0462000e+01 7.4099492e+01	84.7736	70.8885
226.562	2.741			2.2656250e+02 2.7410255e+00	17.5988				226.562	17.5988		1.0463000e+01 7.5193005e+01	84.8334	71.0908
227.051	2.7414			2.2705078e+02 2.7413894e+00	17.6207				227.051	17.6207		1.0464000e+01 7.6261363e+01	84.9089	71.332
227.539	2.7418			2.2753906e+02 2.7417512e+00	17.6425				227.539	17.6425		1.0465000e+01 7.7305126e+01	84.9996	71.6107
228.027	2.7421			2.2802734e+02 2.7421107e+00	17.6643				228.027	17.6643		1.0466000e+01 7.8322355e+01	85.1048	71.9255
228.516	2.7425			2.2851562e+02 2.7424681e+00	17.686				228.516	17.686		1.0467000e+01 7.9313961e+01	85.2241	72.2751
229.004	2.7428			2.2900391e+02 2.7428234e+00	17.7076				229.004	17.7076		1.0468000e+01 8.0278300e+01	85.3568	72.6578
229.492	2.7432			2.2949219e+02 2.7431765e+00	17.7292				229.492	17.7292		1.0469000e+01 8.1216583e+01	85.5023	73.0722
229.981	2.7435			2.2998047e+02 2.7435275e+00	17.7508				229.981	17.7508		1.0470000e+01 8.2127406e+01	85.66	73.5167
230.469	2.7439			2.3046875e+02 2.7438765e+00	17.7722				230.469	17.7722		1.0471000e+01 8.3012218e+01	85.8294	73.9897
230.957	2.7442			2.3095703e+02 2.7442233e+00	17.7936				230.957	17.7936		1.0472000e+01 8.3869791e+01	86.0098	74.4898
231.445	2.7446			2.3144531e+02 2.7445682e+00	17.815				231.445	17.815		1.0473000e+01 8.4701750e+01	86.2006	75.0153
231.934	2.7449			2.3193359e+02 2.7449109e+00	17.8363				231.934	17.8363		1.0474000e+01 8.5506979e+01	86.4012	75.5647
232.422	2.7453			2.3242188e+02 2.7452517e+00	17.8575				232.422	17.8575		1.0475000e+01 8.6287208e+01	86.6112	76.1365
232.91	2.7456			2.3291016e+02 2.7455904e+00	17.8787				232.91	17.8787		1.0476000e+01 8.7041373e+01	86.8299	76.7292
233.398	2.7459			2.3339844e+02 2.7459271e+00	17.8998				233.398	17.8998		1.0477000e+01 8.7771249e+01	87.0568	77.3414
233.887	2.7463			2.3388672e+02 2.7462619e+00	17.9208				233.887	17.9208		1.0478000e+01 8.8475760e+01	87.2914	77.9715
234.375	2.7466			2.3437500e+02 2.7465947e+00	17.9418				234.375	17.9418		1.0479000e+01 8.9156676e+01	87.5332	78.6181
234.863	2.7469			2.3486328e+02 2.7469255e+00	17.9628				234.863	17.9628		1.0480000e+01 8.9812867e+01	87.7816	79.2796
235.352	2.7473			2.3535156e+02 2.7472544e+00	17.9837				235.352	17.9837		1.0481000e+01 9.0446054e+01	88.0362	79.9546
235.84	2.7476			2.3583984e+02 2.7475814e+00	18.0045				235.84	18.0045		1.0482000e+01 9.1055025e+01	88.2964	80.6415
236.328	2.7479			2.3632812e+02 2.7479065e+00	18.0253				236.328	18.0253		1.0483000e+01 9.1641430e+01	88.5618	81.3388
236.816	2.7482			2.3681641e+02 2.7482296e+00	18.046				236.816	18.046		1.0484000e+01 9.2203964e+01	88.8317	82.0447
237.305	2.7486			2.3730469e+02 2.7485510e+00	18.0666				237.305	18.0666		1.0485000e+01 9.2744208e+01	89.1057	82.7577
237.793	2.7489			2.3779297e+02 2.7488704e+00	18.0873				237.793	18.0873		1.0486000e+01 9.3260772e+01	89.3832	83.4759
238.281	2.7492			2.3828125e+02 2.7491880e+00	18.1078				238.281	18.1078		1.0487000e+01 9.3755190e+01	89.6634	84.1975
238.769	2.7495			2.3876953e+02 2.7495038e+00	18.1283				238.769	18.1283		1.0488000e+01 9.4226025e+01	89.9459	84.9205
239.258	2.7498			2.3925781e+02 2.7498177e+00	18.1487				239.258	18.1487		1.0489000e+01 9.4674806e+01	90.2298	85.6429
239.746	2.7501			2.3974609e+02 2.7501299e+00	18.1691				239.746	18.1691		1.0490000e+01 9.5100103e+01	90.5146	86.3626
240.234	2.7504			2.4023438e+02 2.7504402e+00	18.1894				240.234	18.1894		1.0491000e+01 9.5503505e+01	90.7993	87.0773
240.723	2.7507			2.4072266e+02 2.7507488e+00	18.2097				240.723	18.2097		1.0492000e+01 9.5883668e+01	91.0831	87.7847
241.211	2.7511			2.4121094e+02 2.7510556e+00	18.2299				241.211	18.2299		1.0493000e+01 9.6242321e+01	91.3653	88.4824
241.699	2.7514			2.4169922e+02 2.7513607e+00	18.25				241.699	18.25		1.0494000e+01 9.6578293e+01	91.6448	89.168
242.188	2.7517			2.4218750e+02 2.7516640e+00	18.2701				242.188	18.2701		1.0495000e+01 9.6893551e+01	91.9208	89.8389
242.676	2.752			2.4267578e+02 2.7519656e+00	18.2902				242.676	18.2902		1.0496000e+01 9.7187197e+01	92.1923	90.4927
243.164	2.7523			2.4316406e+02 2.7522654e+00	18.3102				243.164	18.3102		1.0497000e+01 9.7461532e+01	92.4584	91.1267
243.652	2.7526			2.4365234e+02 2.7525636e+00	18.3301				243.652	18.3301		1.0498000e+01 9.7716033e+01	92.7179	91.7385
244.141	2.7529			2.4414062e+02 2.7528601e+00	18.35				244.141	18.35		1.0499000e+01 9.7953437e+01	92.9699	92.3256
244.629	2.7532			2.4462891e+02 2.7531549e+00	18.3698				244.629	18.3698		1.0500000e+01 9.8173686e+01	93.2135	92.8857
245.117	2.7534			2.4511719e+02 2.7534481e+00	18.3896				245.117	18.3896		1.0501000e+01 9.8380042e+01	93.4477	93.4166
245.606	2.7537			2.4560547e+02 2.7537396e+00	18.4093				245.606	18.4093		1.0502000e+01 9.8572996e+01	93.6716	93.9162
246.094	2.754			2.4609375e+02 2.7540294e+00	18.429				246.094	18.429		1.0503000e+01 9.8756396e+01	93.8842	94.3826
246.582	2.7543			2.4658203e+02 2.7543177e+00	18.4486				246.582	18.4486		1.0504000e+01 9.8931340e+01	94.085	94.8142
247.07	2.7546			2.4707031e+02 2.7546043e+00	18.4681				247.07	18.4681		1.0505000e+01 9.9102301e+01	94.2731	95.2099
247.559	2.7549			2.4755859e+02 2.7548893e+00	18.4876				247.559	18.4876		1.0506000e+01 9.9271000e+01	94.448	95.5685
248.047	2.7552			2.4804688e+02 2.7551727e+00	18.5071				248.047	18.5071		1.0507000e+01 9.9442534e+01	94.6092	95.8895
248.535	2.7555			2.4853516e+02 2.7554546e+00	18.5265				248.535	18.5265		1.0508000e+01 9.9619221e+01	94.7565	96.1727
249.023	2.7557			2.4902344e+02 2.7557349e+00	18.5458				249.023	18.5458		1.0509000e+01 9.9806732e+01	94.8897	96.4183
249.512	2.756			2.4951172e+02 2.7560136e+00	18.5651				249.512	18.5651		1.0510000e+01 1.0000790e+02	95.0088	96.627
250	2.7563			2.5000000e+02 2.7562908e+00	18.5843				250	18.5843		1.0511000e+01 1.0022886e+02	95.114	96.8001
250.488	2.7566			2.5048828e+02 2.7565664e+00	18.6035				250.488	18.6035		1.0512000e+01 1.0047283e+02	95.2058	96.9391
250.977	2.7568			2.5097656e+02 2.7568405e+00	18.6226				250.977	18.6226		1.0513000e+01 1.0074623e+02	95.2846	97.0463
251.465	2.7571			2.5146484e+02 2.7571131e+00	18.6417				251.465	18.6417		1.0514000e+01 1.0105246e+02	95.3514	97.1244
251.953	2.7574			2.5195312e+02 2.7573842e+00	18.6607				251.953	18.6607		1.0515000e+01 1.0139802e+02	95.4071	97.1766
252.441	2.7577			2.5244141e+02 2.7576539e+00	18.6797				252.441	18.6797		1.0516000e+01 1.0178623e+02	95.453	97.2067
252.93	2.7579			2.5292969e+02 2.7579220e+00	18.6986				252.93	18.6986		1.0517000e+01 1.0222340e+02	95.4904	97.219
253.418	2.7582			2.5341797e+02 2.7581887e+00	18.7175				253.418	18.7175		1.0518000e+01 1.0271250e+02	95.521	97.218
253.906	2.7585			2.5390625e+02 2.7584539e+00	18.7363				253.906	18.7363		1.0519000e+01 1.0325931e+02	95.5467	97.209
254.394	2.7587			2.5439453e+02 2.7587177e+00	18.755				254.394	18.755		1.0520000e+01 1.0386616e+02	95.5694	97.1976
254.883	2.759			2.5488281e+02 2.7589800e+00	18.7738				254.883	18.7738		1.0521000e+01 1.0453805e+02	95.5913	97.1895
255.371	2.7592			2.5537109e+02 2.7592409e+00	18.7924				255.371	18.7924		1.0522000e+01 1.0527635e+02	95.6147	97.1911
255.859	2.7595			2.5585938e+02 2.7595004e+00	18.811				255.859	18.811		1.0523000e+01 1.0608501e+02	95.642	97.2087
256.348	2.7598			2.5634766e+02 2.7597585e+00	18.8296				256.348	18.8296		1.0524000e+01 1.0696421e+02	95.6758	97.2489
256.836	2.76			2.5683594e+02 2.7600152e+00	18.8481				256.836	18.8481		1.0525000e+01 1.0791666e+02	95.7188	97.3187
257.324	2.7603			2.5732422e+02 2.7602705e+00	18.8665				257.324	18.8665		1.0526000e+01 1.0894120e+02	95.7736	97.4247
257.812	2.7605			2.5781250e+02 2.7605244e+00	18.8849				257.812	18.8849		1.0527000e+01 1.1003915e+02	95.8429	97.5737
258.301	2.7608			2.5830078e+02 2.7607769e+00	18.9033				258.301	18.9033		1.0528000e+01 1.1120798e+02	95.9294	97.7724
258.789	2.761			2.5878906e+02 2.7610281e+00	18.9216				258.789	18.9216		1.0529000e+01 1.1244760e+02	96.0359	98.0274
259.277	2.7613			2.5927734e+02 2.7612780e+00	18.9398				259.277	18.9398		1.0530000e+01 1.1375413e+02	96.1649	98.3449
259.766	2.7615			2.5976562e+02 2.7615265e+00	18.958				259.766	18.958		1.0531000e+01 1.1512615e+02	96.319	98.7308
260.254	2.7618			2.6025391e+02 2.7617737e+00	18.9762				260.254	18.9762		1.0532000e+01 1.1655854e+02	96.5006	99.1909
260.742	2.762			2.6074219e+02 2.7620196e+00	18.9943				260.742	18.9943		1.0533000e+01 1.1804875e+02	96.7119	99.7301
261.231	2.7623			2.6123047e+02 2.7622641e+00	19.0123				261.231	19.0123		1.0534000e+01 1.1959058e+02	96.955	100.353
261.719	2.7625			2.6171875e+02 2.7625074e+00	19.0303				261.719	19.0303		1.0535000e+01 1.2118056e+02	97.2319	101.064
262.207	2.7627			2.6220703e+02 2.7627493e+00	19.0483				262.207	19.0483		1.0536000e+01 1.2281167e+02	97.5442	101.866
262.695	2.763			2.6269531e+02 2.7629900e+00	19.0662				262.695	19.0662		1.0537000e+01 1.2447975e+02	97.8932	102.762
263.184	2.7632			2.6318359e+02 2.7632294e+00	19.084				263.184	19.084		1.0538000e+01 1.2617722e+02	98.2802	103.754
263.672	2.7635			2.6367188e+02 2.7634676e+00	19.1019				263.672	19.1019		1.0539000e+01 1.2789949e+02	98.706	104.844
264.16	2.7637			2.6416016e+02 2.7637044e+00	19.1196				264.16	19.1196		1.0540000e+01 1.2963867e+02	99.1711	106.032
264.648	2.7639			2.6464844e+02 2.7639401e+00	19.1373				264.648	19.1373		1.0541000e+01 1.3138997e+02	99.676	107.317
265.137	2.7642			2.6513672e+02 2.7641745e+00	19.155				265.137	19.155		1.0542000e+01 1.3314545e+02	100.221	108.7
265.625	2.7644			2.6562500e+02 2.7644077e+00	19.1726				265.625	19.1726		1.0543000e+01 1.3490036e+02	100.804	110.177
266.113	2.7646			2.6611328e+02 2.7646396e+00	19.1901				266.113	19.1901		1.0544000e+01 1.3664689e+02	101.427	111.748
266.602	2.7649			2.6660156e+02 2.7648703e+00	19.2076				266.602	19.2076		1.0545000e+01 1.3838053e+02	102.087	113.408
267.09	2.7651			2.6708984e+02 2.7650999e+00	19.2251				267.09	19.2251		1.0546000e+01 1.4009380e+02	102.784	115.154
267.578	2.7653			2.6757812e+02 2.7653282e+00	19.2425				267.578	19.2425		1.0547000e+01 1.4178257e+02	103.516	116.982
268.066	2.7656			2.6806641e+02 2.7655553e+00	19.2599				268.066	19.2599		1.0548000e+01 1.4343983e+02	104.281	118.886
268.555	2.7658			2.6855469e+02 2.7657813e+00	19.2772				268.555	19.2772		1.0549000e+01 1.4506199e+02	105.078	120.861
269.043	2.766			2.6904297e+02 2.7660061e+00	19.2945				269.043	19.2945		1.0550000e+01 1.4664262e+02	105.904	122.9
269.531	2.7662			2.6953125e+02 2.7662297e+00	19.3117				269.531	19.3117		1.0551000e+01 1.4817874e+02	106.756	124.998
270.019	2.7665			2.7001953e+02 2.7664522e+00	19.3289				270.019	19.3289		1.0552000e+01 1.4966461e+02	107.633	127.147
270.508	2.7667			2.7050781e+02 2.7666735e+00	19.346				270.508	19.346		1.0553000e+01 1.5109793e+02	108.53	129.34
270.996	2.7669			2.7099609e+02 2.7668937e+00	19.3631				270.996	19.3631		1.0554000e+01 1.5247369e+02	109.447	131.571
271.484	2.7671			2.7148438e+02 2.7671127e+00	19.3801				271.484	19.3801		1.0555000e+01 1.5379034e+02	110.378	133.831
271.973	2.7673			2.7197266e+02 2.7673307e+00	19.3971				271.973	19.3971		1.0556000e+01 1.5504363e+02	111.322	136.112
272.461	2.7675			2.7246094e+02 2.7675475e+00	19.414				272.461	19.414		1.0557000e+01 1.5623274e+02	112.276	138.408
272.949	2.7678			2.7294922e+02 2.7677632e+00	19.4309				272.949	19.4309		1.0558000e+01 1.5735423e+02	113.236	140.711
273.438	2.768			2.7343750e+02 2.7679777e+00	19.4478				273.438	19.4478		1.0559000e+01 1.5840802e+02	114.2	143.013
273.926	2.7682			2.7392578e+02 2.7681912e+00	19.4646				273.926	19.4646		1.0560000e+01 1.5939142e+02	115.163	145.308
274.414	2.7684			2.7441406e+02 2.7684037e+00	19.4813				274.414	19.4813		1.0561000e+01 1.6030509e+02	116.125	147.588
274.902	2.7686			2.7490234e+02 2.7686150e+00	19.4981				274.902	19.4981		1.0562000e+01 1.6114710e+02	117.081	149.847
275.391	2.7688			2.7539062e+02 2.7688252e+00	19.5147				275.391	19.5147		1.0563000e+01 1.6191878e+02	118.029	152.078
275.879	2.769			2.7587891e+02 2.7690344e+00	19.5313				275.879	19.5313		1.0564000e+01 1.6261888e+02	118.966	154.277
276.367	2.7692			2.7636719e+02 2.7692426e+00	19.5479				276.367	19.5479		1.0565000e+01 1.6324939e+02	119.89	156.437
276.856	2.7694			2.7685547e+02 2.7694496e+00	19.5644				276.856	19.5644		1.0566000e+01 1.6380970e+02	120.8	158.554
277.344	2.7697			2.7734375e+02 2.7696557e+00	19.5809				277.344	19.5809		1.0567000e+01 1.6430233e+02	121.692	160.622
277.832	2.7699			2.7783203e+02 2.7698607e+00	19.5973				277.832	19.5973		1.0568000e+01 1.6472725e+02	122.565	162.64
278.32	2.7701			2.7832031e+02 2.7700646e+00	19.6137				278.32	19.6137		1.0569000e+01 1.6508747e+02	123.417	164.602
278.809	2.7703			2.7880859e+02 2.7702676e+00	19.6301				278.809	19.6301		1.0570000e+01 1.6538343e+02	124.247	166.506
279.297	2.7705			2.7929688e+02 2.7704695e+00	19.6464				279.297	19.6464		1.0571000e+01 1.6561853e+02	125.055	168.35
279.785	2.7707			2.7978516e+02 2.7706704e+00	19.6626				279.785	19.6626		1.0572000e+01 1.6579361e+02	125.837	170.133
280.273	2.7709			2.8027344e+02 2.7708703e+00	19.6788				280.273	19.6788		1.0573000e+01 1.6591233e+02	126.595	171.851
280.762	2.7711			2.8076172e+02 2.7710692e+00	19.695				280.762	19.695		1.0574000e+01 1.6597585e+02	127.327	173.506
281.25	2.7713			2.8125000e+02 2.7712671e+00	19.7111				281.25	19.7111		1.0575000e+01 1.6598802e+02	128.033	175.096
281.738	2.7715			2.8173828e+02 2.7714640e+00	19.7272				281.738	19.7272		1.0576000e+01 1.6595018e+02	128.712	176.622
282.227	2.7717			2.8222656e+02 2.7716600e+00	19.7432				282.227	19.7432		1.0577000e+01 1.6586625e+02	129.365	178.084
282.715	2.7719			2.8271484e+02 2.7718550e+00	19.7592				282.715	19.7592		1.0578000e+01 1.6573768e+02	129.992	179.482
283.203	2.772			2.8320312e+02 2.7720490e+00	19.7752				283.203	19.7752		1.0579000e+01 1.6556837e+02	130.592	180.818
283.691	2.7722			2.8369141e+02 2.7722420e+00	19.7911				283.691	19.7911		1.0580000e+01 1.6535976e+02	131.166	182.093
284.18	2.7724			2.8417969e+02 2.7724342e+00	19.8069				284.18	19.8069		1.0581000e+01 1.6511565e+02	131.715	183.309
284.668	2.7726			2.8466797e+02 2.7726253e+00	19.8227				284.668	19.8227		1.0582000e+01 1.6483737e+02	132.24	184.467
285.156	2.7728			2.8515625e+02 2.7728155e+00	19.8385				285.156	19.8385		1.0583000e+01 1.6452853e+02	132.74	185.569
285.644	2.773			2.8564453e+02 2.7730048e+00	19.8542				285.644	19.8542		1.0584000e+01 1.6419029e+02	133.216	186.617
286.133	2.7732			2.8613281e+02 2.7731932e+00	19.8699				286.133	19.8699		1.0585000e+01 1.6382597e+02	133.669	187.614
286.621	2.7734			2.8662109e+02 2.7733806e+00	19.8855				286.621	19.8855		1.0586000e+01 1.6343652e+02	134.1	188.562
287.109	2.7736			2.8710938e+02 2.7735671e+00	19.9011				287.109	19.9011		1.0587000e+01 1.6302490e+02	134.51	189.461
287.598	2.7738			2.8759766e+02 2.7737527e+00	19.9167				287.598	19.9167		1.0588000e+01 1.6259178e+02	134.9	190.316
288.086	2.7739			2.8808594e+02 2.7739374e+00	19.9322				288.086	19.9322		1.0589000e+01 1.6213976e+02	135.269	191.127
288.574	2.7741			2.8857422e+02 2.7741212e+00	19.9477				288.574	19.9477		1.0590000e+01 1.6166916e+02	135.619	191.896
289.062	2.7743			2.8906250e+02 2.7743041e+00	19.9631				289.062	19.9631		1.0591000e+01 1.6118219e+02	135.951	192.626
289.551	2.7745			2.8955078e+02 2.7744861e+00	19.9785				289.551	19.9785		1.0592000e+01 1.6067884e+02	136.265	193.317
290.039	2.7747			2.9003906e+02 2.7746673e+00	19.9938				290.039	19.9938		1.0593000e+01 1.6016089e+02	136.561	193.972
290.527	2.7748			2.9052734e+02 2.7748475e+00	20.0091				290.527	20.0091		1.0594000e+01 1.5962799e+02	136.841	194.591
291.016	2.775			2.9101562e+02 2.7750269e+00	20.0244				291.016	20.0244		1.0595000e+01 1.5908152e+02	137.104	195.175
291.504	2.7752			2.9150391e+02 2.7752055e+00	20.0396				291.504	20.0396		1.0596000e+01 1.5852082e+02	137.352	195.726
291.992	2.7754			2.9199219e+02 2.7753831e+00	20.0548				291.992	20.0548		1.0597000e+01 1.5794687e+02	137.584	196.243
292.481	2.7756			2.9248047e+02 2.7755599e+00	20.0699				292.481	20.0699		1.0598000e+01 1.5735872e+02	137.8	196.728
292.969	2.7757			2.9296875e+02 2.7757359e+00	20.085				292.969	20.085		1.0599000e+01 1.5675699e+02	138.001	197.181
293.457	2.7759			2.9345703e+02 2.7759110e+00	20.1				293.457	20.1		1.0600000e+01 1.5614050e+02	138.188	197.602
293.945	2.7761			2.9394531e+02 2.7760853e+00	20.115				293.945	20.115		1.0601000e+01 1.5550955e+02	138.359	197.99
294.434	2.7763			2.9443359e+02 2.7762588e+00	20.13				294.434	20.13		1.0602000e+01 1.5486277e+02	138.515	198.345
294.922	2.7764			2.9492188e+02 2.7764314e+00	20.1449				294.922	20.1449		1.0603000e+01 1.5420021e+02	138.655	198.668
295.41	2.7766			2.9541016e+02 2.7766032e+00	20.1598				295.41	20.1598		1.0604000e+01 1.5352034e+02	138.781	198.956
295.898	2.7768			2.9589844e+02 2.7767742e+00	20.1746				295.898	20.1746		1.0605000e+01 1.5282303e+02	138.891	199.21
296.387	2.7769			2.9638672e+02 2.7769443e+00	20.1894				296.387	20.1894		1.0606000e+01 1.5210667e+02	138.985	199.429
296.875	2.7771			2.9687500e+02 2.7771137e+00	20.2042				296.875	20.2042		1.0607000e+01 1.5137101e+02	139.063	199.612
297.363	2.7773			2.9736328e+02 2.7772823e+00	20.2189				297.363	20.2189		1.0608000e+01 1.5061441e+02	139.124	199.757
297.852	2.7775			2.9785156e+02 2.7774500e+00	20.2336				297.852	20.2336		1.0609000e+01 1.4983656e+02	139.169	199.864
298.34	2.7776			2.9833984e+02 2.7776170e+00	20.2483				298.34	20.2483		1.0610000e+01 1.4903586e+02	139.197	199.932
298.828	2.7778			2.9882812e+02 2.7777832e+00	20.2629				298.828	20.2629		1.0611000e+01 1.4821199e+02	139.207	199.959
299.316	2.7779			2.9931641e+02 2.7779486e+00	20.2774				299.316	20.2774		1.0612000e+01 1.4736348e+02	139.2	199.945
299.805	2.7781			2.9980469e+02 2.7781132e+00	20.2919				299.805	20.2919		1.0613000e+01 1.4649005e+02	139.174	199.889
300.293	2.7783			3.0029297e+02 2.7782771e+00	20.3064				300.293	20.3064		1.0614000e+01 1.4559042e+02	139.131	199.79
300.781	2.7784			3.0078125e+02 2.7784402e+00	20.3209				300.781	20.3209		1.0615000e+01 1.4466441e+02	139.069	199.647
301.269	2.7786			3.0126953e+02 2.7786025e+00	20.3353				301.269	20.3353		1.0616000e+01 1.4371098e+02	138.988	199.46
301.758	2.7788			3.0175781e+02 2.7787641e+00	20.3496				301.758	20.3496		1.0617000e+01 1.4273014e+02	138.888	199.228
302.246	2.7789			3.0224609e+02 2.7789249e+00	20.3639				302.246	20.3639		1.0618000e+01 1.4172111e+02	138.77	198.95
302.734	2.7791			3.0273438e+02 2.7790849e+00	20.3782				302.734	20.3782		1.0619000e+01 1.4068412e+02	138.632	198.628
303.223	2.7792			3.0322266e+02 2.7792443e+00	20.3925				303.223	20.3925		1.0620000e+01 1.3961876e+02	138.476	198.26
303.711	2.7794			3.0371094e+02 2.7794028e+00	20.4067				303.711	20.4067		1.0621000e+01 1.3852553e+02	138.302	197.848
304.199	2.7796			3.0419922e+02 2.7795607e+00	20.4208				304.199	20.4208		1.0622000e+01 1.3740440e+02	138.109	197.392
304.688	2.7797			3.0468750e+02 2.7797178e+00	20.435				304.688	20.435		1.0623000e+01 1.3625620e+02	137.898	196.893
305.176	2.7799			3.0517578e+02 2.7798742e+00	20.4491				305.176	20.4491		1.0624000e+01 1.3508132e+02	137.67	196.351
305.664	2.78			3.0566406e+02 2.7800299e+00	20.4631				305.664	20.4631		1.0625000e+01 1.3388095e+02	137.425	195.769
306.152	2.7802			3.0615234e+02 2.7801848e+00	20.4771				306.152	20.4771		1.0626000e+01 1.3265596e+02	137.164	195.149
306.641	2.7803			3.0664062e+02 2.7803391e+00	20.4911				306.641	20.4911		1.0627000e+01 1.3140794e+02	136.887	194.491
307.129	2.7805			3.0712891e+02 2.7804926e+00	20.505				307.129	20.505		1.0628000e+01 1.3013823e+02	136.596	193.799
307.617	2.7806			3.0761719e+02 2.7806454e+00	20.5189				307.617	20.5189		1.0629000e+01 1.2884885e+02	136.292	193.074
308.106	2.7808			3.0810547e+02 2.7807975e+00	20.5328				308.106	20.5328		1.0630000e+01 1.2754166e+02	135.976	192.321
308.594	2.7809			3.0859375e+02 2.7809490e+00	20.5466				308.594	20.5466		1.0631000e+01 1.2621909e+02	135.649	191.54
309.082	2.7811			3.0908203e+02 2.7810997e+00	20.5604				309.082	20.5604		1.0632000e+01 1.2488352e+02	135.312	190.737
309.57	2.7812			3.0957031e+02 2.7812497e+00	20.5742				309.57	20.5742		1.0633000e+01 1.2353780e+02	134.967	189.913
310.059	2.7814			3.1005859e+02 2.7813991e+00	20.5879				310.059	20.5879		1.0634000e+01 1.2218480e+02	134.615	189.074
310.547	2.7815			3.1054688e+02 2.7815478e+00	20.6015				310.547	20.6015		1.0635000e+01 1.2082779e+02	134.258	188.222
311.035	2.7817			3.1103516e+02 2.7816958e+00	20.6152				311.035	20.6152		1.0636000e+01 1.1947006e+02	133.897	187.361
311.523	2.7818			3.1152344e+02 2.7818431e+00	20.6288				311.523	20.6288		1.0637000e+01 1.1811525e+02	133.535	186.496
312.012	2.782			3.1201172e+02 2.7819898e+00	20.6423				312.012	20.6423		1.0638000e+01 1.1676704e+02	133.172	185.629
312.5	2.7821			3.1250000e+02 2.7821358e+00	20.6559				312.5	20.6559		1.0639000e+01 1.1542934e+02	132.811	184.766
312.988	2.7823			3.1298828e+02 2.7822812e+00	20.6694				312.988	20.6694		1.0640000e+01 1.1410612e+02	132.452	183.91
313.477	2.7824			3.1347656e+02 2.7824259e+00	20.6828				313.477	20.6828		1.0641000e+01 1.1280144e+02	132.099	183.065
313.965	2.7826			3.1396484e+02 2.7825699e+00	20.6962				313.965	20.6962		1.0642000e+01 1.1151947e+02	131.752	182.235
314.453	2.7827			3.1445312e+02 2.7827133e+00	20.7096				314.453	20.7096		1.0643000e+01 1.1026427e+02	131.413	181.423
314.941	2.7829			3.1494141e+02 2.7828561e+00	20.7229				314.941	20.7229		1.0644000e+01 1.0904001e+02	131.083	180.632
315.43	2.783			3.1542969e+02 2.7829982e+00	20.7362				315.43	20.7362		1.0645000e+01 1.0785062e+02	130.764	179.866
315.918	2.7831			3.1591797e+02 2.7831396e+00	20.7495				315.918	20.7495		1.0646000e+01 1.0670005e+02	130.458	179.128
316.406	2.7833			3.1640625e+02 2.7832805e+00	20.7628				316.406	20.7628		1.0647000e+01 1.0559192e+02	130.164	178.421
316.894	2.7834			3.1689453e+02 2.7834207e+00	20.776				316.894	20.776		1.0648000e+01 1.0452976e+02	129.885	177.745
317.383	2.7836			3.1738281e+02 2.7835603e+00	20.7891				317.383	20.7891		1.0649000e+01 1.0351662e+02	129.621	177.105
317.871	2.7837			3.1787109e+02 2.7836993e+00	20.8022				317.871	20.8022		1.0650000e+01 1.0255543e+02	129.373	176.5
318.359	2.7838			3.1835938e+02 2.7838376e+00	20.8153				318.359	20.8153		1.0651000e+01 1.0164848e+02	129.141	175.931
318.848	2.784			3.1884766e+02 2.7839754e+00	20.8284				318.848	20.8284		1.0652000e+01 1.0079784e+02	128.926	175.401
319.336	2.7841			3.1933594e+02 2.7841125e+00	20.8414				319.336	20.8414		1.0653000e+01 1.0000486e+02	128.729	174.908
319.824	2.7842			3.1982422e+02 2.7842490e+00	20.8544				319.824	20.8544		1.0654000e+01 9.9270607e+01	128.548	174.452
320.312	2.7844			3.2031250e+02 2.7843849e+00	20.8673				320.312	20.8673		1.0655000e+01 9.8595331e+01	128.384	174.033
320.801	2.7845			3.2080078e+02 2.7845202e+00	20.8803				320.801	20.8803		1.0656000e+01 9.7978969e+01	128.236	173.649
321.289	2.7847			3.2128906e+02 2.7846550e+00	20.8931				321.289	20.8931		1.0657000e+01 9.7420604e+01	128.104	173.3
321.777	2.7848			3.2177734e+02 2.7847891e+00	20.906				321.777	20.906		1.0658000e+01 9.6919002e+01	127.986	172.981
322.266	2.7849			3.2226562e+02 2.7849226e+00	20.9188				322.266	20.9188		1.0659000e+01 9.6472070e+01	127.883	172.692
322.754	2.7851			3.2275391e+02 2.7850556e+00	20.9316				322.754	20.9316		1.0660000e+01 9.6077444e+01	127.793	172.43
323.242	2.7852			3.2324219e+02 2.7851879e+00	20.9443				323.242	20.9443		1.0661000e+01 9.5731936e+01	127.714	172.19
323.731	2.7853			3.2373047e+02 2.7853197e+00	20.957				323.731	20.957		1.0662000e+01 9.5432175e+01	127.645	171.97
324.219	2.7855			3.2421875e+02 2.7854510e+00	20.9697				324.219	20.9697		1.0663000e+01 9.5174027e+01	127.584	171.765
324.707	2.7856			3.2470703e+02 2.7855816e+00	20.9823				324.707	20.9823		1.0664000e+01 9.4953303e+01	127.531	171.573
325.195	2.7857			3.2519531e+02 2.7857117e+00	20.9949				325.195	20.9949		1.0665000e+01 9.4765138e+01	127.482	171.387
325.684	2.7858			3.2568359e+02 2.7858412e+00	21.0075				325.684	21.0075		1.0666000e+01 9.4604757e+01	127.437	171.205
326.172	2.786			3.2617188e+02 2.7859701e+00	21.02				326.172	21.02		1.0667000e+01 9.4466809e+01	127.392	171.022
326.66	2.7861			3.2666016e+02 2.7860985e+00	21.0325				326.66	21.0325		1.0668000e+01 9.4346191e+01	127.347	170.832
327.148	2.7862			3.2714844e+02 2.7862263e+00	21.045				327.148	21.045		1.0669000e+01 9.4237321e+01	127.3	170.633
327.637	2.7864			3.2763672e+02 2.7863536e+00	21.0574				327.637	21.0574		1.0670000e+01 9.4135031e+01	127.247	170.418
328.125	2.7865			3.2812500e+02 2.7864803e+00	21.0698				328.125	21.0698		1.0671000e+01 9.4033749e+01	127.189	170.185
328.613	2.7866			3.2861328e+02 2.7866065e+00	21.0822				328.613	21.0822		1.0672000e+01 9.3928480e+01	127.122	169.928
329.102	2.7867			3.2910156e+02 2.7867322e+00	21.0945				329.102	21.0945		1.0673000e+01 9.3813883e+01	127.045	169.645
329.59	2.7869			3.2958984e+02 2.7868573e+00	21.1068				329.59	21.1068		1.0674000e+01 9.3685345e+01	126.956	169.331
330.078	2.787			3.3007812e+02 2.7869818e+00	21.1191				330.078	21.1191		1.0675000e+01 9.3537936e+01	126.854	168.983
330.566	2.7871			3.3056641e+02 2.7871058e+00	21.1313				330.566	21.1313		1.0676000e+01 9.3367596e+01	126.738	168.599
331.055	2.7872			3.3105469e+02 2.7872293e+00	21.1435				331.055	21.1435		1.0677000e+01 9.3169950e+01	126.606	168.176
331.543	2.7874			3.3154297e+02 2.7873523e+00	21.1557				331.543	21.1557		1.0678000e+01 9.2941621e+01	126.457	167.711
332.031	2.7875			3.3203125e+02 2.7874747e+00	21.1678				332.031	21.1678		1.0679000e+01 9.2678892e+01	126.291	167.204
332.519	2.7876			3.3251953e+02 2.7875967e+00	21.1799				332.519	21.1799		1.0680000e+01 9.2379157e+01	126.106	166.652
333.008	2.7877			3.3300781e+02 2.7877181e+00	21.192				333.008	21.192		1.0681000e+01 9.2039424e+01	125.903	166.056
333.496	2.7878			3.3349609e+02 2.7878389e+00	21.204				333.496	21.204		1.0682000e+01 9.1657917e+01	125.68	165.415
333.984	2.788			3.3398438e+02 2.7879593e+00	21.2161				333.984	21.2161		1.0683000e+01 9.1232401e+01	125.439	164.728
334.473	2.7881			3.3447266e+02 2.7880792e+00	21.228				334.473	21.228		1.0684000e+01 9.0761952e+01	125.178	163.998
334.961	2.7882			3.3496094e+02 2.7881985e+00	21.24				334.961	21.24		1.0685000e+01 9.0245101e+01	124.899	163.225
335.449	2.7883			3.3544922e+02 2.7883174e+00	21.2519				335.449	21.2519		1.0686000e+01 8.9681771e+01	124.602	162.41
335.938	2.7884			3.3593750e+02 2.7884357e+00	21.2638				335.938	21.2638		1.0687000e+01 8.9071244e+01	124.288	161.556
336.426	2.7886			3.3642578e+02 2.7885535e+00	21.2756				336.426	21.2756		1.0688000e+01 8.8414263e+01	123.957	160.665
336.914	2.7887			3.3691406e+02 2.7886709e+00	21.2874				336.914	21.2874		1.0689000e+01 8.7710820e+01	123.61	159.741
337.402	2.7888			3.3740234e+02 2.7887877e+00	21.2992				337.402	21.2992		1.0690000e+01 8.6962438e+01	123.249	158.785
337.891	2.7889			3.3789062e+02 2.7889041e+00	21.3109				337.891	21.311		1.0691000e+01 8.6169767e+01	122.876	157.801
338.379	2.789			3.3837891e+02 2.7890200e+00	21.3227				338.379	21.3227		1.0692000e+01 8.5335043e+01	122.491	156.794
338.867	2.7891			3.3886719e+02 2.7891354e+00	21.3344				338.867	21.3344		1.0693000e+01 8.4459506e+01	122.096	155.766
339.356	2.7893			3.3935547e+02 2.7892503e+00	21.346				339.356	21.346		1.0694000e+01 8.3546034e+01	121.692	154.722
339.844	2.7894			3.3984375e+02 2.7893647e+00	21.3576				339.844	21.3576		1.0695000e+01 8.2596375e+01	121.282	153.667
340.332	2.7895			3.4033203e+02 2.7894786e+00	21.3692				340.332	21.3692		1.0696000e+01 8.1613958e+01	120.867	152.603
340.82	2.7896			3.4082031e+02 2.7895921e+00	21.3808				340.82	21.3808		1.0697000e+01 8.0600951e+01	120.448	151.536
341.309	2.7897			3.4130859e+02 2.7897051e+00	21.3923				341.309	21.3923		1.0698000e+01 7.9561234e+01	120.028	150.469
341.797	2.7898			3.4179688e+02 2.7898176e+00	21.4038				341.797	21.4038		1.0699000e+01 7.8497297e+01	119.608	149.406
342.285	2.7899			3.4228516e+02 2.7899297e+00	21.4153				342.285	21.4153		1.0700000e+01 7.7413362e+01	119.189	148.352
342.773	2.79			3.4277344e+02 2.7900413e+00	21.4267				342.773	21.4267		1.0701000e+01 7.6312131e+01	118.774	147.31
343.262	2.7902			3.4326172e+02 2.7901524e+00	21.4382				343.262	21.4382		1.0702000e+01 7.5198052e+01	118.364	146.284
343.75	2.7903			3.4375000e+02 2.7902631e+00	21.4495				343.75	21.4495		1.0703000e+01 7.4073925e+01	117.96	145.277
344.238	2.7904			3.4423828e+02 2.7903733e+00	21.4609				344.238	21.4609		1.0704000e+01 7.2944302e+01	117.564	144.292
344.727	2.7905			3.4472656e+02 2.7904831e+00	21.4722				344.727	21.4722		1.0705000e+01 7.1811963e+01	117.176	143.332
345.215	2.7906			3.4521484e+02 2.7905924e+00	21.4835				345.215	21.4835		1.0706000e+01 7.0681434e+01	116.799	142.4
345.703	2.7907			3.4570312e+02 2.7907012e+00	21.4947				345.703	21.4947		1.0707000e+01 6.9555354e+01	116.432	141.498
346.191	2.7908			3.4619141e+02 2.7908096e+00	21.506				346.191	21.506		1.0708000e+01 6.8438098e+01	116.077	140.627
346.68	2.7909			3.4667969e+02 2.7909176e+00	21.5172				346.68	21.5172		1.0709000e+01 6.7332043e+01	115.735	139.79
347.168	2.791			3.4716797e+02 2.7910251e+00	21.5283				347.168	21.5283		1.0710000e+01 6.6241288e+01	115.406	138.987
347.656	2.7911			3.4765625e+02 2.7911322e+00	21.5395				347.656	21.5395		1.0711000e+01 6.5167836e+01	115.09	138.22
348.144	2.7912			3.4814453e+02 2.7912389e+00	21.5506				348.144	21.5506		1.0712000e+01 6.4115395e+01	114.789	137.489
348.633	2.7913			3.4863281e+02 2.7913451e+00	21.5617				348.633	21.5617		1.0713000e+01 6.3085493e+01	114.501	136.794
349.121	2.7915			3.4912109e+02 2.7914509e+00	21.5727				349.121	21.5727		1.0714000e+01 6.2081348e+01	114.227	136.135
349.609	2.7916			3.4960938e+02 2.7915562e+00	21.5837				349.609	21.5837		1.0715000e+01 6.1103933e+01	113.968	135.513
350.098	2.7917			3.5009766e+02 2.7916611e+00	21.5947				350.098	21.5947		1.0716000e+01 6.0155898e+01	113.722	134.926
350.586	2.7918			3.5058594e+02 2.7917656e+00	21.6057				350.586	21.6057		1.0717000e+01 5.9237606e+01	113.49	134.374
351.074	2.7919			3.5107422e+02 2.7918697e+00	21.6166				351.074	21.6166		1.0718000e+01 5.8351096e+01	113.271	133.855
351.562	2.792			3.5156250e+02 2.7919734e+00	21.6275				351.562	21.6275		1.0719000e+01 5.7496098e+01	113.065	133.369
352.051	2.7921			3.5205078e+02 2.7920766e+00	21.6384				352.051	21.6384		1.0720000e+01 5.6674026e+01	112.872	132.913
352.539	2.7922			3.5253906e+02 2.7921794e+00	21.6493				352.539	21.6493		1.0721000e+01 5.5883992e+01	112.69	132.488
353.027	2.7923			3.5302734e+02 2.7922818e+00	21.6601				353.027	21.6601		1.0722000e+01 5.5126816e+01	112.519	132.09
353.516	2.7924			3.5351562e+02 2.7923838e+00	21.6709				353.516	21.6709		1.0723000e+01 5.4401038e+01	112.359	131.719
354.004	2.7925			3.5400391e+02 2.7924854e+00	21.6816				354.004	21.6816		1.0724000e+01 5.3706946e+01	112.209	131.372
354.492	2.7926			3.5449219e+02 2.7925865e+00	21.6924				354.492	21.6924		1.0725000e+01 5.3042593e+01	112.067	131.047
354.981	2.7927			3.5498047e+02 2.7926873e+00	21.7031				354.981	21.7031		1.0726000e+01 5.2407824e+01	111.935	130.744
355.469	2.7928			3.5546875e+02 2.7927877e+00	21.7137				355.469	21.7137		1.0727000e+01 5.1800314e+01	111.809	130.46
355.957	2.7929			3.5595703e+02 2.7928876e+00	21.7244				355.957	21.7244		1.0728000e+01 5.1219579e+01	111.691	130.193
356.445	2.793			3.5644531e+02 2.7929872e+00	21.735				356.445	21.735		1.0729000e+01 5.0663034e+01	111.579	129.942
356.934	2.7931			3.5693359e+02 2.7930863e+00	21.7456				356.934	21.7456		1.0730000e+01 5.0129989e+01	111.473	129.705
357.422	2.7932			3.5742188e+02 2.7931851e+00	21.7562				357.422	21.7562		1.0731000e+01 4.9617724e+01	111.372	129.48
357.91	2.7933			3.5791016e+02 2.7932835e+00	21.7667				357.91	21.7667		1.0732000e+01 4.9125463e+01	111.275	129.266
358.398	2.7934			3.5839844e+02 2.7933815e+00	21.7772				358.398	21.7772		1.0733000e+01 4.8650465e+01	111.182	129.061
358.887	2.7935			3.5888672e+02 2.7934791e+00	21.7877				358.887	21.7877		1.0734000e+01 4.8191976e+01	111.093	128.865
359.375	2.7936			3.5937500e+02 2.7935763e+00	21.7981				359.375	21.7981		1.0735000e+01 4.7747333e+01	111.006	128.675
359.863	2.7937			3.5986328e+02 2.7936731e+00	21.8086				359.863	21.8086		1.0736000e+01 4.7315894e+01	110.922	128.492
360.352	2.7938			3.6035156e+02 2.7937695e+00	21.819				360.352	21.819		1.0737000e+01 4.6895152e+01	110.841	128.313
360.84	2.7939			3.6083984e+02 2.7938656e+00	21.8293				360.84	21.8293		1.0738000e+01 4.6484643e+01	110.761	128.137
361.328	2.794			3.6132812e+02 2.7939613e+00	21.8397				361.328	21.8397		1.0739000e+01 4.6082066e+01	110.683	127.965
361.816	2.7941			3.6181641e+02 2.7940566e+00	21.85				361.816	21.85		1.0740000e+01 4.5687180e+01	110.606	127.795
362.305	2.7942			3.6230469e+02 2.7941515e+00	21.8603				362.305	21.8603		1.0741000e+01 4.5297921e+01	110.53	127.627
362.793	2.7942			3.6279297e+02 2.7942460e+00	21.8705				362.793	21.8705		1.0742000e+01 4.4914289e+01	110.455	127.459
363.281	2.7943			3.6328125e+02 2.7943402e+00	21.8808				363.281	21.8808		1.0743000e+01 4.4534469e+01	110.381	127.291
363.769	2.7944			3.6376953e+02 2.7944340e+00	21.891				363.769	21.891		1.0744000e+01 4.4158703e+01	110.308	127.124
364.258	2.7945			3.6425781e+02 2.7945275e+00	21.9012				364.258	21.9012		1.0745000e+01 4.3785416e+01	110.236	126.955
364.746	2.7946			3.6474609e+02 2.7946206e+00	21.9113				364.746	21.9113		1.0746000e+01 4.3415083e+01	110.164	126.785
365.234	2.7947			3.6523438e+02 2.7947133e+00	21.9214				365.234	21.9214		1.0747000e+01 4.3046351e+01	110.093	126.614
365.723	2.7948			3.6572266e+02 2.7948056e+00	21.9315				365.723	21.9315		1.0748000e+01 4.2679901e+01	110.023	126.44
366.211	2.7949			3.6621094e+02 2.7948976e+00	21.9416				366.211	21.9416		1.0749000e+01 4.2314576e+01	109.953	126.264
366.699	2.795			3.6669922e+02 2.7949893e+00	21.9517				366.699	21.9517		1.0750000e+01 4.1951239e+01	109.884	126.085
367.188	2.7951			3.6718750e+02 2.7950805e+00	21.9617				367.188	21.9617		1.0751000e+01 4.1588897e+01	109.816	125.903
367.676	2.7952			3.6767578e+02 2.7951715e+00	21.9717				367.676	21.9717		1.0752000e+01 4.1228560e+01	109.748	125.717
368.164	2.7953			3.6816406e+02 2.7952620e+00	21.9816				368.164	21.9816		1.0753000e+01 4.0869373e+01	109.681	125.526
368.652	2.7954			3.6865234e+02 2.7953523e+00	21.9916				368.652	21.9916		1.0754000e+01 4.0512462e+01	109.615	125.33
369.141	2.7954			3.6914062e+02 2.7954421e+00	22.0015				369.141	22.0015		1.0755000e+01 4.0157076e+01	109.549	125.129
369.629	2.7955			3.6962891e+02 2.7955317e+00	22.0114				369.629	22.0114		1.0756000e+01 3.9804432e+01	109.484	124.921
370.117	2.7956			3.7011719e+02 2.7956208e+00	22.0213				370.117	22.0213		1.0757000e+01 3.9453859e+01	109.419	124.707
370.606	2.7957			3.7060547e+02 2.7957097e+00	22.0311				370.606	22.0311		1.0758000e+01 3.9106636e+01	109.355	124.486
371.094	2.7958			3.7109375e+02 2.7957982e+00	22.0409				371.094	22.0409		1.0759000e+01 3.8762149e+01	109.292	124.256
371.582	2.7959			3.7158203e+02 2.7958863e+00	22.0507				371.582	22.0507		1.0760000e+01 3.8421718e+01	109.229	124.018
372.07	2.796			3.7207031e+02 2.7959742e+00	22.0605				372.07	22.0605		1.0761000e+01 3.8084769e+01	109.166	123.769
372.559	2.7961			3.7255859e+02 2.7960616e+00	22.0702				372.559	22.0702		1.0762000e+01 3.7752643e+01	109.104	123.511
373.047	2.7961			3.7304688e+02 2.7961488e+00	22.0799				373.047	22.0799		1.0763000e+01 3.7424788e+01	109.042	123.242
373.535	2.7962			3.7353516e+02 2.7962356e+00	22.0896				373.535	22.0896		1.0764000e+01 3.7102550e+01	108.979	122.96
374.023	2.7963			3.7402344e+02 2.7963221e+00	22.0993				374.023	22.0993		1.0765000e+01 3.6785387e+01	108.917	122.666
374.512	2.7964			3.7451172e+02 2.7964082e+00	22.1089				374.512	22.1089		1.0766000e+01 3.6474634e+01	108.854	122.358
375	2.7965			3.7500000e+02 2.7964941e+00	22.1185				375	22.1185		1.0767000e+01 3.6169747e+01	108.791	122.035
375.488	2.7966			3.7548828e+02 2.7965796e+00	22.1281				375.488	22.1281		1.0768000e+01 3.5872035e+01	108.728	121.698
375.977	2.7967			3.7597656e+02 2.7966647e+00	22.1377				375.977	22.1377		1.0769000e+01 3.5580939e+01	108.663	121.344
376.465	2.7967			3.7646484e+02 2.7967496e+00	22.1472				376.465	22.1472		1.0770000e+01 3.5297728e+01	108.597	120.973
376.953	2.7968			3.7695312e+02 2.7968341e+00	22.1567				376.953	22.1567		1.0771000e+01 3.5021813e+01	108.53	120.585
377.441	2.7969			3.7744141e+02 2.7969183e+00	22.1662				377.441	22.1662		1.0772000e+01 3.4754411e+01	108.462	120.178
377.93	2.797			3.7792969e+02 2.7970022e+00	22.1757				377.93	22.1757		1.0773000e+01 3.4494891e+01	108.391	119.752
378.418	2.7971			3.7841797e+02 2.7970858e+00	22.1851				378.418	22.1851		1.0774000e+01 3.4244399e+01	108.319	119.307
378.906	2.7972			3.7890625e+02 2.7971690e+00	22.1945				378.906	22.1945		1.0775000e+01 3.4002249e+01	108.244	118.841
379.394	2.7973			3.7939453e+02 2.7972520e+00	22.2039				379.394	22.2039		1.0776000e+01 3.3769502e+01	108.167	118.354
379.883	2.7973			3.7988281e+02 2.7973346e+00	22.2133				379.883	22.2133		1.0777000e+01 3.3545403e+01	108.087	117.846
380.371	2.7974			3.8037109e+02 2.7974169e+00	22.2226				380.371	22.2226		1.0778000e+01 3.3330916e+01	108.004	117.317
380.859	2.7975			3.8085938e+02 2.7974989e+00	22.2319				380.859	22.2319		1.0779000e+01 3.3125207e+01	107.918	116.765
381.348	2.7976			3.8134766e+02 2.7975807e+00	22.2412				381.348	22.2412		1.0780000e+01 3.2929127e+01	107.828	116.192
381.836	2.7977			3.8183594e+02 2.7976621e+00	22.2505				381.836	22.2505		1.0781000e+01 3.2741759e+01	107.734	115.596
382.324	2.7977			3.8232422e+02 2.7977432e+00	22.2597				382.324	22.2597		1.0782000e+01 3.2563836e+01	107.637	114.978
382.812	2.7978			3.8281250e+02 2.7978239e+00	22.2689				382.812	22.2689		1.0783000e+01 3.2394351e+01	107.535	114.337
383.301	2.7979			3.8330078e+02 2.7979044e+00	22.2781				383.301	22.2781		1.0784000e+01 3.2233919e+01	107.429	113.675
383.789	2.798			3.8378906e+02 2.7979846e+00	22.2873				383.789	22.2873		1.0785000e+01 3.2081445e+01	107.318	112.991
384.277	2.7981			3.8427734e+02 2.7980645e+00	22.2965				384.277	22.2965		1.0786000e+01 3.1937431e+01	107.202	112.285
384.766	2.7981			3.8476562e+02 2.7981441e+00	22.3056				384.766	22.3056		1.0787000e+01 3.1800702e+01	107.081	111.559
385.254	2.7982			3.8525391e+02 2.7982234e+00	22.3147				385.254	22.3147		1.0788000e+01 3.1671659e+01	106.956	110.813
385.742	2.7983			3.8574219e+02 2.7983024e+00	22.3238				385.742	22.3238		1.0789000e+01 3.1549061e+01	106.825	110.047
386.231	2.7984			3.8623047e+02 2.7983811e+00	22.3328				386.231	22.3328		1.0790000e+01 3.1433227e+01	106.689	109.263
386.719	2.7985			3.8671875e+02 2.7984596e+00	22.3419				386.719	22.3419		1.0791000e+01 3.1322868e+01	106.548	108.461
387.207	2.7985			3.8720703e+02 2.7985377e+00	22.3509				387.207	22.3509		1.0792000e+01 3.1218240e+01	106.402	107.642
387.695	2.7986			3.8769531e+02 2.7986155e+00	22.3599				387.695	22.3599		1.0793000e+01 3.1118035e+01	106.25	106.809
388.184	2.7987			3.8818359e+02 2.7986931e+00	22.3688				388.184	22.3688		1.0794000e+01 3.1022472e+01	106.093	105.961
388.672	2.7988			3.8867188e+02 2.7987704e+00	22.3778				388.672	22.3778		1.0795000e+01 3.0930243e+01	105.932	105.101
389.16	2.7988			3.8916016e+02 2.7988474e+00	22.3867				389.16	22.3867		1.0796000e+01 3.0841563e+01	105.766	104.23
389.648	2.7989			3.8964844e+02 2.7989241e+00	22.3956				389.648	22.3956		1.0797000e+01 3.0755150e+01	105.595	103.35
390.137	2.799			3.9013672e+02 2.7990005e+00	22.4044				390.137	22.4044		1.0798000e+01 3.0671237e+01	105.419	102.462
390.625	2.7991			3.9062500e+02 2.7990766e+00	22.4133				390.625	22.4133		1.0799000e+01 3.0588597e+01	105.24	101.568
391.113	2.7992			3.9111328e+02 2.7991525e+00	22.4221				391.113	22.4221		1.0800000e+01 3.0507505e+01	105.057	100.669
391.602	2.7992			3.9160156e+02 2.7992281e+00	22.4309				391.602	22.4309		1.0801000e+01 3.0426805e+01	104.87	99.7682
392.09	2.7993			3.9208984e+02 2.7993034e+00	22.4397				392.09	22.4397		1.0802000e+01 3.0346839e+01	104.68	98.8664
392.578	2.7994			3.9257812e+02 2.7993784e+00	22.4485				392.578	22.4485		1.0803000e+01 3.0266538e+01	104.488	97.9655
393.066	2.7995			3.9306641e+02 2.7994532e+00	22.4572				393.066	22.4572		1.0804000e+01 3.0186324e+01	104.293	97.0675
393.555	2.7995			3.9355469e+02 2.7995277e+00	22.4659				393.555	22.4659		1.0805000e+01 3.0105226e+01	104.096	96.1739
394.043	2.7996			3.9404297e+02 2.7996019e+00	22.4746				394.043	22.4746		1.0806000e+01 3.0023754e+01	103.898	95.2866
394.531	2.7997			3.9453125e+02 2.7996759e+00	22.4833				394.531	22.4833		1.0807000e+01 2.9941040e+01	103.699	94.4071
395.019	2.7997			3.9501953e+02 2.7997496e+00	22.4919				395.019	22.4919		1.0808000e+01 2.9857684e+01	103.5	93.5369
395.508	2.7998			3.9550781e+02 2.7998230e+00	22.5005				395.508	22.5005		1.0809000e+01 2.9772917e+01	103.301	92.6775
395.996	2.7999			3.9599609e+02 2.7998961e+00	22.5091				395.996	22.5091		1.0810000e+01 2.9687428e+01	103.102	91.8302
396.484	2.8			3.9648438e+02 2.7999690e+00	22.5177				396.484	22.5177		1.0811000e+01 2.9600536e+01	102.904	90.9962
396.973	2.8			3.9697266e+02 2.8000416e+00	22.5263				396.973	22.5263		1.0812000e+01 2.9513006e+01	102.708	90.1764
397.461	2.8001			3.9746094e+02 2.8001140e+00	22.5348				397.461	22.5348		1.0813000e+01 2.9424235e+01	102.513	89.3719
397.949	2.8002			3.9794922e+02 2.8001861e+00	22.5433				397.949	22.5433		1.0814000e+01 2.9335046e+01	102.321	88.5834
398.438	2.8003			3.9843750e+02 2.8002579e+00	22.5518				398.438	22.5518		1.0815000e+01 2.9244894e+01	102.131	87.8112
398.926	2.8003			3.9892578e+02 2.8003295e+00	22.5603				398.926	22.5603		1.0816000e+01 2.9154638e+01	101.944	87.056
399.414	2.8004			3.9941406e+02 2.8004009e+00	22.5687				399.414	22.5687		1.0817000e+01 2.9063770e+01	101.76	86.3177
399.902	2.8005			3.9990234e+02 2.8004719e+00	22.5772				399.902	22.5772		1.0818000e+01 2.8973163e+01	101.58	85.5965
400.391	2.8005			4.0039062e+02 2.8005428e+00	22.5856				400.391	22.5856		1.0819000e+01 2.8882318e+01	101.403	84.892
400.879	2.8006			4.0087891e+02 2.8006133e+00	22.594				400.879	22.594		1.0820000e+01 2.8792097e+01	101.23	84.204
401.367	2.8007			4.0136719e+02 2.8006836e+00	22.6023				401.367	22.6023		1.0821000e+01 2.8701984e+01	101.062	83.5319
401.856	2.8008			4.0185547e+02 2.8007537e+00	22.6107				401.856	22.6107		1.0822000e+01 2.8612807e+01	100.897	82.875
402.344	2.8008			4.0234375e+02 2.8008235e+00	22.619				402.344	22.619		1.0823000e+01 2.8524008e+01	100.735	82.2323
402.832	2.8009			4.0283203e+02 2.8008931e+00	22.6273				402.832	22.6273		1.0824000e+01 2.8436354e+01	100.578	81.6029
403.32	2.801			4.0332031e+02 2.8009624e+00	22.6356				403.32	22.6356		1.0825000e+01 2.8349226e+01	100.425	80.9854
403.809	2.801			4.0380859e+02 2.8010315e+00	22.6438				403.809	22.6438		1.0826000e+01 2.8263311e+01	100.274	80.3788
404.297	2.8011			4.0429688e+02 2.8011003e+00	22.6521				404.297	22.6521		1.0827000e+01 2.8177909e+01	100.128	79.7814
404.785	2.8012			4.0478516e+02 2.8011689e+00	22.6603				404.785	22.6603		1.0828000e+01 2.8093614e+01	99.9838	79.1919
405.273	2.8012			4.0527344e+02 2.8012372e+00	22.6685				405.273	22.6685		1.0829000e+01 2.8009634e+01	99.8425	78.6087
405.762	2.8013			4.0576172e+02 2.8013053e+00	22.6767				405.762	22.6767		1.0830000e+01 2.7926461e+01	99.7036	78.0301
406.25	2.8014			4.0625000e+02 2.8013732e+00	22.6848				406.25	22.6848		1.0831000e+01 2.7843204e+01	99.5665	77.4546
406.738	2.8014			4.0673828e+02 2.8014408e+00	22.693				406.738	22.693		1.0832000e+01 2.7760252e+01	99.4308	76.8805
407.227	2.8015			4.0722656e+02 2.8015082e+00	22.7011				407.227	22.7011		1.0833000e+01 2.7676618e+01	99.2961	76.3063
407.715	2.8016			4.0771484e+02 2.8015753e+00	22.7092				407.715	22.7092		1.0834000e+01 2.7592595e+01	99.1618	75.7303
408.203	2.8016			4.0820312e+02 2.8016422e+00	22.7172				408.203	22.7172		1.0835000e+01 2.7507109e+01	99.0275	75.1511
408.691	2.8017			4.0869141e+02 2.8017089e+00	22.7253				408.691	22.7253		1.0836000e+01 2.7420367e+01	98.8926	74.5673
409.18	2.8018			4.0917969e+02 2.8017754e+00	22.7333				409.18	22.7333		1.0837000e+01 2.7331223e+01	98.7567	73.9776
409.668	2.8018			4.0966797e+02 2.8018416e+00	22.7413				409.668	22.7413		1.0838000e+01 2.7239820e+01	98.6192	73.3808
410.156	2.8019			4.1015625e+02 2.8019075e+00	22.7493				410.156	22.7493		1.0839000e+01 2.7144962e+01	98.4798	72.776
410.644	2.802			4.1064453e+02 2.8019733e+00	22.7573				410.644	22.7573		1.0840000e+01 2.7046752e+01	98.3378	72.1624
411.133	2.802			4.1113281e+02 2.8020388e+00	22.7652				411.133	22.7652		1.0841000e+01 2.6943966e+01	98.193	71.5392
411.621	2.8021			4.1162109e+02 2.8021041e+00	22.7732				411.621	22.7732		1.0842000e+01 2.6836699e+01	98.0449	70.9061
412.109	2.8022			4.1210938e+02 2.8021692e+00	22.7811				412.109	22.7811		1.0843000e+01 2.6723728e+01	97.8931	70.2629
412.598	2.8022			4.1259766e+02 2.8022340e+00	22.789				412.598	22.789		1.0844000e+01 2.6605170e+01	97.7374	69.6095
413.086	2.8023			4.1308594e+02 2.8022986e+00	22.7969				413.086	22.7969		1.0845000e+01 2.6479837e+01	97.5776	68.9461
413.574	2.8024			4.1357422e+02 2.8023630e+00	22.8047				413.574	22.8047		1.0846000e+01 2.6347899e+01	97.4134	68.2733
414.062	2.8024			4.1406250e+02 2.8024272e+00	22.8125				414.062	22.8125		1.0847000e+01 2.6208234e+01	97.2447	67.5917
414.551	2.8025			4.1455078e+02 2.8024911e+00	22.8204				414.551	22.8204		1.0848000e+01 2.6061101e+01	97.0715	66.9023
415.039	2.8026			4.1503906e+02 2.8025548e+00	22.8282				415.039	22.8282		1.0849000e+01 2.5905475e+01	96.8938	66.2063
415.527	2.8026			4.1552734e+02 2.8026183e+00	22.8359				415.527	22.8359		1.0850000e+01 2.5741738e+01	96.7117	65.505
416.016	2.8027			4.1601562e+02 2.8026816e+00	22.8437				416.016	22.8437		1.0851000e+01 2.5568994e+01	96.5253	64.8001
416.504	2.8027			4.1650391e+02 2.8027447e+00	22.8514				416.504	22.8514		1.0852000e+01 2.5387778e+01	96.3348	64.0936
416.992	2.8028			4.1699219e+02 2.8028075e+00	22.8591				416.992	22.8591		1.0853000e+01 2.5197355e+01	96.1407	63.3874
417.481	2.8029			4.1748047e+02 2.8028701e+00	22.8668				417.481	22.8668		1.0854000e+01 2.4998441e+01	95.9432	62.6838
417.969	2.8029			4.1796875e+02 2.8029325e+00	22.8745				417.969	22.8745		1.0855000e+01 2.4790494e+01	95.7429	61.9852
418.457	2.803			4.1845703e+02 2.8029947e+00	22.8822				418.457	22.8822		1.0856000e+01 2.4574435e+01	95.5402	61.2944
418.945	2.8031			4.1894531e+02 2.8030567e+00	22.8898				418.945	22.8898		1.0857000e+01 2.4349943e+01	95.3358	60.6139
419.434	2.8031			4.1943359e+02 2.8031185e+00	22.8974				419.434	22.8974		1.0858000e+01 2.4118166e+01	95.1303	59.9468
419.922	2.8032			4.1992188e+02 2.8031801e+00	22.905				419.922	22.905		1.0859000e+01 2.3879029e+01	94.9245	59.296
420.41	2.8032			4.2041016e+02 2.8032414e+00	22.9126				420.41	22.9126		1.0860000e+01 2.3633925e+01	94.7191	58.6644
420.898	2.8033			4.2089844e+02 2.8033026e+00	22.9202				420.898	22.9202		1.0861000e+01 2.3383045e+01	94.5149	58.0553
421.387	2.8034			4.2138672e+02 2.8033635e+00	22.9277				421.387	22.9277		1.0862000e+01 2.3128038e+01	94.3127	57.4717
421.875	2.8034			4.2187500e+02 2.8034242e+00	22.9352				421.875	22.9352		1.0863000e+01 2.2869374e+01	94.1136	56.9168
422.363	2.8035			4.2236328e+02 2.8034848e+00	22.9428				422.363	22.9428		1.0864000e+01 2.2608962e+01	93.9185	56.3937
422.852	2.8035			4.2285156e+02 2.8035451e+00	22.9502				422.852	22.9502		1.0865000e+01 2.2347556e+01	93.7282	55.9054
423.34	2.8036			4.2333984e+02 2.8036052e+00	22.9577				423.34	22.9577		1.0866000e+01 2.2087313e+01	93.5437	55.4548
423.828	2.8037			4.2382812e+02 2.8036651e+00	22.9652				423.828	22.9652		1.0867000e+01 2.1829266e+01	93.3661	55.0449
424.316	2.8037			4.2431641e+02 2.8037248e+00	22.9726				424.316	22.9726		1.0868000e+01 2.1575787e+01	93.1963	54.6783
424.805	2.8038			4.2480469e+02 2.8037843e+00	22.98				424.805	22.98		1.0869000e+01 2.1328164e+01	93.0351	54.3575
425.293	2.8038			4.2529297e+02 2.8038436e+00	22.9874				425.293	22.9874		1.0870000e+01 2.1088935e+01	92.8837	54.085
425.781	2.8039			4.2578125e+02 2.8039027e+00	22.9948				425.781	22.9948		1.0871000e+01 2.0859589e+01	92.7428	53.8628
426.269	2.804			4.2626953e+02 2.8039616e+00	23.0021				426.269	23.0021		1.0872000e+01 2.0642751e+01	92.6134	53.6929
426.758	2.804			4.2675781e+02 2.8040203e+00	23.0095				426.758	23.0095		1.0873000e+01 2.0440034e+01	92.4963	53.5769
427.246	2.8041			4.2724609e+02 2.8040788e+00	23.0168				427.246	23.0168		1.0874000e+01 2.0254034e+01	92.3922	53.516
427.734	2.8041			4.2773438e+02 2.8041372e+00	23.0241				427.734	23.0241		1.0875000e+01 2.0086379e+01	92.3018	53.5115
428.223	2.8042			4.2822266e+02 2.8041953e+00	23.0314				428.223	23.0314		1.0876000e+01 1.9939496e+01	92.2259	53.564
428.711	2.8043			4.2871094e+02 2.8042532e+00	23.0387				428.711	23.0387		1.0877000e+01 1.9814887e+01	92.1648	53.6739
429.199	2.8043			4.2919922e+02 2.8043109e+00	23.0459				429.199	23.0459		1.0878000e+01 1.9714651e+01	92.1193	53.8413
429.688	2.8044			4.2968750e+02 2.8043685e+00	23.0532				429.688	23.0532		1.0879000e+01 1.9640014e+01	92.0895	54.0659
430.176	2.8044			4.3017578e+02 2.8044258e+00	23.0604				430.176	23.0604		1.0880000e+01 1.9592584e+01	92.0759	54.3471
430.664	2.8045			4.3066406e+02 2.8044829e+00	23.0676				430.664	23.0676		1.0881000e+01 1.9573171e+01	92.0786	54.6838
431.152	2.8045			4.3115234e+02 2.8045399e+00	23.0748				431.152	23.0748		1.0882000e+01 1.9582758e+01	92.0977	55.0748
431.641	2.8046			4.3164062e+02 2.8045967e+00	23.0819				431.641	23.0819		1.0883000e+01 1.9621639e+01	92.1333	55.5184
432.129	2.8047			4.3212891e+02 2.8046533e+00	23.0891				432.129	23.0891		1.0884000e+01 1.9690089e+01	92.1853	56.0124
432.617	2.8047			4.3261719e+02 2.8047097e+00	23.0962				432.617	23.0962		1.0885000e+01 1.9787842e+01	92.2534	56.5547
433.106	2.8048			4.3310547e+02 2.8047659e+00	23.1033				433.106	23.1033		1.0886000e+01 1.9914459e+01	92.3373	57.1424
433.594	2.8048			4.3359375e+02 2.8048219e+00	23.1104				433.594	23.1104		1.0887000e+01 2.0069142e+01	92.4366	57.7726
434.082	2.8049			4.3408203e+02 2.8048777e+00	23.1175				434.082	23.1175		1.0888000e+01 2.0250802e+01	92.5509	58.4421
434.57	2.8049			4.3457031e+02 2.8049334e+00	23.1245				434.57	23.1245		1.0889000e+01 2.0458196e+01	92.6794	59.1474
435.059	2.805			4.3505859e+02 2.8049888e+00	23.1316				435.059	23.1316		1.0890000e+01 2.0689711e+01	92.8215	59.8848
435.547	2.805			4.3554688e+02 2.8050441e+00	23.1386				435.547	23.1386		1.0891000e+01 2.0943788e+01	92.9764	60.6503
436.035	2.8051			4.3603516e+02 2.8050992e+00	23.1456				436.035	23.1456		1.0892000e+01 2.1218441e+01	93.1433	61.44
436.523	2.8052			4.3652344e+02 2.8051541e+00	23.1526				436.523	23.1526		1.0893000e+01 2.1511942e+01	93.3211	62.2497
437.012	2.8052			4.3701172e+02 2.8052089e+00	23.1596				437.012	23.1596		1.0894000e+01 2.1822092e+01	93.509	63.0751
437.5	2.8053			4.3750000e+02 2.8052634e+00	23.1665				437.5	23.1665		1.0895000e+01 2.2147129e+01	93.7057	63.9119
437.988	2.8053			4.3798828e+02 2.8053178e+00	23.1734				437.988	23.1734		1.0896000e+01 2.2484783e+01	93.9102	64.7557
438.477	2.8054			4.3847656e+02 2.8053720e+00	23.1804				438.477	23.1804		1.0897000e+01 2.2833374e+01	94.1214	65.6024
438.965	2.8054			4.3896484e+02 2.8054261e+00	23.1873				438.965	23.1873		1.0898000e+01 2.3190680e+01	94.338	66.4476
439.453	2.8055			4.3945312e+02 2.8054799e+00	23.1942				439.453	23.1942		1.0899000e+01 2.3555185e+01	94.5588	67.2872
439.941	2.8055			4.3994141e+02 2.8055336e+00	23.201				439.941	23.201		1.0900000e+01 2.3924803e+01	94.7828	68.1174
440.43	2.8056			4.4042969e+02 2.8055871e+00	23.2079				440.43	23.2079		1.0901000e+01 2.4298243e+01	95.0086	68.9342
440.918	2.8056			4.4091797e+02 2.8056404e+00	23.2147				440.918	23.2147		1.0902000e+01 2.4673615e+01	95.235	69.7341
441.406	2.8057			4.4140625e+02 2.8056935e+00	23.2215				441.406	23.2215		1.0903000e+01 2.5049885e+01	95.461	70.5139
441.894	2.8057			4.4189453e+02 2.8057465e+00	23.2283				441.894	23.2283		1.0904000e+01 2.5425397e+01	95.6855	71.2705
442.383	2.8058			4.4238281e+02 2.8057993e+00	23.2351				442.383	23.2351		1.0905000e+01 2.5799390e+01	95.9072	72.0011
442.871	2.8059			4.4287109e+02 2.8058520e+00	23.2419				442.871	23.2419		1.0906000e+01 2.6170463e+01	96.1253	72.7035
443.359	2.8059			4.4335938e+02 2.8059044e+00	23.2486				443.359	23.2486		1.0907000e+01 2.6538124e+01	96.3389	73.3754
443.848	2.806			4.4384766e+02 2.8059567e+00	23.2554				443.848	23.2554		1.0908000e+01 2.6901235e+01	96.5469	74.0154
444.336	2.806			4.4433594e+02 2.8060088e+00	23.2621				444.336	23.2621		1.0909000e+01 2.7259562e+01	96.7487	74.6221
444.824	2.8061			4.4482422e+02 2.8060608e+00	23.2688				444.824	23.2688		1.0910000e+01 2.7612223e+01	96.9436	75.1946
445.312	2.8061			4.4531250e+02 2.8061126e+00	23.2755				445.312	23.2755		1.0911000e+01 2.7959222e+01	97.131	75.7325
445.801	2.8062			4.4580078e+02 2.8061642e+00	23.2822				445.801	23.2822		1.0912000e+01 2.8299913e+01	97.3103	76.2357
446.289	2.8062			4.4628906e+02 2.8062156e+00	23.2888				446.289	23.2888		1.0913000e+01 2.8634516e+01	97.4811	76.7045
446.777	2.8063			4.4677734e+02 2.8062669e+00	23.2955				446.777	23.2955		1.0914000e+01 2.8962597e+01	97.6433	77.1397
447.266	2.8063			4.4726562e+02 2.8063180e+00	23.3021				447.266	23.3021		1.0915000e+01 2.9284552e+01	97.7966	77.5422
447.754	2.8064			4.4775391e+02 2.8063690e+00	23.3087				447.754	23.3087		1.0916000e+01 2.9600131e+01	97.9408	77.9136
448.242	2.8064			4.4824219e+02 2.8064198e+00	23.3153				448.242	23.3153		1.0917000e+01 2.9909866e+01	98.0761	78.2556
448.731	2.8065			4.4873047e+02 2.8064704e+00	23.3219				448.731	23.3219		1.0918000e+01 3.0213652e+01	98.2025	78.5702
449.219	2.8065			4.4921875e+02 2.8065209e+00	23.3284				449.219	23.3284		1.0919000e+01 3.0512117e+01	98.3202	78.86
449.707	2.8066			4.4970703e+02 2.8065712e+00	23.335				449.707	23.335		1.0920000e+01 3.0805253e+01	98.4295	79.1274
450.195	2.8066			4.5019531e+02 2.8066213e+00	23.3415				450.195	23.3415		1.0921000e+01 3.1093734e+01	98.5309	79.3753
450.684	2.8067			4.5068359e+02 2.8066713e+00	23.348				450.684	23.348		1.0922000e+01 3.1377610e+01	98.6248	79.6068
451.172	2.8067			4.5117188e+02 2.8067212e+00	23.3545				451.172	23.3545		1.0923000e+01 3.1657550e+01	98.7116	79.8249
451.66	2.8068			4.5166016e+02 2.8067708e+00	23.361				451.66	23.361		1.0924000e+01 3.1933609e+01	98.792	80.033
452.148	2.8068			4.5214844e+02 2.8068203e+00	23.3675				452.148	23.3675		1.0925000e+01 3.2206407e+01	98.8666	80.2343
452.637	2.8069			4.5263672e+02 2.8068697e+00	23.3739				452.637	23.3739		1.0926000e+01 3.2475960e+01	98.9361	80.4322
453.125	2.8069			4.5312500e+02 2.8069189e+00	23.3803				453.125	23.3803		1.0927000e+01 3.2742788e+01	99.0012	80.63
453.613	2.807			4.5361328e+02 2.8069679e+00	23.3868				453.613	23.3868		1.0928000e+01 3.3006829e+01	99.0625	80.8309
454.102	2.807			4.5410156e+02 2.8070168e+00	23.3932				454.102	23.3932		1.0929000e+01 3.3268465e+01	99.1209	81.0382
454.59	2.8071			4.5458984e+02 2.8070655e+00	23.3996				454.59	23.3996		1.0930000e+01 3.3527521e+01	99.1771	81.2548
455.078	2.8071			4.5507812e+02 2.8071141e+00	23.4059				455.078	23.4059		1.0931000e+01 3.3784209e+01	99.2317	81.4836
455.566	2.8072			4.5556641e+02 2.8071625e+00	23.4123				455.566	23.4123		1.0932000e+01 3.4038219e+01	99.2855	81.7272
456.055	2.8072			4.5605469e+02 2.8072108e+00	23.4186				456.055	23.4186		1.0933000e+01 3.4289573e+01	99.3392	81.988
456.543	2.8073			4.5654297e+02 2.8072589e+00	23.425				456.543	23.425		1.0934000e+01 3.4537812e+01	99.3934	82.2681
457.031	2.8073			4.5703125e+02 2.8073069e+00	23.4313				457.031	23.4313		1.0935000e+01 3.4782761e+01	99.4486	82.5694
457.519	2.8074			4.5751953e+02 2.8073547e+00	23.4376				457.519	23.4376		1.0936000e+01 3.5023817e+01	99.5054	82.8933
458.008	2.8074			4.5800781e+02 2.8074024e+00	23.4438				458.008	23.4438		1.0937000e+01 3.5260610e+01	99.5644	83.2412
458.496	2.8074			4.5849609e+02 2.8074499e+00	23.4501				458.496	23.4501		1.0938000e+01 3.5492410e+01	99.6258	83.6138
458.984	2.8075			4.5898438e+02 2.8074972e+00	23.4564				458.984	23.4564		1.0939000e+01 3.5718672e+01	99.6901	84.0118
459.473	2.8075			4.5947266e+02 2.8075445e+00	23.4626				459.473	23.4626		1.0940000e+01 3.5938562e+01	99.7575	84.4352
459.961	2.8076			4.5996094e+02 2.8075915e+00	23.4688				459.961	23.4688		1.0941000e+01 3.6151392e+01	99.8283	84.8839
460.449	2.8076			4.6044922e+02 2.8076384e+00	23.475				460.449	23.475		1.0942000e+01 3.6356266e+01	99.9025	85.3574
460.938	2.8077			4.6093750e+02 2.8076852e+00	23.4812				460.938	23.4812		1.0943000e+01 3.6552392e+01	99.9803	85.8549
461.426	2.8077			4.6142578e+02 2.8077318e+00	23.4874				461.426	23.4874		1.0944000e+01 3.6738856e+01	100.062	86.3753
461.914	2.8078			4.6191406e+02 2.8077783e+00	23.4936				461.914	23.4936		1.0945000e+01 3.6914810e+01	100.147	86.9171
462.402	2.8078			4.6240234e+02 2.8078247e+00	23.4997				462.402	23.4997		1.0946000e+01 3.7079380e+01	100.235	87.4786
462.891	2.8079			4.6289062e+02 2.8078709e+00	23.5058				462.891	23.5058		1.0947000e+01 3.7231712e+01	100.326	88.0579
463.379	2.8079			4.6337891e+02 2.8079169e+00	23.512				463.379	23.512		1.0948000e+01 3.7371025e+01	100.421	88.6528
463.867	2.808			4.6386719e+02 2.8079628e+00	23.5181				463.867	23.5181		1.0949000e+01 3.7496517e+01	100.518	89.2611
464.356	2.808			4.6435547e+02 2.8080086e+00	23.5242				464.356	23.5242		1.0950000e+01 3.7607557e+01	100.617	89.8802
464.844	2.8081			4.6484375e+02 2.8080542e+00	23.5302				464.844	23.5302		1.0951000e+01 3.7703448e+01	100.718	90.5075
465.332	2.8081			4.6533203e+02 2.8080997e+00	23.5363				465.332	23.5363		1.0952000e+01 3.7783767e+01	100.821	91.1404
465.82	2.8081			4.6582031e+02 2.8081450e+00	23.5423				465.82	23.5423		1.0953000e+01 3.7847969e+01	100.925	91.7761
466.309	2.8082			4.6630859e+02 2.8081902e+00	23.5484				466.309	23.5484		1.0954000e+01 3.7895889e+01	101.03	92.412
466.797	2.8082			4.6679688e+02 2.8082353e+00	23.5544				466.797	23.5544		1.0955000e+01 3.7927188e+01	101.135	93.0453
467.285	2.8083			4.6728516e+02 2.8082802e+00	23.5604				467.285	23.5604		1.0956000e+01 3.7941999e+01	101.24	93.6736
467.773	2.8083			4.6777344e+02 2.8083250e+00	23.5664				467.773	23.5664		1.0957000e+01 3.7940225e+01	101.345	94.2942
468.262	2.8084			4.6826172e+02 2.8083696e+00	23.5724				468.262	23.5724		1.0958000e+01 3.7922339e+01	101.448	94.9049
468.75	2.8084			4.6875000e+02 2.8084142e+00	23.5783				468.75	23.5783		1.0959000e+01 3.7888516e+01	101.551	95.5035
469.238	2.8085			4.6923828e+02 2.8084585e+00	23.5843				469.238	23.5843		1.0960000e+01 3.7839591e+01	101.652	96.0879
469.727	2.8085			4.6972656e+02 2.8085028e+00	23.5902				469.727	23.5902		1.0961000e+01 3.7776037e+01	101.751	96.6565
470.215	2.8085			4.7021484e+02 2.8085469e+00	23.5961				470.215	23.5961		1.0962000e+01 3.7699059e+01	101.848	97.2077
470.703	2.8086			4.7070312e+02 2.8085908e+00	23.602				470.703	23.602		1.0963000e+01 3.7609438e+01	101.943	97.7402
471.191	2.8086			4.7119141e+02 2.8086347e+00	23.6079				471.191	23.6079		1.0964000e+01 3.7508747e+01	102.036	98.2532
471.68	2.8087			4.7167969e+02 2.8086784e+00	23.6138				471.68	23.6138		1.0965000e+01 3.7398069e+01	102.126	98.7458
472.168	2.8087			4.7216797e+02 2.8087219e+00	23.6197				472.168	23.6197		1.0966000e+01 3.7279326e+01	102.214	99.2177
472.656	2.8088			4.7265625e+02 2.8087653e+00	23.6255				472.656	23.6255		1.0967000e+01 3.7153876e+01	102.299	99.6687
473.144	2.8088			4.7314453e+02 2.8088086e+00	23.6313				473.144	23.6313		1.0968000e+01 3.7023950e+01	102.382	100.099
473.633	2.8089			4.7363281e+02 2.8088518e+00	23.6372				473.633	23.6372		1.0969000e+01 3.6891140e+01	102.462	100.509
474.121	2.8089			4.7412109e+02 2.8088948e+00	23.643				474.121	23.643		1.0970000e+01 3.6757923e+01	102.541	100.9
474.609	2.8089			4.7460938e+02 2.8089378e+00	23.6488				474.609	23.6488		1.0971000e+01 3.6626061e+01	102.617	101.272
475.098	2.809			4.7509766e+02 2.8089805e+00	23.6545				475.098	23.6545		1.0972000e+01 3.6498190e+01	102.692	101.626
475.586	2.809			4.7558594e+02 2.8090232e+00	23.6603				475.586	23.6603		1.0973000e+01 3.6376156e+01	102.766	101.965
476.074	2.8091			4.7607422e+02 2.8090657e+00	23.6661				476.074	23.6661		1.0974000e+01 3.6262649e+01	102.838	102.289
476.562	2.8091			4.7656250e+02 2.8091081e+00	23.6718				476.562	23.6718		1.0975000e+01 3.6159490e+01	102.91	102.6
477.051	2.8092			4.7705078e+02 2.8091503e+00	23.6775				477.051	23.6775		1.0976000e+01 3.6069300e+01	102.982	102.901
477.539	2.8092			4.7753906e+02 2.8091925e+00	23.6833				477.539	23.6833		1.0977000e+01 3.5993753e+01	103.054	103.192
478.027	2.8092			4.7802734e+02 2.8092345e+00	23.6889				478.027	23.689		1.0978000e+01 3.5935265e+01	103.126	103.477
478.516	2.8093			4.7851562e+02 2.8092763e+00	23.6946				478.516	23.6946		1.0979000e+01 3.5895239e+01	103.199	103.757
479.004	2.8093			4.7900391e+02 2.8093181e+00	23.7003				479.004	23.7003		1.0980000e+01 3.5875753e+01	103.273	104.034
479.492	2.8094			4.7949219e+02 2.8093597e+00	23.706				479.492	23.706		1.0981000e+01 3.5877817e+01	103.349	104.311
479.981	2.8094			4.7998047e+02 2.8094012e+00	23.7116				479.981	23.7116		1.0982000e+01 3.5903053e+01	103.426	104.589
480.469	2.8094			4.8046875e+02 2.8094426e+00	23.7173				480.469	23.7173		1.0983000e+01 3.5951978e+01	103.506	104.87
480.957	2.8095			4.8095703e+02 2.8094839e+00	23.7229				480.957	23.7229		1.0984000e+01 3.6025674e+01	103.588	105.156
481.445	2.8095			4.8144531e+02 2.8095250e+00	23.7285				481.445	23.7285		1.0985000e+01 3.6124099e+01	103.673	105.449
481.934	2.8096			4.8193359e+02 2.8095660e+00	23.7341				481.934	23.7341		1.0986000e+01 3.6247747e+01	103.761	105.75
482.422	2.8096			4.8242188e+02 2.8096069e+00	23.7397				482.422	23.7397		1.0987000e+01 3.6395998e+01	103.852	106.06
482.91	2.8096			4.8291016e+02 2.8096476e+00	23.7452				482.91	23.7452		1.0988000e+01 3.6568758e+01	103.946	106.381
483.398	2.8097			4.8339844e+02 2.8096883e+00	23.7508				483.398	23.7508		1.0989000e+01 3.6764849e+01	104.043	106.714
483.887	2.8097			4.8388672e+02 2.8097288e+00	23.7563				483.887	23.7563		1.0990000e+01 3.6983642e+01	104.144	107.059
484.375	2.8098			4.8437500e+02 2.8097692e+00	23.7619				484.375	23.7619		1.0991000e+01 3.7223465e+01	104.247	107.416
484.863	2.8098			4.8486328e+02 2.8098095e+00	23.7674				484.863	23.7674		1.0992000e+01 3.7483236e+01	104.353	107.787
485.352	2.8098			4.8535156e+02 2.8098496e+00	23.7729				485.352	23.7729		1.0993000e+01 3.7760884e+01	104.463	108.171
485.84	2.8099			4.8583984e+02 2.8098897e+00	23.7784				485.84	23.7784		1.0994000e+01 3.8054985e+01	104.575	108.567
486.328	2.8099			4.8632812e+02 2.8099296e+00	23.7838				486.328	23.7838		1.0995000e+01 3.8363180e+01	104.689	108.976
486.816	2.81			4.8681641e+02 2.8099694e+00	23.7893				486.816	23.7893		1.0996000e+01 3.8683825e+01	104.805	109.397
487.305	2.81			4.8730469e+02 2.8100091e+00	23.7948				487.305	23.7948		1.0997000e+01 3.9014383e+01	104.923	109.829
487.793	2.81			4.8779297e+02 2.8100486e+00	23.8002				487.793	23.8002		1.0998000e+01 3.9353113e+01	105.042	110.271
488.281	2.8101			4.8828125e+02 2.8100881e+00	23.8056				488.281	23.8056		1.0999000e+01 3.9697407e+01	105.163	110.721
488.769	2.8101			4.8876953e+02 2.8101274e+00	23.811				488.769	23.811		1.1000000e+01 4.0045532e+01	105.283	111.179
489.258	2.8102			4.8925781e+02 2.8101666e+00	23.8165				489.258	23.8165		1.1001000e+01 4.0394899e+01	105.404	111.643
489.746	2.8102			4.8974609e+02 2.8102057e+00	23.8218				489.746	23.8218		1.1002000e+01 4.0743877e+01	105.524	112.111
490.234	2.8102			4.9023438e+02 2.8102447e+00	23.8272				490.234	23.8272		1.1003000e+01 4.1089966e+01	105.643	112.582
490.723	2.8103			4.9072266e+02 2.8102836e+00	23.8326				490.723	23.8326		1.1004000e+01 4.1431711e+01	105.76	113.054
491.211	2.8103			4.9121094e+02 2.8103223e+00	23.8379				491.211	23.8379		1.1005000e+01 4.1766750e+01	105.875	113.524
491.699	2.8104			4.9169922e+02 2.8103610e+00	23.8433				491.699	23.8433		1.1006000e+01 4.2093857e+01	105.988	113.991
492.188	2.8104			4.9218750e+02 2.8103995e+00	23.8486				492.188	23.8486		1.1007000e+01 4.2410844e+01	106.097	114.452
492.676	2.8104			4.9267578e+02 2.8104379e+00	23.8539				492.676	23.8539		1.1008000e+01 4.2716747e+01	106.203	114.907
493.164	2.8105			4.9316406e+02 2.8104762e+00	23.8592				493.164	23.8592		1.1009000e+01 4.3009571e+01	106.305	115.352
493.652	2.8105			4.9365234e+02 2.8105144e+00	23.8645				493.652	23.8645		1.1010000e+01 4.3288630e+01	106.401	115.786
494.141	2.8106			4.9414062e+02 2.8105525e+00	23.8698				494.141	23.8698		1.1011000e+01 4.3552128e+01	106.493	116.207
494.629	2.8106			4.9462891e+02 2.8105905e+00	23.8751				494.629	23.8751		1.1012000e+01 4.3799667e+01	106.579	116.613
495.117	2.8106			4.9511719e+02 2.8106283e+00	23.8803				495.117	23.8803		1.1013000e+01 4.4029643e+01	106.659	117.002
495.606	2.8107			4.9560547e+02 2.8106661e+00	23.8856				495.606	23.8856		1.1014000e+01 4.4241940e+01	106.732	117.372
496.094	2.8107			4.9609375e+02 2.8107037e+00	23.8908				496.094	23.8908		1.1015000e+01 4.4435132e+01	106.799	117.722
496.582	2.8107			4.9658203e+02 2.8107413e+00	23.896				496.582	23.896		1.1016000e+01 4.4609379e+01	106.858	118.051
497.07	2.8108			4.9707031e+02 2.8107787e+00	23.9012				497.07	23.9012		1.1017000e+01 4.4763413e+01	106.91	118.355
497.559	2.8108			4.9755859e+02 2.8108160e+00	23.9064				497.559	23.9064		1.1018000e+01 4.4897647e+01	106.954	118.635
498.047	2.8109			4.9804688e+02 2.8108532e+00	23.9116				498.047	23.9116		1.1019000e+01 4.5010956e+01	106.991	118.889
498.535	2.8109			4.9853516e+02 2.8108903e+00	23.9168				498.535	23.9168		1.1020000e+01 4.5103986e+01	107.018	119.117
499.023	2.8109			4.9902344e+02 2.8109273e+00	23.9219				499.023	23.9219		1.1021000e+01 4.5175725e+01	107.038	119.316
499.512	2.811			4.9951172e+02 2.8109642e+00	23.9271				499.512	23.9271		1.1022000e+01 4.5227033e+01	107.049	119.486
500	2.811			5.0000000e+02 2.8110009e+00	23.9322				500	23.9322		1.1023000e+01 4.5256987e+01	107.051	119.627
												1.1024000e+01 4.5266635e+01	107.045	119.739
												1.1025000e+01 4.5255122e+01	107.03	119.82
												1.1026000e+01 4.5223661e+01	107.006	119.87
												1.1027000e+01 4.5171441e+01	106.973	119.89
												1.1028000e+01 4.5099819e+01	106.932	119.88
												1.1029000e+01 4.5008010e+01	106.882	119.84
												1.1030000e+01 4.4897493e+01	106.824	119.769
												1.1031000e+01 4.4767495e+01	106.757	119.67
												1.1032000e+01 4.4619602e+01	106.682	119.542
												1.1033000e+01 4.4453035e+01	106.6	119.387
												1.1034000e+01 4.4269477e+01	106.51	119.204
												1.1035000e+01 4.4068139e+01	106.412	118.997
												1.1036000e+01 4.3850786e+01	106.308	118.764
												1.1037000e+01 4.3616614e+01	106.197	118.509
												1.1038000e+01 4.3367469e+01	106.079	118.233
												1.1039000e+01 4.3102530e+01	105.956	117.936
												1.1040000e+01 4.2823723e+01	105.828	117.621
												1.1041000e+01 4.2530215e+01	105.695	117.29
												1.1042000e+01 4.2224011e+01	105.557	116.944
												1.1043000e+01 4.1904278e+01	105.415	116.586
												1.1044000e+01 4.1573104e+01	105.271	116.217
												1.1045000e+01 4.1229666e+01	105.123	115.84
												1.1046000e+01 4.0876146e+01	104.973	115.457
												1.1047000e+01 4.0511743e+01	104.822	115.069
												1.1048000e+01 4.0138743e+01	104.67	114.68
												1.1049000e+01 3.9756384e+01	104.518	114.291
												1.1050000e+01 3.9367065e+01	104.366	113.905
												1.1051000e+01 3.8970083e+01	104.216	113.523
												1.1052000e+01 3.8567959e+01	104.067	113.149
												1.1053000e+01 3.8160062e+01	103.921	112.784
												1.1054000e+01 3.7749046e+01	103.778	112.43
												1.1055000e+01 3.7334366e+01	103.638	112.089
												1.1056000e+01 3.6918816e+01	103.504	111.763
												1.1057000e+01 3.6501944e+01	103.374	111.454
												1.1058000e+01 3.6086682e+01	103.25	111.164
												1.1059000e+01 3.5672677e+01	103.133	110.895
												1.1060000e+01 3.5262990e+01	103.022	110.647
												1.1061000e+01 3.4857363e+01	102.919	110.422
												1.1062000e+01 3.4458967e+01	102.823	110.22
												1.1063000e+01 3.4067619e+01	102.736	110.044
												1.1064000e+01 3.3686574e+01	102.658	109.894
												1.1065000e+01 3.3315693e+01	102.588	109.77
												1.1066000e+01 3.2958266e+01	102.528	109.672
												1.1067000e+01 3.2614158e+01	102.477	109.601
												1.1068000e+01 3.2286636e+01	102.436	109.557
												1.1069000e+01 3.1975505e+01	102.404	109.539
												1.1070000e+01 3.1683936e+01	102.382	109.546
												1.1071000e+01 3.1411605e+01	102.369	109.579
												1.1072000e+01 3.1161502e+01	102.366	109.637
												1.1073000e+01 3.0933095e+01	102.371	109.717
												1.1074000e+01 3.0729107e+01	102.386	109.819
												1.1075000e+01 3.0548718e+01	102.408	109.942
												1.1076000e+01 3.0394303e+01	102.439	110.084
												1.1077000e+01 3.0264687e+01	102.477	110.243
												1.1078000e+01 3.0161833e+01	102.522	110.417
												1.1079000e+01 3.0084160e+01	102.574	110.605
												1.1080000e+01 3.0033181e+01	102.63	110.804
												1.1081000e+01 3.0006889e+01	102.692	111.013
												1.1082000e+01 3.0006344e+01	102.758	111.228
												1.1083000e+01 3.0029122e+01	102.828	111.449
												1.1084000e+01 3.0075859e+01	102.899	111.672
												1.1085000e+01 3.0143761e+01	102.973	111.896
												1.1086000e+01 3.0233097e+01	103.048	112.119
												1.1087000e+01 3.0340771e+01	103.122	112.337
												1.1088000e+01 3.0466770e+01	103.196	112.551
												1.1089000e+01 3.0607777e+01	103.269	112.757
												1.1090000e+01 3.0763594e+01	103.339	112.954
												1.1091000e+01 3.0930774e+01	103.407	113.14
												1.1092000e+01 3.1109029e+01	103.47	113.313
												1.1093000e+01 3.1294870e+01	103.53	113.474
												1.1094000e+01 3.1488007e+01	103.584	113.619
												1.1095000e+01 3.1684988e+01	103.633	113.749
												1.1096000e+01 3.1885602e+01	103.676	113.862
												1.1097000e+01 3.2086492e+01	103.713	113.958
												1.1098000e+01 3.2287593e+01	103.743	114.036
												1.1099000e+01 3.2485690e+01	103.766	114.097
												1.1100000e+01 3.2680912e+01	103.782	114.14
												1.1101000e+01 3.2870221e+01	103.79	114.165
												1.1102000e+01 3.3053973e+01	103.791	114.172
												1.1103000e+01 3.3229327e+01	103.785	114.163
												1.1104000e+01 3.3396885e+01	103.771	114.137
												1.1105000e+01 3.3554015e+01	103.75	114.095
												1.1106000e+01 3.3701572e+01	103.722	114.039
												1.1107000e+01 3.3837130e+01	103.687	113.969
												1.1108000e+01 3.3961803e+01	103.646	113.886
												1.1109000e+01 3.4073360e+01	103.599	113.792
												1.1110000e+01 3.4173162e+01	103.545	113.687
												1.1111000e+01 3.4259162e+01	103.487	113.574
												1.1112000e+01 3.4332955e+01	103.423	113.452
												1.1113000e+01 3.4392657e+01	103.355	113.324
												1.1114000e+01 3.4440078e+01	103.283	113.191
												1.1115000e+01 3.4473473e+01	103.207	113.054
												1.1116000e+01 3.4494846e+01	103.129	112.914
												1.1117000e+01 3.4502568e+01	103.048	112.773
												1.1118000e+01 3.4498807e+01	102.964	112.632
												1.1119000e+01 3.4482024e+01	102.88	112.491
												1.1120000e+01 3.4454526e+01	102.794	112.352
												1.1121000e+01 3.4414837e+01	102.707	112.217
												1.1122000e+01 3.4365374e+01	102.621	112.084
												1.1123000e+01 3.4304699e+01	102.534	111.956
												1.1124000e+01 3.4235310e+01	102.448	111.834
												1.1125000e+01 3.4155782e+01	102.363	111.716
												1.1126000e+01 3.4068671e+01	102.279	111.605
												1.1127000e+01 3.3972540e+01	102.196	111.5
												1.1128000e+01 3.3869977e+01	102.116	111.401
												1.1129000e+01 3.3759516e+01	102.037	111.309
												1.1130000e+01 3.3643758e+01	101.96	111.224
												1.1131000e+01 3.3521186e+01	101.885	111.145
												1.1132000e+01 3.3394397e+01	101.812	111.072
												1.1133000e+01 3.3261814e+01	101.742	111.006
												1.1134000e+01 3.3126011e+01	101.674	110.945
												1.1135000e+01 3.2985343e+01	101.609	110.889
												1.1136000e+01 3.2842353e+01	101.546	110.837
												1.1137000e+01 3.2695317e+01	101.485	110.79
												1.1138000e+01 3.2546740e+01	101.427	110.746
												1.1139000e+01 3.2394818e+01	101.371	110.704
												1.1140000e+01 3.2242013e+01	101.316	110.664
												1.1141000e+01 3.2086441e+01	101.264	110.625
												1.1142000e+01 3.1930518e+01	101.213	110.586
												1.1143000e+01 3.1772279e+01	101.163	110.546
												1.1144000e+01 3.1614096e+01	101.115	110.504
												1.1145000e+01 3.1453926e+01	101.069	110.459
												1.1146000e+01 3.1294098e+01	101.023	110.41
												1.1147000e+01 3.1132493e+01	100.977	110.357
												1.1148000e+01 3.0971400e+01	100.932	110.298
												1.1149000e+01 3.0808628e+01	100.888	110.232
												1.1150000e+01 3.0646428e+01	100.843	110.158
												1.1151000e+01 3.0482543e+01	100.798	110.076
												1.1152000e+01 3.0319186e+01	100.752	109.985
												1.1153000e+01 3.0154039e+01	100.705	109.883
												1.1154000e+01 2.9989284e+01	100.658	109.77
												1.1155000e+01 2.9822544e+01	100.609	109.645
												1.1156000e+01 2.9655973e+01	100.559	109.508
												1.1157000e+01 2.9487143e+01	100.507	109.358
												1.1158000e+01 2.9318184e+01	100.453	109.194
												1.1159000e+01 2.9146625e+01	100.397	109.016
												1.1160000e+01 2.8974579e+01	100.339	108.823
												1.1161000e+01 2.8799536e+01	100.278	108.616
												1.1162000e+01 2.8623602e+01	100.215	108.393
												1.1163000e+01 2.8444243e+01	100.149	108.155
												1.1164000e+01 2.8263562e+01	100.081	107.903
												1.1165000e+01 2.8079012e+01	100.01	107.635
												1.1166000e+01 2.7892710e+01	99.9355	107.352
												1.1167000e+01 2.7702107e+01	99.8585	107.055
												1.1168000e+01 2.7509347e+01	99.7788	106.744
												1.1169000e+01 2.7311895e+01	99.6963	106.419
												1.1170000e+01 2.7111934e+01	99.6111	106.081
												1.1171000e+01 2.6906962e+01	99.5233	105.731
												1.1172000e+01 2.6699216e+01	99.4331	105.37
												1.1173000e+01 2.6486242e+01	99.3406	104.998
												1.1174000e+01 2.6270345e+01	99.246	104.617
												1.1175000e+01 2.6049136e+01	99.1495	104.228
												1.1176000e+01 2.5825002e+01	99.0514	103.832
												1.1177000e+01 2.5595632e+01	98.9518	103.43
												1.1178000e+01 2.5363507e+01	98.8511	103.023
												1.1179000e+01 2.5126403e+01	98.7496	102.614
												1.1180000e+01 2.4886906e+01	98.6475	102.203
												1.1181000e+01 2.4642887e+01	98.5451	101.792
												1.1182000e+01 2.4397037e+01	98.4429	101.382
												1.1183000e+01 2.4147328e+01	98.3411	100.975
												1.1184000e+01 2.3896555e+01	98.24	100.573
												1.1185000e+01 2.3642785e+01	98.1399	100.176
												1.1186000e+01 2.3388911e+01	98.0413	99.786
												1.1187000e+01 2.3133088e+01	97.9443	99.4046
												1.1188000e+01 2.2878292e+01	97.8494	99.0329
												1.1189000e+01 2.2622750e+01	97.7567	98.6721
												1.1190000e+01 2.2369501e+01	97.6666	98.3234
												1.1191000e+01 2.2116819e+01	97.5793	97.9876
												1.1192000e+01 2.1867782e+01	97.4949	97.6658
												1.1193000e+01 2.1620682e+01	97.4138	97.3587
												1.1194000e+01 2.1378602e+01	97.3361	97.0669
												1.1195000e+01 2.1139819e+01	97.262	96.791
												1.1196000e+01 2.0907384e+01	97.1914	96.5313
												1.1197000e+01 2.0679519e+01	97.1247	96.2881
												1.1198000e+01 2.0459207e+01	97.0616	96.0614
												1.1199000e+01 2.0244577e+01	97.0024	95.8511
												1.1200000e+01 2.0038503e+01	96.947	95.6571
												1.1201000e+01 1.9838985e+01	96.8953	95.479
												1.1202000e+01 1.9648757e+01	96.8473	95.3163
												1.1203000e+01 1.9465660e+01	96.8028	95.1684
												1.1204000e+01 1.9292259e+01	96.7618	95.0345
												1.1205000e+01 1.9126214e+01	96.7241	94.9137
												1.1206000e+01 1.8969912e+01	96.6894	94.8052
												1.1207000e+01 1.8820823e+01	96.6577	94.7078
												1.1208000e+01 1.8681148e+01	96.6287	94.6204
												1.1209000e+01 1.8548176e+01	96.6021	94.5419
												1.1210000e+01 1.8423938e+01	96.5777	94.4709
												1.1211000e+01 1.8305556e+01	96.5553	94.4062
												1.1212000e+01 1.8194915e+01	96.5345	94.3465
												1.1213000e+01 1.8089004e+01	96.5153	94.2904
												1.1214000e+01 1.7989596e+01	96.4972	94.2366
												1.1215000e+01 1.7893585e+01	96.48	94.184
												1.1216000e+01 1.7802674e+01	96.4635	94.1311
												1.1217000e+01 1.7713707e+01	96.4474	94.0767
												1.1218000e+01 1.7628361e+01	96.4316	94.0198
												1.1219000e+01 1.7543472e+01	96.4157	93.9592
												1.1220000e+01 1.7460734e+01	96.3997	93.8939
												1.1221000e+01 1.7377019e+01	96.3833	93.8229
												1.1222000e+01 1.7294078e+01	96.3663	93.7454
												1.1223000e+01 1.7208852e+01	96.3488	93.6605
												1.1224000e+01 1.7123181e+01	96.3304	93.5676
												1.1225000e+01 1.7034109e+01	96.3112	93.466
												1.1226000e+01 1.6943590e+01	96.2911	93.3553
												1.1227000e+01 1.6848791e+01	96.27	93.2349
												1.1228000e+01 1.6751798e+01	96.2479	93.1044
												1.1229000e+01 1.6649917e+01	96.2247	92.9635
												1.1230000e+01 1.6545380e+01	96.2005	92.812
												1.1231000e+01 1.6435640e+01	96.1754	92.6496
												1.1232000e+01 1.6323076e+01	96.1492	92.4761
												1.1233000e+01 1.6205296e+01	96.1221	92.2913
												1.1234000e+01 1.6084825e+01	96.094	92.0951
												1.1235000e+01 1.5959418e+01	96.0651	91.8873
												1.1236000e+01 1.5831748e+01	96.0353	91.6677
												1.1237000e+01 1.5699710e+01	96.0046	91.4361
												1.1238000e+01 1.5566110e+01	95.9731	91.1924
												1.1239000e+01 1.5428976e+01	95.9408	90.9363
												1.1240000e+01 1.5291235e+01	95.9077	90.6673
												1.1241000e+01 1.5151032e+01	95.8736	90.3853
												1.1242000e+01 1.5011400e+01	95.8386	90.0897
												1.1243000e+01 1.4870580e+01	95.8025	89.7801
												1.1244000e+01 1.4731689e+01	95.7653	89.4559
												1.1245000e+01 1.4593043e+01	95.7267	89.1166
												1.1246000e+01 1.4457821e+01	95.6866	88.7613
												1.1247000e+01 1.4324382e+01	95.6447	88.3896
												1.1248000e+01 1.4195936e+01	95.6009	88.0005
												1.1249000e+01 1.4070856e+01	95.5548	87.5933
												1.1250000e+01 1.3952349e+01	95.5061	87.1671
												1.1251000e+01 1.3838760e+01	95.4545	86.7212
												1.1252000e+01 1.3733258e+01	95.3996	86.2547
												1.1253000e+01 1.3634119e+01	95.341	85.7667
												1.1254000e+01 1.3544430e+01	95.2784	85.2565
												1.1255000e+01 1.3462357e+01	95.2112	84.7234
												1.1256000e+01 1.3390866e+01	95.1391	84.1667
												1.1257000e+01 1.3327970e+01	95.0616	83.5857
												1.1258000e+01 1.3276477e+01	94.9783	82.9802
												1.1259000e+01 1.3234213e+01	94.8887	82.3496
												1.1260000e+01 1.3203797e+01	94.7925	81.6939
												1.1261000e+01 1.3182846e+01	94.6892	81.0129
												1.1262000e+01 1.3173770e+01	94.5786	80.3068
												1.1263000e+01 1.3173965e+01	94.4602	79.5759
												1.1264000e+01 1.3185630e+01	94.3337	78.8207
												1.1265000e+01 1.3205943e+01	94.199	78.042
												1.1266000e+01 1.3236902e+01	94.0558	77.2406
												1.1267000e+01 1.3275485e+01	93.904	76.4178
												1.1268000e+01 1.3323513e+01	93.7435	75.5749
												1.1269000e+01 1.3377792e+01	93.5744	74.7136
												1.1270000e+01 1.3439997e+01	93.3967	73.8356
												1.1271000e+01 1.3506803e+01	93.2105	72.9429
												1.1272000e+01 1.3579774e+01	93.016	72.038
												1.1273000e+01 1.3655494e+01	92.8136	71.1231
												1.1274000e+01 1.3735455e+01	92.6037	70.2009
												1.1275000e+01 1.3816191e+01	92.3867	69.2742
												1.1276000e+01 1.3899158e+01	92.1631	68.346
												1.1277000e+01 1.3980875e+01	91.9335	67.4193
												1.1278000e+01 1.4062798e+01	91.6987	66.4974
												1.1279000e+01 1.4141462e+01	91.4594	65.5835
												1.1280000e+01 1.4218348e+01	91.2164	64.6808
												1.1281000e+01 1.4290043e+01	90.9705	63.7929
												1.1282000e+01 1.4358070e+01	90.7228	62.9231
												1.1283000e+01 1.4419089e+01	90.4742	62.0748
												1.1284000e+01 1.4474689e+01	90.2257	61.2512
												1.1285000e+01 1.4521624e+01	89.9783	60.4556
												1.1286000e+01 1.4561558e+01	89.7332	59.6912
												1.1287000e+01 1.4591360e+01	89.4914	58.961
												1.1288000e+01 1.4612777e+01	89.2539	58.268
												1.1289000e+01 1.4622813e+01	89.022	57.6147
												1.1290000e+01 1.4623305e+01	88.7965	57.0038
												1.1291000e+01 1.4611403e+01	88.5786	56.4376
												1.1292000e+01 1.4589045e+01	88.3693	55.9181
												1.1293000e+01 1.4553538e+01	88.1694	55.4471
												1.1294000e+01 1.4506925e+01	87.98	55.0263
												1.1295000e+01 1.4446686e+01	87.8019	54.657
												1.1296000e+01 1.4374969e+01	87.6358	54.3401
												1.1297000e+01 1.4289441e+01	87.4825	54.0764
												1.1298000e+01 1.4192359e+01	87.3425	53.8663
												1.1299000e+01 1.4081587e+01	87.2164	53.71
												1.1300000e+01 1.3959497e+01	87.1047	53.6071
												1.1301000e+01 1.3824157e+01	87.0077	53.5574
												1.1302000e+01 1.3678056e+01	86.9255	53.56
												1.1303000e+01 1.3519480e+01	86.8585	53.6138
												1.1304000e+01 1.3351041e+01	86.8066	53.7175
												1.1305000e+01 1.3171245e+01	86.7697	53.8694
												1.1306000e+01 1.2982833e+01	86.7477	54.0678
												1.1307000e+01 1.2784543e+01	86.7403	54.3105
												1.1308000e+01 1.2579247e+01	86.7472	54.5952
												1.1309000e+01 1.2365918e+01	86.7678	54.9192
												1.1310000e+01 1.2147569e+01	86.8017	55.2798
												1.1311000e+01 1.1923405e+01	86.8482	55.6742
												1.1312000e+01 1.1696585e+01	86.9065	56.0992
												1.1313000e+01 1.1466543e+01	86.9759	56.5516
												1.1314000e+01 1.1236584e+01	87.0555	57.0281
												1.1315000e+01 1.1006354e+01	87.1443	57.5253
												1.1316000e+01 1.0779295e+01	87.2415	58.0396
												1.1317000e+01 1.0555230e+01	87.346	58.5676
												1.1318000e+01 1.0337718e+01	87.4567	59.1058
												1.1319000e+01 1.0126701e+01	87.5725	59.6505
												1.1320000e+01 9.9257976e+00	87.6924	60.1983
												1.1321000e+01 9.7349787e+00	87.8152	60.7457
												1.1322000e+01 9.5578375e+00	87.9399	61.2894
												1.1323000e+01 9.3942393e+00	88.0653	61.8261
												1.1324000e+01 9.2476238e+00	88.1903	62.3525
												1.1325000e+01 9.1175828e+00	88.3139	62.8657
												1.1326000e+01 9.0072451e+00	88.4351	63.3627
												1.1327000e+01 8.9157464e+00	88.553	63.841
												1.1328000e+01 8.8457459e+00	88.6664	64.2979
												1.1329000e+01 8.7957681e+00	88.7747	64.7312
												1.1330000e+01 8.7678880e+00	88.877	65.1389
												1.1331000e+01 8.7599372e+00	88.9725	65.519
												1.1332000e+01 8.7733768e+00	89.0605	65.8701
												1.1333000e+01 8.8053680e+00	89.1406	66.1908
												1.1334000e+01 8.8568266e+00	89.2121	66.4801
												1.1335000e+01 8.9243661e+00	89.2747	66.7372
												1.1336000e+01 9.0085011e+00	89.328	66.9616
												1.1337000e+01 9.1054804e+00	89.3717	67.1532
												1.1338000e+01 9.2155929e+00	89.4058	67.312
												1.1339000e+01 9.3349155e+00	89.43	67.4385
												1.1340000e+01 9.4636726e+00	89.4446	67.5332
												1.1341000e+01 9.5979354e+00	89.4495	67.5972
												1.1342000e+01 9.7379840e+00	89.445	67.6316
												1.1343000e+01 9.8800048e+00	89.4314	67.6378
												1.1344000e+01 1.0024408e+01	89.409	67.6177
												1.1345000e+01 1.0167571e+01	89.3782	67.5731
												1.1346000e+01 1.0310069e+01	89.3397	67.5062
												1.1347000e+01 1.0448515e+01	89.2939	67.4194
												1.1348000e+01 1.0583653e+01	89.2416	67.3152
												1.1349000e+01 1.0712350e+01	89.1834	67.1963
												1.1350000e+01 1.0835510e+01	89.1201	67.0656
												1.1351000e+01 1.0950259e+01	89.0525	66.9259
												1.1352000e+01 1.1057641e+01	88.9815	66.7803
												1.1353000e+01 1.1155043e+01	88.9078	66.632
												1.1354000e+01 1.1243623e+01	88.8325	66.4839
												1.1355000e+01 1.1321026e+01	88.7563	66.3393
												1.1356000e+01 1.1388500e+01	88.6802	66.2013
												1.1357000e+01 1.1443943e+01	88.6052	66.0729
												1.1358000e+01 1.1488676e+01	88.532	65.9571
												1.1359000e+01 1.1520845e+01	88.4615	65.8567
												1.1360000e+01 1.1541819e+01	88.3947	65.7746
												1.1361000e+01 1.1549995e+01	88.3322	65.7134
												1.1362000e+01 1.1546775e+01	88.2749	65.6754
												1.1363000e+01 1.1530801e+01	88.2234	65.6629
												1.1364000e+01 1.1503495e+01	88.1785	65.6779
												1.1365000e+01 1.1463745e+01	88.1407	65.7223
												1.1366000e+01 1.1412982e+01	88.1106	65.7975
												1.1367000e+01 1.1350340e+01	88.0886	65.9048
												1.1368000e+01 1.1277251e+01	88.0751	66.0454
												1.1369000e+01 1.1193092e+01	88.0704	66.2198
												1.1370000e+01 1.1099296e+01	88.0747	66.4286
												1.1371000e+01 1.0995480e+01	88.0883	66.6719
												1.1372000e+01 1.0883072e+01	88.1111	66.9497
												1.1373000e+01 1.0761932e+01	88.1432	67.2615
												1.1374000e+01 1.0633486e+01	88.1844	67.6068
												1.1375000e+01 1.0497825e+01	88.2346	67.9845
												1.1376000e+01 1.0356378e+01	88.2936	68.3936
												1.1377000e+01 1.0209465e+01	88.3611	68.8325
												1.1378000e+01 1.0058517e+01	88.4366	69.2998
												1.1379000e+01 9.9040691e+00	88.5199	69.7935
												1.1380000e+01 9.7475602e+00	88.6102	70.3117
												1.1381000e+01 9.5897210e+00	88.7072	70.8521
												1.1382000e+01 9.4319959e+00	88.8103	71.4126
												1.1383000e+01 9.2752834e+00	88.9187	71.9905
												1.1384000e+01 9.1210234e+00	89.032	72.5835
												1.1385000e+01 8.9702408e+00	89.1494	73.1889
												1.1386000e+01 8.8243492e+00	89.2702	73.8041
												1.1387000e+01 8.6844414e+00	89.3938	74.4265
												1.1388000e+01 8.5518664e+00	89.5194	75.0533
												1.1389000e+01 8.4277070e+00	89.6464	75.6822
												1.1390000e+01 8.3131910e+00	89.7742	76.3104
												1.1391000e+01 8.2092963e+00	89.9021	76.9355
												1.1392000e+01 8.1170566e+00	90.0294	77.5552
												1.1393000e+01 8.0372409e+00	90.1556	78.1671
												1.1394000e+01 7.9706104e+00	90.2802	78.7693
												1.1395000e+01 7.9176275e+00	90.4026	79.3597
												1.1396000e+01 7.8787135e+00	90.5224	79.9366
												1.1397000e+01 7.8539536e+00	90.6392	80.4983
												1.1398000e+01 7.8433913e+00	90.7527	81.0434
												1.1399000e+01 7.8467095e+00	90.8625	81.5707
												1.1400000e+01 7.8635783e+00	90.9684	82.0792
												1.1401000e+01 7.8933072e+00	91.0703	82.5679
												1.1402000e+01 7.9352395e+00	91.1679	83.0363
												1.1403000e+01 7.9883868e+00	91.2613	83.4839
												1.1404000e+01 8.0518427e+00	91.3504	83.9105
												1.1405000e+01 8.1244248e+00	91.4352	84.3161
												1.1406000e+01 8.2050652e+00	91.5158	84.7006
												1.1407000e+01 8.2924975e+00	91.5924	85.0645
												1.1408000e+01 8.3855732e+00	91.6651	85.4081
												1.1409000e+01 8.4830424e+00	91.7341	85.7321
												1.1410000e+01 8.5837380e+00	91.7996	86.0371
												1.1411000e+01 8.6865071e+00	91.862	86.3239
												1.1412000e+01 8.7902046e+00	91.9214	86.5936
												1.1413000e+01 8.8938333e+00	91.9783	86.847
												1.1414000e+01 8.9962914e+00	92.0328	87.0852
												1.1415000e+01 9.0967767e+00	92.0854	87.3093
												1.1416000e+01 9.1942366e+00	92.1364	87.5205
												1.1417000e+01 9.2880889e+00	92.186	87.7199
												1.1418000e+01 9.3773260e+00	92.2347	87.9086
												1.1419000e+01 9.4615993e+00	92.2826	88.0877
												1.1420000e+01 9.5399370e+00	92.3302	88.2583
												1.1421000e+01 9.6122299e+00	92.3776	88.4214
												1.1422000e+01 9.6775300e+00	92.4251	88.5781
												1.1423000e+01 9.7359687e+00	92.4729	88.7292
												1.1424000e+01 9.7866088e+00	92.5212	88.8756
												1.1425000e+01 9.8298195e+00	92.5702	89.018
												1.1426000e+01 9.8646627e+00	92.62	89.1571
												1.1427000e+01 9.8917395e+00	92.6707	89.2935
												1.1428000e+01 9.9101002e+00	92.7224	89.4276
												1.1429000e+01 9.9205702e+00	92.7751	89.5599
												1.1430000e+01 9.9221784e+00	92.8287	89.6906
												1.1431000e+01 9.9159650e+00	92.8833	89.82
												1.1432000e+01 9.9009293e+00	92.9388	89.9482
												1.1433000e+01 9.8783150e+00	92.9951	90.0752
												1.1434000e+01 9.8470852e+00	93.0521	90.201
												1.1435000e+01 9.8086737e+00	93.1096	90.3256
												1.1436000e+01 9.7620018e+00	93.1676	90.4487
												1.1437000e+01 9.7086793e+00	93.2258	90.5702
												1.1438000e+01 9.6475802e+00	93.284	90.6897
												1.1439000e+01 9.5804751e+00	93.3421	90.8072
												1.1440000e+01 9.5061864e+00	93.3998	90.9222
												1.1441000e+01 9.4266287e+00	93.457	91.0344
												1.1442000e+01 9.3405692e+00	93.5134	91.1435
												1.1443000e+01 9.2500490e+00	93.5688	91.2491
												1.1444000e+01 9.1537768e+00	93.6231	91.3511
												1.1445000e+01 9.0539023e+00	93.676	91.449
												1.1446000e+01 8.9490726e+00	93.7274	91.5426
												1.1447000e+01 8.8415283e+00	93.777	91.6316
												1.1448000e+01 8.7298527e+00	93.8248	91.7158
												1.1449000e+01 8.6163591e+00	93.8706	91.795
												1.1450000e+01 8.4995657e+00	93.9143	91.869
												1.1451000e+01 8.3818414e+00	93.9557	91.9379
												1.1452000e+01 8.2616388e+00	93.9948	92.0014
												1.1453000e+01 8.1413668e+00	94.0315	92.0595
												1.1454000e+01 8.0194134e+00	94.0658	92.1122
												1.1455000e+01 7.8982134e+00	94.0975	92.1597
												1.1456000e+01 7.7760933e+00	94.1267	92.2018
												1.1457000e+01 7.6555020e+00	94.1534	92.2388
												1.1458000e+01 7.5347101e+00	94.1775	92.2708
												1.1459000e+01 7.4161719e+00	94.1991	92.2978
												1.1460000e+01 7.2981105e+00	94.2182	92.3201
												1.1461000e+01 7.1829800e+00	94.2349	92.3379
												1.1462000e+01 7.0689680e+00	94.2492	92.3514
												1.1463000e+01 6.9585260e+00	94.261	92.3606
												1.1464000e+01 6.8498215e+00	94.2706	92.3659
												1.1465000e+01 6.7453047e+00	94.2779	92.3674
												1.1466000e+01 6.6431413e+00	94.283	92.3654
												1.1467000e+01 6.5457842e+00	94.286	92.3599
												1.1468000e+01 6.4514189e+00	94.2868	92.3511
												1.1469000e+01 6.3625057e+00	94.2856	92.3392
												1.1470000e+01 6.2772729e+00	94.2824	92.3243
												1.1471000e+01 6.1981931e+00	94.2772	92.3065
												1.1472000e+01 6.1235594e+00	94.2701	92.2858
												1.1473000e+01 6.0558586e+00	94.261	92.2623
												1.1474000e+01 5.9934674e+00	94.2501	92.2361
												1.1475000e+01 5.9388822e+00	94.2372	92.207
												1.1476000e+01 5.8905755e+00	94.2225	92.1752
												1.1477000e+01 5.8510394e+00	94.206	92.1404
												1.1478000e+01 5.8188435e+00	94.1875	92.1028
												1.1479000e+01 5.7964500e+00	94.1672	92.0621
												1.1480000e+01 5.7825143e+00	94.145	92.0183
												1.1481000e+01 5.7794297e+00	94.1208	91.9713
												1.1482000e+01 5.7859124e+00	94.0948	91.9209
												1.1483000e+01 5.8042377e+00	94.0668	91.867
												1.1484000e+01 5.8331472e+00	94.0368	91.8095
												1.1485000e+01 5.8747444e+00	94.0049	91.7482
												1.1486000e+01 5.9277561e+00	93.971	91.683
												1.1487000e+01 5.9940654e+00	93.9352	91.6138
												1.1488000e+01 6.0723479e+00	93.8974	91.5405
												1.1489000e+01 6.1642317e+00	93.8576	91.463
												1.1490000e+01 6.2683152e+00	93.8159	91.3812
												1.1491000e+01 6.3859578e+00	93.7724	91.2951
												1.1492000e+01 6.5156689e+00	93.7271	91.2047
												1.1493000e+01 6.6585480e+00	93.68	91.1101
												1.1494000e+01 6.8130164e+00	93.6312	91.0112
												1.1495000e+01 6.9799402e+00	93.581	90.9082
												1.1496000e+01 7.1576622e+00	93.5292	90.8012
												1.1497000e+01 7.3468535e+00	93.4762	90.6904
												1.1498000e+01 7.5457906e+00	93.4221	90.5761
												1.1499000e+01 7.7549917e+00	93.367	90.4584
												1.1500000e+01 7.9726780e+00	93.3112	90.3376
												1.1501000e+01 8.1992565e+00	93.2548	90.2142
												1.1502000e+01 8.4328998e+00	93.1981	90.0886
												1.1503000e+01 8.6739412e+00	93.1414	89.9611
												1.1504000e+01 8.9205072e+00	93.0848	89.8322
												1.1505000e+01 9.1728903e+00	93.0287	89.7024
												1.1506000e+01 9.4291698e+00	92.9734	89.5723
												1.1507000e+01 9.6896259e+00	92.9191	89.4424
												1.1508000e+01 9.9522874e+00	92.8662	89.3134
												1.1509000e+01 1.0217447e+01	92.8149	89.1857
												1.1510000e+01 1.0483079e+01	92.7656	89.0601
												1.1511000e+01 1.0749510e+01	92.7186	88.9372
												1.1512000e+01 1.1014658e+01	92.6741	88.8175
												1.1513000e+01 1.1278904e+01	92.6325	88.7017
												1.1514000e+01 1.1540107e+01	92.5941	88.5905
												1.1515000e+01 1.1798720e+01	92.5591	88.4843
												1.1516000e+01 1.2052546e+01	92.5277	88.3838
												1.1517000e+01 1.2302128e+01	92.5003	88.2895
												1.1518000e+01 1.2545214e+01	92.4769	88.2018
												1.1519000e+01 1.2782457e+01	92.4578	88.1212
												1.1520000e+01 1.3011556e+01	92.4432	88.0482
												1.1521000e+01 1.3233288e+01	92.4331	87.9829
												1.1522000e+01 1.3445313e+01	92.4276	87.9258
												1.1523000e+01 1.3648550e+01	92.4268	87.8769
												1.1524000e+01 1.3840631e+01	92.4307	87.8365
												1.1525000e+01 1.4022631e+01	92.4392	87.8045
												1.1526000e+01 1.4192168e+01	92.4522	87.781
												1.1527000e+01 1.4350490e+01	92.4697	87.7658
												1.1528000e+01 1.4495214e+01	92.4915	87.7587
												1.1529000e+01 1.4627776e+01	92.5173	87.7594
												1.1530000e+01 1.4745812e+01	92.547	87.7677
												1.1531000e+01 1.4850959e+01	92.5803	87.783
												1.1532000e+01 1.4940887e+01	92.6167	87.8049
												1.1533000e+01 1.5017447e+01	92.6561	87.8328
												1.1534000e+01 1.5078366e+01	92.698	87.866
												1.1535000e+01 1.5125719e+01	92.742	87.9038
												1.1536000e+01 1.5157309e+01	92.7877	87.9455
												1.1537000e+01 1.5175445e+01	92.8346	87.9902
												1.1538000e+01 1.5178027e+01	92.8823	88.0371
												1.1539000e+01 1.5167607e+01	92.9302	88.0854
												1.1540000e+01 1.5142197e+01	92.978	88.1342
												1.1541000e+01 1.5104602e+01	93.0251	88.1825
												1.1542000e+01 1.5052964e+01	93.0711	88.2295
												1.1543000e+01 1.4990342e+01	93.1155	88.2742
												1.1544000e+01 1.4915026e+01	93.1578	88.3159
												1.1545000e+01 1.4830326e+01	93.1976	88.3537
												1.1546000e+01 1.4734692e+01	93.2345	88.3868
												1.1547000e+01 1.4631681e+01	93.2682	88.4145
												1.1548000e+01 1.4519908e+01	93.2982	88.4361
												1.1549000e+01 1.4403163e+01	93.3244	88.4511
												1.1550000e+01 1.4280220e+01	93.3463	88.459
												1.1551000e+01 1.4155080e+01	93.3639	88.4593
												1.1552000e+01 1.4026660e+01	93.377	88.4517
												1.1553000e+01 1.3899133e+01	93.3853	88.436
												1.1554000e+01 1.3771523e+01	93.3889	88.4122
												1.1555000e+01 1.3648120e+01	93.3877	88.3802
												1.1556000e+01 1.3528001e+01	93.3818	88.3401
												1.1557000e+01 1.3415490e+01	93.3713	88.2922
												1.1558000e+01 1.3309640e+01	93.3562	88.2367
												1.1559000e+01 1.3214710e+01	93.3368	88.1742
												1.1560000e+01 1.3129628e+01	93.3133	88.1052
												1.1561000e+01 1.3058469e+01	93.286	88.0303
												1.1562000e+01 1.2999924e+01	93.2551	87.9503
												1.1563000e+01 1.2957759e+01	93.2211	87.866
												1.1564000e+01 1.2930321e+01	93.1843	87.7784
												1.1565000e+01 1.2920957e+01	93.1452	87.6884
												1.1566000e+01 1.2927583e+01	93.1042	87.5971
												1.1567000e+01 1.2953053e+01	93.0618	87.5056
												1.1568000e+01 1.2994805e+01	93.0184	87.4151
												1.1569000e+01 1.3055179e+01	92.9745	87.3266
												1.1570000e+01 1.3131146e+01	92.9308	87.2414
												1.1571000e+01 1.3224562e+01	92.8875	87.1607
												1.1572000e+01 1.3331988e+01	92.8454	87.0856
												1.1573000e+01 1.3454879e+01	92.8047	87.0174
												1.1574000e+01 1.3589481e+01	92.7661	86.9571
												1.1575000e+01 1.3736957e+01	92.73	86.9057
												1.1576000e+01 1.3893347e+01	92.6969	86.8644
												1.1577000e+01 1.4059645e+01	92.667	86.834
												1.1578000e+01 1.4231788e+01	92.6409	86.8154
												1.1579000e+01 1.4410711e+01	92.6189	86.8094
												1.1580000e+01 1.4592342e+01	92.6013	86.8166
												1.1581000e+01 1.4777647e+01	92.5883	86.8376
												1.1582000e+01 1.4962613e+01	92.5802	86.8728
												1.1583000e+01 1.5148308e+01	92.5772	86.9226
												1.1584000e+01 1.5330827e+01	92.5794	86.987
												1.1585000e+01 1.5511388e+01	92.5869	87.0662
												1.1586000e+01 1.5686220e+01	92.5998	87.1601
												1.1587000e+01 1.5856725e+01	92.6181	87.2684
												1.1588000e+01 1.6019283e+01	92.6416	87.3908
												1.1589000e+01 1.6175495e+01	92.6704	87.5268
												1.1590000e+01 1.6321901e+01	92.7042	87.6758
												1.1591000e+01 1.6460306e+01	92.7429	87.8369
												1.1592000e+01 1.6587412e+01	92.7863	88.0094
												1.1593000e+01 1.6705233e+01	92.834	88.1923
												1.1594000e+01 1.6810627e+01	92.8857	88.3844
												1.1595000e+01 1.6905817e+01	92.9411	88.5846
												1.1596000e+01 1.6987811e+01	92.9998	88.7916
												1.1597000e+01 1.7059037e+01	93.0614	89.004
												1.1598000e+01 1.7116653e+01	93.1253	89.2204
												1.1599000e+01 1.7163286e+01	93.1912	89.4393
												1.1600000e+01 1.7196239e+01	93.2584	89.6593
												1.1601000e+01 1.7218333e+01	93.3266	89.8788
												1.1602000e+01 1.7227016e+01	93.3951	90.0962
												1.1603000e+01 1.7225298e+01	93.4635	90.3102
												1.1604000e+01 1.7210770e+01	93.5311	90.5191
												1.1605000e+01 1.7186626e+01	93.5975	90.7215
												1.1606000e+01 1.7150601e+01	93.662	90.916
												1.1607000e+01 1.7106069e+01	93.7243	91.1013
												1.1608000e+01 1.7050909e+01	93.7837	91.276
												1.1609000e+01 1.6988668e+01	93.8398	91.4392
												1.1610000e+01 1.6917367e+01	93.8921	91.5896
												1.1611000e+01 1.6840723e+01	93.9402	91.7264
												1.1612000e+01 1.6756895e+01	93.9837	91.8488
												1.1613000e+01 1.6669758e+01	94.0222	91.956
												1.1614000e+01 1.6577602e+01	94.0554	92.0475
												1.1615000e+01 1.6484443e+01	94.0831	92.123
												1.1616000e+01 1.6388693e+01	94.1049	92.1822
												1.1617000e+01 1.6294486e+01	94.1208	92.225
												1.1618000e+01 1.6200329e+01	94.1306	92.2514
												1.1619000e+01 1.6110443e+01	94.1342	92.2617
												1.1620000e+01 1.6023401e+01	94.1316	92.2561
												1.1621000e+01 1.5943465e+01	94.1228	92.2351
												1.1622000e+01 1.5869230e+01	94.108	92.1994
												1.1623000e+01 1.5804940e+01	94.0871	92.1496
												1.1624000e+01 1.5749159e+01	94.0604	92.0865
												1.1625000e+01 1.5706045e+01	94.0282	92.0111
												1.1626000e+01 1.5674065e+01	93.9907	91.9243
												1.1627000e+01 1.5657219e+01	93.9481	91.8271
												1.1628000e+01 1.5653813e+01	93.9008	91.7208
												1.1629000e+01 1.5667615e+01	93.8493	91.6063
												1.1630000e+01 1.5696707e+01	93.7938	91.4849
												1.1631000e+01 1.5744567e+01	93.7349	91.3577
												1.1632000e+01 1.5809008e+01	93.6729	91.2259
												1.1633000e+01 1.5893177e+01	93.6082	91.0906
												1.1634000e+01 1.5994597e+01	93.5414	90.9529
												1.1635000e+01 1.6116071e+01	93.4729	90.8138
												1.1636000e+01 1.6254839e+01	93.4031	90.6743
												1.1637000e+01 1.6413374e+01	93.3324	90.5353
												1.1638000e+01 1.6588668e+01	93.2613	90.3976
												1.1639000e+01 1.6782904e+01	93.1903	90.262
												1.1640000e+01 1.6992873e+01	93.1196	90.1292
												1.1641000e+01 1.7220533e+01	93.0497	89.9995
												1.1642000e+01 1.7462531e+01	92.9808	89.8737
												1.1643000e+01 1.7720663e+01	92.9133	89.7518
												1.1644000e+01 1.7991499e+01	92.8475	89.6343
												1.1645000e+01 1.8276735e+01	92.7836	89.5214
												1.1646000e+01 1.8572915e+01	92.7218	89.4129
												1.1647000e+01 1.8881695e+01	92.6623	89.3091
												1.1648000e+01 1.9199634e+01	92.6053	89.2098
												1.1649000e+01 1.9528394e+01	92.5508	89.1148
												1.1650000e+01 1.9864579e+01	92.4989	89.0239
												1.1651000e+01 2.0209886e+01	92.4498	88.937
												1.1652000e+01 2.0560982e+01	92.4034	88.8537
												1.1653000e+01 2.0919623e+01	92.3597	88.7738
												1.1654000e+01 2.1282544e+01	92.3188	88.6968
												1.1655000e+01 2.1651568e+01	92.2806	88.6226
												1.1656000e+01 2.2023498e+01	92.2451	88.5508
												1.1657000e+01 2.2400228e+01	92.2122	88.481
												1.1658000e+01 2.2778622e+01	92.1819	88.4131
												1.1659000e+01 2.3160640e+01	92.154	88.3468
												1.1660000e+01 2.3543195e+01	92.1286	88.2819
												1.1661000e+01 2.3928313e+01	92.1056	88.2183
												1.1662000e+01 2.4312942e+01	92.0848	88.1559
												1.1663000e+01 2.4699165e+01	92.0664	88.0946
												1.1664000e+01 2.5083953e+01	92.0501	88.0345
												1.1665000e+01 2.5469441e+01	92.0359	87.9757
												1.1666000e+01 2.5852613e+01	92.0239	87.9183
												1.1667000e+01 2.6235649e+01	92.0139	87.8626
												1.1668000e+01 2.6615537e+01	92.006	87.8087
												1.1669000e+01 2.6994501e+01	92.0002	87.7569
												1.1670000e+01 2.7369525e+01	91.9964	87.7077
												1.1671000e+01 2.7742876e+01	91.9948	87.6615
												1.1672000e+01 2.8111534e+01	91.9952	87.6185
												1.1673000e+01 2.8477807e+01	91.9978	87.5793
												1.1674000e+01 2.8838674e+01	92.0025	87.5443
												1.1675000e+01 2.9196487e+01	92.0095	87.5139
												1.1676000e+01 2.9548224e+01	92.0187	87.4888
												1.1677000e+01 2.9896289e+01	92.0302	87.4692
												1.1678000e+01 3.0237663e+01	92.0441	87.4557
												1.1679000e+01 3.0574807e+01	92.0604	87.4486
												1.1680000e+01 3.0904713e+01	92.0791	87.4484
												1.1681000e+01 3.1229905e+01	92.1003	87.4553
												1.1682000e+01 3.1547391e+01	92.124	87.4698
												1.1683000e+01 3.1859765e+01	92.1502	87.4921
												1.1684000e+01 3.2164057e+01	92.179	87.5223
												1.1685000e+01 3.2462937e+01	92.2103	87.5607
												1.1686000e+01 3.2753461e+01	92.2441	87.6074
												1.1687000e+01 3.3038377e+01	92.2804	87.6623
												1.1688000e+01 3.3314774e+01	92.3192	87.7256
												1.1689000e+01 3.3585476e+01	92.3605	87.797
												1.1690000e+01 3.3847606e+01	92.4042	87.8765
												1.1691000e+01 3.4104065e+01	92.4501	87.9639
												1.1692000e+01 3.4352006e+01	92.4984	88.059
												1.1693000e+01 3.4594405e+01	92.5487	88.1615
												1.1694000e+01 3.4828443e+01	92.6012	88.2711
												1.1695000e+01 3.5057159e+01	92.6556	88.3873
												1.1696000e+01 3.5277759e+01	92.7118	88.5099
												1.1697000e+01 3.5493339e+01	92.7697	88.6383
												1.1698000e+01 3.5701118e+01	92.8293	88.7722
												1.1699000e+01 3.5904239e+01	92.8902	88.9109
												1.1700000e+01 3.6099930e+01	92.9525	89.0541
												1.1701000e+01 3.6291368e+01	93.0159	89.2013
												1.1702000e+01 3.6475777e+01	93.0804	89.3519
												1.1703000e+01 3.6656361e+01	93.1456	89.5054
												1.1704000e+01 3.6830331e+01	93.2116	89.6614
												1.1705000e+01 3.7000906e+01	93.2782	89.8192
												1.1706000e+01 3.7165279e+01	93.3452	89.9785
												1.1707000e+01 3.7326675e+01	93.4124	90.1388
												1.1708000e+01 3.7482264e+01	93.4797	90.2996
												1.1709000e+01 3.7635271e+01	93.5469	90.4604
												1.1710000e+01 3.7782843e+01	93.614	90.6209
												1.1711000e+01 3.7928199e+01	93.6807	90.7807
												1.1712000e+01 3.8068464e+01	93.7469	90.9393
												1.1713000e+01 3.8206854e+01	93.8126	91.0964
												1.1714000e+01 3.8340474e+01	93.8775	91.2517
												1.1715000e+01 3.8472543e+01	93.9415	91.4049
												1.1716000e+01 3.8600151e+01	94.0044	91.5556
												1.1717000e+01 3.8726527e+01	94.0663	91.7036
												1.1718000e+01 3.8848756e+01	94.1269	91.8486
												1.1719000e+01 3.8970085e+01	94.1862	91.9903
												1.1720000e+01 3.9087607e+01	94.2439	92.1286
												1.1721000e+01 3.9204596e+01	94.3001	92.2632
												1.1722000e+01 3.9318165e+01	94.3546	92.3939
												1.1723000e+01 3.9431625e+01	94.4074	92.5205
												1.1724000e+01 3.9542120e+01	94.4582	92.6428
												1.1725000e+01 3.9653010e+01	94.5071	92.7606
												1.1726000e+01 3.9761481e+01	94.5539	92.8738
												1.1727000e+01 3.9870951e+01	94.5986	92.9821
												1.1728000e+01 3.9978654e+01	94.6411	93.0855
												1.1729000e+01 4.0088071e+01	94.6814	93.1837
												1.1730000e+01 4.0196492e+01	94.7193	93.2765
												1.1731000e+01 4.0307467e+01	94.7548	93.3639
												1.1732000e+01 4.0418341e+01	94.7879	93.4458
												1.1733000e+01 4.0532732e+01	94.8185	93.5219
												1.1734000e+01 4.0648044e+01	94.8465	93.5921
												1.1735000e+01 4.0767955e+01	94.872	93.6564
												1.1736000e+01 4.0889925e+01	94.8949	93.7145
												1.1737000e+01 4.1017691e+01	94.9153	93.7665
												1.1738000e+01 4.1148758e+01	94.933	93.8123
												1.1739000e+01 4.1286914e+01	94.9481	93.8517
												1.1740000e+01 4.1429701e+01	94.9606	93.8848
												1.1741000e+01 4.1580948e+01	94.9705	93.9114
												1.1742000e+01 4.1738228e+01	94.9778	93.9317
												1.1743000e+01 4.1905396e+01	94.9825	93.9456
												1.1744000e+01 4.2080047e+01	94.9848	93.9531
												1.1745000e+01 4.2266055e+01	94.9845	93.9543
												1.1746000e+01 4.2461024e+01	94.9819	93.9494
												1.1747000e+01 4.2668841e+01	94.9769	93.9384
												1.1748000e+01 4.2887110e+01	94.9697	93.9214
												1.1749000e+01 4.3119721e+01	94.9602	93.8988
												1.1750000e+01 4.3364273e+01	94.9487	93.8706
												1.1751000e+01 4.3624653e+01	94.9352	93.8373
												1.1752000e+01 4.3898449e+01	94.9198	93.799
												1.1753000e+01 4.4189539e+01	94.9027	93.7561
												1.1754000e+01 4.4495496e+01	94.8841	93.709
												1.1755000e+01 4.4820186e+01	94.864	93.6581
												1.1756000e+01 4.5161160e+01	94.8427	93.6039
												1.1757000e+01 4.5522267e+01	94.8204	93.5469
												1.1758000e+01 4.5901034e+01	94.7973	93.4877
												1.1759000e+01 4.6301286e+01	94.7736	93.4269
												1.1760000e+01 4.6720519e+01	94.7496	93.3652
												1.1761000e+01 4.7162525e+01	94.7255	93.3033
												1.1762000e+01 4.7624758e+01	94.7017	93.2419
												1.1763000e+01 4.8110970e+01	94.6785	93.1819
												1.1764000e+01 4.8618562e+01	94.6562	93.1243
												1.1765000e+01 4.9151230e+01	94.6351	93.0699
												1.1766000e+01 4.9706306e+01	94.6158	93.0197
												1.1767000e+01 5.0287414e+01	94.5986	92.9748
												1.1768000e+01 5.0891799e+01	94.5838	92.9364
												1.1769000e+01 5.1522996e+01	94.5721	92.9056
												1.1770000e+01 5.2178144e+01	94.5639	92.8836
												1.1771000e+01 5.2860665e+01	94.5597	92.8717
												1.1772000e+01 5.3567574e+01	94.56	92.8714
												1.1773000e+01 5.4302162e+01	94.5654	92.8839
												1.1774000e+01 5.5061295e+01	94.5765	92.9107
												1.1775000e+01 5.5848118e+01	94.5939	92.9534
												1.1776000e+01 5.6659332e+01	94.6181	93.0134
												1.1777000e+01 5.7497915e+01	94.6499	93.0923
												1.1778000e+01 5.8360391e+01	94.6899	93.1918
												1.1779000e+01 5.9249560e+01	94.7386	93.3134
												1.1780000e+01 6.0161757e+01	94.7969	93.4588
												1.1781000e+01 6.1099596e+01	94.8652	93.6296
												1.1782000e+01 6.2059218e+01	94.9444	93.8276
												1.1783000e+01 6.3043051e+01	95.0351	94.0543
												1.1784000e+01 6.4047038e+01	95.138	94.3113
												1.1785000e+01 6.5073425e+01	95.2536	94.6004
												1.1786000e+01 6.6117965e+01	95.3826	94.923
												1.1787000e+01 6.7182724e+01	95.5257	95.2806
												1.1788000e+01 6.8263276e+01	95.6834	95.6747
												1.1789000e+01 6.9361522e+01	95.8562	96.1066
												1.1790000e+01 7.0472871e+01	96.0448	96.5777
												1.1791000e+01 7.1599073e+01	96.2496	97.089
												1.1792000e+01 7.2735388e+01	96.4711	97.6417
												1.1793000e+01 7.3883436e+01	96.7096	98.2365
												1.1794000e+01 7.5038351e+01	96.9654	98.8743
												1.1795000e+01 7.6201642e+01	97.239	99.5558
												1.1796000e+01 7.7368342e+01	97.5304	100.281
												1.1797000e+01 7.8539871e+01	97.8399	101.051
												1.1798000e+01 7.9711189e+01	98.1675	101.865
												1.1799000e+01 8.0883652e+01	98.5132	102.723
												1.1800000e+01 8.2052175e+01	98.8771	103.624
												1.1801000e+01 8.3218077e+01	99.2588	104.569
												1.1802000e+01 8.4376259e+01	99.6581	105.556
												1.1803000e+01 8.5528029e+01	100.075	106.584
												1.1804000e+01 8.6668309e+01	100.508	107.652
												1.1805000e+01 8.7798423e+01	100.959	108.758
												1.1806000e+01 8.8913346e+01	101.424	109.9
												1.1807000e+01 9.0014451e+01	101.905	111.077
												1.1808000e+01 9.1096801e+01	102.401	112.285
												1.1809000e+01 9.2161845e+01	102.91	113.523
												1.1810000e+01 9.3204774e+01	103.431	114.788
												1.1811000e+01 9.4227144e+01	103.964	116.076
												1.1812000e+01 9.5224308e+01	104.507	117.386
												1.1813000e+01 9.6197962e+01	105.06	118.712
												1.1814000e+01 9.7143660e+01	105.62	120.052
												1.1815000e+01 9.8063265e+01	106.188	121.403
												1.1816000e+01 9.8952571e+01	106.761	122.761
												1.1817000e+01 9.9813636e+01	107.338	124.121
												1.1818000e+01 1.0064253e+02	107.917	125.481
												1.1819000e+01 1.0144153e+02	108.498	126.836
												1.1820000e+01 1.0220703e+02	109.079	128.184
												1.1821000e+01 1.0294154e+02	109.659	129.519
												1.1822000e+01 1.0364178e+02	110.235	130.839
												1.1823000e+01 1.0431056e+02	110.808	132.14
												1.1824000e+01 1.0494494e+02	111.375	133.42
												1.1825000e+01 1.0554800e+02	111.935	134.674
												1.1826000e+01 1.0611720e+02	112.487	135.9
												1.1827000e+01 1.0665591e+02	113.03	137.095
												1.1828000e+01 1.0716196e+02	113.563	138.258
												1.1829000e+01 1.0763902e+02	114.085	139.386
												1.1830000e+01 1.0808531e+02	114.595	140.477
												1.1831000e+01 1.0850477e+02	115.093	141.53
												1.1832000e+01 1.0889599e+02	115.578	142.544
												1.1833000e+01 1.0926316e+02	116.049	143.518
												1.1834000e+01 1.0960524e+02	116.506	144.452
												1.1835000e+01 1.0992663e+02	116.95	145.347
												1.1836000e+01 1.1022660e+02	117.379	146.202
												1.1837000e+01 1.1050973e+02	117.794	147.018
												1.1838000e+01 1.1077555e+02	118.195	147.797
												1.1839000e+01 1.1102876e+02	118.583	148.54
												1.1840000e+01 1.1126908e+02	118.958	149.248
												1.1841000e+01 1.1150125e+02	119.32	149.924
												1.1842000e+01 1.1172513e+02	119.671	150.57
												1.1843000e+01 1.1194543e+02	120.011	151.189
												1.1844000e+01 1.1216204e+02	120.34	151.783
												1.1845000e+01 1.1237955e+02	120.66	152.355
												1.1846000e+01 1.1259780e+02	120.972	152.908
												1.1847000e+01 1.1282119e+02	121.277	153.444
												1.1848000e+01 1.1304940e+02	121.576	153.968
												1.1849000e+01 1.1328654e+02	121.87	154.482
												1.1850000e+01 1.1353208e+02	122.159	154.989
												1.1851000e+01 1.1378973e+02	122.446	155.492
												1.1852000e+01 1.1405868e+02	122.731	155.993
												1.1853000e+01 1.1434219e+02	123.015	156.496
												1.1854000e+01 1.1463908e+02	123.299	157.002
												1.1855000e+01 1.1495210e+02	123.584	157.513
												1.1856000e+01 1.1527966e+02	123.871	158.032
												1.1857000e+01 1.1562399e+02	124.16	158.56
												1.1858000e+01 1.1598306e+02	124.452	159.098
												1.1859000e+01 1.1635854e+02	124.747	159.647
												1.1860000e+01 1.1674797e+02	125.046	160.208
												1.1861000e+01 1.1715246e+02	125.348	160.78
												1.1862000e+01 1.1756916e+02	125.655	161.365
												1.1863000e+01 1.1799864e+02	125.965	161.96
												1.1864000e+01 1.1843766e+02	126.278	162.566
												1.1865000e+01 1.1888634e+02	126.595	163.18
												1.1866000e+01 1.1934111e+02	126.914	163.802
												1.1867000e+01 1.1980165e+02	127.235	164.43
												1.1868000e+01 1.2026415e+02	127.558	165.061
												1.1869000e+01 1.2072794e+02	127.88	165.693
												1.1870000e+01 1.2118903e+02	128.202	166.324
												1.1871000e+01 1.2164645e+02	128.522	166.949
												1.1872000e+01 1.2209613e+02	128.839	167.568
												1.1873000e+01 1.2253687e+02	129.152	168.175
												1.1874000e+01 1.2296458e+02	129.458	168.768
												1.1875000e+01 1.2337793e+02	129.758	169.343
												1.1876000e+01 1.2377289e+02	130.049	169.897
												1.1877000e+01 1.2414803e+02	130.329	170.425
												1.1878000e+01 1.2449946e+02	130.598	170.926
												1.1879000e+01 1.2482574e+02	130.854	171.394
												1.1880000e+01 1.2512318e+02	131.095	171.827
												1.1881000e+01 1.2539036e+02	131.319	172.221
												1.1882000e+01 1.2562386e+02	131.527	172.574
												1.1883000e+01 1.2582234e+02	131.715	172.881
												1.1884000e+01 1.2598269e+02	131.883	173.141
												1.1885000e+01 1.2610371e+02	132.029	173.35
												1.1886000e+01 1.2618264e+02	132.152	173.506
												1.1887000e+01 1.2621844e+02	132.252	173.608
												1.1888000e+01 1.2620878e+02	132.327	173.653
												1.1889000e+01 1.2615281e+02	132.377	173.64
												1.1890000e+01 1.2604865e+02	132.401	173.567
												1.1891000e+01 1.2589568e+02	132.398	173.434
												1.1892000e+01 1.2569250e+02	132.368	173.241
												1.1893000e+01 1.2543877e+02	132.311	172.987
												1.1894000e+01 1.2513360e+02	132.227	172.672
												1.1895000e+01 1.2477695e+02	132.115	172.297
												1.1896000e+01 1.2436846e+02	131.977	171.863
												1.1897000e+01 1.2390843e+02	131.813	171.371
												1.1898000e+01 1.2339708e+02	131.623	170.823
												1.1899000e+01 1.2283505e+02	131.407	170.221
												1.1900000e+01 1.2222315e+02	131.168	169.567
												1.1901000e+01 1.2156240e+02	130.906	168.864
												1.1902000e+01 1.2085423e+02	130.622	168.114
												1.1903000e+01 1.2010004e+02	130.317	167.322
												1.1904000e+01 1.1930191e+02	129.994	166.49
												1.1905000e+01 1.1846163e+02	129.654	165.623
												1.1906000e+01 1.1758190e+02	129.298	164.724
												1.1907000e+01 1.1666496e+02	128.928	163.797
												1.1908000e+01 1.1571411e+02	128.546	162.848
												1.1909000e+01 1.1473199e+02	128.155	161.88
												1.1910000e+01 1.1372252e+02	127.756	160.899
												1.1911000e+01 1.1268873e+02	127.351	159.908
												1.1912000e+01 1.1163512e+02	126.943	158.914
												1.1913000e+01 1.1056507e+02	126.533	157.919
												1.1914000e+01 1.0948358e+02	126.124	156.93
												1.1915000e+01 1.0839435e+02	125.717	155.95
												1.1916000e+01 1.0730281e+02	125.315	154.985
												1.1917000e+01 1.0621288e+02	124.92	154.038
												1.1918000e+01 1.0513030e+02	124.534	153.114
												1.1919000e+01 1.0405912e+02	124.158	152.216
												1.1920000e+01 1.0300525e+02	123.794	151.349
												1.1921000e+01 1.0197272e+02	123.443	150.516
												1.1922000e+01 1.0096746e+02	123.108	149.719
												1.1923000e+01 9.9993279e+01	122.789	148.961
												1.1924000e+01 9.9055927e+01	122.487	148.245
												1.1925000e+01 9.8158829e+01	122.203	147.572
												1.1926000e+01 9.7307312e+01	121.939	146.944
												1.1927000e+01 9.6504202e+01	121.694	146.361
												1.1928000e+01 9.5754183e+01	121.469	145.825
												1.1929000e+01 9.5059268e+01	121.264	145.336
												1.1930000e+01 9.4423285e+01	121.079	144.892
												1.1931000e+01 9.3847241e+01	120.913	144.494
												1.1932000e+01 9.3333925e+01	120.767	144.139
												1.1933000e+01 9.2883192e+01	120.64	143.826
												1.1934000e+01 9.2496668e+01	120.531	143.553
												1.1935000e+01 9.2172972e+01	120.438	143.317
												1.1936000e+01 9.1912514e+01	120.361	143.116
												1.1937000e+01 9.1712670e+01	120.298	142.945
												1.1938000e+01 9.1572668e+01	120.247	142.802
												1.1939000e+01 9.1488712e+01	120.208	142.682
												1.1940000e+01 9.1458959e+01	120.178	142.58
												1.1941000e+01 9.1478586e+01	120.156	142.493
												1.1942000e+01 9.1544860e+01	120.139	142.417
												1.1943000e+01 9.1652124e+01	120.126	142.345
												1.1944000e+01 9.1796979e+01	120.114	142.274
												1.1945000e+01 9.1973163e+01	120.102	142.198
												1.1946000e+01 9.2176859e+01	120.087	142.113
												1.1947000e+01 9.2401435e+01	120.068	142.015
												1.1948000e+01 9.2642898e+01	120.042	141.897
												1.1949000e+01 9.2894469e+01	120.007	141.757
												1.1950000e+01 9.3152207e+01	119.962	141.589
												1.1951000e+01 9.3409387e+01	119.904	141.39
												1.1952000e+01 9.3662317e+01	119.832	141.157
												1.1953000e+01 9.3904490e+01	119.745	140.885
												1.1954000e+01 9.4132627e+01	119.641	140.572
												1.1955000e+01 9.4340574e+01	119.519	140.215
												1.1956000e+01 9.4525592e+01	119.377	139.813
												1.1957000e+01 9.4681980e+01	119.215	139.364
												1.1958000e+01 9.4807640e+01	119.033	138.867
												1.1959000e+01 9.4897395e+01	118.829	138.321
												1.1960000e+01 9.4949858e+01	118.603	137.726
												1.1961000e+01 9.4960426e+01	118.356	137.083
												1.1962000e+01 9.4928468e+01	118.088	136.392
												1.1963000e+01 9.4849987e+01	117.798	135.656
												1.1964000e+01 9.4725140e+01	117.488	134.875
												1.1965000e+01 9.4550548e+01	117.158	134.054
												1.1966000e+01 9.4327166e+01	116.809	133.195
												1.1967000e+01 9.4052243e+01	116.443	132.301
												1.1968000e+01 9.3727530e+01	116.06	131.376
												1.1969000e+01 9.3350894e+01	115.663	130.424
												1.1970000e+01 9.2924874e+01	115.252	129.451
												1.1971000e+01 9.2447939e+01	114.83	128.46
												1.1972000e+01 9.1923391e+01	114.399	127.458
												1.1973000e+01 9.1350279e+01	113.96	126.449
												1.1974000e+01 9.0732633e+01	113.516	125.439
												1.1975000e+01 9.0070048e+01	113.069	124.433
												1.1976000e+01 8.9367239e+01	112.62	123.437
												1.1977000e+01 8.8624302e+01	112.173	122.456
												1.1978000e+01 8.7846578e+01	111.728	121.497
												1.1979000e+01 8.7034608e+01	111.289	120.563
												1.1980000e+01 8.6194288e+01	110.858	119.661
												1.1981000e+01 8.5326535e+01	110.435	118.795
												1.1982000e+01 8.4437710e+01	110.024	117.97
												1.1983000e+01 8.3529022e+01	109.626	117.19
												1.1984000e+01 8.2607194e+01	109.242	116.458
												1.1985000e+01 8.1673624e+01	108.875	115.779
												1.1986000e+01 8.0735270e+01	108.525	115.154
												1.1987000e+01 7.9793600e+01	108.194	114.587
												1.1988000e+01 7.8855670e+01	107.882	114.079
												1.1989000e+01 7.7922874e+01	107.59	113.632
												1.1990000e+01 7.7002208e+01	107.32	113.246
												1.1991000e+01 7.6094843e+01	107.071	112.922
												1.1992000e+01 7.5207540e+01	106.843	112.66
												1.1993000e+01 7.4341083e+01	106.637	112.458
												1.1994000e+01 7.3501828e+01	106.452	112.315
												1.1995000e+01 7.2690006e+01	106.288	112.23
												1.1996000e+01 7.1911398e+01	106.145	112.2
												1.1997000e+01 7.1165533e+01	106.021	112.221
												1.1998000e+01 7.0457468e+01	105.916	112.292
[truncated: 6,002 more rows]
